# Supplementary material for: Knoevenagel condensation of 4,5- and 1,8-diazafluorenes
Source: Beilstein J Org Chem. 2026 May 27;22:803–12. doi: 10.3762/bjoc.22.62 (PMC13224056; doi:10.3762/bjoc.22.62)
Supplement: File 2 — Crystallographic information files for compounds 1,8-DPDAF, 4,5-DPDAF and Zn–4,5-DPDAF. [file Beilstein_J_Org_Chem-22-803-s002.zip]

Archive with 3 entries (3 files):
- 1,8-DPDAF.cif
- 4,5-DPDAF.cif
- Zn-4,5-DPDAF.cif
