# Supplementary material for: Knoevenagel condensation of 4,5- and 1,8-diazafluorenes
Source: Beilstein J Org Chem. 2026 May 27;22:803–12. doi: 10.3762/bjoc.22.62 (PMC13224056; doi:10.3762/bjoc.22.62)
Supplement: File 2 — Crystallographic information files for compounds 1,8-DPDAF, 4,5-DPDAF and Zn–4,5-DPDAF. [file Beilstein_J_Org_Chem-22-803-s002.zip › 1,8-DPDAF.cif]

data_18-DPDAF
_audit_creation_date               2025-10-23
_audit_creation_method
;
Olex2 1.5
(compiled 2025.07.13 svn.rb7424aed for OlexSys, GUI svn.r7314)
;
_shelx_SHELXL_version_number       '2019/3'
_audit_contact_author_address      ?
_audit_contact_author_email        ?
_audit_contact_author_name         ''
_audit_contact_author_phone        ?
_publ_contact_author_id_orcid      ?
_publ_section_references
;
Dolomanov, O.V., Bourhis, L.J., Gildea, R.J, Howard, J.A.K. & Puschmann, H.
 (2009), J. Appl. Cryst. 42, 339-341.

Sheldrick, G.M. (2015). Acta Cryst. A71, 3-8.

Sheldrick, G.M. (2015). Acta Cryst. C71, 3-8.
;
_chemical_name_common              ?
_chemical_name_systematic          ?
_chemical_formula_moiety           'C22 H14 N4, H2 O, 1[H2O]'
_chemical_formula_sum              'C22 H18 N4 O2'
_chemical_formula_weight           370.40
_chemical_melting_point            ?
_chemical_oxdiff_formula           'C22 H12 N4'
loop_
  _atom_type_symbol
  _atom_type_description
  _atom_type_scat_dispersion_real
  _atom_type_scat_dispersion_imag
  _atom_type_scat_source
 'C' 'C' 0.0033 0.0016 'International Tables Vol C Tables 4.2.6.8 and 6.1.1.4'
 'H' 'H' 0.0000 0.0000 'International Tables Vol C Tables 4.2.6.8 and 6.1.1.4'
 'N' 'N' 0.0061 0.0033 'International Tables Vol C Tables 4.2.6.8 and 6.1.1.4'
 'O' 'O' 0.0106 0.0060 'International Tables Vol C Tables 4.2.6.8 and 6.1.1.4'

_shelx_space_group_comment
;
The symmetry employed for this shelxl refinement is uniquely defined
by the following loop, which should always be used as a source of
symmetry information in preference to the above space-group names.
They are only intended as comments.
;
_space_group_crystal_system        'orthorhombic'
_space_group_IT_number             61
_space_group_name_H-M_alt          'P b c a'
_space_group_name_Hall             '-P 2ac 2ab'
loop_
  _space_group_symop_operation_xyz
 'x, y, z'
 '-x+1/2, -y, z+1/2'
 '-x, y+1/2, -z+1/2'
 'x+1/2, -y+1/2, -z'
 '-x, -y, -z'
 'x-1/2, y, -z-1/2'
 'x, -y-1/2, z-1/2'
 '-x-1/2, y-1/2, z'

_cell_length_a                     19.9962(14)
_cell_length_b                     7.1401(7)
_cell_length_c                     29.647(2)
_cell_angle_alpha                  90
_cell_angle_beta                   90
_cell_angle_gamma                  90
_cell_volume                       4232.9(6)
_cell_formula_units_Z              8
_cell_measurement_reflns_used      4481
_cell_measurement_temperature      293(2)
_cell_measurement_theta_max        24.2720
_cell_measurement_theta_min        3.0880
_shelx_estimated_absorpt_T_max     ?
_shelx_estimated_absorpt_T_min     ?
_exptl_absorpt_coefficient_mu      0.077
_exptl_absorpt_correction_T_max    1.00000
_exptl_absorpt_correction_T_min    0.24416
_exptl_absorpt_correction_type     multi-scan
_exptl_absorpt_process_details
;
CrysAlisPro 1.171.41.120a (Rigaku Oxford Diffraction, 2021)
Empirical absorption correction using spherical harmonics,
implemented in SCALE3 ABSPACK scaling algorithm.
;
_exptl_absorpt_special_details     ?
_exptl_crystal_colour              colourless
_exptl_crystal_colour_primary      colourless
_exptl_crystal_density_diffrn      1.162
_exptl_crystal_density_meas        ?
_exptl_crystal_density_method      ?
_exptl_crystal_description         plate
_exptl_crystal_F_000               1552
_exptl_crystal_size_max            0.2
_exptl_crystal_size_mid            0.15
_exptl_crystal_size_min            0.05
_exptl_transmission_factor_max     ?
_exptl_transmission_factor_min     ?
_diffrn_reflns_av_R_equivalents    0.1023
_diffrn_reflns_av_unetI/netI       0.0398
_diffrn_reflns_Laue_measured_fraction_full  0.994
_diffrn_reflns_Laue_measured_fraction_max  0.992
_diffrn_reflns_limit_h_max         24
_diffrn_reflns_limit_h_min         -24
_diffrn_reflns_limit_k_max         8
_diffrn_reflns_limit_k_min         -8
_diffrn_reflns_limit_l_max         35
_diffrn_reflns_limit_l_min         -35
_diffrn_reflns_number              49107
_diffrn_reflns_point_group_measured_fraction_full  0.994
_diffrn_reflns_point_group_measured_fraction_max  0.992
_diffrn_reflns_theta_full          25.242
_diffrn_reflns_theta_max           25.368
_diffrn_reflns_theta_min           2.457
_diffrn_ambient_temperature        293(2)
_diffrn_detector                   'Hybrid Pixel Array Detector'
_diffrn_detector_area_resol_mean   5.8140
_diffrn_measured_fraction_theta_full  0.994
_diffrn_measured_fraction_theta_max  0.992
_diffrn_measurement_details
;
List of Runs (angles in degrees, time in seconds):

  # Type    Start    End  Width  t~exp~   \w     \q     \k     \f   Frames
--------------------------------------------------------------------------
  1  \w    -90.00  89.00   1.00   40.00    --    0.00   0.00   0.00  179
  2  \w    -80.00  39.00   1.00   40.00    --   10.00 -72.00 120.00  119
  3  \w    -40.00  79.00   1.00   40.00    --  -10.00  72.00 240.00  119
;
_diffrn_measurement_device         'abstract diffractometer'
_diffrn_measurement_device_type   
 'esperanto-CrysAlisPro-abstract goniometer imported esperanto images'
_diffrn_measurement_method         '\w scans'
_diffrn_orient_matrix_type        
 'CrysAlisPro convention (1999,Acta A55,543-557)'
_diffrn_orient_matrix_UB_11        0.0160761000
_diffrn_orient_matrix_UB_12        -0.0136971000
_diffrn_orient_matrix_UB_13        0.0210583000
_diffrn_orient_matrix_UB_21        -0.0315090000
_diffrn_orient_matrix_UB_22        -0.0154576000
_diffrn_orient_matrix_UB_23        0.0103785000
_diffrn_orient_matrix_UB_31        0.0027127000
_diffrn_orient_matrix_UB_32        -0.0971446000
_diffrn_orient_matrix_UB_33        -0.0046199000
_diffrn_radiation_monochromator    graphite
_diffrn_radiation_probe            x-ray
_diffrn_radiation_type             'Mo K\a'
_diffrn_radiation_wavelength       0.71073
_diffrn_source                     'fine-focus sealed X-ray tube'
_diffrn_source_type                'Enhance (Mo) X-ray Source'
_reflns_Friedel_coverage           0.000
_reflns_Friedel_fraction_full      .
_reflns_Friedel_fraction_max       .
_reflns_number_gt                  2659
_reflns_number_total               3856
_reflns_special_details
;
 Reflections were merged by SHELXL according to the crystal
 class for the calculation of statistics and refinement.
 
 Structure factors included contributions from the .fab file.
 
 _reflns_Friedel_fraction is defined as the number of unique
 Friedel pairs measured divided by the number that would be
 possible theoretically, ignoring centric projections and
 systematic absences.
;
_reflns_threshold_expression       'I > 2\s(I)'
_computing_cell_refinement         'CrysAlisPro 1.171.41.120a (Rigaku OD, 2021)'
_computing_data_collection         'CrysAlisPro 1.171.41.120a (Rigaku OD, 2021)'
_computing_data_reduction          'CrysAlisPro 1.171.41.120a (Rigaku OD, 2021)'
_computing_molecular_graphics      'Olex2 1.5 (Dolomanov et al., 2009)'
_computing_publication_material    'Olex2 1.5 (Dolomanov et al., 2009)'
_computing_structure_refinement    'SHELXL 2019/3 (Sheldrick, 2015)'
_computing_structure_solution      'SHELXT 2018/2 (Sheldrick, 2018)'
_refine_diff_density_max           0.232
_refine_diff_density_min           -0.200
_refine_diff_density_rms           0.044
_refine_ls_extinction_coef         .
_refine_ls_extinction_method       none
_refine_ls_goodness_of_fit_ref     1.049
_refine_ls_hydrogen_treatment      constr
_refine_ls_matrix_type             full
_refine_ls_number_parameters       247
_refine_ls_number_reflns           3856
_refine_ls_number_restraints       6
_refine_ls_R_factor_all            0.1053
_refine_ls_R_factor_gt             0.0751
_refine_ls_restrained_S_all        1.093
_refine_ls_shift/su_max            0.000
_refine_ls_shift/su_mean           0.000
_refine_ls_structure_factor_coef   Fsqd
_refine_ls_weighting_details      
 'w=1/[\s^2^(Fo^2^)+(0.0965P)^2^+1.6670P] where P=(Fo^2^+2Fc^2^)/3'
_refine_ls_weighting_scheme        calc
_refine_ls_wR_factor_gt            0.1868
_refine_ls_wR_factor_ref           0.2033
_refine_special_details            ?
_olex2_refinement_description
;
1. Fixed Uiso
 At 1.2 times of:
  All C(H) groups
 At 1.5 times of:
  All O(H,H) groups
2. Uiso/Uaniso restraints and constraints
Uanis(O1) \\sim Ueq: with sigma of 0.005 and sigma for terminal atoms of 0.005
3.a Free rotating group:
 O1(H1A,H1B)
3.b Aromatic/amide H refined with riding coordinates:
 C1(H1), C2(H2), C3(H3), C6(H6), C7(H7), C8(H8), C14(H14), C15(H15), C16(H16),
 C17(H17), C19(H19), C20(H20), C21(H21), C22(H22)
;
_atom_sites_solution_hydrogens     mixed
_atom_sites_solution_primary       dual
_atom_sites_solution_secondary     ?
loop_
  _atom_site_label
  _atom_site_type_symbol
  _atom_site_fract_x
  _atom_site_fract_y
  _atom_site_fract_z
  _atom_site_U_iso_or_equiv
  _atom_site_adp_type
  _atom_site_occupancy
  _atom_site_site_symmetry_order
  _atom_site_calc_flag
  _atom_site_refinement_flags_posn
  _atom_site_refinement_flags_adp
  _atom_site_refinement_flags_occupancy
  _atom_site_disorder_assembly
  _atom_site_disorder_group
 O1 O 0.57514(13) 1.1836(4) 0.62578(12) 0.1076(10) Uani 1 1 d G U . . .
 H1A H 0.550464 1.262884 0.639198 0.161 Uiso 1 1 d G U . . .
 H1B H 0.549058 1.128795 0.607388 0.161 Uiso 1 1 d G U . . .
 N1 N 0.63650(11) 0.7518(3) 0.54465(7) 0.0539(6) Uani 1 1 d . . . . .
 N2 N 0.63504(11) 0.6254(3) 0.70751(8) 0.0569(6) Uani 1 1 d . . . . .
 N3 N 0.48942(12) 0.9105(3) 0.57713(8) 0.0597(7) Uani 1 1 d . . . . .
 N4 N 0.48884(12) 0.4536(3) 0.67296(9) 0.0612(7) Uani 1 1 d . . . . .
 C1 C 0.68749(16) 0.7794(4) 0.51618(10) 0.0624(8) Uani 1 1 d . . . . .
 H1 H 0.677298 0.797664 0.485896 0.075 Uiso 1 1 calc R U . . .
 C2 C 0.75405(15) 0.7827(4) 0.52840(11) 0.0615(8) Uani 1 1 d . . . . .
 H2 H 0.786768 0.805439 0.506794 0.074 Uiso 1 1 calc R U . . .
 C3 C 0.77192(14) 0.7524(4) 0.57258(11) 0.0540(7) Uani 1 1 d . . . . .
 H3 H 0.816447 0.751962 0.581627 0.065 Uiso 1 1 calc R U . . .
 C4 C 0.72075(12) 0.7228(3) 0.60272(9) 0.0435(6) Uani 1 1 d . . . . .
 C5 C 0.72031(12) 0.6841(3) 0.65109(9) 0.0443(6) Uani 1 1 d . . . . .
 C6 C 0.77088(14) 0.6673(4) 0.68266(11) 0.0564(8) Uani 1 1 d . . . . .
 H6 H 0.815666 0.678648 0.674648 0.068 Uiso 1 1 calc R U . . .
 C7 C 0.75178(15) 0.6329(4) 0.72651(10) 0.0610(8) Uani 1 1 d . . . . .
 H7 H 0.784028 0.623307 0.748998 0.073 Uiso 1 1 calc R U . . .
 C8 C 0.68522(16) 0.6127(4) 0.73723(10) 0.0630(8) Uani 1 1 d . . . . .
 H8 H 0.674347 0.588658 0.767171 0.076 Uiso 1 1 calc R U . . .
 C9 C 0.65336(13) 0.6607(3) 0.66484(9) 0.0452(6) Uani 1 1 d . . . . .
 C10 C 0.60891(12) 0.6883(3) 0.62576(8) 0.0432(6) Uani 1 1 d . . . . .
 C11 C 0.65424(12) 0.7248(3) 0.58757(8) 0.0423(6) Uani 1 1 d . . . . .
 C12 C 0.54135(12) 0.6835(3) 0.62531(8) 0.0428(6) Uani 1 1 d . . . . .
 C13 C 0.50053(12) 0.7278(4) 0.58475(9) 0.0474(7) Uani 1 1 d . . . . .
 C14 C 0.47246(16) 0.5883(4) 0.55874(10) 0.0652(8) Uani 1 1 d . . . . .
 H14 H 0.479655 0.462664 0.565474 0.078 Uiso 1 1 calc R U . . .
 C15 C 0.43308(17) 0.6405(6) 0.52213(12) 0.0764(10) Uani 1 1 d . . . . .
 H15 H 0.413935 0.550049 0.503621 0.092 Uiso 1 1 calc R U . . .
 C16 C 0.42291(16) 0.8266(6) 0.51375(12) 0.0778(10) Uani 1 1 d . . . . .
 H16 H 0.397314 0.864952 0.489244 0.093 Uiso 1 1 calc R U . . .
 C17 C 0.45109(16) 0.9551(5) 0.54210(11) 0.0722(9) Uani 1 1 d . . . . .
 H17 H 0.442995 1.081284 0.536561 0.087 Uiso 1 1 calc R U . . .
 C18 C 0.49980(12) 0.6361(4) 0.66563(9) 0.0471(7) Uani 1 1 d . . . . .
 C19 C 0.47207(16) 0.7727(5) 0.69221(10) 0.0650(8) Uani 1 1 d . . . . .
 H19 H 0.479079 0.898650 0.685739 0.078 Uiso 1 1 calc R U . . .
 C20 C 0.43341(17) 0.7201(6) 0.72891(12) 0.0761(10) Uani 1 1 d . . . . .
 H20 H 0.415012 0.810151 0.747866 0.091 Uiso 1 1 calc R U . . .
 C21 C 0.42288(17) 0.5365(6) 0.73672(12) 0.0812(11) Uani 1 1 d . . . . .
 H21 H 0.397081 0.497798 0.761097 0.097 Uiso 1 1 calc R U . . .
 C22 C 0.45063(17) 0.4090(5) 0.70832(12) 0.0753(10) Uani 1 1 d . . . . .
 H22 H 0.442519 0.282836 0.713850 0.090 Uiso 1 1 calc R U . . .

loop_
  _atom_site_aniso_label
  _atom_site_aniso_U_11
  _atom_site_aniso_U_22
  _atom_site_aniso_U_33
  _atom_site_aniso_U_23
  _atom_site_aniso_U_13
  _atom_site_aniso_U_12
 O1 0.0615(15) 0.0937(19) 0.168(3) -0.0485(17) -0.0001(17) 0.0006(13)
 N1 0.0416(13) 0.0677(15) 0.0525(14) 0.0019(11) 0.0060(11) 0.0001(11)
 N2 0.0446(14) 0.0743(17) 0.0519(14) -0.0005(12) -0.0055(11) 0.0035(11)
 N3 0.0503(14) 0.0622(16) 0.0666(16) -0.0008(12) -0.0094(12) -0.0005(11)
 N4 0.0514(15) 0.0601(16) 0.0720(17) 0.0011(13) 0.0126(13) -0.0021(11)
 C1 0.058(2) 0.075(2) 0.0538(17) 0.0064(15) 0.0077(15) 0.0058(15)
 C2 0.0448(17) 0.0648(19) 0.075(2) 0.0061(16) 0.0193(16) -0.0005(13)
 C3 0.0356(15) 0.0490(15) 0.077(2) -0.0003(14) 0.0067(14) -0.0011(11)
 C4 0.0363(14) 0.0350(13) 0.0593(17) -0.0038(11) 0.0023(12) 0.0012(10)
 C5 0.0343(14) 0.0352(13) 0.0635(17) -0.0061(12) -0.0024(12) 0.0014(10)
 C6 0.0366(15) 0.0572(17) 0.075(2) -0.0071(15) -0.0094(14) 0.0006(12)
 C7 0.0487(18) 0.0674(19) 0.067(2) -0.0047(15) -0.0173(15) 0.0041(14)
 C8 0.059(2) 0.072(2) 0.0577(18) 0.0012(15) -0.0067(15) 0.0064(15)
 C9 0.0375(14) 0.0428(14) 0.0553(17) -0.0061(12) -0.0021(12) 0.0009(11)
 C10 0.0336(13) 0.0432(14) 0.0529(15) -0.0039(11) -0.0023(12) 0.0036(11)
 C11 0.0363(14) 0.0431(14) 0.0475(15) -0.0018(11) 0.0025(12) -0.0004(10)
 C12 0.0350(13) 0.0438(14) 0.0495(15) -0.0076(11) 0.0000(12) -0.0011(11)
 C13 0.0299(13) 0.0609(17) 0.0515(16) -0.0041(13) 0.0066(12) -0.0013(11)
 C14 0.0586(19) 0.0640(19) 0.073(2) -0.0130(16) -0.0103(16) -0.0058(15)
 C15 0.056(2) 0.104(3) 0.069(2) -0.017(2) -0.0150(17) -0.0175(18)
 C16 0.052(2) 0.110(3) 0.072(2) 0.012(2) -0.0149(17) -0.0092(19)
 C17 0.0559(19) 0.078(2) 0.083(2) 0.0116(18) -0.0176(18) -0.0007(16)
 C18 0.0309(14) 0.0584(18) 0.0521(16) -0.0043(13) -0.0048(12) 0.0039(11)
 C19 0.0605(19) 0.0635(19) 0.071(2) -0.0084(15) 0.0108(17) 0.0094(15)
 C20 0.061(2) 0.099(3) 0.068(2) -0.0069(19) 0.0162(17) 0.0216(19)
 C21 0.054(2) 0.110(3) 0.080(2) 0.021(2) 0.0225(17) 0.011(2)
 C22 0.060(2) 0.079(2) 0.087(2) 0.0181(19) 0.0188(19) -0.0022(17)

_geom_special_details
;
 All esds (except the esd in the dihedral angle between two l.s. planes)
 are estimated using the full covariance matrix.  The cell esds are taken
 into account individually in the estimation of esds in distances, angles
 and torsion angles; correlations between esds in cell parameters are only
 used when they are defined by crystal symmetry.  An approximate (isotropic)
 treatment of cell esds is used for estimating esds involving l.s. planes.
;
loop_
  _geom_bond_atom_site_label_1
  _geom_bond_atom_site_label_2
  _geom_bond_distance
  _geom_bond_site_symmetry_2
  _geom_bond_publ_flag
 O1 H1A 0.8500 . ?
 O1 H1B 0.8500 . ?
 N1 C1 1.338(4) . ?
 N1 C11 1.335(3) . ?
 N2 C8 1.338(4) . ?
 N2 C9 1.341(3) . ?
 N3 C13 1.343(3) . ?
 N3 C17 1.330(4) . ?
 N4 C18 1.339(4) . ?
 N4 C22 1.336(4) . ?
 C1 H1 0.9300 . ?
 C1 C2 1.379(4) . ?
 C2 H2 0.9300 . ?
 C2 C3 1.375(4) . ?
 C3 H3 0.9300 . ?
 C3 C4 1.375(4) . ?
 C4 C5 1.460(4) . ?
 C4 C11 1.404(3) . ?
 C5 C6 1.383(4) . ?
 C5 C9 1.409(3) . ?
 C6 H6 0.9300 . ?
 C6 C7 1.377(4) . ?
 C7 H7 0.9300 . ?
 C7 C8 1.376(4) . ?
 C8 H8 0.9300 . ?
 C9 C10 1.474(3) . ?
 C10 C11 1.474(3) . ?
 C10 C12 1.351(4) . ?
 C12 C13 1.487(4) . ?
 C12 C18 1.494(4) . ?
 C13 C14 1.379(4) . ?
 C14 H14 0.9300 . ?
 C14 C15 1.392(4) . ?
 C15 H15 0.9300 . ?
 C15 C16 1.367(5) . ?
 C16 H16 0.9300 . ?
 C16 C17 1.366(5) . ?
 C17 H17 0.9300 . ?
 C18 C19 1.371(4) . ?
 C19 H19 0.9300 . ?
 C19 C20 1.387(4) . ?
 C20 H20 0.9300 . ?
 C20 C21 1.348(5) . ?
 C21 H21 0.9300 . ?
 C21 C22 1.358(5) . ?
 C22 H22 0.9300 . ?

loop_
  _geom_angle_atom_site_label_1
  _geom_angle_atom_site_label_2
  _geom_angle_atom_site_label_3
  _geom_angle
  _geom_angle_site_symmetry_1
  _geom_angle_site_symmetry_3
  _geom_angle_publ_flag
 H1A O1 H1B 104.5 . . ?
 C11 N1 C1 114.8(2) . . ?
 C8 N2 C9 115.4(3) . . ?
 C17 N3 C13 117.4(3) . . ?
 C22 N4 C18 116.9(3) . . ?
 N1 C1 H1 117.6 . . ?
 N1 C1 C2 124.9(3) . . ?
 C2 C1 H1 117.6 . . ?
 C1 C2 H2 120.1 . . ?
 C3 C2 C1 119.9(3) . . ?
 C3 C2 H2 120.1 . . ?
 C2 C3 H3 121.6 . . ?
 C2 C3 C4 116.8(3) . . ?
 C4 C3 H3 121.6 . . ?
 C3 C4 C5 132.2(3) . . ?
 C3 C4 C11 119.7(3) . . ?
 C11 C4 C5 108.1(2) . . ?
 C6 C5 C4 132.6(2) . . ?
 C6 C5 C9 119.2(3) . . ?
 C9 C5 C4 108.2(2) . . ?
 C5 C6 H6 121.6 . . ?
 C7 C6 C5 116.8(3) . . ?
 C7 C6 H6 121.6 . . ?
 C6 C7 H7 119.8 . . ?
 C8 C7 C6 120.3(3) . . ?
 C8 C7 H7 119.8 . . ?
 N2 C8 C7 124.5(3) . . ?
 N2 C8 H8 117.8 . . ?
 C7 C8 H8 117.8 . . ?
 N2 C9 C5 123.7(2) . . ?
 N2 C9 C10 127.0(2) . . ?
 C5 C9 C10 109.2(2) . . ?
 C11 C10 C9 104.9(2) . . ?
 C12 C10 C9 127.4(2) . . ?
 C12 C10 C11 127.7(2) . . ?
 N1 C11 C4 123.9(2) . . ?
 N1 C11 C10 126.5(2) . . ?
 C4 C11 C10 109.6(2) . . ?
 C10 C12 C13 123.4(2) . . ?
 C10 C12 C18 123.6(2) . . ?
 C13 C12 C18 112.9(2) . . ?
 N3 C13 C12 115.7(2) . . ?
 N3 C13 C14 122.7(3) . . ?
 C14 C13 C12 121.5(3) . . ?
 C13 C14 H14 120.9 . . ?
 C13 C14 C15 118.2(3) . . ?
 C15 C14 H14 120.9 . . ?
 C14 C15 H15 120.4 . . ?
 C16 C15 C14 119.1(3) . . ?
 C16 C15 H15 120.4 . . ?
 C15 C16 H16 120.7 . . ?
 C17 C16 C15 118.7(3) . . ?
 C17 C16 H16 120.7 . . ?
 N3 C17 C16 123.9(3) . . ?
 N3 C17 H17 118.1 . . ?
 C16 C17 H17 118.1 . . ?
 N4 C18 C12 116.2(2) . . ?
 N4 C18 C19 122.2(3) . . ?
 C19 C18 C12 121.6(3) . . ?
 C18 C19 H19 120.5 . . ?
 C18 C19 C20 118.9(3) . . ?
 C20 C19 H19 120.5 . . ?
 C19 C20 H20 120.5 . . ?
 C21 C20 C19 119.1(3) . . ?
 C21 C20 H20 120.5 . . ?
 C20 C21 H21 120.6 . . ?
 C20 C21 C22 118.8(3) . . ?
 C22 C21 H21 120.6 . . ?
 N4 C22 C21 124.1(3) . . ?
 N4 C22 H22 118.0 . . ?
 C21 C22 H22 118.0 . . ?

loop_
  _geom_torsion_atom_site_label_1
  _geom_torsion_atom_site_label_2
  _geom_torsion_atom_site_label_3
  _geom_torsion_atom_site_label_4
  _geom_torsion
  _geom_torsion_site_symmetry_1
  _geom_torsion_site_symmetry_2
  _geom_torsion_site_symmetry_3
  _geom_torsion_site_symmetry_4
  _geom_torsion_publ_flag
 N1 C1 C2 C3 1.4(5) . . . . ?
 N2 C9 C10 C11 179.3(2) . . . . ?
 N2 C9 C10 C12 0.0(4) . . . . ?
 N3 C13 C14 C15 2.5(4) . . . . ?
 N4 C18 C19 C20 2.5(5) . . . . ?
 C1 N1 C11 C4 -0.6(4) . . . . ?
 C1 N1 C11 C10 -179.0(2) . . . . ?
 C1 C2 C3 C4 -1.0(4) . . . . ?
 C2 C3 C4 C5 179.0(3) . . . . ?
 C2 C3 C4 C11 0.0(4) . . . . ?
 C3 C4 C5 C6 1.1(5) . . . . ?
 C3 C4 C5 C9 -178.4(3) . . . . ?
 C3 C4 C11 N1 0.9(4) . . . . ?
 C3 C4 C11 C10 179.5(2) . . . . ?
 C4 C5 C6 C7 178.8(3) . . . . ?
 C4 C5 C9 N2 -179.2(2) . . . . ?
 C4 C5 C9 C10 -1.4(3) . . . . ?
 C5 C4 C11 N1 -178.4(2) . . . . ?
 C5 C4 C11 C10 0.3(3) . . . . ?
 C5 C6 C7 C8 1.4(4) . . . . ?
 C5 C9 C10 C11 1.5(3) . . . . ?
 C5 C9 C10 C12 -177.8(2) . . . . ?
 C6 C5 C9 N2 1.1(4) . . . . ?
 C6 C5 C9 C10 179.0(2) . . . . ?
 C6 C7 C8 N2 -0.5(5) . . . . ?
 C8 N2 C9 C5 -0.2(4) . . . . ?
 C8 N2 C9 C10 -177.6(2) . . . . ?
 C9 N2 C8 C7 -0.1(4) . . . . ?
 C9 C5 C6 C7 -1.7(4) . . . . ?
 C9 C10 C11 N1 177.5(2) . . . . ?
 C9 C10 C11 C4 -1.1(3) . . . . ?
 C9 C10 C12 C13 175.1(2) . . . . ?
 C9 C10 C12 C18 -3.9(4) . . . . ?
 C10 C12 C13 N3 -82.6(3) . . . . ?
 C10 C12 C13 C14 101.6(3) . . . . ?
 C10 C12 C18 N4 -85.6(3) . . . . ?
 C10 C12 C18 C19 97.3(3) . . . . ?
 C11 N1 C1 C2 -0.6(4) . . . . ?
 C11 C4 C5 C6 -179.7(3) . . . . ?
 C11 C4 C5 C9 0.7(3) . . . . ?
 C11 C10 C12 C13 -4.0(4) . . . . ?
 C11 C10 C12 C18 177.0(2) . . . . ?
 C12 C10 C11 N1 -3.2(4) . . . . ?
 C12 C10 C11 C4 178.2(2) . . . . ?
 C12 C13 C14 C15 177.9(3) . . . . ?
 C12 C18 C19 C20 179.3(3) . . . . ?
 C13 N3 C17 C16 -0.2(5) . . . . ?
 C13 C12 C18 N4 95.3(3) . . . . ?
 C13 C12 C18 C19 -81.8(3) . . . . ?
 C13 C14 C15 C16 -1.0(5) . . . . ?
 C14 C15 C16 C17 -0.9(5) . . . . ?
 C15 C16 C17 N3 1.6(5) . . . . ?
 C17 N3 C13 C12 -177.6(3) . . . . ?
 C17 N3 C13 C14 -1.9(4) . . . . ?
 C18 N4 C22 C21 0.0(5) . . . . ?
 C18 C12 C13 N3 96.5(3) . . . . ?
 C18 C12 C13 C14 -79.3(3) . . . . ?
 C18 C19 C20 C21 -1.6(5) . . . . ?
 C19 C20 C21 C22 0.1(5) . . . . ?
 C20 C21 C22 N4 0.8(6) . . . . ?
 C22 N4 C18 C12 -178.6(3) . . . . ?
 C22 N4 C18 C19 -1.6(4) . . . . ?

_smtbx_masks_special_details
;
A solvent mask was calculated and 136 electrons were 
found in a volume of 984\%A^3^ in 1 void per unit cell. 
This is consistent with the presence of 
1[H2O] per Asymmetric Unit 
which account for 80 electrons 
per unit cell.
;
loop_
  _smtbx_masks_void_nr
  _smtbx_masks_void_average_x
  _smtbx_masks_void_average_y
  _smtbx_masks_void_average_z
  _smtbx_masks_void_volume
  _smtbx_masks_void_count_electrons
  _smtbx_masks_void_content
 1 0.250 -0.002 0.624 246.4 33.5 '2 H2O'
 2 0.250 -0.892 0.124 246.4 33.5 '2 H2O'
 3 0.750 -0.917 0.876 246.4 33.5 '2 H2O'
 4 0.750 -0.553 0.376 246.4 33.5 '2 H2O'

_smtbx_masks_void_probe_radius     1.2
_smtbx_masks_void_truncation_radius  1.2
_shelx_res_file
;
TITL cd177_a.res in Pbca
    cd177.res
    created by SHELXL-2019/3 at 16:19:45 on 23-Oct-2025
REM Old TITL cd177 in Pbca
REM SHELXT solution in Pbca: R1 0.211, Rweak 0.040, Alpha 0.046
REM <I/s> 0.700 for 554 systematic absences, Orientation as input
REM Formula found by SHELXT: C22 N5
CELL 0.71073 19.9962 7.1401 29.6474 90 90 90
ZERR 8 0.0014 0.0007 0.0023 0 0 0
LATT 1
SYMM 0.5-X,-Y,0.5+Z
SYMM -X,0.5+Y,0.5-Z
SYMM 0.5+X,0.5-Y,-Z
SFAC C H N O
UNIT 176 144 32 16
ISOR 0.005 0.005 O1

L.S. 12
PLAN  5
CONF
BOND
list 4
MORE -1
BOND $H
ABIN
fmap 2 53
acta
OMIT 0 0 4
OMIT 0 0 8
OMIT 1 0 6
REM <olex2.extras>
REM <HklSrc "%.\\cd177.hkl">
REM </olex2.extras>

WGHT    0.096500    1.667000
FVAR       0.26197
AFIX   6
O1    4    0.575144    1.183569    0.625784    11.00000    0.06153    0.09367 =
         0.16764   -0.04846   -0.00007    0.00059
H1A   2    0.550464    1.262884    0.639198    11.00000   -1.50000
H1B   2    0.549058    1.128795    0.607388    11.00000   -1.50000
AFIX   0

N1    3    0.636504    0.751792    0.544652    11.00000    0.04157    0.06769 =
         0.05246    0.00192    0.00597    0.00009
N2    3    0.635039    0.625421    0.707505    11.00000    0.04461    0.07425 =
         0.05188   -0.00048   -0.00550    0.00351
N3    3    0.489421    0.910496    0.577131    11.00000    0.05029    0.06218 =
         0.06655   -0.00081   -0.00936   -0.00052
N4    3    0.488839    0.453601    0.672956    11.00000    0.05144    0.06014 =
         0.07204    0.00105    0.01260   -0.00215
C1    1    0.687493    0.779378    0.516184    11.00000    0.05819    0.07519 =
         0.05381    0.00644    0.00771    0.00582
AFIX  43
H1    2    0.677298    0.797664    0.485896    11.00000   -1.20000
AFIX   0
C2    1    0.754046    0.782720    0.528404    11.00000    0.04479    0.06479 =
         0.07493    0.00610    0.01934   -0.00054
AFIX  43
H2    2    0.786768    0.805439    0.506794    11.00000   -1.20000
AFIX   0
C3    1    0.771917    0.752411    0.572575    11.00000    0.03562    0.04900 =
         0.07735   -0.00034    0.00669   -0.00105
AFIX  43
H3    2    0.816447    0.751962    0.581627    11.00000   -1.20000
AFIX   0
C4    1    0.720752    0.722793    0.602723    11.00000    0.03628    0.03505 =
         0.05925   -0.00383    0.00225    0.00121
C5    1    0.720312    0.684148    0.651088    11.00000    0.03428    0.03522 =
         0.06349   -0.00606   -0.00239    0.00142
C6    1    0.770881    0.667301    0.682658    11.00000    0.03661    0.05721 =
         0.07535   -0.00711   -0.00945    0.00056
AFIX  43
H6    2    0.815666    0.678648    0.674648    11.00000   -1.20000
AFIX   0
C7    1    0.751779    0.632928    0.726514    11.00000    0.04872    0.06742 =
         0.06693   -0.00470   -0.01728    0.00409
AFIX  43
H7    2    0.784028    0.623307    0.748998    11.00000   -1.20000
AFIX   0
C8    1    0.685216    0.612750    0.737228    11.00000    0.05946    0.07174 =
         0.05768    0.00116   -0.00673    0.00639
AFIX  43
H8    2    0.674347    0.588658    0.767171    11.00000   -1.20000
AFIX   0
C9    1    0.653361    0.660711    0.664844    11.00000    0.03754    0.04275 =
         0.05527   -0.00611   -0.00212    0.00093
C10   1    0.608905    0.688343    0.625763    11.00000    0.03362    0.04322 =
         0.05290   -0.00392   -0.00233    0.00356
C11   1    0.654244    0.724785    0.587574    11.00000    0.03631    0.04312 =
         0.04754   -0.00179    0.00246   -0.00035
C12   1    0.541352    0.683485    0.625313    11.00000    0.03498    0.04380 =
         0.04953   -0.00765    0.00000   -0.00114
C13   1    0.500533    0.727773    0.584754    11.00000    0.02989    0.06088 =
         0.05154   -0.00405    0.00664   -0.00132
C14   1    0.472462    0.588271    0.558738    11.00000    0.05855    0.06403 =
         0.07316   -0.01301   -0.01025   -0.00578
AFIX  43
H14   2    0.479655    0.462664    0.565474    11.00000   -1.20000
AFIX   0
C15   1    0.433075    0.640522    0.522130    11.00000    0.05632    0.10383 =
         0.06912   -0.01720   -0.01498   -0.01753
AFIX  43
H15   2    0.413935    0.550049    0.503621    11.00000   -1.20000
AFIX   0
C16   1    0.422910    0.826603    0.513752    11.00000    0.05184    0.10968 =
         0.07191    0.01243   -0.01489   -0.00921
AFIX  43
H16   2    0.397314    0.864952    0.489244    11.00000   -1.20000
AFIX   0
C17   1    0.451095    0.955100    0.542097    11.00000    0.05589    0.07751 =
         0.08317    0.01160   -0.01755   -0.00066
AFIX  43
H17   2    0.442995    1.081284    0.536561    11.00000   -1.20000
AFIX   0
C18   1    0.499801    0.636132    0.665631    11.00000    0.03091    0.05835 =
         0.05211   -0.00425   -0.00483    0.00394
C19   1    0.472072    0.772725    0.692215    11.00000    0.06047    0.06354 =
         0.07098   -0.00839    0.01078    0.00935
AFIX  43
H19   2    0.479079    0.898650    0.685739    11.00000   -1.20000
AFIX   0
C20   1    0.433411    0.720065    0.728911    11.00000    0.06131    0.09935 =
         0.06764   -0.00689    0.01623    0.02155
AFIX  43
H20   2    0.415012    0.810151    0.747866    11.00000   -1.20000
AFIX   0
C21   1    0.422877    0.536498    0.736716    11.00000    0.05414    0.10971 =
         0.07966    0.02104    0.02247    0.01143
AFIX  43
H21   2    0.397081    0.497798    0.761097    11.00000   -1.20000
AFIX   0
C22   1    0.450626    0.409023    0.708324    11.00000    0.05993    0.07916 =
         0.08696    0.01814    0.01876   -0.00218
AFIX  43
H22   2    0.442519    0.282836    0.713850    11.00000   -1.20000
AFIX   0
HKLF 4


REM  cd177_a.res in Pbca
REM wR2 = 0.2033, GooF = S = 1.049, Restrained GooF = 1.093 for all data
REM R1 = 0.0751 for 2659 Fo > 4sig(Fo) and 0.1053 for all 3856 data
REM 247 parameters refined using 6 restraints

END

WGHT      0.0965      1.6670

REM Highest difference peak  0.232,  deepest hole -0.200,  1-sigma level  0.044
Q1    1   0.4988  0.8807  0.6776  11.00000  0.05    0.23
Q2    1   0.6027  0.8121  0.6244  11.00000  0.05    0.20
Q3    1   0.5631  1.2449  0.5978  11.00000  0.05    0.20
Q4    1   0.7187  0.7837  0.6385  11.00000  0.05    0.20
Q5    1   0.4842  0.9929  0.6818  11.00000  0.05    0.18
;
_shelx_res_checksum                4932
_shelx_hkl_file
;
   0   0  -3   -0.09    0.20
   0   0  -4   -0.12    0.37
   0   0  -5    0.20    0.52
   0   0   6    9.43    1.13
   0   0  -6    0.06    0.68
   0   0   7   -0.70    1.07
   0   0  -7   -2.02    0.96
   0   0   7   -1.10    1.33
   0   0  -8  314.37   16.51
   0   0   8  313.42   16.44
   0   0   8  308.14   16.62
   0   0  -9    0.28    1.21
   0   0   9    0.48    1.18
   0   0   9   -0.36    1.41
   0   0 -10    0.21    1.32
   0   0  10   -0.09    1.25
   0   0  10   -0.13    1.62
   0   0  11   -0.58    1.20
   0   0 -11    0.12    1.42
   0   0  11    0.15    1.56
   0   0  12    2.01    1.21
   0   0 -12    0.52    1.50
   0   0  12    1.13    1.64
   0   0  13   -0.88    1.79
   0   0 -13    0.14    1.67
   0   0  13   -0.68    1.32
   0   0  14   11.92    1.91
   0   0 -14    9.99    2.11
   0   0  14   12.25    2.36
   0   0  14   13.69    1.85
   0   0  15    1.03    1.88
   0   0  15    1.04    1.57
   0   0 -15    1.31    1.88
   0   0 -15    0.50    1.86
   0   0  15   -0.48    1.48
   0   0  16    9.53    2.49
   0   0  16    9.14    1.78
   0   0 -16    9.56    2.14
   0   0 -16   11.22    2.17
   0   0  16    4.51    1.74
   0   0  17   -1.42    2.08
   0   0  17    0.15    1.65
   0   0 -17   -1.27    2.14
   0   0 -17   -0.76    1.87
   0   0  17   -0.96    1.58
   0   0  18   -0.76    2.17
   0   0  18    1.54    1.62
   0   0 -18    3.98    2.23
   0   0 -18    2.87    2.04
   0   0  18    4.99    1.59
   0   0  19   -1.88    2.38
   0   0 -19    0.43    2.39
   0   0  19    1.46    1.72
   0   0  19    2.17    1.72
   0   0 -19    1.40    2.35
   0   0 -20  350.84   18.88
   0   0  20  318.83   18.97
   0   0 -20  345.53   18.78
   0   0  20  343.49   18.39
   0   0  20  330.47   18.34
   0   0 -21    1.94    2.53
   0   0  21    0.54    1.81
   0   0  21    3.87    2.83
   0   0  21    1.39    1.99
   0   0 -21   -0.26    2.56
   0   0 -22    3.07    2.73
   0   0  22   -0.38    1.86
   0   0  22   -2.51    2.58
   0   0  22   -0.73    1.89
   0   0 -22    3.69    2.47
   0   0 -23   -3.48    2.84
   0   0  23    1.38    2.08
   0   0 -23   -3.58    2.56
   0   0  23    4.41    2.22
   0   0  23    2.31    2.81
   0   0 -24   42.55    4.39
   0   0 -24   42.26    4.43
   0   0  24   42.37    4.83
   0   0  24   49.41    4.05
   0   0  24   52.22    3.97
   0   0  25   -1.09    3.22
   0   0  25    1.69    2.35
   0   0 -25    2.40    2.86
   0   0 -25   -1.77    2.74
   0   0  25   -0.62    2.33
   0   0  26    2.67    3.14
   0   0  26   -0.22    2.54
   0   0 -26    0.31    2.74
   0   0 -26    0.61    2.73
   0   0  26    0.43    2.38
   0   0  27    0.80    3.45
   0   0 -27    2.55    3.01
   0   0  27   -1.83    2.54
   0   0  27    1.78    2.51
   0   0 -27    1.60    3.26
   0   0 -28   78.38    6.42
   0   0  28   69.46    6.90
   0   0  28   83.19    5.88
   0   0 -28   72.68    6.38
   0   0  28   84.61    5.85
   0   0  29    3.63    2.63
   0   0 -29    0.35    3.31
   0   0  29   -0.87    3.55
   0   0  29   -1.94    2.74
   0   0 -29    5.48    3.42
   0   0 -30   -1.41    3.07
   0   0 -30   -0.36    3.30
   0   0  30    2.75    2.58
   0   0  30    0.45    3.49
   0   0  30   -2.50    2.77
   0   0 -31    6.51    3.41
   0   0 -31    1.11    3.49
   0   0  31    2.05    2.36
   0   0  31    2.81    3.69
   0   0  31    0.78    2.88
   0   0 -32   10.43    3.86
   0   0 -32   14.48    4.04
   0   0  32   12.32    2.95
   0   0  32    6.93    3.03
   0   0  32   15.07    4.45
   0   0 -33   -0.39    3.52
   0   0  33    0.50    3.97
   0   0  33    3.32    3.09
   0   0 -33    1.53    3.43
   0   0 -34   -0.81    3.72
   0   0  34   -5.14    4.15
   0   0  34   -1.72    3.05
   0   0 -34   -2.34    3.39
   0   0 -35    0.41    3.90
   0   0  35   -1.06    4.33
   0   0 -35    1.20    3.56
   0   1   0    1.72    0.34
   0   1   0    2.71    0.80
   0   1   1    0.21    0.83
   0  -1   1   -0.73    0.56
   0   1  -1    0.30    0.27
   0  -1   2   -0.28    0.67
   0   1  -2    0.08    0.25
   0   1  -2    0.15    0.34
   0   1   3    0.85    0.51
   0   1  -3    0.59    0.52
   0  -1  -3    1.88    0.51
   0  -1   3    0.42    0.87
   0   1  -4    0.34    0.35
   0   1  -4    0.06    0.57
   0  -1   4    3.08    1.11
   0  -1  -4    2.01    0.79
   0   1   4    1.37    0.78
   0   1  -5   -0.99    0.57
   0   1   5    1.20    0.89
   0  -1  -5    0.21    0.85
   0   1  -5   -0.30    0.81
   0  -1   6    0.72    0.63
   0   1  -6   -0.64    0.66
   0  -1   6    0.31    0.87
   0   1   6    1.02    1.02
   0   1  -6    0.52    1.15
   0  -1  -6   -1.28    1.03
   0   1  -7    1.19    0.87
   0  -1  -7    0.15    1.03
   0   1  -7   -0.70    1.38
   0   1   7    0.41    1.11
   0  -1   7    0.26    0.86
   0  -1  -7   -1.57    1.49
   0   1  -8    1.25    0.82
   0   1  -8    0.11    1.39
   0   1   8   -0.96    1.17
   0  -1  -8    1.16    1.09
   0  -1   8    0.23    0.92
   0  -1  -8    1.95    1.51
   0   1   9   -0.10    1.27
   0   1  -9   -0.41    1.00
   0   1  -9    1.37    1.42
   0  -1  -9   -0.61    1.26
   0   1   9    1.97    1.31
   0  -1   9   -0.66    0.96
   0  -1  -9    0.53    1.50
   0   1  10   -0.11    1.29
   0   1  10    0.12    1.51
   0   1 -10   -1.32    0.96
   0   1  10    1.36    1.41
   0  -1 -10    0.34    1.39
   0   1 -10   -0.82    1.63
   0  -1  10    0.66    1.01
   0  -1 -10    2.60    1.82
   0   1  11    0.12    1.38
   0   1  11   -0.39    1.40
   0   1 -11    0.97    1.16
   0  -1 -11   -1.27    1.42
   0   1  11   -0.28    1.48
   0   1 -11   -1.63    1.77
   0  -1  11    0.66    1.08
   0  -1 -11    1.25    1.79
   0  -1 -12    0.17    1.79
   0   1  12    0.50    1.47
   0   1 -12    0.20    1.23
   0   1  12   -0.56    1.65
   0   1  12    2.30    1.65
   0  -1  12   -1.26    1.22
   0   1 -12   -2.25    1.72
   0  -1 -12    2.38    1.54
   0  -1 -13   -0.18    1.87
   0   1  13   -0.27    1.73
   0   1 -13   -0.99    1.42
   0   1  13   -1.32    1.77
   0   1  13    0.67    1.75
   0  -1  13    1.27    1.26
   0  -1 -13   -0.30    1.76
   0   1 -13    0.17    1.77
   0  -1 -14   -1.16    2.10
   0   1  14    0.56    1.77
   0   1 -14   -0.24    1.57
   0   1  14    0.62    1.86
   0   1  14    0.18    1.91
   0  -1  14    1.79    1.42
   0  -1 -14    2.11    1.88
   0  -1 -15   -0.61    2.36
   0   1  15   -2.53    1.73
   0   1  15   -1.94    1.75
   0   1 -15   -1.47    1.69
   0   1  15    3.79    2.08
   0  -1  15   -0.57    1.45
   0  -1 -15   -0.18    1.84
   0  -1 -16    2.17    2.23
   0   1  16   -0.78    1.82
   0   1  16   -0.34    1.90
   0   1 -16   -0.88    1.68
   0   1  16    3.65    2.09
   0  -1  16   -0.12    1.33
   0  -1 -16    1.13    1.83
   0  -1 -17    1.84    2.23
   0   1  17    0.33    1.66
   0   1 -17   -0.47    1.81
   0   1  17   -0.88    1.78
   0   1  17    0.92    2.05
   0  -1  17   -0.65    1.52
   0  -1 -17   -0.80    1.94
   0  -1 -18   -0.24    2.37
   0   1  18   -1.04    2.06
   0   1 -18   -0.68    1.97
   0   1  18   -2.57    1.91
   0   1  18   -1.73    2.24
   0  -1  18    1.11    1.57
   0  -1 -18   -0.21    2.14
   0  -1 -19    2.30    2.38
   0   1  19   -0.89    1.97
   0  -1  19    0.52    1.46
   0   1  19    0.95    2.04
   0   1 -19    0.91    1.81
   0   1  19   -0.26    2.43
   0  -1  19    1.61    1.52
   0  -1 -19    1.98    2.17
   0  -1 -20   -2.73    2.61
   0   1  20    0.19    1.97
   0  -1  20    2.08    1.59
   0   1  20    1.58    2.00
   0   1 -20    0.39    2.07
   0   1  20   -1.94    2.30
   0  -1  20    0.31    1.60
   0  -1 -20   -0.23    2.20
   0  -1 -21    2.29    2.75
   0  -1  21   -0.60    1.70
   0   1  21    2.54    2.22
   0   1  21   -1.85    2.11
   0   1 -21   -0.62    2.15
   0   1  21   -0.59    2.57
   0  -1  21    0.65    1.72
   0  -1 -21    1.71    2.41
   0  -1 -22   -0.30    2.81
   0   1 -22   -0.44    2.27
   0  -1  22   -1.42    1.73
   0   1  22    0.61    2.13
   0   1  22    0.42    2.00
   0   1  22   -0.31    2.76
   0  -1  22   -0.17    1.71
   0  -1 -22    0.26    2.22
   0   1 -23    0.46    2.23
   0  -1 -23   -0.31    2.77
   0  -1  23    1.00    1.95
   0   1  23    1.06    2.02
   0   1  23    3.95    2.13
   0   1  23   -4.27    2.92
   0  -1  23    0.89    1.80
   0  -1 -23    0.54    2.49
   0   1 -24    2.68    2.47
   0  -1 -24    1.30    3.10
   0   1  24    0.87    2.23
   0  -1  24    1.24    2.02
   0   1  24    1.13    2.34
   0   1  24   -0.35    2.68
   0  -1  24   -0.74    2.04
   0  -1 -24   -0.56    2.60
   0   1 -25    2.55    2.65
   0  -1 -25   -0.34    2.94
   0   1  25    1.58    2.51
   0  -1  25    0.93    2.20
   0   1  25    1.63    2.45
   0   1  25    4.73    3.25
   0  -1  25    0.19    2.04
   0  -1 -25    4.06    2.79
   0  -1 -26    5.67    3.34
   0   1 -26   -2.39    2.80
   0   1  26    0.47    2.71
   0  -1  26    1.55    2.29
   0   1  26    0.24    2.76
   0   1  26    2.67    3.65
   0  -1  26    1.39    2.20
   0  -1 -26    5.43    2.94
   0  -1 -27    4.41    3.88
   0   1 -27    2.22    2.96
   0  -1  27    1.63    2.58
   0   1  27    0.24    2.65
   0   1  27    0.99    2.73
   0   1  27    0.40    3.48
   0  -1  27   -0.40    3.52
   0  -1  27    2.64    2.50
   0  -1 -27   -1.57    3.21
   0   1 -28   -4.03    3.06
   0  -1 -28    6.46    3.38
   0   1  28   -1.50    2.63
   0  -1  28    0.21    2.42
   0   1  28    1.53    2.79
   0  -1  28    0.42    3.49
   0   1  28    1.67    3.51
   0  -1  28   -1.67    2.28
   0  -1 -28    2.90    3.13
   0  -1 -29   -3.14    3.66
   0   1 -29    4.81    3.16
   0   1  29    6.48    2.96
   0  -1  29    4.60    2.61
   0   1  29    3.66    2.73
   0   1  29   -3.05    3.74
   0  -1  29   -2.19    3.53
   0  -1  29    0.64    2.39
   0  -1 -29   11.33    3.21
   0   1 -30    3.72    3.19
   0  -1 -30    1.22    3.71
   0  -1  30    2.50    2.63
   0   1  30    3.22    2.83
   0   1  30    0.54    2.78
   0  -1  30   -3.65    3.90
   0   1  30    1.36    3.81
   0  -1  30    3.30    2.48
   0  -1 -30   -3.79    3.60
   0  -1 -31   -1.26    3.57
   0   1 -31    2.24    3.03
   0   1  31    0.55    2.91
   0  -1  31    2.37    2.59
   0   1  31    4.16    2.84
   0  -1 -31   -1.78    3.53
   0   1  31    1.89    3.88
   0  -1  31    0.47    3.57
   0  -1  31    4.24    2.43
   0   1  32   -1.14    3.06
   0  -1  32   -0.49    2.65
   0  -1 -32    1.46    3.24
   0   1  32   -0.49    3.60
   0  -1  32    1.47    3.82
   0   1 -32    1.67    3.10
   0  -1 -32   -2.58    3.69
   0  -1  32    3.86    2.35
   0   1  33    5.86    3.37
   0   1 -33    1.56    3.15
   0  -1 -33    4.50    3.44
   0  -1  33    3.00    4.08
   0   1  33   -1.50    4.06
   0  -1  33    1.39    2.34
   0   1 -33    1.72    3.21
   0  -1 -33   -1.32    3.72
   0  -1 -34   -1.54    3.59
   0   1 -34    2.80    3.32
   0  -1 -34    2.26    3.99
   0   1 -34    1.77    3.27
   0  -1  34   -1.03    4.12
   0   1  34   -0.52    4.28
   0  -1  34   -1.41    2.51
   0   1  35    1.06    4.42
   0   1 -35    1.82    3.48
   0  -1 -35    2.77    4.43
   0   2   0 7199.37  370.32
   0  -2   0 7245.59  370.35
   0   2   0 7169.29  370.45
   0   2  -1 3435.74  176.12
   0  -2  -1 3482.47  176.38
   0   2  -1 3427.89  176.27
   0   2   1 3523.64  176.35
   0  -2   1 3446.15  176.30
   0   2   1 3523.50  176.49
   0  -2   1 3259.94  176.15
   0  -2  -1 3508.86  176.52
   0   2  -1 3427.04  176.41
   0   2  -2  693.62   36.31
   0  -2  -2  705.00   36.56
   0  -2   2  679.54   36.36
   0   2   2  715.43   36.50
   0   2  -2  709.07   36.35
   0   2   2  733.09   36.66
   0  -2   2  696.14   36.37
   0   2  -2  704.98   36.50
   0  -2  -2  713.00   36.73
   0   2   3   26.70    2.59
   0  -2  -3   31.74    2.82
   0   2  -3   33.12    2.09
   0  -2   3   28.82    2.16
   0   2   3   32.49    2.41
   0  -2   3   30.10    2.01
   0   2  -3   24.65    1.95
   0  -2  -3   32.53    2.40
   0  -2   4  549.17   28.70
   0   2   4  541.93   28.96
   0   2   4  518.80   29.07
   0   2  -4  547.92   28.66
   0  -2   4  548.13   28.91
   0   2   4  557.50   28.61
   0   2   4  562.67   28.58
   0   2  -4  572.86   28.85
   0   2   5  261.07   13.34
   0  -2   5  245.39   12.92
   0   2  -5  254.06   12.91
   0   2   5  237.66   12.89
   0   2   5  256.00   13.48
   0   2   5  241.87   12.94
   0  -2   5  245.99   13.27
   0   2  -5  254.86   13.19
   0  -2   6    6.16    0.85
   0   2  -6    5.44    0.74
   0  -2  -6    5.54    0.96
   0   2  -6    8.15    1.53
   0   2   6    8.08    1.80
   0   2   6    5.88    1.03
   0  -2   6    6.42    1.51
   0   2  -7  245.74   13.24
   0  -2   7  267.35   13.80
   0   2   7  251.86   13.45
   0   2  -7  260.63   13.70
   0  -2  -7  246.45   13.37
   0   2  -7  267.02   13.41
   0  -2   7  253.89   13.22
   0  -2   8  219.60   11.62
   0  -2  -8  221.52   11.85
   0   2  -8  222.64   12.15
   0   2  -8  219.09   11.82
   0  -2   8  236.47   12.26
   0   2   8  228.15   11.95
   0  -2   9  432.28   22.34
   0   2  -9  418.46   22.90
   0  -2  -9  416.51   22.61
   0   2  -9  429.94   22.56
   0  -2   9  449.25   23.04
   0   2   9  446.85   22.74
   0  -2  10  311.69   16.33
   0  -2 -10  321.14   16.68
   0   2 -10  321.56   16.98
   0   2 -10  311.63   16.57
   0   2  10  316.96   16.79
   0  -2  10  296.62   17.04
   0  -2  11   25.93    1.79
   0   2  11   31.15    2.52
   0   2 -11   26.97    2.17
   0   2 -11   28.73    2.79
   0  -2  11   26.27    2.85
   0  -2 -11   27.69    2.33
   0  -2  12    8.91    1.10
   0   2 -12    9.21    1.48
   0  -2 -12   10.28    2.46
   0   2 -12    6.98    2.06
   0  -2 -12   10.47    1.75
   0   2  12   12.24    1.93
   0  -2  12    4.43    1.97
   0   2 -13   12.96    1.62
   0   2  13   14.44    2.22
   0   2  13   17.07    2.24
   0  -2  13   13.22    2.39
   0  -2  13   14.35    1.32
   0  -2 -13   13.84    2.01
   0   2 -13    9.66    2.16
   0  -2 -13   13.35    2.53
   0  -2  13   13.85    1.61
   0   2  14   -0.38    2.02
   0   2 -14    0.10    1.25
   0   2  14   -0.49    1.87
   0  -2  14   -1.55    2.26
   0   2  14    2.68    1.84
   0  -2 -14   -0.72    2.26
   0  -2  14   -0.69    0.98
   0  -2 -14    0.89    1.56
   0   2 -14   -2.12    2.15
   0  -2  14   -1.83    1.39
   0   2  15   18.19    2.59
   0   2 -15   17.57    1.99
   0  -2  15   19.29    2.79
   0   2  15   23.96    2.64
   0  -2  15   20.71    1.71
   0   2  15   17.48    2.49
   0  -2 -15   21.87    3.17
   0   2 -15   15.95    2.52
   0  -2 -15   21.21    2.35
   0  -2  15   21.01    1.99
   0   2  16   21.59    2.78
   0   2 -16   15.09    2.00
   0   2  16   20.38    2.56
   0   2  16   20.70    2.72
   0  -2  16   21.99    2.89
   0  -2  16   20.48    1.75
   0  -2 -16   15.59    2.99
   0   2 -16   18.40    2.66
   0  -2 -16   19.56    2.35
   0  -2  16   17.06    1.97
   0  -2 -17   39.10    3.96
   0   2  17   35.56    3.22
   0  -2  17   37.04    2.59
   0  -2 -17   35.30    3.26
   0   2 -17   39.77    3.72
   0  -2  17   31.64    3.63
   0   2  17   35.34    3.61
   0   2  17   32.60    3.31
   0  -2  17   34.95    2.86
   0   2 -17   37.40    2.95
   0   2  18   57.06    4.68
   0  -2  18   63.81    4.05
   0  -2 -18   71.01    4.84
   0   2 -18   70.27    4.95
   0   2  18   72.71    5.21
   0  -2  18   61.02    5.19
   0  -2 -18   70.85    5.52
   0   2 -18   64.67    4.42
   0  -2  18   68.67    4.36
   0   2  18   64.41    4.97
   0   2  19   36.37    3.61
   0   2 -19   41.39    3.89
   0  -2  19   37.25    4.07
   0  -2 -19   40.45    3.61
   0  -2  19   39.43    2.85
   0   2  19   44.15    4.06
   0   2  19   32.84    3.61
   0  -2 -19   45.89    4.46
   0  -2  19   39.10    3.10
   0   2 -19   41.60    3.28
   0  -2 -20   14.90    3.38
   0  -2  20   14.09    3.15
   0   2  20   13.84    2.84
   0   2 -20   17.31    2.30
   0   2  20   17.27    2.69
   0   2  20   17.72    2.66
   0  -2  20   15.21    1.76
   0  -2  20   11.72    2.08
   0   2 -20   21.18    3.07
   0  -2 -20   17.89    2.82
   0  -2 -21    0.99    2.94
   0  -2  21    0.24    1.49
   0   2  21    3.02    2.50
   0   2 -21    3.88    1.88
   0   2  21    1.64    2.42
   0  -2  21    1.61    2.64
   0   2  21   -3.83    2.84
   0  -2  21    1.94    1.66
   0  -2 -21    4.90    2.23
   0   2 -21   -0.27    2.45
   0  -2 -22    2.41    2.89
   0  -2  22    1.97    1.63
   0   2  22   -2.02    2.35
   0   2  22    2.15    2.38
   0   2 -22    4.31    1.98
   0  -2  22    1.68    2.85
   0   2  22   -0.31    2.92
   0  -2  22    3.55    1.89
   0  -2 -22    2.70    2.36
   0   2 -22    4.85    2.64
   0  -2 -23   -4.30    3.47
   0   2  23   -2.52    2.42
   0  -2  23    2.96    1.78
   0   2 -23    2.37    2.16
   0   2  23   -1.23    2.34
   0  -2  23   -3.52    2.81
   0   2  23   -4.96    2.88
   0  -2  23    3.99    1.85
   0   2 -23    0.29    2.64
   0  -2 -23    0.26    2.24
   0  -2 -24    1.86    3.38
   0   2  24   -2.14    2.52
   0  -2  24    2.39    1.77
   0   2 -24    2.51    2.23
   0   2  24   -1.51    2.47
   0  -2  24   -3.31    3.36
   0   2  24   -2.44    3.05
   0  -2  24    0.33    1.82
   0  -2 -24   -3.48    2.77
   0   2 -24    2.12    2.60
   0  -2 -25    5.79    3.40
   0  -2  25    3.66    2.00
   0   2  25    3.92    2.77
   0   2 -25    5.26    2.35
   0   2  25    5.67    2.76
   0  -2  25    5.76    3.36
   0   2  25    2.93    3.18
   0  -2  25    2.71    2.02
   0   2 -25    3.14    2.74
   0  -2 -25    4.19    2.71
   0   2 -26    0.69    2.53
   0  -2 -26    9.19    3.85
   0  -2  26    3.48    2.09
   0   2  26    5.56    2.86
   0   2  26    4.76    2.84
   0  -2  26    3.60    3.35
   0   2  26    3.87    3.27
   0  -2  26    6.76    2.19
   0  -2 -26    6.41    3.03
   0   2 -26    6.84    3.33
   0   2 -27    4.06    2.76
   0  -2 -27   12.79    3.84
   0  -2  27    6.80    2.23
   0   2  27    1.83    2.93
   0   2  27   12.13    3.02
   0   2  27    0.40    3.61
   0  -2  27   -0.83    3.72
   0  -2  27    1.59    2.03
   0   2 -27    6.01    3.30
   0  -2 -27    0.30    3.28
   0   2 -28   40.91    4.14
   0  -2 -28   33.68    5.30
   0  -2  28   21.69    4.96
   0   2  28   38.47    5.45
   0  -2  28   49.00    3.74
   0   2  28   42.92    4.53
   0   2  28   35.94    4.21
   0  -2  28   32.20    3.42
   0   2 -28   37.64    4.71
   0  -2 -28   37.17    4.52
   0   2  29   46.13    4.74
   0  -2  29   51.70    4.06
   0  -2 -29   48.56    5.18
   0   2  29   44.45    5.59
   0  -2  29   40.16    3.40
   0   2 -29   41.64    4.45
   0  -2 -29   43.49    5.61
   0  -2  29   38.75    3.61
   0   2 -29   41.37    4.94
   0   2  30   12.36    4.12
   0   2 -30    8.90    2.98
   0  -2 -30   16.29    4.43
   0  -2  30   10.63    1.99
   0   2  30   -0.28    3.20
   0  -2  30    7.24    2.49
   0  -2  30    8.89    2.30
   0  -2 -30   12.06    3.66
   0   2 -30   10.29    3.89
   0   2  31    3.76    3.93
   0   2 -31    4.45    2.83
   0  -2 -31    2.33    4.07
   0  -2  31    2.09    1.69
   0  -2  31    6.94    2.47
   0  -2 -31    4.15    3.23
   0   2 -31   -1.88    3.47
   0  -2  31    3.55    2.06
   0  -2 -32    2.86    4.04
   0   2 -32    6.64    3.06
   0  -2  32    1.13    1.57
   0   2 -32    3.09    3.50
   0  -2  32   -0.19    1.89
   0   2  32   -3.41    4.02
   0   2 -33    4.75    3.16
   0  -2 -33    2.45    4.41
   0  -2  33    1.30    1.64
   0   2  33    1.01    4.18
   0   2 -33    5.55    3.60
   0  -2  34    1.78    1.72
   0   2 -34    1.85    3.18
   0  -2 -34   12.04    4.57
   0   2  34    2.60    4.02
   0   3   0    0.10    1.40
   0  -3   0   -0.44    1.44
   0   3   0    1.38    1.83
   0   3   1    1.28    1.74
   0   3  -1   -0.26    1.69
   0   3  -1    0.96    0.72
   0   3  -1    2.11    1.36
   0   3   1    2.10    1.41
   0  -3   1    0.10    1.46
   0  -3  -1    1.18    1.52
   0  -3   1    1.21    0.91
   0   3   2    0.22    1.28
   0   3  -2    3.83    1.37
   0   3  -2    2.13    1.70
   0   3   2   -1.34    1.76
   0   3  -2    1.26    0.90
   0  -3  -2    3.50    1.55
   0  -3   2    0.96    1.38
   0  -3  -2    2.10    1.97
   0  -3   2    0.71    1.08
   0   3  -3   -1.37    1.16
   0   3   3   -1.40    1.42
   0   3   3    0.93    1.60
   0   3  -3   -0.07    1.01
   0  -3  -3    1.48    1.61
   0  -3  -3   -0.52    2.01
   0   3  -3    2.37    1.63
   0  -3   3    0.09    1.15
   0  -3   3   -0.34    1.13
   0   3   4    0.86    1.62
   0   3  -4   -0.14    1.18
   0   3   4    0.16    1.75
   0  -3  -4    0.54    1.91
   0   3  -4    0.96    1.15
   0  -3   4    1.31    1.14
   0   3  -4    2.67    1.51
   0  -3  -4    0.99    1.64
   0  -3   4   -1.02    1.32
   0   3  -5    0.13    1.01
   0  -3  -5    1.79    1.64
   0   3   5    0.26    1.64
   0  -3   5    0.23    1.11
   0   3   5    0.50    1.93
   0  -3  -5   -0.96    2.11
   0   3  -5   -0.09    1.24
   0  -3   5   -0.94    1.43
   0   3   6    0.35    0.62
   0  -3  -6    0.80    2.19
   0   3   6    3.12    2.10
   0  -3   6    0.91    1.01
   0   3  -6    0.06    0.93
   0  -3  -6    0.94    1.67
   0   3   6    0.96    1.76
   0   3   6    0.50    0.77
   0  -3   6   -0.79    1.54
   0   3  -6   -0.11    1.30
   0  -3  -7   -1.05    2.32
   0   3   7    0.54    1.97
   0  -3   7   -0.33    1.03
   0   3  -7    1.13    0.89
   0   3   7    0.86    1.77
   0  -3  -7    1.81    1.69
   0   3   7    1.85    0.81
   0   3   7   -0.68    0.95
   0  -3   7   -0.44    1.56
   0   3  -7   -0.35    1.40
   0   3   8   -1.29    1.89
   0  -3  -8   -2.19    2.31
   0   3   8   -0.15    1.75
   0  -3   8    0.25    1.00
   0   3  -8   -0.22    0.74
   0   3   8   -0.24    0.90
   0   3  -8   -2.08    1.54
   0   3   8   -0.54    1.09
   0  -3   8    0.96    1.71
   0   3   9   -0.19    1.99
   0   3   9    2.36    1.95
   0  -3   9    0.40    0.95
   0   3  -9    0.11    0.80
   0   3   9   -0.21    0.91
   0   3   9    0.18    1.21
   0  -3   9    1.73    1.74
   0   3  -9   -0.63    1.19
   0   3  -9   -2.84    1.66
   0   3  10    1.38    2.16
   0  -3  10    1.00    0.91
   0   3 -10   -0.19    1.19
   0   3 -10   -0.54    0.83
   0   3  10    0.47    1.05
   0   3  10   -0.33    1.75
   0   3  10    2.04    1.37
   0  -3  10   -1.12    1.87
   0   3 -10    1.08    1.69
   0   3 -11    0.50    1.77
   0   3 -11    1.74    1.29
   0   3  11    1.33    1.14
   0   3  11   -0.82    2.11
   0   3  11   -1.84    1.34
   0  -3  11    0.80    2.00
   0  -3  11   -0.25    0.90
   0  -3  12    1.50    1.97
   0   3  12    2.08    1.56
   0   3 -12    0.18    1.86
   0  -3  12    1.37    0.86
   0   3 -12    0.91    1.31
   0  -3  13   -0.23    2.08
   0   3  13   -1.85    1.76
   0   3 -13   -3.05    2.13
   0  -3  13    0.10    0.78
   0   3 -13   -0.95    1.27
   0  -3  14    0.24    2.11
   0   3  14    0.17    1.76
   0   3 -14    1.62    1.35
   0  -3  14    0.59    0.81
   0  -3 -14    0.78    1.43
   0   3 -14   -2.23    2.04
   0   3 -15   -0.56    1.37
   0  -3 -15    0.57    1.45
   0   3 -15    0.21    1.87
   0  -3  15   -0.77    2.25
   0   3  15   -0.38    1.86
   0  -3  15   -1.32    0.85
   0   3  16    2.24    2.12
   0  -3  16   -0.21    0.82
   0  -3 -16   -0.93    1.67
   0   3 -16    1.79    1.97
   0   3 -16    1.87    1.37
   0   3  16    3.48    2.03
   0  -3  16    0.54    2.19
   0  -3 -16    1.24    2.61
   0   3  17    0.63    2.24
   0  -3  17    0.34    0.86
   0  -3 -17    1.33    1.75
   0   3 -17    0.24    2.20
   0   3 -17   -0.12    1.43
   0   3  17   -2.88    2.28
   0  -3  17    4.84    2.39
   0  -3 -17   -0.64    3.11
   0   3  18   -1.52    2.10
   0  -3  18    0.55    0.89
   0   3 -18    2.22    2.38
   0  -3 -18   -0.54    1.90
   0   3  18    1.48    2.31
   0   3 -18    2.07    1.58
   0  -3  18   -0.60    2.63
   0   3  18    2.63    2.30
   0  -3 -18    2.35    3.09
   0   3  19    2.69    2.18
   0  -3  19   -0.13    0.92
   0   3 -19   -1.30    2.64
   0  -3 -19    0.19    1.90
   0   3 -19    0.14    1.56
   0   3  19    0.25    2.27
   0   3  19    1.80    2.40
   0  -3  19    2.83    2.62
   0  -3 -19    0.70    3.17
   0   3  20    1.83    2.33
   0  -3  20   -1.11    0.99
   0  -3 -20    2.85    2.12
   0   3 -20    2.98    2.39
   0   3  20   -2.34    2.21
   0   3 -20   -0.14    1.65
   0  -3  20   -0.99    2.65
   0   3  20    1.65    2.50
   0  -3 -20   -1.45    3.32
   0   3  21   -4.01    2.57
   0  -3  21    0.22    1.01
   0   3 -21    4.15    2.75
   0  -3 -21    1.51    2.21
   0   3  21   -0.26    2.39
   0   3 -21   -2.92    1.82
   0  -3  21    4.12    3.06
   0   3  21    0.29    2.68
   0  -3 -21   -1.12    3.30
   0   3  22    3.15    2.51
   0  -3  22   -1.02    1.40
   0  -3  22    1.39    1.04
   0  -3 -22   -0.46    2.35
   0   3 -22    0.58    2.63
   0   3  22    2.17    2.64
   0   3 -22   -0.16    1.79
   0   3  22    2.18    2.99
   0  -3  22    2.87    2.92
   0  -3 -22    0.39    3.58
   0   3  23   -0.25    2.62
   0  -3  23    3.16    1.57
   0  -3  23   -1.14    1.08
   0   3 -23   -0.90    2.71
   0   3  23    1.93    2.79
   0   3 -23   -0.51    1.94
   0  -3  23   -1.12    3.23
   0   3  23    0.66    2.95
   0  -3 -23   -3.62    3.89
   0  -3  24    3.56    1.64
   0   3  24   -0.26    2.85
   0  -3  24   -1.11    1.18
   0   3 -24    3.11    3.09
   0   3  24    6.19    2.84
   0   3 -24    3.07    2.15
   0  -3  24    1.17    3.05
   0   3  24    0.35    3.11
   0  -3 -24    0.42    3.50
   0   3  25    1.05    2.79
   0  -3  25    0.98    1.68
   0  -3  25   -0.53    1.17
   0   3 -25    3.52    3.02
   0   3  25    3.99    2.85
   0   3 -25    2.85    2.23
   0   3  25    5.13    3.35
   0  -3  25    2.43    3.54
   0  -3 -25    0.43    3.37
   0  -3  26    0.76    1.69
   0   3  26   -0.27    3.11
   0  -3  26   -1.17    1.17
   0   3 -26   -0.33    2.91
   0   3 -26   -2.18    2.19
   0   3  26   -1.93    3.44
   0  -3  26   -2.94    3.41
   0  -3 -26   -0.44    4.07
   0  -3  27   -0.39    1.77
   0   3 -27    4.79    3.24
   0  -3  27   -1.67    1.24
   0   3 -27    0.21    2.21
   0   3  27   -1.20    3.61
   0  -3  27   -0.44    3.53
   0  -3 -27    8.70    4.28
   0   3  28    0.51    2.32
   0   3 -28    2.12    3.07
   0  -3  28   -0.19    1.18
   0  -3  28    2.68    3.78
   0   3  28    4.16    3.95
   0  -3  28   -0.55    1.86
   0   3 -28    3.89    2.47
   0  -3 -28    7.55    4.07
   0   3  29   -1.57    2.57
   0   3 -29   -0.37    3.21
   0  -3  29   -0.19    1.16
   0   3  29   -5.20    3.47
   0  -3  29    4.62    3.84
   0  -3  29    0.57    1.83
   0  -3 -29   -3.88    4.26
   0   3 -29    0.22    2.20
   0  -3  30    0.38    1.09
   0   3  30   -2.25    3.92
   0  -3  30   10.98    4.12
   0   3 -30    0.75    3.46
   0   3  30    0.27    2.38
   0   3 -30    1.40    2.28
   0  -3 -30   -3.49    4.33
   0  -3  31    0.19    1.12
   0   3  31   -3.70    4.15
   0  -3  31    1.48    3.71
   0  -3 -31    1.54    4.43
   0   3 -31   -0.73    2.61
   0   3 -31   -3.07    3.52
   0   3  31    0.56    2.64
   0  -3  32    8.14    4.30
   0   3  32    3.83    3.97
   0   3 -32   -0.99    2.73
   0  -3 -32    2.64    4.31
   0   3 -32   -3.16    3.52
   0   3  32    1.72    2.72
   0   3 -33    0.77    2.71
   0  -3 -33    2.70    4.55
   0   3  33   -0.49    4.08
   0   3  33    2.06    2.68
   0   4   0   32.95    3.62
   0  -4   0   44.87    3.40
   0   4   1  785.56   42.66
   0  -4   1  802.96   42.69
   0   4  -1  819.80   42.59
   0  -4  -1  833.38   42.82
   0   4   1  827.64   42.98
   0   4  -1  791.07   42.88
   0  -4   1  831.53   42.24
   0  -4  -2  455.05   22.50
   0   4   2  424.02   22.31
   0  -4   2  408.68   22.22
   0   4  -2  408.30   22.10
   0  -4   2  405.16   21.90
   0   4   2  440.32   22.65
   0   4  -2  409.49   22.47
   0   4   3  291.74   16.39
   0  -4  -3  302.34   16.53
   0  -4   3  314.99   16.29
   0   4  -3  306.08   16.16
   0   4  -3  308.69   16.52
   0   4   3  293.48   16.69
   0  -4   3  290.77   16.07
   0   4  -3  302.49   15.90
   0   4   4   32.86    3.67
   0  -4  -4   38.32    3.97
   0   4   4   31.70    3.12
   0  -4   4   37.30    2.95
   0   4  -4   33.18    2.81
   0  -4  -4   43.62    3.69
   0   4  -4   33.98    3.35
   0  -4   4   30.98    2.95
   0   4  -4   37.80    2.69
   0   4   5  482.01   25.72
   0   4  -5  477.54   25.00
   0   4  -5  468.20   25.36
   0  -4  -5  465.41   25.87
   0  -4  -5  488.40   25.59
   0   4   5  470.10   25.39
   0  -4   5  484.59   25.15
   0   4  -5  478.10   25.04
   0  -4   5  469.45   25.23
   0  -4  -6  164.66    9.93
   0   4  -6  148.35    9.13
   0  -4  -6  171.37    9.59
   0   4   6  151.62    9.26
   0  -4   6  160.52    8.94
   0   4   6  167.16    9.72
   0  -4   6  154.77    9.16
   0   4  -6  157.63    8.93
   0   4  -6  168.56    8.81
   0   4   7   20.94    2.61
   0   4  -7   20.32    1.89
   0   4   7   21.18    3.01
   0   4  -7   26.36    2.44
   0  -4  -7   24.24    3.48
   0  -4   7   26.43    2.70
   0   4  -7   22.71    2.31
   0  -4   7   26.65    2.17
   0  -4  -7   25.56    2.94
   0   4   8    2.96    0.59
   0   4   8    6.27    2.31
   0  -4  -8    2.46    2.40
   0  -4   8    3.65    1.34
   0  -4  -8    2.75    1.94
   0   4   8    7.27    1.97
   0   4  -8    2.82    1.12
   0   4  -8    3.65    1.55
   0  -4   8    4.84    1.95
   0   4   8    2.27    0.87
   0  -4   9   20.00    2.55
   0   4   9   12.97    2.34
   0  -4   9   19.67    1.71
   0   4  -9   17.48    1.52
   0   4  -9   17.32    2.12
   0   4   9   14.07    1.35
   0   4   9   16.58    2.84
   0  -4  -9   13.10    3.16
   0   4   9   20.32    1.73
   0   4  10   18.25    2.81
   0  -4  10   29.35    2.16
   0   4  10   28.08    2.22
   0   4 -10   30.33    2.85
   0  -4  10   27.37    2.94
   0   4 -10   26.44    1.92
   0   4  10   26.29    1.94
   0   4  10   24.68    3.30
   0  -4 -10   29.49    3.76
   0   4  11    3.14    2.25
   0  -4 -11    6.73    2.84
   0   4  11    7.27    2.19
   0  -4  11    8.43    1.30
   0   4  11    6.28    1.58
   0  -4  11    5.40    2.19
   0   4 -11    3.35    1.04
   0   4 -11    5.34    1.44
   0   4 -11    6.83    1.95
   0   4  11    5.03    1.23
   0   4 -12    1.31    1.85
   0   4 -12    2.09    1.40
   0   4  12    2.12    1.24
   0   4 -12    1.36    0.97
   0   4  12    3.83    2.15
   0  -4  12    2.21    1.15
   0  -4  12    5.03    2.19
   0   4  12    2.25    1.61
   0   4  12    1.98    2.40
   0  -4 -12   -0.32    3.04
   0   4  13    0.51    2.31
   0   4  13    2.49    2.16
   0  -4  13    0.56    1.10
   0   4 -13    0.47    1.38
   0   4  13    1.02    1.25
   0   4 -13    5.18    1.97
   0   4  13    2.97    1.81
   0  -4  13    3.59    2.26
   0   4  14   27.35    3.59
   0   4  14   29.50    2.93
   0   4  14   31.78    2.53
   0  -4  14   27.83    3.50
   0   4 -14   34.53    3.32
   0   4 -14   33.18    2.64
   0  -4  14   32.78    2.23
   0   4  14   28.57    3.37
   0  -4  15    0.96    1.07
   0   4 -15    0.61    1.52
   0   4  15    0.72    1.46
   0   4  15   -1.85    2.61
   0   4 -15    1.97    2.15
   0   4  15    0.91    1.81
   0  -4  15   -1.99    2.66
   0  -4  16    0.81    1.08
   0   4 -16   -0.37    1.54
   0   4  16    2.70    1.44
   0   4  16    3.77    2.20
   0  -4  16   -2.09    2.70
   0   4  16   -3.52    2.67
   0   4 -16    1.15    2.06
   0   4 -17   17.07    2.10
   0   4  17   12.94    2.02
   0   4 -17   19.62    3.03
   0  -4  17   17.52    3.45
   0   4  17   22.99    2.90
   0  -4  17   19.16    1.60
   0  -4  18   23.56    1.74
   0   4  18   16.92    2.25
   0   4  18   25.01    3.14
   0  -4  18   15.38    3.28
   0   4 -18   19.51    2.24
   0   4 -18   21.57    3.21
   0   4 -19    8.23    2.69
   0   4  19    0.92    1.69
   0  -4  19    4.06    1.11
   0   4 -19    3.23    1.64
   0  -4  19    6.83    3.19
   0   4  19    4.22    2.55
   0  -4  20    1.42    3.00
   0   4  20    3.19    2.81
   0   4  20    1.73    2.49
   0  -4  20    4.23    1.16
   0   4  20    6.32    1.91
   0   4 -20    5.26    2.83
   0   4 -20    4.67    1.78
   0   4 -21   49.97    4.74
   0  -4  21   45.47    5.33
   0   4  21   53.08    4.88
   0   4 -21   45.47    3.79
   0   4  21   41.83    3.89
   0  -4  21   60.89    3.24
   0   4  21   47.72    4.62
   0  -4 -21   42.76    5.85
   0   4 -22   23.21    4.15
   0   4 -22   34.33    3.03
   0   4  22   38.35    4.35
   0  -4  22   30.07    4.48
   0  -4 -22   24.01    5.09
   0   4  22   24.55    3.09
   0  -4  22   34.19    2.29
   0   4  22   26.72    3.89
   0  -4  22   33.29    2.27
   0   4 -23   25.96    3.84
   0   4  23   20.24    2.75
   0  -4 -23   26.10    5.18
   0   4 -23   23.82    2.67
   0  -4  23   18.58    4.26
   0   4  23   23.56    4.03
   0  -4  23   22.27    1.84
   0   4  23   19.91    3.52
   0  -4  23   22.68    1.86
   0  -4  24    0.93    1.16
   0  -4  24    4.01    1.23
   0   4  24    1.96    2.19
   0  -4 -24   -0.93    3.86
   0   4 -24    2.05    1.95
   0   4  24   -2.65    3.02
   0  -4  24   -3.28    3.54
   0   4 -24    5.77    3.30
   0  -4  25   12.49    1.39
   0  -4  25   11.87    1.43
   0   4  25   12.04    2.42
   0  -4 -25    7.16    4.22
   0   4 -25    7.11    2.22
   0   4  25   21.51    3.88
   0  -4  25    8.90    3.86
   0   4 -25   12.30    3.39
   0  -4  26    8.76    1.34
   0  -4  26   10.62    1.37
   0   4  26    9.32    2.35
   0  -4 -26    7.92    4.34
   0   4 -26   13.30    2.27
   0   4  26    4.36    3.46
   0  -4  26    4.83    3.51
   0   4 -26   12.37    3.60
   0  -4  27    4.07    1.23
   0   4  27    5.71    2.42
   0  -4 -27    5.08    4.55
   0   4 -27    6.83    2.26
   0   4  27    3.03    3.47
   0  -4  27    1.36    3.74
   0   4 -27    1.06    3.40
   0   4  28   -1.59    2.39
   0  -4 -28   -1.04    4.65
   0   4 -28   -3.93    2.23
   0   4  28    2.76    3.63
   0  -4  28    0.47    3.57
   0   4 -28    1.09    3.20
   0   4  29   -2.11    2.28
   0  -4 -29    0.54    4.62
   0   4 -29    1.54    2.27
   0   4  29    2.05    3.65
   0  -4  29    4.31    4.16
   0   4 -29    3.37    3.62
   0  -4  30    0.99    3.95
   0   4  30   10.14    4.06
   0   4 -30    3.85    3.50
   0   4  30    4.36    2.49
   0  -4 -30    1.10    4.36
   0   4  31    6.54    3.79
   0  -4  31   -3.05    4.23
   0  -4 -31    4.50    4.87
   0   4  31    1.50    2.38
   0   4 -31    3.56    3.49
   0   5   0    0.61    1.85
   0  -5   0    2.87    1.98
   0   5   0    5.35    2.34
   0   5  -1   -0.44    1.64
   0   5   1    3.57    1.95
   0   5  -1   -0.22    2.21
   0   5   1    0.92    2.35
   0  -5  -1    0.20    1.98
   0  -5   1   -0.73    1.83
   0  -5   2    0.71    1.82
   0  -5  -2   -1.24    2.05
   0  -5   2   -0.46    0.75
   0   5   2    2.35    2.39
   0   5  -2    5.51    2.30
   0  -5   2    2.08    1.12
   0   5  -2    0.28    1.80
   0   5   2   -2.37    1.88
   0  -5   3    0.85    1.93
   0  -5  -3    0.21    2.24
   0   5   3   -1.60    1.92
   0   5  -3   -0.26    1.75
   0   5  -3    0.41    2.34
   0   5   3    0.96    2.10
   0  -5   3   -0.52    1.50
   0  -5  -4    1.99    2.38
   0  -5   4    1.46    1.89
   0   5  -4    3.87    1.77
   0   5   4    1.46    1.97
   0   5  -4    2.44    2.29
   0   5   4    2.21    2.53
   0  -5   4    0.38    1.76
   0  -5  -5    2.07    2.26
   0  -5   5    2.00    1.99
   0  -5   5    0.86    1.67
   0   5  -5    1.17    1.64
   0   5   5    5.47    2.35
   0   5   5    4.74    2.52
   0   5  -5    3.74    2.33
   0   5  -6   -0.11    1.51
   0  -5  -6   -1.82    2.95
   0  -5   6   -0.15    1.69
   0  -5  -6    0.24    2.50
   0  -5   6    0.64    1.87
   0   5  -6    1.53    2.11
   0   5   6    0.76    2.53
   0   5   6    1.75    2.17
   0  -5  -7    0.63    3.07
   0  -5   7    0.70    1.68
   0   5  -7    1.57    1.39
   0   5   7   -2.19    2.28
   0   5  -7   -0.12    1.58
   0   5  -7   -0.19    2.10
   0   5   7    3.34    2.61
   0  -5   7    2.84    1.98
   0  -5   8   -0.79    1.65
   0  -5  -8    5.21    3.23
   0   5  -8    0.10    1.37
   0   5   8   -3.48    2.31
   0   5  -8   -1.94    1.81
   0   5  -8    0.72    2.04
   0   5   8   -2.37    2.70
   0  -5   8   -0.19    1.98
   0  -5  -9   -1.68    3.14
   0  -5   9   -1.36    1.47
   0   5  -9    0.47    1.23
   0   5   9   -0.63    2.07
   0   5  -9   -0.61    1.84
   0   5   9    2.67    2.53
   0   5  -9   -1.03    1.98
   0  -5   9    2.74    2.21
   0  -5  10   -0.12    1.41
   0  -5 -10   -2.10    3.44
   0   5 -10    0.98    1.91
   0   5 -10    0.89    1.15
   0   5  10    0.21    2.19
   0   5 -10    1.15    1.84
   0   5  10   -1.36    2.81
   0  -5  10   -0.23    2.13
   0  -5  11    0.33    1.45
   0  -5 -11   -2.53    3.49
   0   5 -11    2.20    1.76
   0   5  11    1.54    2.29
   0   5 -11   -0.17    1.05
   0   5 -11   -0.90    1.97
   0  -5  11   -0.48    2.29
   0   5  11   -0.28    2.56
   0   5 -12   -2.56    1.71
   0   5  12    3.06    1.51
   0   5  12    0.05    0.75
   0  -5 -12   -3.35    3.63
   0   5  12    2.27    2.78
   0  -5  12   -0.31    1.37
   0   5  12    2.24    2.34
   0   5 -12    0.24    1.06
   0  -5  12   -0.52    2.49
   0   5 -12    1.53    2.02
   0   5  13   -0.84    1.08
   0  -5 -13   -4.22    3.58
   0   5  13   -1.74    2.84
   0  -5  13    1.14    1.36
   0   5  13   -1.38    2.50
   0   5  13   -0.14    2.01
   0   5 -13    0.41    2.13
   0   5 -13   -0.07    1.06
   0  -5  13    1.36    2.39
   0   5 -13   -0.67    1.59
   0   5  14    0.29    2.63
   0  -5 -14    2.37    3.37
   0  -5  14    2.35    1.29
   0   5  14    0.23    2.46
   0   5  14   -1.78    2.26
   0   5  14   -1.63    1.33
   0   5 -14    0.65    2.14
   0  -5  14    4.61    2.69
   0   5 -14    1.48    1.59
   0   5  15   -1.79    2.70
   0  -5 -15    1.63    3.52
   0  -5  15   -0.16    1.17
   0   5  15   -0.73    2.50
   0   5  15   -2.00    2.41
   0   5  15   -0.75    1.40
   0   5 -15    2.98    2.39
   0  -5  15    0.30    2.67
   0   5 -15   -0.94    1.64
   0   5  16    2.12    2.86
   0  -5 -16   -2.93    3.82
   0  -5  16   -0.35    1.09
   0  -5  16    0.63    2.70
   0   5  16    5.19    2.55
   0   5  16    3.46    2.55
   0   5  16    0.12    1.48
   0   5 -16    0.72    2.33
   0   5 -16   -0.80    1.63
   0   5 -17    0.94    1.62
   0  -5  17    1.23    1.00
   0   5  17    0.25    2.59
   0   5 -17    1.77    2.48
   0  -5 -17    0.86    3.65
   0   5  17    2.47    2.88
   0   5  17   -1.33    1.66
   0   5  17    1.15    2.48
   0  -5  17    3.31    2.84
   0   5  18    1.01    1.69
   0   5  18   -1.03    2.86
   0   5 -18    0.53    2.71
   0   5  18    0.98    2.75
   0  -5  18   -0.69    3.07
   0   5  18    2.20    2.97
   0   5 -18    0.79    1.70
   0  -5  18    0.75    0.90
   0   5 -19   -1.39    2.76
   0   5  19   -0.30    1.90
   0   5 -19    1.45    1.63
   0  -5  19   -0.36    3.40
   0   5  19    6.94    3.02
   0   5  20    4.81    2.03
   0   5 -20    6.31    1.86
   0   5 -20    5.46    3.07
   0   5  20    1.89    3.02
   0  -5  20    1.87    3.59
   0   5  21    0.17    1.93
   0   5 -21    0.52    1.66
   0   5 -21    3.29    3.24
   0  -5  21    0.39    3.54
   0   5  21   -4.51    3.10
   0   5  22    1.74    1.99
   0   5 -22   -3.37    1.81
   0   5 -22   -0.93    3.09
   0   5  22   -0.88    3.02
   0  -5  22   -1.61    3.35
   0   5  23    1.63    1.95
   0   5 -23   -0.83    1.77
   0   5 -23    1.94    3.07
   0  -5  23   -0.42    3.46
   0   5  23    3.06    3.17
   0   5  24   -0.38    1.98
   0   5 -24   -2.68    1.87
   0   5 -24    3.36    3.10
   0  -5  24    0.86    3.51
   0   5  24   -0.32    3.13
   0   5 -25    3.82    3.22
   0  -5 -25   -1.59    4.55
   0   5  25    4.50    2.13
   0   5 -25    0.87    1.86
   0   5  25   -0.33    3.11
   0  -5  25    3.99    3.70
   0   5 -26   -3.59    3.57
   0  -5 -26   -0.54    4.55
   0   5  26    3.85    2.23
   0   5 -26    0.60    1.89
   0   5  26    2.04    3.22
   0  -5  26   -5.03    4.08
   0   5  27    3.14    2.26
   0  -5 -27    4.44    4.49
   0   5  27    3.16    3.32
   0  -5  27    1.88    3.86
   0   5 -27    5.93    3.59
   0  -5 -28    2.27    4.59
   0  -5  28    5.81    4.35
   0   5 -28   -0.76    3.78
   0  -5 -29   -2.32    4.75
   0  -5  29   -1.00    4.02
   0   5 -29    8.19    3.74
   0  -6   0   10.00    2.72
   0   6   0    8.94    2.44
   0   6   0    4.75    2.82
   0  -6  -1    3.85    2.49
   0  -6   1    3.14    2.66
   0   6  -1    0.17    2.21
   0   6   1    2.02    2.29
   0   6   1    6.44    3.06
   0   6  -1    0.26    2.81
   0  -6   2   54.75    4.36
   0  -6  -2   53.82    4.60
   0   6  -2   44.54    3.87
   0   6   2   40.44    4.00
   0   6  -2   46.17    4.51
   0   6   2   49.35    4.78
   0  -6   3   45.55    2.82
   0  -6   3   40.31    2.63
   0  -6   3   48.58    4.05
   0   6   3   49.34    4.00
   0   6  -3   49.13    3.75
   0   6  -3   54.40    4.47
   0   6   3   54.34    4.58
   0   6   4   35.02    3.71
   0   6  -4   28.73    3.03
   0  -6   4   24.84    2.18
   0  -6   4   34.93    2.72
   0  -6   4   42.31    3.66
   0   6   4   47.64    4.30
   0   6  -4   44.25    4.12
   0  -6   5   15.76    1.95
   0  -6   5   25.47    2.63
   0   6   5   23.93    3.31
   0   6  -5   22.73    2.66
   0   6  -5   22.73    3.55
   0   6   5   21.70    3.88
   0  -6   5   18.10    3.13
   0   6   6  172.16   10.22
   0  -6   6  191.21   10.03
   0   6  -6  185.45   10.33
   0   6   6  166.74   10.65
   0   6  -6  163.86    9.55
   0  -6   6  146.30    9.21
   0  -6   6  187.73    9.82
   0   6   7  179.46   10.99
   0  -6   7  204.59   10.69
   0   6  -7  195.63   10.96
   0   6   7  183.54   11.37
   0   6  -7  179.18   10.24
   0  -6   7  170.86   10.10
   0  -6   7  174.89   10.56
   0   6  -8   82.23    5.48
   0   6   8  102.16    7.10
   0   6  -8   96.27    6.40
   0   6   8   93.62    6.52
   0  -6   8   99.62    6.01
   0  -6   8   75.53    6.01
   0   6  -9   14.80    2.01
   0   6   9    9.72    3.04
   0  -6   9   11.69    2.39
   0   6  -9   12.71    2.84
   0   6   9   10.03    3.60
   0  -6   9    9.00    2.69
   0   6 -10   11.88    1.81
   0   6  10    7.75    2.98
   0  -6 -10    8.82    3.95
   0  -6  10   17.23    2.36
   0   6  10   13.61    3.73
   0   6 -10   17.45    2.82
   0  -6  10   17.48    2.88
   0   6 -11    2.88    1.34
   0   6  11    0.49    2.90
   0  -6 -11    3.71    3.87
   0  -6  11    0.58    1.78
   0   6  11    0.94    2.84
   0   6 -11    5.00    2.37
   0  -6  11    1.76    2.34
   0   6 -12    1.16    1.29
   0   6  12    2.51    2.80
   0   6 -12    5.82    2.38
   0   6  12    4.78    3.03
   0  -6  12    4.55    2.64
   0  -6  12    4.75    1.84
   0  -6 -12   -1.27    3.75
   0  -6  13    3.65    1.65
   0  -6 -13    3.05    3.75
   0   6  13    4.59    2.93
   0   6 -13    5.15    1.33
   0   6  13   -0.32    3.10
   0   6 -13    5.83    2.34
   0   6 -13    2.61    1.80
   0  -6  13    1.70    2.66
   0   6  14    5.45    2.75
   0  -6 -14    3.58    4.01
   0  -6  14    4.56    1.57
   0   6 -14    2.55    1.22
   0   6 -14    1.09    2.15
   0   6  14    4.23    3.31
   0   6 -14    1.83    1.77
   0  -6  14    3.28    2.78
   0   6 -15   -1.64    1.79
   0  -6  15    4.39    2.96
   0   6 -15    1.94    2.17
   0  -6 -15    2.76    4.16
   0   6  16    1.66    0.47
   0   6  16    2.07    0.74
   0  -6  16    5.26    2.95
   0   6 -16    4.37    1.74
   0  -6 -16    0.47    3.78
   0   6 -16    4.63    2.06
   0   6 -17    2.15    2.00
   0  -6 -17    7.25    4.33
   0   6 -17    1.29    2.69
   0  -6  17    2.41    3.12
   0   6  17   -0.56    1.79
   0   6  17    0.31    0.86
   0   6 -17    1.99    1.67
   0  -6 -18    5.95    4.39
   0   6 -18    5.48    2.10
   0   6 -18    5.99    3.08
   0  -6  18    5.37    3.38
   0   6  18    9.52    2.72
   0   6  18    5.42    1.29
   0   6 -18    4.50    1.81
   0  -6 -19    2.03    4.54
   0  -6  19    8.58    3.54
   0   6 -19    6.57    3.18
   0   6  19   12.15    3.31
   0   6  19    1.82    1.44
   0   6 -19    6.93    1.85
   0   6 -20    8.08    3.31
   0  -6  20    0.77    3.39
   0   6 -20    3.19    1.77
   0  -6 -20    1.55    4.31
   0   6 -21   10.64    3.20
   0   6 -21    0.26    1.65
   0  -6 -21   10.60    4.55
   0  -6  21    1.20    3.23
   0  -6 -22   -1.62    4.32
   0  -6  22    7.48    3.60
   0  -6  23    2.15    3.44
   0  -6  24    0.89    3.55
   0  -6  25    6.40    3.81
   0   7   0   -3.59    2.85
   0   7   0    1.58    2.19
   0   7   1   -2.12    2.89
   0   7  -1    1.46    2.76
   0   7  -1   -1.89    2.23
   0   7   1    4.30    2.29
   0   7  -2   -0.29    2.83
   0   7   2   -0.31    2.86
   0   7  -2   -2.72    2.22
   0   7   2    1.71    2.44
   0   7  -3    7.03    2.97
   0   7   3    4.02    3.02
   0   7   3   -0.44    2.39
   0   7  -3   -0.52    1.98
   0   7   4   -3.79    3.10
   0   7  -4   -3.57    2.96
   0   7   4    1.58    2.36
   0   7  -4    0.83    1.97
   0   7  -5   -1.27    1.96
   0   7   5    2.33    2.44
   0  -7   5    2.33    1.19
   0   7   5    6.41    3.00
   0   7  -5   -3.22    2.97
   0  -7   5    1.16    0.87
   0  -7   6   -0.98    1.48
   0   7   6    0.48    2.67
   0   7  -6    1.51    1.86
   0   7  -6   -1.57    2.84
   0   7   6    0.32    3.06
   0  -7   6    2.04    1.08
   0   7   7    0.50    2.82
   0  -7   7   -0.80    1.81
   0   7  -7    1.45    1.86
   0   7  -7    1.02    2.78
   0   7   7    1.97    3.12
   0  -7   7    0.28    1.17
   0   7   8    3.83    2.97
   0   7  -8    3.31    1.79
   0   7  -8   -1.49    2.72
   0   7   8   -3.34    3.26
   0  -7   8    0.57    1.36
   0  -7   8    3.05    2.08
   0   7  -9    0.53    1.64
   0   7  -9    1.94    2.58
   0  -7   9    1.86    1.46
   0  -7   9   -1.06    2.11
   0   7 -10   -2.52    1.67
   0  -7  10    1.35    1.58
   0  -7  10   -0.70    2.20
   0   7 -10    0.71    2.61
   0  -7  11    2.36    1.78
   0  -7  11    0.50    2.26
   0   7 -11   -2.98    2.82
   0  -7  12   -1.59    2.35
   0  -7  12   -0.19    1.85
   0  -7  13    1.68    2.54
   0   7 -13   -0.87    1.87
   0  -7  13    1.24    2.01
   0  -7  14    0.89    2.44
   0   7 -14   -0.17    1.90
   0  -7  14    2.03    2.23
   0  -7  15   -0.31    2.59
   0   7 -15   -0.33    1.85
   0  -7  15    1.96    2.41
   0  -7  16   -3.27    2.86
   0   7 -16    0.79    1.76
   0  -7  17    2.01    2.63
   0  -7 -17   -2.13    4.59
   0  -7  17    1.37    2.66
   0  -7  18   -1.23    2.77
   0  -7 -18    1.63    4.40
   0  -7  18   -1.42    2.77
   0  -7  19    3.65    3.16
   0  -7 -19    8.85    4.86
   0  -7  19    1.48    2.98
   0  -7  20   -3.19    3.47
   0  -7 -20    6.21    4.88
   0  -7  20    3.08    3.13
   0   8   0    1.93    2.39
   0   8   0    0.32    3.20
   0   8  -1    2.05    2.40
   0   8   1    3.12    2.62
   0   8   1    0.65    3.20
   0   8  -1    1.88    3.20
   0   8   2    4.85    2.64
   0   8  -2    5.29    3.40
   0   8  -3    6.40    3.19
  -1   0  -3   -0.65    0.35
  -1   0  -3   -0.12    0.22
   1   0  -4    0.17    0.43
  -1   0  -4    1.19    0.52
   1   0   4    1.02    0.60
  -1   0  -4    0.16    0.36
   1   0   4   -0.68    0.71
   1   0  -5    0.05    0.53
  -1   0  -5    0.45    0.50
   1   0   5    0.37    0.88
  -1   0  -5    1.23    0.72
   1   0   5    0.96    0.79
   1   0   6 1083.32    8.64
   1   0   6 1108.95    8.32
  -1   0  -7   -0.78    0.92
  -1   0   7    1.13    1.43
  -1   0   7    0.27    1.08
   1   0  -7    1.03    0.94
   1   0   7    0.58    1.01
   1   0   7   -0.05    1.00
   1   0   8    0.63    1.03
  -1   0  -8    2.79    1.23
  -1   0   8    1.74    1.35
   1   0   8   -0.51    1.37
   1   0   8    0.87    1.13
  -1   0   8    0.30    1.12
   1   0  -8   -0.17    1.13
   1   0   9    0.78    1.15
   1   0   9    0.46    1.42
  -1   0  -9   -0.37    1.33
   1   0  -9   -1.82    1.21
   1   0   9   -0.16    1.10
  -1   0   9   -0.42    1.21
  -1   0   9    1.30    1.54
  -1   0  10   40.16    3.26
   1   0  10   40.80    2.84
  -1   0  10   47.94    2.91
   1   0 -10   42.09    2.98
   1   0  10   39.06    3.08
  -1   0 -10   40.70    3.01
   1   0  10   42.12    2.79
   1   0  11   -1.31    1.22
  -1   0 -11    0.12    1.47
  -1   0  11    0.94    1.64
   1   0  11   -0.14    1.56
   1   0 -11   -0.59    1.39
  -1   0  11    0.60    1.28
   1   0  11   -1.36    1.28
   1   0  12    2.01    1.34
  -1   0 -12    1.28    1.54
  -1   0  12   -1.03    1.77
   1   0  12    0.31    1.69
   1   0 -12    0.79    1.44
   1   0  12    0.42    1.29
  -1   0  12    2.06    1.29
   1   0  13   -1.15    1.38
   1   0  13   -0.68    1.67
  -1   0 -13    0.98    1.65
   1   0  13   -0.90    1.37
  -1   0  13    1.52    1.56
   1   0 -13    2.44    1.67
  -1   0  13   -2.79    2.09
   1   0  14  240.58   13.56
  -1   0  14  248.32   13.72
  -1   0 -14  251.19   13.42
   1   0  14  244.69   13.17
  -1   0  14  238.48   13.23
   1   0  14  236.70   13.19
   1   0 -14  244.87   13.43
   1   0  15   -1.98    2.11
   1   0 -15    2.13    2.04
   1   0  15    1.21    1.51
   1   0  15   -0.13    1.57
  -1   0  15   -0.13    1.62
   1   0 -15    0.34    1.90
  -1   0  15    0.22    2.06
  -1   0 -15    0.82    1.82
   1   0 -16    1.85    2.09
   1   0  16    2.76    2.15
  -1   0 -16    1.54    1.94
   1   0  16    3.46    1.58
   1   0 -16    1.99    1.94
  -1   0  16    3.71    1.61
   1   0  16    3.85    1.54
  -1   0  16    3.00    2.17
  -1   0 -16    2.47    1.99
   1   0  17   -0.23    2.16
  -1   0 -17    0.20    2.02
   1   0 -17   -1.52    2.05
   1   0  17    2.46    1.47
  -1   0  17    2.72    1.79
   1   0  17    0.29    1.50
   1   0 -17    0.39    1.92
  -1   0  17   -0.25    2.27
  -1   0 -17    0.38    1.94
   1   0 -18    5.26    2.21
   1   0  18    8.74    2.47
  -1   0 -18    5.63    2.10
   1   0  18    7.41    1.76
   1   0  18    4.90    1.71
  -1   0  18    9.75    1.88
   1   0 -18    6.61    2.14
  -1   0  18    5.50    2.34
  -1   0 -18    5.46    2.26
  -1   0 -19    0.46    2.18
   1   0 -19   -0.72    2.28
   1   0  19   -1.54    1.79
   1   0  19    0.16    1.78
  -1   0  19    1.18    1.86
  -1   0  19    2.22    2.50
   1   0  19    0.26    2.42
   1   0 -19    0.22    2.07
  -1   0 -19    0.64    2.17
   1   0 -20    6.00    2.50
  -1   0 -20    0.72    2.06
  -1   0  20    1.79    1.79
   1   0  20    3.26    1.92
  -1   0  20   -0.18    1.93
   1   0  20    2.52    1.86
  -1   0  20    0.88    2.41
   1   0  20    3.02    2.47
  -1   0 -20    2.95    2.31
   1   0 -20    3.49    2.28
   1   0 -21    2.10    2.54
  -1   0 -21   -3.26    2.63
  -1   0  21    1.03    1.90
   1   0  21    0.85    1.92
  -1   0  21    0.37    1.86
   1   0  21   -0.35    1.98
   1   0  21   -0.58    2.38
  -1   0  21   -1.24    2.77
   1   0 -21   -3.68    2.61
  -1   0 -21    0.96    2.30
   1   0 -22    1.92    2.54
  -1   0 -22    5.51    2.48
   1   0  22    1.07    1.97
  -1   0  22    2.87    2.07
   1   0  22    5.13    2.02
  -1   0  22    4.05    1.92
   1   0  22    4.90    2.82
  -1   0  22    3.27    2.61
  -1   0 -22    1.76    2.40
   1   0 -22    6.51    2.63
   1   0 -23   -1.41    2.54
  -1   0 -23    1.65    2.53
  -1   0  23   -1.71    2.05
   1   0  23    1.12    2.08
   1   0  23   -0.96    2.03
  -1   0  23    0.60    2.07
   1   0  23    0.32    2.80
  -1   0  23    2.75    2.95
  -1   0 -23    3.75    2.81
   1   0 -23    3.00    2.58
   1   0 -24    2.94    2.74
  -1   0 -24    0.29    2.65
   1   0  24    0.98    2.20
  -1   0  24    4.16    2.23
  -1   0  24   -1.05    2.35
   1   0  24    1.40    2.08
  -1   0  24    0.36    3.20
   1   0  24   -0.34    2.80
  -1   0 -24    2.80    2.69
   1   0 -24    2.86    2.88
  -1   0 -25   -0.30    2.89
   1   0 -25    0.31    2.80
  -1   0  25    1.05    2.32
   1   0  25   -1.63    2.39
  -1   0  25   -1.52    2.25
   1   0  25   -0.41    2.22
   1   0  25    0.36    2.98
  -1   0  25   -4.17    3.45
   1   0 -25    0.30    3.01
  -1   0 -25   -1.17    2.96
  -1   0 -26    4.00    3.16
   1   0 -26    3.17    3.05
  -1   0  26    3.27    2.66
   1   0  26    4.48    2.62
  -1   0  26    6.54    2.53
   1   0  26    7.11    2.48
  -1   0  26   -1.59    3.70
   1   0  26    4.79    3.25
  -1   0 -26    3.65    2.82
   1   0 -26   -2.18    3.05
  -1   0  27    2.10    2.62
   1   0 -27    0.64    2.98
  -1   0 -27   -3.52    2.96
   1   0  27    1.78    2.78
  -1   0  27    1.59    2.65
   1   0  27    0.22    2.43
   1   0  27    0.39    3.44
  -1   0  27    2.48    3.49
   1   0 -27   -3.23    3.28
  -1   0 -27    0.95    3.13
  -1   0  28   -3.15    2.83
   1   0 -28   -2.33    3.42
  -1   0 -28   -0.33    3.10
  -1   0  28    4.44    2.81
   1   0  28   -1.84    2.70
   1   0  28    3.67    2.44
   1   0  28   -2.41    3.64
  -1   0  28    2.16    3.80
  -1   0 -28    0.66    3.20
   1   0 -28    3.37    3.37
  -1   0  29   -0.99    2.72
   1   0 -29   -3.78    3.49
  -1   0 -29   -1.71    3.28
  -1   0  29   -1.21    2.67
   1   0  29    0.24    2.65
   1   0  29    3.31    2.45
  -1   0  29   -3.55    3.57
   1   0  29   -0.42    3.69
  -1   0 -29    2.73    3.21
   1   0 -29    1.74    3.44
  -1   0  30    5.38    2.65
   1   0 -30    2.81    3.33
  -1   0 -30    0.71    2.85
  -1   0  30    0.25    2.64
   1   0  30    2.74    2.75
   1   0  30    0.98    2.38
   1   0  30    3.93    3.44
  -1   0  30   -1.38    3.82
  -1   0 -30    1.77    3.15
   1   0 -30    0.36    3.23
  -1   0  31    5.27    2.65
  -1   0 -31   -3.27    3.30
   1   0 -31   -1.08    3.05
  -1   0  31    6.98    2.94
   1   0  31    0.51    2.75
   1   0  31   -1.25    2.46
   1   0 -31    6.79    3.65
  -1   0 -31   -3.28    3.32
   1   0  31    1.36    3.46
  -1   0  31   -0.48    3.99
  -1   0 -32    1.12    3.30
   1   0 -32    0.37    3.07
   1   0  32    2.56    2.61
  -1   0  32    0.54    2.58
  -1   0  32    2.97    3.80
   1   0  32    2.82    3.62
  -1   0 -32    2.63    3.38
   1   0 -32   -0.39    3.57
   1   0  32   -0.26    2.79
  -1   0  32   -0.80    2.80
   1   0 -33   -2.68    3.56
  -1   0 -33    0.77    3.35
   1   0  33    1.82    2.65
   1   0 -33    2.79    3.75
  -1   0 -33   -1.54    3.42
   1   0  33    3.00    2.96
  -1   0  33   -0.28    2.99
  -1   0  33    1.54    4.00
   1   0  33    0.49    4.08
  -1   0 -34   -2.76    3.84
   1   0 -34    3.70    3.76
   1   0 -34    3.51    3.78
  -1   0  34   -0.57    3.14
   1   0  34    3.62    3.04
   1   0  34    2.53    4.20
  -1   0  34   10.49    4.57
   1   0 -35   -0.84    3.99
  -1   0 -35   -5.23    4.20
   1   0 -35    3.60    3.74
   1   0  35    0.52    4.11
  -1   0  35    5.95    4.49
  -1   1   0    0.20    0.31
   1  -1   0    1.61    0.74
  -1   1   0    0.87    0.58
  -1  -1   1   65.30    1.80
  -1   1  -1   19.05    1.26
  -1   1   1   73.99    1.87
   1  -1   1   68.85    1.62
   1  -1   1   74.49    1.50
  -1  -1   2 3219.87   10.88
  -1  -1   2 3156.89    8.78
  -1   1   2 3144.56   10.79
   1  -1   2 3200.01    9.09
  -1  -1  -3 1088.19    8.15
  -1  -1   3 1056.54    9.31
   1  -1  -3 1017.37    8.24
  -1   1   3 1100.84    9.30
  -1   1   3 1010.73    8.31
  -1  -1   3 1050.49    8.06
   1  -1   3 1016.83    8.59
  -1  -1   4  206.65    3.64
   1  -1  -4  189.26    3.89
  -1  -1   4  208.12    4.45
  -1   1   4  184.38    3.91
   1   1   4  196.11    3.76
   1  -1   4  204.07    4.14
  -1  -1   5  556.54    5.68
  -1   1   5  555.07    6.44
   1  -1  -5  538.40    6.25
   1   1   5  546.18    6.04
   1  -1   5  538.97    6.57
   1  -1   5  562.51    5.24
   1   1  -6  477.50   40.61
   1  -1   6  902.94   40.60
  -1   1  -6  601.56   40.53
  -1  -1   6  859.20   40.77
   1   1  -6  897.00   41.01
   1  -1  -6  904.82   40.85
  -1   1   6  880.77   40.90
  -1  -1   6  896.10   40.69
   1   1   6  900.62   40.82
  -1  -1  -6  923.26   40.80
  -1   1  -6  931.62   40.93
  -1  -1  -6  834.06   41.01
  -1  -1  -6  767.24   40.92
  -1   1  -7   21.96    1.48
   1   1  -7   21.71    1.75
  -1  -1   7   19.98    1.73
   1  -1   7   22.02    1.50
  -1   1   7   21.23    1.94
   1   1  -7   19.80    2.12
   1  -1  -7   18.66    1.87
  -1  -1  -7   19.81    2.11
  -1   1  -7   19.83    1.95
  -1  -1  -7   22.00    1.81
   1   1   7   22.12    1.88
  -1  -1  -7   23.49    1.92
  -1  -1   7   20.49    1.58
  -1  -1  -8    0.62    1.67
  -1  -1  -8   -0.10    1.36
   1   1   8    0.28    1.31
  -1  -1  -8   -0.17    1.14
  -1   1  -8    1.07    1.09
   1   1  -8   -0.12    1.46
   1  -1  -8   -0.87    1.24
   1   1   8   -0.57    1.27
   1  -1   8   -0.05    0.83
   1   1  -8    1.63    1.06
  -1  -1   8    0.99    1.05
  -1   1  -8    0.10    0.78
  -1   1   8   -0.52    1.31
   1  -1  -9    0.27    1.59
  -1  -1  -9   -1.36    1.49
   1   1   9   -0.12    1.51
  -1  -1  -9   -0.32    1.36
   1   1   9    0.70    1.29
  -1   1  -9    2.03    1.44
   1  -1  -9   -0.65    1.18
  -1  -1  -9    1.36    1.25
   1   1   9   -0.22    1.28
   1   1  -9   -0.65    1.48
   1  -1   9    0.06    0.84
  -1  -1   9   -0.55    1.10
   1   1  -9   -0.32    1.11
  -1   1  -9   -0.67    0.94
  -1   1   9   -0.12    1.33
   1  -1 -10   12.58    1.93
  -1  -1 -10   12.74    1.97
   1   1  10    8.27    1.79
   1   1  10   10.00    1.68
   1  -1 -10   13.98    1.78
  -1  -1 -10   10.26    1.53
  -1   1 -10   12.74    1.82
   1   1 -10   10.56    1.82
   1   1  10   13.00    1.73
   1  -1  10    9.81    1.20
  -1  -1  10   11.44    1.47
  -1   1 -10    9.95    1.32
   1   1 -10   12.07    1.49
  -1   1  10    9.69    1.77
  -1  -1 -11   12.50    2.07
   1  -1 -11    8.60    1.87
   1   1  11    6.80    1.76
   1   1  11    7.94    1.74
   1   1 -11   12.04    1.94
  -1  -1 -11    8.72    1.57
  -1   1 -11    8.18    1.86
   1  -1 -11    9.50    1.81
   1   1  11    9.81    1.74
   1  -1  11    8.92    1.23
  -1  -1  11   11.25    1.51
  -1   1  11   12.60    1.76
  -1   1 -11    8.41    1.33
   1   1 -11    8.21    1.45
  -1   1  11    9.11    1.75
  -1  -1 -12    2.55    2.01
   1  -1 -12    2.02    1.68
   1  -1  12    2.62    1.08
  -1  -1  12    3.78    1.35
   1  -1 -12    4.25    1.81
  -1  -1 -12    6.79    1.69
   1   1  12    3.57    1.73
   1   1 -12    4.36    2.03
  -1   1 -12    5.91    1.77
   1  -1  12    3.02    1.07
   1   1  12    6.26    1.67
  -1   1  12    5.34    1.68
  -1   1  12    1.46    1.69
  -1   1  12    4.83    1.62
   1   1  12    0.99    1.71
  -1   1 -12    4.14    1.26
   1   1 -12    4.30    1.41
   1  -1 -13   29.91    3.21
   1   1  13   38.23    3.15
  -1   1  13   34.47    3.00
   1   1 -13   35.62    2.87
  -1   1 -13   34.97    2.78
  -1  -1  13   38.01    2.79
   1  -1  13   34.46    2.56
   1  -1  13   35.95    2.49
  -1   1  13   35.93    2.84
   1   1  13   37.31    2.97
  -1   1  13   33.91    3.21
   1   1  13   34.92    3.09
   1   1 -13   38.25    3.44
  -1  -1 -13   35.62    3.04
   1  -1 -13   37.43    3.20
  -1   1 -13   43.29    3.26
  -1  -1 -13   43.60    3.40
   1  -1  14  168.75    9.41
   1   1  14  163.36    9.80
   1   1 -14  174.38    9.65
  -1   1 -14  177.01    9.60
  -1   1  14  174.23    9.80
  -1  -1  14  170.96    9.56
   1   1  14  167.05    9.70
   1  -1  14  189.05    9.40
  -1   1  14  162.25    9.66
  -1   1  14  162.18    9.96
   1   1  14  174.09    9.93
  -1  -1 -14  177.67    9.84
  -1   1 -14  161.67    9.90
   1  -1 -14  180.33    9.93
   1  -1 -14  165.65    9.99
  -1  -1 -14  169.53   10.01
  -1   1 -15   35.75    3.03
  -1  -1  15   40.79    2.95
   1   1 -15   36.38    2.99
   1  -1  15   36.93    2.77
  -1   1  15   41.56    3.26
  -1   1  15   36.71    3.51
   1   1  15   35.96    3.40
   1   1  15   27.18    3.13
   1  -1 -15   33.79    3.45
  -1  -1 -15   41.47    3.65
  -1  -1 -15   39.56    3.30
   1  -1 -15   39.38    3.41
  -1   1  15   32.51    3.09
   1  -1  15   39.86    2.70
   1   1  15   40.52    3.25
  -1  -1 -16   10.13    2.60
   1  -1 -16    5.87    2.30
  -1  -1  16    9.67    1.81
   1  -1  16    8.68    1.58
   1   1  16    9.29    2.33
  -1  -1 -16    9.84    2.12
   1  -1 -16   12.25    2.22
   1  -1  16    8.71    1.57
   1   1  16   11.10    2.10
  -1   1  16    9.32    1.93
  -1   1  16    6.70    2.38
   1   1 -16    6.98    1.99
  -1   1 -16    8.75    1.86
   1   1  16   11.25    2.06
  -1   1  16    9.06    2.05
  -1  -1  17   65.23    4.21
   1   1  17   61.99    4.50
   1   1 -17   55.63    4.29
  -1   1  17   60.36    4.39
   1  -1  17   62.47    4.08
  -1   1  17   65.91    4.90
   1   1  17   66.68    4.83
   1  -1 -17   63.17    4.84
  -1   1 -17   61.23    4.34
  -1  -1 -17   57.34    4.84
  -1  -1 -17   57.97    4.49
   1  -1 -17   61.02    4.62
   1   1  17   64.10    4.41
  -1   1  17   58.55    4.32
   1  -1  17   72.37    4.10
  -1  -1 -18   37.88    3.67
   1  -1 -18   33.36    3.56
   1  -1  18   36.27    2.81
   1   1  18   37.83    3.17
  -1   1  18   33.59    3.13
   1   1  18   37.60    3.56
  -1  -1  18   39.17    3.03
   1  -1  18   34.04    2.89
   1   1  18   37.88    3.28
   1   1 -18   39.70    3.28
  -1   1  18   35.51    3.14
  -1   1 -18   32.59    3.14
   1  -1 -18   39.26    3.53
  -1  -1 -18   35.77    3.43
  -1   1  18   33.01    3.64
   1  -1 -19   11.02    2.84
  -1  -1 -19   13.99    2.90
  -1   1 -19   13.91    2.33
  -1   1  19   12.61    2.39
   1  -1  19   11.58    1.84
   1   1  19   18.76    2.48
   1  -1 -19   14.43    2.69
  -1  -1 -19   11.18    2.42
  -1  -1  19   15.78    2.13
   1  -1  19   12.38    1.92
   1   1 -19   11.51    2.28
  -1   1  19   16.58    2.34
   1   1  19   15.77    2.48
  -1   1  19   16.36    2.84
   1   1  19   15.53    2.87
   1  -1 -20    4.85    2.68
  -1  -1 -20    9.80    2.81
  -1   1 -20    7.20    2.11
   1   1  20   10.48    2.31
  -1   1  20   10.39    2.25
   1  -1  20    9.57    1.92
   1  -1 -20    8.68    2.59
  -1  -1 -20   11.11    2.48
  -1  -1  20   10.69    1.98
   1  -1  20    7.72    1.82
  -1   1  20   11.51    2.26
   1   1  20   13.67    2.34
   1   1 -20    8.02    2.25
   1   1  20   10.29    2.78
  -1   1  20   11.00    2.86
   1  -1 -21   30.23    3.56
  -1   1 -21   23.53    2.96
  -1  -1 -21   31.10    3.58
  -1   1  21   29.12    2.97
   1   1  21   28.11    3.13
   1  -1  21   30.58    2.68
  -1  -1 -21   25.86    3.29
   1  -1 -21   25.74    3.36
   1  -1  21   28.71    2.65
  -1  -1  21   26.53    2.79
   1   1  21   28.55    3.07
   1   1 -21   21.12    3.06
  -1   1  21   27.00    2.96
   1   1  21   28.17    3.58
  -1   1  21   19.64    3.36
   1  -1 -22    2.09    2.92
  -1  -1 -22    4.48    2.89
  -1   1 -22    0.85    2.08
   1   1  22    0.40    2.10
  -1   1  22    3.87    1.97
   1  -1  22    5.80    1.94
   1  -1 -22    7.59    2.50
  -1  -1 -22    4.32    2.43
   1  -1  22    4.82    1.78
  -1  -1  22    4.44    1.96
   1   1  22    0.21    2.17
   1   1 -22    1.58    2.28
  -1   1  22    0.21    1.92
  -1   1  22    4.54    2.84
   1   1  22    1.82    2.73
  -1   1 -23    2.92    2.41
   1  -1 -23   -3.42    3.09
  -1  -1 -23   -1.87    2.96
   1   1  23    0.42    2.42
   1  -1  23    3.34    1.96
  -1  -1  23   -2.19    1.97
  -1   1  23   -0.21    2.10
  -1  -1 -23   -0.27    2.61
   1  -1 -23    4.38    2.42
  -1  -1  23    0.37    1.92
   1  -1  23    1.51    1.82
   1   1 -23    2.38    2.38
  -1   1  23    3.31    2.14
   1   1  23   -0.22    2.13
   1   1  23   -1.28    2.78
  -1   1  23    2.74    3.05
  -1  -1 -24    3.92    3.13
  -1   1 -24    5.65    2.40
   1  -1 -24   -0.32    2.81
   1  -1  24    0.17    1.94
  -1  -1  24    1.06    2.04
   1   1  24    2.41    2.29
  -1   1  24   -2.20    2.42
   1  -1 -24    1.43    2.67
  -1  -1 -24   -0.28    2.53
   1  -1  24    2.46    1.87
  -1  -1  24    1.16    2.00
  -1   1  24   -0.91    2.14
   1   1  24   -1.13    2.40
   1   1 -24   -0.25    2.31
   1   1  24    3.71    3.10
  -1   1  24    1.44    3.08
   1   1 -25   -0.78    2.40
   1  -1 -25    1.35    3.36
  -1   1 -25    1.74    2.66
  -1  -1 -25    6.79    3.52
  -1  -1  25    0.20    2.28
   1  -1  25    5.48    2.10
  -1  -1 -25    1.45    2.89
   1  -1 -25    4.65    3.03
  -1   1  25    3.16    2.65
   1  -1  25    0.89    2.19
  -1  -1  25   -0.19    2.26
   1   1  25    1.37    2.69
   1   1  25    7.71    3.18
  -1   1  25   -3.03    3.46
  -1   1  25    4.22    2.46
   1   1  25   -2.56    2.58
   1   1  26   85.65    7.08
  -1   1  26   88.90    7.18
  -1  -1  26   73.94    7.20
  -1   1  26  102.17    6.57
  -1  -1  26   82.89    6.06
   1  -1  26   80.22    5.95
   1   1  26   87.44    6.36
   1  -1  26  101.81    6.16
  -1  -1  26   95.26    6.18
  -1   1  26   85.71    6.38
   1   1  26   97.09    6.52
   1  -1 -26  100.71    7.04
  -1  -1 -26   90.21    6.90
   1   1 -26   91.42    6.57
  -1   1 -26   82.13    6.47
  -1  -1 -26  102.92    7.39
   1  -1 -26   90.17    7.31
  -1  -1 -27   51.84    5.51
   1  -1 -27   41.74    5.44
  -1   1  27   57.38    4.88
  -1  -1  27   53.71    4.64
   1  -1  27   54.25    4.53
   1   1  27   60.62    4.92
  -1   1  27   60.25    6.32
   1   1  27   58.86    5.74
  -1   1 -27   57.98    5.12
   1   1 -27   49.92    5.04
   1  -1 -27   53.95    5.36
   1  -1  27   49.40    5.80
  -1  -1 -27   60.08    5.53
  -1  -1  27   39.75    5.70
   1   1  27   64.65    5.12
  -1  -1  27   65.27    4.75
  -1   1  27   67.26    5.12
   1  -1  27   69.85    4.74
  -1   1  28    6.93    2.96
   1   1  28    8.09    2.98
  -1  -1  28    7.61    2.65
   1  -1  28    6.94    2.66
   1  -1 -28   -0.32    3.13
  -1  -1 -28    8.09    3.65
   1  -1  28    7.44    2.46
  -1  -1  28    3.74    2.49
  -1   1  28    7.50    2.86
   1   1  28    4.55    2.73
   1  -1  28    9.81    3.87
   1   1  28    8.44    3.84
  -1   1  28    7.73    4.06
  -1  -1  28    1.31    3.77
   1  -1 -28    9.95    3.62
  -1  -1 -28    5.66    3.91
   1   1 -28    0.60    2.96
  -1   1 -28    0.85    3.05
  -1   1  29   14.10    3.14
   1  -1  29    7.20    2.67
   1   1  29    4.98    3.10
  -1  -1  29    8.40    2.83
   1  -1 -29    6.33    3.25
  -1  -1 -29   10.72    3.31
   1  -1  29    2.07    2.32
  -1  -1  29    8.07    2.71
   1   1  29    7.99    2.93
  -1   1  29    1.60    2.69
   1  -1  29    7.24    3.75
  -1   1  29    5.37    3.88
   1   1  29    2.52    3.67
  -1  -1  29    8.05    4.21
   1   1 -29    2.46    2.95
   1  -1 -29    3.56    3.53
  -1  -1 -29    4.29    3.63
  -1   1 -29    5.60    3.08
   1  -1  30   14.37    2.94
  -1  -1  30   15.44    3.01
   1   1  30    9.30    3.20
  -1   1  30   10.08    3.06
   1  -1 -30   16.52    3.62
  -1  -1 -30   10.75    3.62
   1  -1  30   10.46    2.58
  -1  -1  30   10.10    2.69
   1   1  30    9.54    3.05
  -1   1  30   12.63    3.07
   1  -1  30    4.87    3.91
  -1  -1  30   10.68    4.00
  -1   1  30    7.90    4.16
   1   1  30    8.30    4.03
  -1  -1 -30   15.65    4.01
   1  -1 -30    9.02    3.84
  -1   1 -30   11.89    3.27
   1   1 -30    3.51    3.19
  -1   1  31    1.36    2.80
   1   1  31    0.55    2.80
   1  -1  31   -0.23    2.58
  -1  -1  31    3.17    2.79
   1  -1 -31    1.78    3.32
   1  -1  31    1.50    2.22
  -1  -1  31   -0.23    2.42
   1   1  31   -0.54    2.76
  -1  -1 -31    3.30    3.78
  -1   1 -31    2.53    2.95
   1   1 -31   -2.96    3.32
   1  -1 -31    0.85    3.70
   1   1  31   -1.36    3.96
   1  -1  31   -2.76    3.99
  -1   1  31    2.41    3.75
  -1  -1  31   -0.48    3.78
  -1  -1  32   -0.50    4.05
   1  -1  32    2.87    3.87
  -1   1  32    1.00    3.83
   1   1  32    2.83    4.08
  -1   1 -32    0.98    3.07
  -1  -1 -32    1.70    3.55
   1   1 -32    2.73    3.28
   1  -1 -32   -2.17    3.95
  -1  -1  32    0.48    2.61
   1  -1  32    3.26    2.34
   1  -1 -32    2.54    3.43
  -1  -1  32   -1.50    2.64
  -1   1  32    3.37    2.91
   1   1  32    5.95    2.97
   1  -1  32    3.05    2.57
  -1  -1  33    5.09    3.91
   1  -1  33    0.49    3.78
   1   1  33   14.65    4.22
  -1   1  33    7.18    4.60
   1   1 -33   -3.50    3.55
  -1  -1 -33    7.83    4.17
  -1   1 -33    7.70    3.44
   1  -1 -33   10.31    4.05
   1  -1  33    2.63    2.33
  -1  -1  33    6.76    2.65
   1  -1 -33    6.35    3.50
   1   1 -33    1.17    2.81
  -1  -1  33    6.76    2.95
   1   1  33    7.31    3.26
   1   1 -34    2.81    3.16
  -1   1 -34    9.62    3.56
   1  -1 -34    4.99    3.52
  -1   1 -34   -1.38    3.23
  -1  -1 -34   -5.79    4.44
   1  -1 -34   -3.67    3.87
   1   1 -34    0.73    3.59
   1  -1  34    2.44    2.38
  -1  -1  34    1.96    2.51
   1  -1  34    1.02    3.87
  -1   1  34   -0.53    4.14
   1   1  34    4.04    3.99
  -1  -1  34    1.57    4.13
   1  -1 -35    1.97    3.41
  -1   1  35    0.55    4.20
   1   1  35    2.60    4.11
  -1   1 -35    8.48    3.67
  -1  -1 -35    0.91    4.35
   1  -1 -35    2.35    4.28
   1   1 -35    0.37    3.65
   1   1  35    2.71    3.49
   1  -2   0    3.25    1.18
  -1   2   0    2.66    1.24
   1   2   0    1.57    1.43
   1   2   0    3.19    1.20
  -1  -2   0    6.11    1.40
  -1  -2   0    3.84    1.00
  -1   2   0    1.32    1.42
   1  -2   0    2.31    1.58
   1   2   0    5.38    0.89
  -1  -2   1  305.08   16.37
   1  -2   1  311.15   16.20
  -1   2  -1  319.74   16.50
  -1   2   1  294.69   16.54
   1  -2  -1  314.00   16.64
   1  -2   1  317.61   16.24
   1   2  -1  310.45   16.32
  -1   2  -1  309.90   16.37
   1   2  -1  326.48   16.42
   1   2   1  311.98   16.49
  -1  -2  -1  313.79   16.53
   1  -2  -1  299.63   16.46
  -1   2   1  306.82   16.44
   1  -2   1  329.69   16.41
  -1  -2   1  311.89   16.45
   1  -2   1  300.50   16.49
   1   2   1  310.79   16.65
  -1  -2   2 2669.85  136.76
   1  -2   2 2712.39  136.64
   1   2  -2 2715.90  136.71
  -1   2   2 2613.51  136.88
  -1   2  -2 2642.38  136.76
   1  -2  -2 2597.94  136.94
   1   2   2 2602.13  136.97
  -1  -2  -2 2674.06  137.02
  -1   2  -2 2619.62  136.65
   1   2   2 2696.52  136.84
   1   2  -2 2630.14  136.68
   1  -2   2 2665.13  136.67
  -1  -2  -2 2652.00  136.87
  -1  -2   2 2613.31  136.72
   1  -2  -2 2706.80  136.85
  -1   2   2 2657.90  136.80
  -1   2  -3 1862.48   95.46
  -1   2  -3 1835.21   95.52
  -1   2   3 1910.04   95.65
  -1  -2   3 1898.79   95.48
  -1   2  -3 1845.95   95.39
   1   2   3 1920.74   95.68
   1  -2   3 1842.03   95.41
   1   2  -3 1869.71   95.45
  -1  -2  -3 1831.01   95.31
   1  -2   3 1805.86   95.49
   1   2  -3 1807.85   95.54
   1   2   3 1891.98   95.83
  -1   2   3 1893.95   95.73
   1  -2  -3 1909.10   95.81
  -1  -2   3 1831.01   95.61
   1   2   3 1840.66   95.34
   1   2   4  501.19   25.79
   1  -2   4  495.35   25.45
  -1   2  -4  475.63   25.42
  -1  -2   4  503.22   25.55
  -1   2   4  518.60   25.81
   1   2  -4  476.17   25.51
   1   2   4  505.36   25.99
   1  -2  -4  529.47   25.99
  -1   2   4  522.58   25.89
   1  -2  -4  476.74   25.40
  -1  -2   4  504.71   25.82
   1   2  -4  467.98   25.71
   1  -2   4  480.62   25.66
  -1   2  -4  504.00   25.63
   1   2   4  502.74   25.44
   1   2   4  490.84   25.45
  -1   2   4  485.97   25.45
  -1  -2   5  101.51    5.33
   1   2   5   89.46    5.67
  -1   2   5   92.43    5.66
   1  -2   5   98.37    5.19
  -1   2  -5   90.61    5.13
   1   2  -5   92.28    5.29
  -1   2   5   93.08    5.81
   1   2   5   91.81    5.87
   1   2  -5  104.16    5.64
  -1  -2   5   98.47    5.73
   1  -2   5   97.32    5.54
   1  -2  -5  100.31    5.26
   1   2   5  102.50    5.29
  -1   2  -5  101.21    5.52
   1   2   5   98.26    5.28
  -1   2   5   93.64    5.33
  -1   2   6   24.13    2.59
  -1   2   6   31.54    2.49
   1  -2   6   30.89    1.72
   1   2  -6   27.03    1.88
  -1   2  -6   26.04    1.67
  -1  -2   6   28.62    1.89
   1  -2   6   29.32    2.30
  -1   2   6   28.05    2.05
   1   2  -6   28.16    2.33
  -1  -2   6   31.62    2.56
   1   2   6   32.79    1.99
   1  -2  -6   31.62    1.97
  -1   2  -6   28.44    2.26
   1   2   6   28.98    1.92
  -1   2   7   39.59    3.14
  -1  -2   7   42.48    2.47
   1   2  -7   37.63    2.52
  -1   2   7   39.21    2.72
   1   2  -7   37.55    2.98
  -1  -2   7   42.64    3.12
   1  -2   7   39.80    2.96
   1   2   7   39.21    2.58
  -1   2  -7   42.55    2.48
   1   2  -7   40.64    2.70
   1   2   7   36.07    2.64
  -1   2  -7   41.66    2.91
   1  -2  -7   45.27    2.65
  -1  -2   8   53.82    3.09
   1   2  -8   49.51    3.17
   1   2   8   49.27    3.26
  -1   2   8   54.04    3.45
   1  -2   8   56.94    3.71
  -1  -2   8   52.15    3.83
   1   2  -8   53.79    3.71
   1   2  -8   50.29    3.36
  -1   2  -8   53.27    3.12
   1   2   8   53.02    3.38
  -1   2  -8   54.59    3.64
   1  -2  -8   58.03    3.36
  -1  -2   9   34.05    2.24
   1  -2   9   34.45    2.87
  -1  -2   9   34.80    3.13
   1   2  -9   29.96    2.92
  -1   2   9   32.62    2.65
   1   2   9   39.36    2.51
   1   2   9   36.87    2.64
   1  -2  -9   31.45    2.53
  -1   2  -9   37.45    2.91
   1   2  -9   34.16    2.58
  -1   2  -9   36.85    2.31
   1  -2  10    5.97    1.79
   1   2  10    1.94    1.34
   1  -2 -10    5.11    1.37
   1   2 -10    3.94    1.82
  -1   2 -10    5.52    1.79
  -1  -2  10    3.33    1.01
   1  -2  10    3.32    0.59
  -1  -2  10    4.31    2.02
  -1   2  10    3.38    1.47
   1   2 -10    2.58    1.34
  -1   2 -10    3.31    1.06
  -1  -2 -10    2.45    1.60
   1   2 -11   11.36    1.63
  -1  -2 -11   10.57    2.54
  -1  -2 -11    9.66    2.00
   1  -2  11   10.33    0.89
  -1  -2  11   10.73    1.25
  -1   2  11   12.26    1.95
  -1  -2  11   11.97    2.29
   1   2 -11    5.94    1.91
   1  -2  11    9.01    2.06
   1  -2 -11   13.96    1.78
  -1   2 -11   10.13    2.11
   1   2  11    9.78    1.76
  -1   2 -11    9.14    1.28
   1   2  12   24.38    2.68
   1  -2  12   24.02    2.73
   1   2 -12   24.76    2.75
  -1  -2  12   24.00    1.93
   1  -2  12   27.39    1.69
  -1  -2 -12   29.22    3.23
  -1   2  12   28.59    2.65
   1   2  12   25.24    2.54
  -1  -2  12   27.31    2.97
  -1   2 -12   28.91    2.84
   1  -2 -12   31.82    2.60
  -1  -2 -12   29.15    2.42
  -1   2 -12   20.99    1.95
   1   2 -12   24.68    2.25
   1   2  13   27.94    2.84
  -1   2  13   31.07    2.83
   1  -2  13   30.19    3.07
  -1  -2  13   29.96    2.19
   1  -2  13   31.29    1.93
   1   2  13   25.99    2.92
   1  -2 -13   27.98    3.12
  -1  -2 -13   32.15    3.39
  -1  -2  13   33.31    3.16
  -1   2  13   28.05    2.85
   1   2  13   29.65    2.78
   1   2 -13   31.09    2.91
  -1   2 -13   34.92    3.11
  -1  -2 -13   31.16    2.59
   1  -2 -13   28.22    2.61
  -1   2 -13   25.60    2.21
   1  -2  13   30.28    2.25
   1   2 -13   28.79    2.45
   1   2  14   37.20    3.35
  -1  -2 -14   37.46    3.76
   1  -2 -14   38.26    3.62
   1   2  14   40.05    3.34
  -1   2  14   34.97    3.22
   1  -2  14   27.14    3.18
   1  -2  14   38.17    2.37
  -1  -2  14   39.88    2.64
   1   2  14   36.68    3.23
  -1  -2  14   31.92    3.39
  -1   2  14   39.77    3.37
  -1   2 -14   37.84    2.69
  -1  -2  14   39.70    2.82
   1  -2  14   35.47    2.64
   1   2 -14   37.54    2.88
  -1  -2 -14   37.19    3.10
   1  -2 -14   41.13    3.14
   1   2 -14   44.55    3.52
  -1   2 -14   40.66    3.35
   1   2  15    7.63    2.22
  -1   2  15    6.57    2.07
   1  -2  15    6.68    1.38
  -1  -2  15    7.34    1.57
  -1  -2  15    9.31    1.37
   1  -2  15    7.48    1.13
   1   2  15    5.64    2.03
   1   2 -15    7.86    2.18
  -1  -2 -15    8.57    1.93
   1  -2 -15    5.22    1.92
  -1   2 -15    7.28    2.27
   1   2  15    7.15    2.22
   1   2 -15   10.15    1.72
  -1   2 -15    6.61    1.37
  -1   2  15    6.33    2.18
  -1  -2  15    4.72    2.17
  -1   2  15    7.27    2.19
   1  -2  15    8.95    2.37
   1  -2 -15    4.73    2.42
  -1  -2 -15    9.80    2.67
   1   2  16    5.07    2.11
  -1   2  16   -0.18    1.76
  -1  -2  16    1.55    1.50
   1  -2  16   -1.25    1.34
  -1  -2  16    0.20    1.16
   1  -2  16    0.56    0.96
   1   2 -16    2.02    2.09
   1   2  16   -3.46    1.99
  -1   2 -16    4.38    2.09
   1  -2 -16    0.36    1.92
  -1  -2 -16    1.20    1.79
   1   2 -16   -0.95    1.55
  -1   2  16   -0.80    2.08
   1   2  16    2.25    2.15
  -1   2 -16    0.56    1.40
  -1   2  16   -1.53    1.97
  -1  -2  16   -1.84    2.38
   1  -2  16    4.05    2.23
  -1  -2 -16    0.53    2.38
   1  -2 -16    1.57    2.43
   1   2  17    4.52    2.12
   1  -2  17    5.35    1.24
  -1   2  17    4.31    2.07
   1  -2  17    5.43    1.42
  -1  -2  17    4.08    1.62
  -1  -2  17    6.21    1.39
   1  -2 -17    5.34    2.03
  -1   2 -17    7.27    2.24
  -1  -2 -17   11.93    2.21
   1   2 -17   11.99    2.43
   1   2 -17    6.95    1.72
  -1   2 -17    6.91    1.60
  -1   2  17    4.93    1.97
   1   2  17    2.97    2.08
  -1  -2  17    9.43    2.72
   1  -2  17    6.32    2.46
  -1   2  17    6.59    2.31
   1   2  17    6.38    2.10
   1  -2 -17    8.50    2.82
  -1  -2 -17    9.41    2.78
   1  -2  18    2.71    1.20
   1   2  18    0.78    2.11
  -1   2  18    5.07    1.97
  -1  -2  18    2.43    1.68
   1  -2  18    1.06    1.39
  -1  -2  18    2.35    1.35
  -1   2 -18    0.70    2.34
   1  -2 -18    3.66    2.07
   1   2 -18    5.18    2.41
  -1  -2 -18    1.96    2.06
   1   2 -18    4.48    1.75
  -1   2 -18    2.69    1.52
   1   2  18    2.40    2.15
  -1   2  18    5.31    2.02
  -1  -2  18    3.79    2.66
  -1   2  18    4.80    2.51
   1   2  18   -2.84    2.34
   1  -2  18    1.34    2.18
  -1  -2 -18    5.22    2.74
   1  -2 -18    1.44    2.67
   1   2  19    7.12    2.20
   1  -2  19    3.34    1.32
  -1   2  19    1.60    2.13
   1  -2  19    2.98    1.44
  -1  -2  19    1.95    1.62
  -1  -2  19    1.78    1.42
   1   2 -19    1.55    2.48
  -1  -2 -19    2.29    2.06
   1  -2 -19    3.45    2.18
  -1   2 -19    2.20    2.18
  -1   2  19    1.53    2.00
   1   2 -19    3.29    1.76
   1   2  19   -0.67    2.34
  -1   2 -19    1.17    1.64
   1   2  19    0.25    2.37
  -1  -2  19    3.37    2.44
  -1   2  19    5.15    2.54
   1  -2  19    1.69    2.36
  -1  -2 -19    2.43    2.68
   1  -2 -19    2.11    2.64
   1  -2  20    3.24    1.42
   1   2  20    3.56    2.15
  -1   2  20   -2.49    2.17
  -1  -2  20    0.94    1.69
   1  -2  20    3.38    1.61
  -1  -2  20    0.25    1.36
  -1   2 -20    5.37    2.54
  -1  -2 -20   -0.88    2.18
   1  -2 -20   -0.91    2.25
   1   2 -20    3.75    2.67
   1   2 -20    0.35    1.84
  -1   2  20    0.45    2.21
  -1   2 -20   -0.16    1.78
   1   2  20    5.06    2.19
  -1   2  20    1.73    2.53
   1   2  20    1.35    2.45
   1  -2  20    1.19    2.50
  -1  -2  20    2.26    2.74
  -1  -2 -20    3.80    2.86
   1  -2 -20    6.28    2.72
  -1   2  21    0.64    2.22
   1   2  21   -0.65    2.29
   1  -2  21   -1.56    1.51
   1  -2  21   -0.14    1.53
  -1  -2  21   -0.81    1.80
  -1  -2  21    1.97    1.48
  -1   2 -21    2.41    2.43
   1  -2 -21    0.94    2.22
   1   2 -21    1.40    2.58
  -1  -2 -21    5.56    2.56
  -1   2 -21    1.17    1.90
   1   2 -21   -0.74    1.97
  -1   2  21    0.46    2.23
   1   2  21    1.18    2.19
  -1  -2  21    5.40    2.83
   1  -2  21    1.88    2.60
   1   2  21    0.29    2.25
  -1   2  21    0.61    2.61
   1  -2 -21    1.32    2.87
  -1  -2 -21    3.96    3.22
   1   2  22    1.80    2.30
   1  -2  22    4.79    1.59
  -1   2  22    2.67    2.35
  -1  -2  22    1.34    1.86
   1  -2  22    0.14    1.60
  -1  -2  22    2.34    1.54
  -1  -2 -22    4.15    2.40
  -1   2 -22    0.55    2.55
   1   2 -22    4.66    2.73
   1  -2 -22    5.67    2.42
   1   2 -22    4.93    2.22
  -1   2  22    2.85    2.36
   1   2  22    6.29    2.47
  -1   2 -22    5.33    1.90
   1  -2  22    2.95    2.73
  -1  -2  22    0.71    2.75
  -1   2  22    2.93    3.03
   1   2  22    3.04    2.43
   1  -2 -22    4.47    3.33
  -1  -2 -22    3.78    3.22
   1   2  23   -2.09    2.51
  -1   2  23    1.15    2.40
   1  -2  23    2.02    1.60
  -1  -2  23    1.21    1.90
   1  -2  23    2.79    1.75
  -1  -2  23    1.58    1.60
  -1  -2 -23    6.92    2.66
   1  -2 -23    2.59    2.32
  -1   2 -23    5.48    2.57
   1   2 -23    1.82    2.65
   1   2  23    5.22    2.50
   1   2 -23    2.50    2.05
  -1   2  23    5.87    2.43
  -1  -2  23    2.21    3.15
   1  -2  23    1.70    2.98
  -1   2  23    7.57    3.13
   1   2  23    9.95    2.98
   1  -2 -23    3.22    3.16
  -1  -2 -23    3.21    3.26
  -1   2 -23    0.94    1.90
  -1   2  24    2.11    2.75
   1  -2  24   -0.54    1.71
   1   2  24    1.68    2.53
   1  -2  24    0.15    1.78
  -1  -2  24    1.78    1.96
  -1  -2  24    2.08    1.68
  -1   2 -24    4.50    2.81
  -1  -2 -24   -0.54    2.59
   1   2 -24    0.31    2.73
   1  -2 -24    1.35    2.53
  -1   2  24    1.01    2.38
   1   2  24    1.01    2.49
   1   2 -24    0.22    2.23
  -1   2  24    2.54    3.21
  -1  -2  24   -5.76    3.29
   1  -2  24   -4.63    3.20
   1   2  24    0.33    2.77
  -1   2 -24    0.80    2.03
   1  -2 -24    1.86    3.41
  -1  -2 -24    0.74    3.03
  -1   2  25    7.98    2.61
   1  -2  25   10.14    1.99
   1   2  25   11.44    2.91
  -1  -2  25    9.93    2.29
   1  -2  25    5.92    1.94
  -1  -2  25    4.01    2.08
  -1  -2  25    4.32    1.76
  -1  -2 -25   12.63    2.96
   1   2 -25    7.08    3.14
  -1   2 -25    9.35    3.16
   1  -2 -25    5.59    2.78
  -1   2  25    7.72    2.87
   1   2 -25    6.90    2.58
   1   2  25    8.56    2.69
  -1   2  25    5.66    3.29
   1  -2  25    8.92    3.48
   1   2  25    9.87    3.65
  -1  -2  25    2.40    3.46
  -1  -2 -25    9.99    3.82
   1  -2 -25   11.15    3.56
  -1   2 -25    7.78    2.40
   1   2  26    4.62    3.05
  -1   2  26    5.99    2.68
   1  -2  26    2.25    1.92
  -1  -2  26    3.31    2.13
  -1  -2  26    1.30    2.12
   1  -2  26   -0.64    1.75
  -1  -2  26   -1.11    1.73
   1  -2 -26    2.04    2.88
   1   2 -26    1.33    3.22
  -1   2 -26   -1.29    2.99
   1   2 -26    2.16    2.53
   1   2  26    2.38    2.52
  -1   2  26   -3.17    2.76
   1  -2  26    5.04    3.42
  -1  -2  26    5.39    3.31
   1   2  26   -1.11    3.51
  -1   2  26    2.77    3.71
  -1  -2 -26    1.19    3.69
   1  -2 -26    9.18    3.84
  -1   2 -26   -0.88    2.36
   1  -2  27    3.80    2.02
  -1  -2  27   -0.55    2.20
  -1   2  27   -2.32    3.14
   1   2  27    7.01    3.09
  -1  -2  27    0.57    2.20
   1  -2  27   -0.98    1.84
  -1  -2  27    2.93    1.80
   1  -2 -27   -0.91    2.84
   1   2 -27   -2.70    3.33
  -1   2 -27    4.65    3.23
  -1   2  27   -2.42    2.98
   1   2 -27   -1.01    2.64
   1   2  27   -0.54    2.75
   1  -2  27    5.66    3.60
   1   2  27   -2.33    3.62
  -1  -2  27    2.13    3.78
  -1   2  27    0.83    3.74
  -1   2 -27    0.69    2.50
   1  -2 -27    4.98    3.72
  -1  -2 -27    2.89    3.76
   1  -2  28    1.82    2.21
  -1   2  28    0.26    2.91
   1   2  28   -3.21    2.86
  -1  -2  28   -1.56    2.37
   1  -2  28    1.67    1.94
  -1  -2  28    0.19    2.26
  -1  -2  28    1.17    1.81
  -1   2 -28    2.41    2.97
   1   2 -28    3.14    3.26
   1  -2 -28   -0.31    3.16
   1   2  28   -0.28    3.02
  -1   2  28   -0.55    3.04
   1  -2 -28    0.86    3.79
  -1  -2 -28    3.40    3.95
  -1   2 -28    2.39    2.67
   1   2 -28   -2.61    2.84
   1   2  28    0.41    3.67
   1  -2  28    3.36    3.59
  -1   2  28   -0.87    3.68
  -1   2  29    3.16    4.16
   1   2  29    7.17    3.74
   1  -2  29    1.31    3.13
   1   2 -29    2.16    3.35
  -1   2 -29    0.71    3.43
   1  -2 -29   -3.23    3.25
  -1  -2 -29    1.75    3.85
   1   2 -29   -1.62    2.84
   1  -2 -29    7.52    4.31
  -1   2 -29    0.25    2.70
  -1  -2  29    1.87    1.84
   1  -2  29    2.54    2.02
  -1  -2  29    2.94    2.22
   1  -2  29    3.64    2.27
   1   2  29    0.55    3.26
  -1   2  29   -1.62    2.86
  -1  -2  29    2.04    2.34
  -1   2  30   13.96    4.28
   1   2  30   -2.20    3.59
   1   2 -30   -2.23    3.36
  -1   2 -30   10.27    3.69
   1  -2 -30    6.02    3.34
   1  -2 -30   -0.91    3.59
   1   2 -30    3.39    2.94
  -1  -2 -30   -1.80    4.08
  -1   2 -30    0.52    2.59
   1   2  30    1.51    2.70
  -1  -2  30    2.24    1.78
  -1  -2  30   -0.40    2.09
   1  -2  30    1.03    1.81
  -1  -2  30    0.21    2.35
   1  -2  30   -1.25    2.10
   1   2  30   -1.70    3.07
  -1   2  31   -2.42    4.00
   1   2  31   -2.74    3.72
   1  -2 -31   -1.72    3.04
  -1   2 -31   -0.38    3.15
   1   2 -31    1.89    3.36
  -1   2 -31    0.54    2.71
   1   2 -31   -2.91    2.98
  -1  -2 -31    6.48    3.60
   1  -2 -31    6.09    4.07
   1   2  31   -0.62    2.93
  -1  -2  31   -0.17    1.70
  -1  -2  31   -1.01    2.18
   1  -2  31    2.78    1.85
  -1  -2  31   -1.53    2.51
   1   2 -32    1.94    3.47
   1  -2 -32   -2.85    3.24
  -1   2 -32    3.47    3.69
   1   2 -32    0.90    2.81
  -1  -2 -32    0.48    4.16
   1  -2 -32    0.48    4.18
  -1   2 -32    1.68    2.77
   1   2  32    8.02    3.06
  -1  -2  32   -0.35    1.64
   1  -2  32    1.75    1.77
  -1  -2  32    0.41    2.11
  -1   2  32    4.00    4.19
   1   2  32    5.68    3.95
  -1   2 -33   -1.19    3.59
   1  -2 -33   -2.54    3.62
   1   2 -33    0.80    3.57
   1  -2 -33   -1.97    3.93
  -1  -2 -33    4.40    4.30
  -1   2 -33    3.18    2.93
   1   2 -33    2.46    3.11
   1   2  33    6.60    3.16
   1  -2  33   -2.08    1.66
  -1  -2  33   -1.76    1.75
  -1  -2  33    0.61    2.06
  -1   2  33   -0.52    3.91
   1   2  33    3.43    3.95
   1  -2 -34   -0.37    3.65
   1   2  34   11.50    4.70
  -1   2  34   -1.07    4.46
  -1  -2 -34   -4.50    4.74
   1   2 -34    2.23    3.32
  -1   2 -34    1.48    3.13
   1  -2 -34    1.01    4.48
   1  -2  34   -0.89    1.62
  -1  -2  34    1.40    1.69
   1   2  34    4.05    3.15
   1  -3   0    2.45    1.80
  -1  -3   0    0.70    1.41
   1  -3   0    2.76    1.39
   1   3   0    0.50    1.35
  -1   3   0    2.66    1.51
   1   3   0    1.48    0.76
  -1   3   0    0.76    1.72
   1   3   0   -0.43    1.74
  -1  -3   0    0.16    0.87
  -1  -3   1   70.16    4.01
   1  -3   1   67.72    3.73
  -1  -3  -1   67.95    3.71
   1   3  -1   66.64    3.85
   1  -3   1   62.99    3.82
   1   3  -1   77.36    4.57
   1  -3  -1   71.22    4.61
  -1   3  -1   64.15    4.17
  -1  -3  -1   65.73    4.39
   1  -3  -1   71.73    4.34
  -1   3   1   64.05    4.24
  -1  -3   1   70.21    4.31
   1   3  -1   72.37    4.22
   1  -3   1   70.43    4.21
   1   3   1   66.68    4.25
  -1   3  -1   72.11    4.41
   1   3   1   64.95    4.48
  -1   3   1   70.77    4.50
  -1   3   2   26.52    2.77
  -1   3  -2   37.78    2.81
   1   3   2   32.21    2.91
   1  -3  -2   32.63    3.02
   1   3  -2   31.33    2.90
  -1  -3   2   34.53    2.45
  -1   3  -2   36.03    2.49
   1  -3  -2   28.81    2.70
  -1  -3  -2   31.96    2.84
   1   3   2   31.43    2.67
  -1   3   2   27.99    2.60
  -1  -3   2   31.61    2.58
   1  -3   2   31.92    2.49
   1   3  -2   33.04    2.48
   1  -3   2   37.54    2.29
   1   3  -2   33.69    2.25
   1   3   3   51.41    3.95
  -1   3  -3   55.03    3.72
  -1   3   3   54.71    3.87
   1  -3  -3   50.71    4.07
   1   3  -3   52.75    3.38
   1  -3   3   54.66    3.41
  -1  -3   3   51.52    3.53
   1  -3  -3   53.82    3.76
  -1   3  -3   61.32    3.44
  -1  -3  -3   58.79    3.91
   1   3  -3   55.55    3.46
   1   3   3   55.73    3.77
  -1  -3   3   51.78    3.55
   1  -3   3   57.63    3.49
  -1   3   3   50.60    3.67
  -1  -3  -4  143.05    8.28
   1   3   4  134.31    8.10
   1  -3   4  141.70    7.82
  -1   3  -4  148.49    7.76
  -1  -3   4  145.30    7.95
  -1   3   4  135.40    8.07
   1   3  -4  145.67    7.83
   1  -3  -4  142.05    8.50
   1   3   4  132.05    8.32
  -1   3   4  137.23    8.28
  -1   3  -4  149.84    8.05
   1  -3   4  140.63    7.92
   1   3  -4  137.40    7.90
  -1   3  -4  148.55    7.84
  -1  -3  -4  139.68    8.59
  -1  -3   4  146.96    8.08
   1   3   5   22.85    1.56
   1  -3  -5   19.99    2.71
  -1   3   5   23.15    2.59
  -1   3  -5   25.37    2.23
   1   3   5   22.27    2.83
   1  -3   5   23.39    1.87
  -1  -3   5   26.71    2.05
  -1   3  -5   24.16    1.79
  -1  -3  -5   25.01    2.61
  -1   3   5   21.52    2.46
  -1  -3  -5   20.25    2.92
   1   3  -5   25.93    1.93
   1   3   5   18.84    2.33
   1   3  -5   25.66    2.14
   1   3   5   24.34    1.56
   1  -3   5   24.85    2.16
  -1  -3   5   23.76    2.36
  -1   3  -5   22.21    2.04
   1   3   6    1.24    0.79
   1   3   6    1.63    1.97
   1  -3  -6    1.94    2.12
  -1   3   6    4.09    1.98
  -1   3   6    2.46    1.77
  -1  -3  -6   -0.16    1.89
   1  -3   6    2.44    0.99
  -1  -3  -6    1.24    2.23
  -1   3  -6    1.30    1.38
   1   3   6    1.78    1.79
  -1  -3   6   -0.16    1.14
  -1   3  -6    2.65    0.91
   1   3  -6    4.47    1.07
  -1   3   6    2.86    0.63
  -1   3   6    0.65    0.83
   1  -3   6    1.55    1.48
  -1  -3   6    3.28    1.53
   1   3  -6    2.25    1.34
  -1   3  -6    3.65    1.42
   1   3   6    2.03    0.84
   1   3   7    3.15    0.96
  -1   3   7    3.77    2.05
   1   3   7    2.43    2.13
   1  -3  -7    1.02    2.06
   1  -3   7    3.05    0.94
  -1   3   7    2.28    1.84
   1   3   7    2.03    1.62
  -1  -3   7    2.74    1.13
   1   3  -7    3.27    0.96
  -1   3  -7    2.27    0.81
   1   3  -7    4.65    1.51
   1   3   7    2.58    0.96
  -1   3  -7   -0.23    1.44
  -1  -3   7    3.00    1.71
   1  -3   7    3.87    1.56
  -1   3   7    3.09    1.08
   1   3   8   19.24    1.60
   1  -3  -8   20.35    2.84
  -1   3   8   14.26    2.38
   1   3   8   20.34    2.67
   1  -3   8   17.29    1.41
  -1  -3   8   19.35    1.64
  -1   3   8   16.05    2.24
   1   3  -8   16.83    1.51
  -1   3  -8   18.73    1.32
   1   3   8   18.66    2.33
   1  -3  -8   16.84    1.47
   1  -3   8   16.61    2.12
  -1  -3   8   18.60    2.43
  -1   3   8   17.05    1.82
  -1   3  -8   21.00    2.16
   1   3   8   14.81    1.61
   1   3  -8   18.58    2.13
  -1  -3   9    0.75    1.89
  -1   3   9    0.10    1.35
   1  -3   9   -1.12    1.69
   1  -3   9    0.38    0.78
   1   3   9   -2.81    1.87
  -1   3   9   -0.78    1.92
  -1  -3   9    0.34    1.00
   1   3  -9    1.25    0.98
  -1   3  -9    0.79    0.61
   1   3   9   -0.48    1.13
   1  -3  -9   -0.45    2.27
  -1   3   9    3.16    1.95
   1   3   9   -2.19    2.11
  -1   3  -9    1.33    1.02
   1   3   9    1.64    1.24
  -1   3  -9    0.14    1.50
   1  -3  -9    0.78    1.01
   1   3  -9   -0.45    1.69
  -1   3  10    4.97    2.14
  -1   3  10    5.85    1.95
   1  -3  10    5.65    0.85
  -1  -3  10    5.45    1.13
  -1   3  10    6.56    1.58
  -1  -3  10    5.47    2.16
   1  -3  10    6.10    1.91
   1   3  10    5.14    1.26
   1   3 -10    3.89    1.08
  -1   3 -10    6.14    1.19
   1   3 -10    7.65    1.53
   1   3 -10    1.62    1.80
  -1   3 -10   -0.75    1.75
   1   3  10    6.22    1.46
   1  -3 -10    5.57    1.22
  -1   3  11   48.81    4.05
   1  -3  11   50.15    3.95
  -1  -3  11   51.97    4.20
   1   3  11   54.57    3.57
  -1   3  11   55.17    3.67
  -1  -3  11   50.85    3.13
   1  -3  11   51.79    2.92
   1   3  11   50.67    3.36
  -1   3 -11   49.65    3.88
   1   3 -11   49.26    3.91
   1  -3 -11   50.98    3.36
  -1   3 -11   52.86    3.27
   1   3 -11   52.86    3.49
   1  -3 -12   79.63    4.64
   1   3 -12   80.01    5.19
  -1   3 -12   75.31    5.10
   1  -3  12   72.97    4.13
  -1  -3  12   74.15    4.34
   1   3  12   76.84    4.84
  -1   3  12   78.68    4.95
  -1  -3  12   85.96    5.55
   1  -3  12   67.36    5.13
   1   3  12   76.39    4.61
  -1   3  12   74.58    5.37
  -1   3 -12   78.36    4.50
   1   3 -12   82.90    4.78
   1  -3  13    0.09    0.66
  -1  -3  13   -0.45    0.93
  -1   3 -13    1.11    1.81
   1   3 -13    0.79    1.89
   1  -3 -13    0.84    1.37
   1   3  13    0.23    1.23
  -1  -3  13    4.94    2.32
   1  -3  13    0.22    1.97
  -1   3  13    1.80    1.72
   1   3  13    0.30    1.66
   1   3 -13    0.37    1.41
  -1   3 -13    2.21    1.16
   1   3 -14   -0.51    1.47
   1   3  14    2.86    1.47
  -1   3 -14   -0.59    1.88
   1  -3 -14    1.59    1.51
   1   3 -14    1.46    1.97
   1  -3  14    0.72    0.64
  -1  -3  14   -0.40    0.89
  -1   3 -14    0.26    1.10
  -1   3  14    0.18    1.73
  -1  -3  14   -0.52    2.21
   1   3  14    2.51    1.67
   1  -3  14    1.38    1.96
  -1  -3 -15    8.70    2.84
   1  -3  15   10.21    0.91
   1   3 -15    8.93    1.71
  -1  -3  15    8.45    1.22
   1   3  15    6.30    1.61
   1   3 -15   11.26    2.42
  -1   3 -15   12.65    2.39
   1  -3 -15   10.44    1.82
  -1   3 -15    9.13    1.45
   1  -3  15   13.91    2.58
   1   3  15    9.56    2.15
  -1  -3  15    9.63    2.69
  -1   3  15   11.94    2.20
  -1  -3 -16    1.87    2.85
   1   3  16    5.07    2.22
   1  -3  16    2.07    0.67
  -1  -3  16   -0.64    0.97
   1   3  16    0.86    1.47
  -1   3 -16    2.19    2.06
   1  -3 -16    0.94    1.67
   1   3 -16    2.09    2.18
  -1   3 -16    0.78    1.22
   1   3 -16    2.86    1.61
  -1  -3  16    0.29    2.76
   1   3  16    0.20    1.97
   1  -3  16    3.36    2.21
  -1   3  16    1.70    1.95
  -1  -3 -17   14.31    3.31
  -1   3  17   12.86    2.50
   1   3  17   13.63    2.61
   1  -3  17   12.84    1.07
  -1  -3  17   12.55    1.40
   1   3  17   11.94    2.01
  -1   3 -17   11.99    2.58
   1  -3 -17   12.37    2.17
   1   3 -17   15.65    2.86
  -1   3 -17   13.11    1.72
   1   3  17   12.58    2.87
   1   3 -17   11.85    1.91
  -1  -3  17   12.44    3.13
   1   3  17   13.21    2.58
  -1   3  17   10.09    2.52
   1  -3  17   20.74    2.92
   1   3  18    3.46    2.44
   1  -3  18    7.19    1.04
  -1   3  18    3.64    2.11
   1   3 -18    6.99    1.82
   1   3  18    2.03    2.40
  -1   3 -18    4.99    1.55
  -1  -3  18    4.81    1.11
   1  -3  18    3.44    0.79
   1   3  18    5.37    1.84
  -1   3 -18    5.27    2.36
   1   3 -18    1.78    2.38
   1  -3 -18    6.73    2.11
  -1   3  18    5.67    2.40
   1  -3  18    7.97    2.74
  -1  -3  18    3.81    2.82
   1   3  18    6.54    2.42
  -1  -3 -18    4.06    3.02
   1  -3 -18    5.99    3.12
   1  -3  19    5.26    1.07
  -1   3  19    5.30    2.35
   1   3  19    0.22    2.25
  -1   3 -19    2.81    1.48
   1   3 -19    5.48    1.81
   1   3  19    8.52    2.73
  -1  -3  19    4.08    1.15
   1  -3  19    4.90    0.85
   1   3  19    3.97    1.92
   1  -3 -19    8.15    2.17
  -1   3 -19    2.51    2.59
   1   3 -19    5.04    2.58
   1  -3  19    1.50    2.62
  -1   3  19    3.70    2.58
   1   3  19    4.26    2.43
  -1  -3  19   13.60    3.14
  -1  -3 -19    6.32    3.51
   1  -3 -19    7.27    3.28
   1  -3 -20   19.77    3.87
  -1  -3 -20   16.04    3.72
  -1   3  20   17.06    2.84
   1   3  20   13.79    2.77
   1  -3  20   16.23    1.47
   1  -3  20   14.06    1.26
  -1  -3  20   15.65    1.60
   1   3  20   15.10    2.31
  -1   3 -20   14.45    2.90
   1  -3 -20   14.42    2.50
   1   3 -20   19.13    3.18
   1   3 -20   11.99    2.19
  -1   3  20    5.39    2.42
   1   3  20    9.79    2.69
  -1   3 -20   14.04    2.02
   1  -3  20   12.25    3.16
  -1  -3  20   13.86    3.26
   1   3  20   18.03    3.07
  -1   3  20   22.32    3.28
   1  -3 -21   11.18    3.60
  -1  -3 -21   18.54    3.94
  -1   3  21   24.35    3.04
   1  -3  21   14.45    1.54
   1   3  21   12.78    2.88
   1  -3  21   13.56    1.30
  -1  -3  21   14.81    1.63
   1   3  21    9.19    2.22
   1   3 -21   10.12    2.93
   1  -3 -21   20.52    2.91
  -1   3 -21   13.17    3.14
  -1   3 -21   17.71    2.16
   1   3  21   10.50    3.11
   1   3 -21   14.08    2.34
  -1   3  21   12.01    2.74
   1  -3  21   14.14    3.11
  -1   3  21   13.53    3.19
  -1  -3  21   18.58    3.77
   1   3  21   16.64    3.06
  -1   3  22   -1.91    2.57
   1  -3  22    1.95    1.21
   1   3  22    3.41    2.46
   1   3 -22   -1.06    2.09
  -1   3 -22   -1.04    1.76
  -1   3  22    2.68    2.90
   1   3  22    0.28    2.69
  -1  -3  22    0.86    1.25
   1  -3  22    1.47    0.91
   1   3  22   -0.60    1.88
   1   3 -22    2.37    3.02
   1  -3 -22    1.83    2.38
  -1   3 -22    7.43    2.82
  -1  -3  22    4.09    3.34
   1  -3  22    4.47    3.11
   1   3  22    3.60    2.80
  -1   3  22    5.10    3.08
   1  -3 -22    3.48    3.64
  -1  -3 -22    4.31    3.71
  -1   3  23   12.04    2.81
   1   3  23   11.53    3.09
   1  -3  23   12.29    1.58
  -1   3 -23    7.29    2.16
  -1   3  23    7.86    2.91
   1   3  23    8.65    2.95
   1   3 -23    4.45    2.23
  -1  -3  23   10.70    1.59
   1  -3  23    8.55    1.21
   1   3  23    9.88    2.25
  -1   3 -23   16.96    3.23
   1   3 -23    6.17    3.19
   1  -3 -23    8.90    2.70
  -1  -3  23    3.47    3.36
  -1   3  23    9.79    3.13
   1   3  23   15.22    3.22
   1  -3  23    9.72    3.27
  -1  -3 -23   10.55    4.14
   1  -3 -23   10.80    3.85
  -1  -3 -24   26.84    4.57
   1  -3 -24   18.63    4.00
   1   3  24   19.05    3.37
  -1   3  24   14.14    3.19
   1  -3  24   21.47    1.94
   1  -3  24   18.16    1.59
  -1  -3  24   15.73    1.87
   1   3  24   12.95    2.70
  -1   3 -24   22.25    3.58
   1   3 -24   25.93    3.85
   1  -3 -24   18.66    3.15
   1   3 -24   15.29    2.60
   1   3  24   16.25    3.43
  -1   3  24   15.55    3.26
  -1   3 -24   21.51    2.63
   1   3  24   14.07    3.63
  -1   3  24   20.65    3.86
  -1  -3  24    8.82    3.89
   1  -3  24   12.00    3.58
  -1   3  25   15.57    3.26
   1   3  25   17.98    3.21
   1  -3  25   21.90    1.94
  -1   3 -25   12.91    2.44
  -1   3  25   17.86    3.31
   1   3  25   20.21    3.45
   1   3 -25   12.37    2.64
   1  -3  25   11.75    1.45
  -1  -3  25   16.21    1.84
   1   3  25   13.72    2.71
  -1   3 -25   14.93    3.57
   1  -3 -25   10.83    2.98
   1   3 -25   17.58    3.56
  -1  -3  25   11.22    4.08
   1  -3  25   16.40    4.00
  -1   3  25   17.82    3.93
   1   3  25   15.51    3.79
   1  -3 -25   24.40    4.46
  -1  -3 -25   14.31    3.96
  -1   3  26    4.53    2.98
   1  -3  26    8.79    1.66
  -1  -3  26    2.21    1.90
   1   3  26    0.54    3.09
   1   3 -26    1.06    2.36
   1   3  26    9.13    3.04
   1  -3  26    2.95    1.13
  -1  -3  26    6.88    1.45
   1   3  26    3.09    2.41
   1   3 -26    2.35    3.37
   1  -3 -26    7.73    2.87
  -1   3 -26   -0.33    3.08
  -1   3  26    6.24    3.59
   1   3  26   10.36    3.64
  -1  -3  26    2.58    3.68
   1  -3  26   -2.44    3.33
  -1   3 -26    6.66    2.22
   1  -3 -26    3.09    3.96
  -1  -3 -26    4.47    4.08
  -1  -3  27   15.69    2.47
   1  -3  27   19.55    2.01
   1   3 -27   11.32    2.74
  -1  -3  27   11.24    1.64
   1  -3  27   11.78    1.45
   1   3  27    7.63    2.66
  -1   3 -27   14.65    3.71
   1  -3 -27   15.96    3.33
   1   3 -27   14.22    3.89
   1   3  27   10.84    3.67
  -1  -3  27    5.79    3.90
  -1   3  27   21.21    4.18
   1  -3  27   -0.84    3.78
   1  -3 -27   15.51    4.44
  -1  -3 -27   16.60    5.05
  -1   3 -27   15.03    2.68
  -1  -3  28   13.06    2.29
   1  -3  28   13.49    1.88
   1   3 -28    6.67    2.63
  -1  -3  28    8.83    1.58
   1  -3  28    7.36    1.29
   1   3  28    9.18    2.76
  -1   3 -28   12.67    3.46
   1   3 -28   13.25    3.72
   1  -3 -28   14.54    3.43
   1   3  28    6.49    3.79
   1  -3  28    8.79    4.03
  -1  -3  28    5.52    3.82
  -1   3  28   11.50    3.99
   1  -3 -28   13.17    4.72
  -1   3 -28   11.16    2.47
  -1  -3 -28    9.49    4.55
  -1  -3  29    5.25    2.16
   1   3 -29   -0.72    2.51
  -1  -3  29   -0.89    1.31
   1  -3  29    1.52    1.09
   1   3  29    1.05    2.51
  -1   3 -29    1.82    3.46
   1  -3 -29    5.54    3.21
   1   3 -29    5.90    3.35
  -1   3  29    0.44    3.85
   1   3  29    2.95    3.79
   1  -3  29    0.45    3.41
  -1  -3  29    8.49    4.27
  -1  -3 -29    4.39    4.24
   1  -3 -29   -5.32    3.99
  -1   3 -29    2.11    2.29
   1   3 -30    4.69    2.58
   1  -3  30    3.80    1.10
  -1  -3  30    2.45    1.31
   1   3  30    2.45    2.57
   1   3 -30    4.51    3.24
  -1   3 -30    0.37    3.32
   1   3  30   -0.44    3.99
  -1   3  30    9.22    4.17
  -1  -3  30    4.86    3.78
   1  -3  30    6.12    4.00
  -1  -3 -30    0.50    4.43
  -1   3 -30    0.22    2.37
   1  -3 -30   -2.49    4.70
  -1  -3  31    3.01    1.31
   1   3  31    3.64    2.61
   1  -3  31    2.44    4.10
  -1  -3  31    0.50    4.03
   1   3  31    5.85    3.91
  -1   3  31    2.38    4.07
  -1   3 -31    6.12    2.54
   1   3 -31    2.29    2.65
   1  -3 -31   -1.54    4.12
  -1  -3 -31   11.81    4.77
   1   3 -31    3.09    3.62
  -1   3 -31    8.03    3.77
   1   3  32   -0.58    2.50
   1   3  32    1.39    3.77
  -1  -3  32    3.61    3.93
   1  -3  32   -0.99    3.63
  -1   3  32    2.46    3.98
   1  -3 -32    5.78    4.86
  -1   3 -32    2.85    2.65
  -1  -3 -32    1.06    4.41
   1   3 -32    2.38    2.85
  -1   3 -32    0.79    3.76
   1   3 -32    3.58    3.87
   1   3  33   -0.59    2.80
  -1   3  33    2.06    2.52
  -1  -3 -33    7.06    4.80
   1  -3 -33   -1.08    4.46
   1   3 -33   -3.52    2.83
  -1   3  33    5.58    4.28
   1   3  33    3.35    3.92
   1  -4   0    4.17    1.81
  -1  -4   0   -0.93    1.94
   1   4   0    0.52    1.62
  -1   4   0   -0.13    1.73
   1   4   0    2.33    0.77
  -1   4   0    1.54    2.06
   1   4   0    1.69    2.13
  -1  -4   0    2.22    0.88
   1  -4   1   61.58    3.65
   1  -4   1   60.47    3.48
  -1  -4   1   59.85    3.81
   1   4  -1   59.33    3.60
  -1  -4   1   64.45    4.33
  -1  -4  -1   72.13    4.65
   1  -4   1   75.63    4.36
   1  -4  -1   68.60    4.47
  -1   4  -1   62.39    4.24
  -1   4   1   59.82    4.36
   1   4  -1   65.77    4.24
   1   4   1   66.49    4.31
   1   4   1   61.04    4.59
  -1   4  -1   65.89    4.52
  -1   4   1   64.15    4.59
   1   4  -1   67.30    4.75
   1  -4   2   29.21    2.13
  -1  -4   2   38.08    3.12
  -1  -4  -2   34.74    3.20
   1  -4   2   36.69    2.92
   1  -4  -2   38.85    3.24
   1   4  -2   33.79    2.94
  -1   4  -2   30.77    2.87
  -1   4   2   27.51    2.99
   1   4   2   25.39    2.98
   1   4  -2   27.66    3.32
  -1   4  -2   34.13    3.29
  -1   4   2   29.45    3.30
   1   4   2   33.10    3.51
   1  -4  -2   38.17    3.51
   1   4  -2   38.97    2.36
   1  -4   2   31.14    2.39
  -1  -4   2   35.12    2.63
  -1  -4   3  382.93   20.21
   1  -4   3  398.00   20.12
  -1  -4  -3  378.79   20.47
  -1   4   3  369.52   20.23
   1   4   3  377.82   20.30
   1   4  -3  382.94   20.03
  -1   4  -3  373.88   19.97
   1  -4  -3  389.24   20.38
  -1  -4   3  379.92   20.04
   1   4   3  351.19   20.52
  -1   4   3  380.65   20.49
  -1   4  -3  393.97   20.34
   1  -4   3  369.52   19.90
   1  -4  -3  385.20   20.68
   1   4  -3  382.10   20.39
   1   4  -3  391.16   19.85
   1  -4   3  353.50   19.72
   1   4   4  650.68   33.94
  -1   4   4  642.59   33.84
  -1   4  -4  645.03   33.62
   1   4  -4  651.88   33.32
   1   4  -4  591.98   33.62
   1  -4  -4  674.61   34.09
   1  -4   4  617.97   33.32
  -1   4  -4  662.22   33.28
  -1  -4  -4  668.51   33.84
   1   4   4  618.63   33.60
   1  -4   4  621.52   33.35
  -1   4   4  625.71   33.56
  -1  -4   4  613.90   33.45
   1   4  -4  635.70   33.24
  -1  -4   4  650.69   33.46
   1   4   5   61.36    4.84
  -1   4   5   65.37    4.81
  -1   4  -5   61.40    4.35
   1   4  -5   55.64    4.36
   1  -4  -5   60.07    5.14
   1   4   5   72.77    4.57
  -1  -4   5   68.22    4.22
   1  -4   5   66.12    4.04
  -1   4   5   54.50    4.38
  -1   4  -5   62.09    3.86
  -1  -4  -5   55.55    4.64
   1   4  -5   61.63    3.96
   1  -4   5   57.08    4.10
  -1  -4   5   62.20    4.25
   1   4  -5   61.86    3.99
  -1  -4   6    7.01    1.69
  -1  -4  -6    3.24    2.24
   1  -4   6    8.52    1.54
  -1   4   6    4.45    2.12
  -1  -4  -6    7.68    2.85
   1   4   6    2.51    2.09
  -1   4  -6    5.37    1.35
   1   4  -6    5.11    1.42
   1   4  -6    4.05    1.63
   1  -4   6    6.87    1.80
  -1  -4   6    6.85    2.05
   1   4   6    7.76    2.52
   1  -4  -6    6.48    2.57
  -1   4  -6    9.00    1.97
  -1   4   6    9.01    2.42
   1   4   7   22.70    3.06
  -1   4   7   23.10    2.91
   1  -4  -7   15.82    3.29
  -1  -4  -7   24.49    3.54
  -1  -4  -7   31.10    3.03
  -1  -4   7   31.80    2.43
  -1   4   7   25.05    2.87
   1  -4   7   24.34    2.17
   1   4  -7   28.59    2.17
   1   4   7   24.24    2.88
  -1   4  -7   28.93    2.08
  -1   4  -7   35.77    2.68
   1  -4   7   22.15    2.60
  -1   4  -7   28.10    2.44
   1   4  -7   31.47    2.52
  -1  -4   7   29.26    2.90
   1   4   8   14.96    1.44
  -1  -4  -8   16.11    3.05
  -1  -4  -8   17.15    2.66
   1  -4   8   20.00    1.74
  -1   4  -8   20.72    2.14
  -1   4   8   15.65    2.46
   1   4  -8   15.60    1.59
  -1  -4   8   15.76    1.84
  -1   4  -8   17.87    1.53
   1   4   8   18.57    2.51
  -1   4   8   23.40    2.95
   1  -4  -8   18.12    2.91
   1   4   8   12.14    2.69
   1   4   8   16.92    1.32
  -1   4  -8   19.67    2.12
   1   4  -8   18.39    2.13
  -1  -4   8   13.98    2.41
   1  -4   8   18.72    2.36
  -1   4   9   -0.14    1.01
   1  -4  -9    4.75    2.69
   1   4   9    2.14    2.29
  -1   4   9    4.68    2.20
  -1   4   9    0.92    1.90
  -1  -4  -9    2.46    2.18
  -1   4  -9   -0.24    1.55
  -1  -4  -9    3.75    2.79
   1  -4   9    1.51    1.01
  -1  -4   9    2.97    1.36
   1   4   9    2.21    2.10
   1   4  -9    2.35    1.03
  -1   4  -9    2.99    0.94
  -1   4   9    0.18    0.73
   1   4   9    2.60    0.95
   1  -4   9    2.19    1.82
  -1  -4   9    4.14    2.11
   1   4   9    2.11    1.08
  -1   4  -9    1.18    1.62
   1   4  -9    2.99    1.70
  -1   4  10    7.67    1.10
  -1   4  10    5.08    1.57
   1   4  10    8.26    1.25
  -1   4  10   12.18    2.64
   1  -4 -10   11.63    3.13
   1   4  10    7.96    2.62
  -1  -4 -10    5.68    2.77
  -1   4  10    7.81    2.22
   1  -4  10    8.51    1.23
  -1  -4 -10    7.89    2.21
   1   4  10    7.58    2.29
  -1  -4  10    8.28    1.50
  -1   4 -10    8.33    0.97
   1   4 -10    5.26    1.20
   1   4  10    7.50    1.40
  -1  -4  10    8.24    2.34
   1  -4  10    7.88    2.16
  -1   4 -10   12.22    2.06
   1   4 -10   11.38    2.02
  -1   4 -11    8.29    1.46
   1   4 -11    3.77    1.50
  -1   4  11    5.45    1.20
  -1   4 -11    5.93    0.95
  -1   4  11    7.27    1.81
   1   4  11    6.40    1.28
  -1   4  11    6.56    2.35
  -1  -4 -11    7.12    2.74
   1   4  11    4.96    2.34
   1  -4 -11    7.85    2.91
  -1   4  11    7.26    2.23
   1  -4  11    5.81    1.07
   1   4  11    7.99    2.27
  -1  -4  11    9.31    1.51
   1   4 -11    8.63    1.30
  -1  -4  11    7.38    2.44
   1  -4  11   10.12    2.21
   1   4  11    5.06    1.46
   1   4 -11    3.47    1.86
  -1   4 -11    2.92    2.04
   1   4 -12   69.40    4.48
  -1   4 -12   67.16    4.24
   1   4  12   76.40    4.29
  -1   4  12   66.92    4.13
   1   4  12   67.90    4.44
   1  -4  12   71.08    5.08
  -1  -4  12   71.24    5.31
   1  -4  12   67.42    3.95
  -1  -4  12   70.28    4.22
  -1   4  12   69.31    5.05
   1   4  12   66.77    4.98
  -1   4  12   88.09    4.83
   1   4 -12   63.40    4.08
   1  -4 -12   63.70    5.45
   1   4  12   60.75    5.14
  -1   4  12   71.98    5.20
   1   4 -12   63.48    4.82
  -1   4 -12   80.93    4.93
   1   4  13    2.33    2.63
   1  -4 -13   -2.58    2.88
  -1   4  13    3.46    2.48
  -1   4  13    2.07    2.16
   1  -4  13    2.08    0.83
  -1   4  13    3.02    1.97
  -1  -4  13    2.14    2.28
   1  -4  13    0.24    2.18
   1   4  13    1.26    1.57
  -1  -4  13    2.28    1.29
   1   4  13    7.10    2.52
  -1   4 -13    1.95    2.01
   1   4 -13    2.87    2.10
  -1   4  13    0.74    1.16
   1   4 -13    3.92    1.72
  -1   4 -13    2.97    1.33
   1   4  13    4.64    1.51
   1   4 -14    0.69    1.64
  -1   4 -14    2.60    1.34
  -1   4  14    0.71    1.27
   1  -4 -14   -2.67    2.99
   1   4  14   -3.44    2.73
  -1   4  14   -0.21    2.06
   1  -4  14    1.63    0.72
  -1  -4  14    0.25    1.24
  -1   4 -14    1.03    2.15
   1   4 -14    3.91    2.09
  -1   4  14    2.79    2.32
  -1  -4  14   -1.98    2.60
   1   4  14    2.34    1.71
  -1   4  14   -0.73    2.05
   1  -4  14    1.77    2.30
   1   4  14    1.22    1.47
  -1   4  15    0.44    2.19
  -1  -4  15    0.90    1.13
   1   4 -15    0.70    1.68
  -1   4 -15   -1.51    1.35
  -1   4  15   -1.00    1.34
   1   4  15    0.65    1.44
  -1  -4  15    0.30    2.48
   1   4  15    2.76    1.91
  -1   4  15   -2.59    2.19
   1  -4  15    2.14    2.29
  -1   4  15    0.26    2.42
  -1   4 -15    3.71    2.10
   1   4 -15    0.23    2.12
   1   4 -16   26.80    3.31
  -1   4 -16   21.12    3.07
   1   4 -16   23.32    2.47
  -1   4 -16   22.20    2.13
  -1   4  16   19.00    2.18
   1   4  16   24.65    2.40
   1   4  16   26.89    2.85
  -1   4  16   26.75    3.16
  -1  -4  16   27.06    3.64
   1  -4  16   31.20    3.39
  -1   4  16   25.43    3.59
  -1  -4  16   25.86    1.99
  -1  -4  17    7.93    1.32
   1   4 -17    3.07    1.71
  -1   4  17    6.12    1.58
   1   4  17    7.61    1.77
   1   4  17   10.51    2.32
  -1   4  17   11.24    2.64
  -1  -4  17    8.13    3.11
   1  -4  17    2.96    2.71
   1   4 -17    3.30    2.33
  -1   4 -17   11.57    2.77
  -1   4 -17    4.31    1.43
  -1   4  17    7.06    2.82
  -1  -4  18    3.79    1.28
   1   4 -18    6.95    1.87
   1   4 -18    6.55    2.82
  -1   4 -18    3.03    2.38
  -1   4  18    4.89    1.61
   1   4  18    2.48    1.67
  -1   4 -18    2.74    1.45
   1  -4  18    9.29    2.94
   1   4  18    6.25    2.38
  -1  -4  18    8.14    3.25
  -1   4  18   10.05    2.74
  -1  -4  19    2.05    1.25
   1   4  19    4.15    2.46
   1   4 -19    1.96    1.76
  -1   4 -19    1.31    1.35
   1   4 -19    2.19    2.61
  -1   4 -19    2.37    2.41
  -1   4  19   -0.74    1.68
   1   4  19   -0.65    1.76
   1   4  19   -0.72    2.34
  -1   4  19    1.83    2.50
  -1  -4  19    0.35    3.16
   1  -4  19   -2.27    2.85
  -1  -4 -19   -2.01    3.77
   1   4  20   -1.75    2.65
  -1  -4  20    2.99    1.27
   1   4 -20   -0.46    1.81
  -1   4 -20    1.60    1.52
  -1   4 -20   -0.55    2.77
   1   4 -20    2.57    2.81
  -1  -4 -20   -1.25    3.83
   1   4  20    0.26    2.51
  -1   4  20    2.22    2.67
  -1  -4  20   -0.73    3.48
   1  -4  20    0.34    3.02
  -1   4  20   -0.32    1.69
   1   4  20    2.06    1.91
  -1  -4 -21    7.30    4.20
   1   4  21    2.30    2.81
  -1  -4  21    2.61    1.31
  -1   4 -21    1.93    1.63
   1   4  21    0.91    2.75
   1   4 -21    1.11    1.93
  -1   4  21    0.25    2.76
   1   4 -21    5.36    3.27
  -1   4 -21    3.70    2.93
   1   4  21    1.92    2.80
  -1  -4  21   -0.38    3.47
  -1   4  21    5.29    3.03
   1  -4  21    4.24    3.19
  -1   4  21    2.00    1.92
   1   4  21    3.04    1.96
  -1  -4 -22   -3.10    4.19
   1  -4 -22   -0.43    3.79
   1   4  22    1.05    3.03
  -1  -4  22    0.97    1.38
  -1   4 -22    0.64    1.68
   1   4 -22    2.61    2.09
   1   4  22   -0.61    3.24
  -1   4  22    1.03    2.90
   1   4 -22    0.91    2.96
  -1   4 -22    3.85    2.86
  -1   4  22   -0.53    2.06
   1   4  22    0.75    1.93
  -1  -4  22    0.79    3.61
  -1   4  22    0.31    3.09
   1   4  22   -1.75    3.05
   1  -4  22   -2.59    3.34
   1   4  23    4.81    2.89
  -1  -4  23    0.73    1.31
   1   4 -23    2.54    2.10
  -1   4 -23   -1.48    1.80
  -1   4 -23   -0.31    3.22
   1   4 -23    1.88    3.01
   1   4  23    1.95    2.04
  -1   4  23   -1.65    2.12
  -1   4  23    4.57    3.27
  -1  -4  23    5.72    3.73
   1  -4  23    4.62    3.63
   1   4  23    7.70    3.23
   1  -4 -23    4.47    3.88
  -1  -4 -23    4.11    4.28
  -1  -4  24   -0.16    1.34
  -1   4 -24    0.71    1.76
   1   4 -24   -0.35    1.97
  -1   4 -24    1.27    3.02
   1   4 -24    7.16    3.34
  -1   4  24    2.12    2.10
   1   4  24    0.20    2.07
  -1  -4  24    5.91    3.79
   1  -4  24    6.80    3.61
   1   4  24    1.63    3.11
  -1   4  24   -1.03    3.24
  -1  -4 -24    6.11    4.51
   1  -4 -24    0.46    4.07
  -1  -4  25    2.00    1.26
  -1   4 -25    0.45    1.78
   1   4 -25   -1.10    2.13
  -1   4 -25   -2.64    3.17
   1   4 -25    6.74    3.24
   1  -4 -25    1.42    4.35
  -1  -4 -25    4.35    4.43
   1  -4  25    4.97    3.47
  -1  -4  25    3.49    3.94
   1   4  25    2.05    3.17
  -1   4  25   -1.80    3.26
   1   4  25    0.85    2.08
  -1   4  25    1.40    2.08
  -1  -4 -26    6.96    4.39
   1  -4 -26    3.41    4.33
  -1  -4  26    2.87    1.63
  -1  -4  26    0.67    1.25
   1   4 -26    1.13    2.15
  -1   4 -26   -3.27    1.97
  -1   4 -26    5.12    3.17
   1   4 -26    1.04    3.12
   1   4  26    4.16    2.20
  -1   4  26    5.43    2.16
  -1   4  26    2.63    3.34
  -1  -4  26    2.70    3.45
   1  -4  26    3.44    3.65
   1   4  26    4.24    3.31
  -1   4  27    1.08    2.10
   1   4  27    4.76    2.33
  -1   4 -27   -1.40    3.29
   1   4 -27    3.20    3.62
  -1  -4  27    0.60    1.28
   1   4 -27    2.94    2.19
  -1  -4  27   -0.46    3.93
  -1   4  27    2.34    3.21
   1  -4  27    1.33    3.66
   1   4  27   -1.48    3.42
  -1  -4 -27    2.55    4.43
   1  -4 -27    1.50    4.28
  -1   4 -27   -0.16    2.04
  -1   4  28    2.02    2.18
   1   4  28    3.75    2.36
  -1   4 -28    3.25    3.41
   1   4 -28   -1.83    3.53
  -1  -4  28    1.29    1.29
  -1  -4 -28    9.43    4.18
   1  -4 -28   -2.58    4.54
  -1   4 -28   -1.69    2.00
   1   4  28    4.23    3.41
  -1   4  28    0.81    3.51
   1  -4  28   -2.73    3.77
  -1  -4  28    1.91    4.00
   1   4 -28    3.26    2.29
  -1   4 -29    0.74    3.55
   1   4 -29    6.42    3.51
  -1   4 -29    2.27    2.10
  -1  -4 -29    5.42    4.30
   1  -4 -29   -2.11    4.75
   1   4  29    1.93    2.30
  -1   4  29   -0.93    2.23
  -1   4  29    7.17    3.98
  -1  -4  29   -0.98    3.62
   1   4  29    8.38    3.77
   1  -4  29   -0.94    3.79
   1   4 -29    2.31    2.34
  -1   4 -30   -1.53    3.61
   1   4 -30    1.55    3.78
   1  -4 -30   -3.25    4.41
  -1  -4 -30    1.66    4.68
  -1   4  30   -1.68    2.42
   1   4  30   -0.25    2.30
   1   4  30    7.38    3.95
  -1   4  30    1.31    3.80
  -1  -4  30    1.01    4.11
   1  -4  30    4.37    4.08
   1   4 -30    0.43    2.39
   1   4 -31    5.53    3.74
  -1  -4 -31   -0.57    4.72
   1  -4 -31    7.78    4.74
   1   4  31    4.66    3.63
   1  -4  31   -2.00    3.87
  -1   4  31   -2.25    3.91
  -1  -4  31    1.04    3.92
  -1   4  31   -0.25    2.36
   1   4  31    1.53    2.46
   1   5   0    0.92    2.35
  -1   5   0   -1.08    2.15
  -1  -5   0   -2.18    2.07
   1  -5   0    2.01    1.91
   1   5   0    1.39    1.71
  -1   5   0    2.30    1.85
   1  -5   1    1.41    1.94
  -1  -5  -1    4.31    2.25
  -1  -5   1    2.30    2.09
  -1   5   1    1.30    1.90
   1   5   1    3.57    1.80
  -1   5  -1    5.53    1.83
   1   5  -1    6.29    1.92
  -1  -5   1    2.76    0.89
   1   5   1    0.94    2.25
  -1   5   1    2.20    2.29
  -1   5  -1    0.63    2.18
   1   5  -1    4.68    2.34
   1   5   2    3.83    2.16
  -1   5   2    0.67    2.18
  -1   5  -2    1.42    2.24
   1   5  -2    4.59    2.45
  -1  -5  -2    1.29    2.21
  -1  -5   2    5.47    2.11
   1  -5   2    3.53    1.85
  -1   5  -2    3.11    1.81
   1   5   2    0.85    1.85
   1   5  -2    2.30    1.82
  -1   5   2    6.39    2.01
   1  -5   2    3.52    1.20
  -1  -5   2    1.99    1.23
   1  -5   2    2.71    0.78
  -1  -5   3    5.46    2.09
   1  -5   3    2.72    1.88
  -1  -5  -3    5.55    2.38
   1   5  -3    5.20    1.88
  -1   5   3    5.76    2.20
   1   5   3    4.08    2.24
  -1   5  -3    6.08    1.80
   1  -5   3    3.28    1.01
  -1  -5   3    4.24    1.53
   1  -5   3    2.67    1.38
  -1   5   3    6.91    2.55
  -1   5  -3    5.14    2.41
   1   5   3    4.16    2.17
   1   5  -3    1.07    2.25
   1   5  -3    3.40    1.24
   1   5  -4  105.59    6.44
   1   5  -4  116.29    6.20
  -1  -5   4  106.40    6.71
  -1   5   4  107.41    6.77
  -1  -5  -4  112.94    7.17
  -1   5  -4  109.59    6.45
   1   5   4  113.00    6.85
   1  -5   4  103.19    6.56
   1  -5   4   99.95    6.05
  -1   5  -4  119.25    7.00
  -1   5   4  105.51    7.07
   1   5   4  114.42    7.32
   1   5  -4  102.50    6.96
  -1  -5   4  113.49    6.56
   1  -5   4  109.40    6.37
  -1   5   5  129.27    7.69
  -1   5  -5  122.27    7.30
   1   5   5  124.79    7.79
   1   5  -5  114.00    7.34
   1  -5  -5  124.67    8.04
  -1  -5  -5  114.03    7.61
  -1   5  -5  108.13    6.74
  -1  -5   5  125.42    7.13
   1   5   5  121.29    7.37
  -1   5   5  130.55    7.37
   1  -5   5  109.28    6.92
   1   5  -5  118.66    6.85
   1  -5   5  109.53    6.55
   1  -5   5  110.34    6.88
  -1  -5   5  123.97    7.09
   1   5  -5  116.84    6.69
  -1   5   6   23.06    3.16
   1   5  -6   18.05    2.72
   1   5   6   16.18    3.00
  -1   5  -6   14.18    2.57
   1  -5  -6   12.62    3.58
   1  -5   6   15.02    2.14
  -1  -5  -6   18.01    3.08
  -1  -5   6   20.74    2.42
  -1   5   6   14.54    2.65
  -1   5  -6   13.11    1.87
   1   5   6   16.26    2.71
   1   5  -6   18.34    2.06
   1  -5   6   18.31    1.89
   1   5  -6   14.69    2.02
   1  -5   6   15.75    2.21
  -1  -5   6   16.82    2.45
   1  -5   7   -0.89    1.62
   1  -5  -7    1.57    2.72
   1   5  -7    0.19    2.09
  -1  -5   7    2.12    1.82
  -1  -5  -7   -1.24    2.56
  -1   5   7    0.20    2.17
   1   5   7    0.20    2.17
  -1   5  -7    1.25    1.32
   1   5  -7   -0.46    1.46
   1   5  -7    1.17    1.65
   1  -5   7    1.85    1.84
  -1   5  -7   -2.13    2.20
   1   5   7    4.27    2.71
  -1   5   7   -0.50    2.38
  -1  -5   7    1.70    2.00
   1  -5   8   45.17    3.61
   1   5   8   40.63    4.03
   1   5  -8   35.88    3.45
   1  -5  -8   52.35    5.00
  -1  -5   8   43.44    3.29
  -1  -5  -8   38.11    3.98
  -1  -5  -8   39.03    4.58
   1   5   8   46.58    3.86
   1  -5   8   39.40    3.04
   1   5  -8   40.12    2.95
  -1   5  -8   38.66    2.78
  -1   5   8   29.86    3.56
  -1   5  -8   42.95    3.54
  -1   5   8   41.41    4.03
  -1  -5   8   42.54    3.66
   1   5  -8   41.55    3.25
  -1  -5   9    8.55    1.88
   1   5  -9    4.96    2.02
  -1  -5  -9    3.72    2.54
   1  -5   9    3.21    1.54
  -1  -5  -9    3.05    3.44
   1   5   9    6.16    2.42
  -1   5   9    3.14    2.43
   1   5  -9    2.57    1.39
  -1   5  -9    3.82    1.23
  -1   5  -9    3.50    1.95
   1   5   9    6.36    2.73
   1  -5  -9    6.73    3.17
  -1   5   9    4.96    2.62
  -1  -5   9    5.77    2.16
   1   5  -9    2.57    1.92
   1  -5   9    7.59    2.31
   1  -5  10    0.20    1.32
  -1  -5  10   -1.72    1.64
  -1  -5 -10    1.63    2.58
  -1  -5 -10   -3.85    3.59
  -1   5  10   -1.50    2.19
   1   5  10   -0.22    2.27
   1   5 -10   -0.10    1.19
  -1   5 -10    0.77    1.06
  -1   5  10   -1.87    2.53
   1   5  10   -1.67    2.59
  -1   5 -10   -1.29    1.95
   1  -5 -10   -0.70    3.34
   1   5 -10    4.00    2.01
  -1  -5  10   -1.91    2.45
   1  -5  10    0.21    2.07
   1  -5  11    3.93    2.28
  -1  -5  11   -0.25    2.35
   1  -5 -11   -2.16    3.72
  -1   5 -11    3.57    1.95
   1   5  11    0.28    2.91
  -1   5  11    3.79    2.53
   1  -5  11    1.12    1.28
  -1  -5  11    1.54    1.66
  -1  -5 -11    2.89    3.46
  -1   5  11    1.32    2.33
   1   5  11   -1.33    2.49
   1   5 -11    1.50    1.23
  -1   5 -11    2.16    0.97
   1   5  11    1.24    1.38
   1   5  11    0.19    0.63
   1   5 -11   -1.68    2.06
   1   5 -12    5.80    2.19
  -1   5 -12    5.62    1.55
   1   5 -12    3.19    1.83
   1   5  12    3.15    1.78
  -1   5  12    4.40    0.82
   1   5  12    6.46    1.03
   1   5  12    8.92    2.97
  -1   5  12    1.93    2.84
   1  -5 -12    2.97    3.46
  -1   5 -12    5.81    2.01
   1  -5  12    4.34    1.29
  -1   5  12    4.71    2.37
  -1  -5  12    5.80    1.74
  -1  -5 -12    2.61    3.53
   1   5  12    5.91    2.75
  -1   5 -12    4.34    1.04
   1   5 -12    5.07    1.35
  -1   5  12    4.29    0.98
   1  -5  12    8.61    2.44
  -1  -5  12    3.26    2.60
  -1   5 -13   19.25    2.16
   1   5 -13   21.18    2.40
   1   5 -13   16.00    1.87
  -1   5  13   20.27    1.72
   1   5 -13   16.83    2.80
  -1   5 -13   23.76    2.88
   1   5  13   18.51    1.78
  -1   5  13   26.27    3.57
   1   5  13   14.68    3.43
   1  -5 -13   27.45    4.39
  -1   5 -13   24.19    2.45
  -1  -5  13   22.72    2.29
  -1   5  13   16.93    3.13
  -1  -5 -13   21.98    4.35
   1   5  13   22.33    3.21
  -1   5  13   23.72    2.31
   1   5  13   32.85    2.66
   1  -5  13   19.82    3.06
  -1  -5  13   22.12    3.47
   1   5 -14    7.48    1.96
  -1   5 -14    7.33    1.70
   1   5 -14    7.03    1.36
   1   5 -14    9.28    2.42
  -1   5 -14    5.39    2.39
   1   5  14    6.57    2.95
   1  -5 -14   12.18    3.60
  -1  -5  14    9.27    1.72
  -1   5 -14    3.82    1.83
  -1  -5 -14   12.31    4.06
  -1   5  14    2.10    2.50
   1   5  14    3.56    2.72
  -1   5  14   14.32    2.57
  -1   5  14   10.93    3.01
  -1  -5  14    8.47    2.85
   1  -5  14    7.43    2.90
   1   5  14    7.91    2.23
   1   5  14   11.08    1.55
  -1   5  14    7.18    1.41
  -1   5 -15    2.39    1.49
   1   5 -15    1.52    1.76
  -1   5 -15    5.01    2.50
   1   5 -15    3.73    2.35
  -1   5  15    7.05    2.95
   1  -5 -15    0.81    3.49
   1   5  15    4.87    2.99
  -1  -5 -15    6.54    3.73
  -1  -5  15    2.50    1.58
  -1   5  15   -1.45    2.57
   1   5  15    1.94    2.65
  -1   5  15    2.80    2.68
  -1  -5  15    1.59    2.69
   1   5  15    4.44    2.10
   1  -5  15   -1.74    2.63
   1   5  15    1.16    1.48
  -1   5  15    1.32    1.36
  -1   5 -16    3.38    1.53
   1   5 -16    3.51    1.84
  -1   5  16    3.40    1.53
  -1   5 -16    2.39    2.49
   1   5 -16   -3.94    2.32
  -1   5  16    1.79    2.83
   1   5  16    7.98    3.11
  -1  -5 -16    0.42    3.69
   1  -5 -16    2.50    3.31
  -1  -5  16    1.25    1.54
  -1   5  16    7.15    2.79
   1   5  16    1.48    2.60
  -1   5  16    0.49    2.85
   1  -5  16   -0.91    2.86
  -1  -5  16    2.66    2.78
   1   5  16    8.19    2.34
   1   5  16    0.39    1.59
   1   5 -17   -0.93    1.81
  -1   5 -17    0.11    1.40
  -1   5  17    0.12    1.49
  -1   5 -17    1.51    2.60
   1   5 -17    2.58    2.49
  -1   5  17   -3.03    2.99
   1  -5 -17    2.57    3.61
   1   5  17   -4.37    2.99
  -1  -5  17    2.47    1.52
  -1   5  17    2.76    2.64
   1   5  17    2.02    2.77
  -1   5  17   -0.27    3.03
  -1  -5  17    3.81    2.98
   1  -5  17    0.32    2.79
   1   5  17    2.42    2.22
   1   5  17    0.14    1.66
  -1   5  18    1.85    3.09
  -1   5 -18    3.02    1.52
   1   5  18    4.76    3.19
   1  -5 -18    3.08    3.89
  -1   5  18   -2.81    2.91
  -1  -5  18    7.54    1.60
   1   5  18    5.17    2.42
   1  -5  18   12.29    3.34
  -1  -5  18    2.89    3.28
  -1   5  18    5.95    3.29
  -1   5 -18    3.42    2.71
   1   5 -18    5.42    2.83
  -1   5  18    7.94    1.73
   1   5 -18    6.98    2.00
   1   5  18    5.98    1.98
  -1  -5  19   28.63    2.36
   1  -5  19   26.00    4.10
   1   5  19   29.69    3.51
  -1  -5  19   16.51    4.11
  -1   5  19   34.77    4.34
   1   5 -19   32.87    3.89
  -1   5 -19   24.17    3.79
  -1   5  19   25.32    2.65
  -1   5 -19   27.43    2.44
   1   5 -19   24.65    2.76
   1   5  19   28.41    2.94
  -1  -5  20   54.41    3.23
  -1   5  20   60.52    5.16
   1   5  20   49.14    4.49
  -1   5 -20   42.66    4.75
   1   5 -20   48.73    4.85
  -1   5  20   46.37    3.61
   1   5  20   47.02    3.87
  -1  -5  20   49.47    5.28
   1  -5  20   41.90    5.05
  -1   5 -20   38.60    3.27
   1   5 -20   42.56    3.67
  -1  -5  21    3.14    1.50
   1   5  21    4.91    2.92
  -1  -5  21    4.84    3.52
   1  -5  21    5.25    3.72
   1   5 -21    0.92    3.03
  -1   5 -21   -0.30    3.22
  -1   5  21   -0.47    1.95
  -1   5  21   -1.90    3.31
   1   5  21    1.62    2.01
  -1   5 -21   -0.65    1.60
   1   5 -21    1.09    1.97
  -1  -5  22   13.37    1.50
   1  -5  22    6.23    3.79
   1   5  22    4.63    2.98
  -1  -5  22   10.42    3.62
   1   5 -22    8.23    3.48
  -1   5 -22   12.40    3.57
  -1   5  22    6.77    2.00
  -1   5  22    8.15    3.45
   1   5  22    8.05    2.41
   1   5 -22    7.94    2.23
  -1   5 -22    4.38    1.72
  -1  -5  23   10.60    1.32
   1  -5  23    9.70    3.73
  -1  -5  23    9.04    3.79
   1   5  23    2.57    2.97
  -1   5 -23   11.89    3.56
   1   5 -23   15.77    3.57
  -1   5  23   12.96    2.20
  -1   5  23   17.48    3.78
  -1   5 -23    6.85    1.78
   1   5 -23    5.37    2.06
   1   5  23   12.17    2.52
  -1  -5  24    0.74    0.80
   1   5  24    0.60    2.83
  -1  -5  24    5.77    3.67
  -1   5  24    3.80    3.38
   1  -5  24    9.21    3.85
  -1   5  24   -1.26    1.94
  -1   5 -24   -2.00    3.12
   1   5 -24    1.02    3.41
   1   5 -24   -0.32    1.94
  -1   5 -24    2.27    1.63
   1   5  24    5.60    2.20
  -1  -5 -24   -2.08    4.41
  -1  -5  25    2.74    3.85
   1   5  25   11.49    3.08
   1  -5  25    5.19    3.73
  -1   5  25    8.53    3.63
  -1   5  25    5.82    2.07
   1   5 -25    8.81    3.52
  -1   5 -25    3.09    1.69
   1   5 -25    4.62    2.08
   1   5  25    6.19    2.30
  -1  -5 -25    1.07    4.39
   1  -5  26    1.79    3.40
  -1  -5  26   -3.30    4.22
   1   5  26    8.07    3.36
  -1   5  26   -5.83    3.49
  -1   5  26   -0.97    2.13
   1   5 -26   -3.64    3.73
   1   5 -26    1.69    1.97
   1   5  26    4.26    2.28
   1  -5 -26    2.68    4.69
  -1  -5 -26    6.56    4.47
   1   5 -27    1.86    3.60
  -1  -5  27   -2.42    3.94
   1   5  27   -0.33    3.19
  -1   5  27    4.86    3.69
   1  -5  27    7.79    4.19
   1   5  27    2.19    2.39
  -1   5  27   -1.61    2.13
  -1  -5 -27   11.20    4.76
   1  -5 -27    4.93    4.69
   1  -5  28    9.93    4.07
  -1  -5  28    1.49    4.04
   1   5 -28    4.60    3.71
   1  -5 -28   12.35    4.82
  -1  -5 -28   10.30    4.95
   1  -5  29   10.72    4.44
  -1  -5  29    2.05    4.46
   1   5 -29    0.79    3.82
  -1  -6   0    5.32    2.68
  -1   6   0    0.35    2.05
   1   6   0    1.81    2.06
   1   6   0   -0.54    2.49
  -1   6   0   -1.01    2.66
  -1  -6   1    3.79    2.65
  -1  -6  -1    4.49    2.85
   1   6   1    4.10    2.93
  -1   6   1    7.27    2.90
   1   6  -1    6.56    3.09
  -1   6  -1    2.49    2.58
  -1   6   1    2.92    2.24
   1   6  -1    2.26    2.19
   1   6   1    6.37    2.19
  -1   6  -1    1.66    2.18
   1   6  -2   11.52    2.95
  -1   6  -2    8.01    2.80
  -1   6   2    6.63    3.09
   1   6   2   13.69    3.02
  -1  -6   2    6.09    0.85
  -1  -6   2    7.34    2.73
  -1  -6  -2    4.88    2.72
  -1  -6   2    8.59    0.73
   1   6   2    8.43    2.35
   1   6  -2   11.52    2.30
  -1   6   2    7.90    2.56
  -1   6  -2   11.77    2.34
  -1   6   3   13.79    2.84
  -1   6  -3    7.25    2.26
   1   6   3    8.95    2.83
   1   6  -3   14.33    2.47
   1   6  -3    8.04    3.16
  -1   6  -3   14.28    3.09
   1   6   3    8.55    3.06
  -1   6   3    8.83    3.14
  -1  -6   3    6.98    1.15
  -1  -6   3   10.56    1.48
   1  -6   3    9.71    1.25
   1  -6   3    6.80    0.94
  -1  -6   3   12.88    2.85
  -1  -6  -3    8.46    2.78
  -1  -6   4   97.72    5.47
  -1  -6  -4   95.49    6.67
  -1   6  -4   85.51    5.62
  -1   6   4  102.13    6.21
  -1  -6   4  102.86    6.34
   1   6   4   82.98    6.07
  -1   6  -4   90.80    6.35
  -1   6   4   95.89    6.51
   1   6   4   90.16    6.72
   1   6  -4   88.26    6.42
   1   6  -4   97.21    5.75
   1  -6   4   85.74    5.27
   1  -6   4   76.38    4.90
  -1  -6   5   71.39    5.04
  -1  -6  -5   77.74    6.08
   1   6   5   65.41    5.57
  -1   6   5   75.16    5.49
  -1  -6   5   78.36    5.58
   1   6  -5   77.20    5.06
  -1   6  -5   76.33    4.96
   1  -6   5   65.82    4.41
   1  -6   5   80.30    4.93
  -1   6  -5   81.68    5.72
   1   6   5   90.43    6.31
   1   6  -5   86.46    5.88
  -1   6   5   90.23    6.07
  -1   6  -6   15.29    2.40
   1   6   6   24.21    3.35
  -1   6   6   13.89    3.17
   1   6  -6   15.11    2.48
  -1   6  -6   16.20    3.29
   1   6   6   20.57    3.95
   1   6  -6   11.42    3.11
  -1   6   6   21.77    3.85
   1  -6   6   14.08    2.47
  -1  -6   6   13.89    2.75
  -1  -6  -6   18.00    3.82
  -1  -6   6   16.33    2.90
   1  -6   6   12.75    1.83
  -1   6   7    5.65    3.14
   1   6   7    6.56    2.92
  -1   6  -7    8.87    2.04
   1   6  -7   11.52    2.29
   1   6   7   14.26    3.74
  -1   6  -7    7.65    2.88
   1   6  -7   13.01    3.12
  -1   6   7    8.07    3.44
   1  -6   7    8.36    2.38
  -1  -6   7    8.29    2.64
  -1  -6  -7   16.62    3.82
  -1  -6   7    8.86    2.77
   1  -6   7   11.75    1.89
   1   6   8   24.19    3.45
  -1   6   8   14.32    3.26
  -1   6  -8   12.65    2.05
   1   6  -8   13.27    2.24
   1   6   8   21.61    3.79
  -1   6   8   23.18    4.01
   1   6  -8   17.03    3.04
  -1   6  -8   16.52    2.95
  -1  -6   8   23.95    3.04
   1  -6   8   13.77    2.76
   1  -6   8   11.93    2.07
   1  -6  -8   14.67    4.49
  -1  -6   8   12.45    2.66
   1  -6   9    1.25    2.10
  -1  -6   9    5.73    2.27
   1  -6  -9    3.88    4.01
   1   6   9    1.68    2.77
  -1   6   9    2.12    2.60
  -1   6  -9    5.64    1.61
   1   6  -9    3.17    1.64
   1   6   9    6.49    3.40
  -1   6  -9    9.62    2.63
   1   6  -9    9.67    2.70
  -1   6   9   -1.79    3.10
  -1  -6   9    3.47    2.48
   1  -6   9    1.01    1.81
   1   6  -9    4.94    2.05
   1  -6  10    5.82    2.30
   1  -6 -10    4.41    3.63
  -1  -6  10    2.76    2.07
  -1   6  10   -2.65    2.69
   1   6  10    3.19    2.76
  -1   6 -10   -0.10    1.41
   1   6 -10    0.12    1.45
   1   6  10    0.63    3.05
  -1   6 -10    5.27    2.44
   1   6 -10   -0.83    2.27
  -1   6  10    3.35    2.91
  -1  -6  10    2.72    2.41
   1  -6  10    2.56    1.89
   1   6 -10    1.15    2.01
   1  -6  11    8.65    2.55
  -1  -6  11   10.26    2.19
   1  -6 -11   10.32    4.09
   1   6  11   11.03    3.08
  -1   6  11   11.03    3.03
   1   6 -11    9.51    1.67
  -1   6 -11    7.33    1.49
  -1   6 -11    5.10    2.36
  -1   6  11   14.10    3.36
   1   6  11   16.48    3.38
   1   6 -11   13.08    2.62
  -1  -6  11   10.30    2.77
   1  -6  11    5.64    2.03
   1   6 -11    8.59    2.29
   1  -6  12    6.91    2.61
  -1   6 -12    4.38    2.28
  -1   6  12    4.05    2.95
   1   6  12    3.54    3.03
   1  -6 -12    3.82    3.77
   1   6 -12   -1.56    2.19
  -1  -6  12    6.17    2.12
  -1   6  12    4.73    2.73
   1   6  12    7.33    2.94
  -1   6 -12    3.31    1.18
   1   6 -12    4.24    1.53
  -1  -6  12    0.84    2.55
   1   6 -12    5.99    2.31
   1  -6  12    2.88    2.07
   1  -6  13    4.61    2.64
   1   6  13   10.44    3.34
  -1   6 -13    2.85    2.10
  -1   6  13    9.17    3.17
   1   6 -13    4.31    2.23
  -1  -6  13    4.97    2.03
   1  -6 -13    5.69    3.97
  -1  -6 -13    8.29    4.08
  -1   6  13    2.79    2.89
   1   6  13    7.98    2.89
   1   6 -13    2.53    1.45
  -1   6 -13    3.30    1.16
   1  -6  13    7.50    2.37
   1   6 -13    6.23    2.35
  -1  -6  13    4.75    2.78
  -1   6 -13    5.17    1.71
   1   6 -13    5.67    2.04
  -1   6  14    3.53    3.09
  -1   6 -14    6.89    2.33
  -1  -6 -14    2.69    3.83
  -1  -6  14    5.55    1.97
   1  -6 -14    9.44    4.19
   1   6 -14    0.73    2.10
  -1   6  14    5.40    2.83
   1   6  14    2.88    2.85
  -1  -6  14   -3.11    2.89
   1   6 -14    3.55    2.36
   1   6 -14    2.67    1.38
  -1   6 -14    2.38    1.67
   1   6 -14    3.07    2.00
   1  -6  14    4.00    2.63
   1  -6  15    0.90    2.64
   1   6 -15    2.60    2.41
   1   6 -15    2.69    2.00
  -1   6 -15    2.42    1.65
  -1  -6  15   -1.63    2.98
  -1   6 -15    0.84    2.07
  -1  -6 -15   -0.46    3.52
   1  -6 -15   -2.76    3.94
  -1  -6  15    1.47    1.63
   1   6 -15   -1.05    2.11
   1  -6 -16   -0.94    4.10
  -1  -6 -16   -0.47    4.28
  -1  -6  16    1.97    1.62
   1   6 -16    2.22    2.03
   1   6  16    0.08    0.67
   1   6 -16    0.50    2.55
  -1   6 -16    1.36    1.62
   1   6 -16    1.99    1.89
   1   6  16    1.30    1.81
   1  -6  16    0.32    2.71
  -1  -6  16    8.21    3.32
  -1   6 -16   -0.16    2.01
  -1   6 -17    0.95    2.03
   1  -6 -17    0.48    3.89
  -1  -6 -17    0.48    4.07
  -1  -6  17    0.90    1.56
  -1   6  17    0.20    1.08
   1   6 -17    2.12    1.88
  -1   6 -17   -0.83    1.54
   1   6  17    1.26    2.58
   1   6  17    1.18    0.95
  -1   6  17    0.68    0.80
  -1  -6  17    6.07    3.24
   1  -6  17    2.31    2.89
   1   6 -17    2.90    2.78
  -1  -6 -18    0.49    4.31
  -1  -6  18   -0.69    1.43
   1  -6  18   -0.34    2.85
  -1  -6  18    4.09    3.23
  -1   6 -18    0.23    1.50
   1   6 -18   -1.30    1.88
  -1   6  18    2.42    1.84
   1   6  18   -3.17    3.13
  -1   6  18    0.30    1.11
   1   6  18    0.34    1.18
   1   6 -18    7.22    2.95
   1  -6 -18    4.94    4.54
   1  -6 -19   -1.01    4.44
  -1  -6  19    2.51    1.37
  -1  -6 -19   11.63    4.36
   1  -6  19    6.46    3.28
  -1  -6  19    3.09    3.45
   1   6 -19    3.85    2.00
   1   6  19   -0.76    3.39
  -1   6  19    0.20    2.60
   1   6  19    3.00    1.43
  -1   6  19    3.17    1.47
  -1   6 -19    4.70    1.61
   1   6 -19    0.29    2.95
   1  -6  20    1.49    3.35
  -1   6 -20    1.68    1.47
   1   6 -20    1.53    2.91
  -1  -6  20    2.30    1.14
  -1  -6 -20    2.07    4.91
   1  -6 -20   -3.62    4.39
   1   6 -20    0.94    1.83
   1   6 -21    3.52    3.28
  -1  -6  21    4.98    3.39
   1  -6  21    1.16    3.28
   1   6 -21   -2.17    1.94
   1  -6 -21    4.22    4.58
   1   6 -22   -0.33    3.25
  -1  -6  22    4.29    3.69
   1  -6  22    4.42    3.49
   1   6 -22    2.60    1.95
   1  -6 -22    5.92    4.76
   1  -6  23    3.33    3.43
  -1  -6  23   -1.77    3.66
   1   6 -23    2.43    3.40
   1  -6 -23    2.20    4.42
   1  -6  24    2.15    3.60
  -1  -6  24   -0.46    3.53
   1   6 -24    0.36    3.75
   1  -6  25    7.56    3.97
  -1  -6  25    6.11    3.87
   1   6 -25   -2.61    3.50
  -1   7   0    3.70    2.92
   1   7   0    7.27    3.17
  -1  -7   0   -0.29    2.77
   1   7   0   -1.81    2.21
  -1   7   0    0.39    2.27
   1   7  -1    4.75    3.23
  -1   7   1    3.79    2.98
  -1   7  -1   -1.41    2.85
   1   7   1    2.15    3.16
  -1  -7   1    2.51    2.64
  -1  -7  -1   -1.76    2.75
  -1   7  -1    0.56    2.12
   1   7   1   -0.42    2.14
  -1   7   1   -2.82    2.35
   1   7  -1   -1.35    2.18
   1   7  -2    3.49    2.98
   1   7   2    3.45    3.02
  -1   7  -2    3.03    2.96
  -1   7   2    1.19    2.99
  -1  -7   2    5.97    2.81
  -1  -7  -2    3.29    3.04
  -1   7   2    0.84    2.47
  -1   7  -2    4.09    2.17
   1   7  -2    2.41    2.13
   1   7   2    1.30    2.19
   1   7  -3   -0.85    2.83
  -1   7   3    3.92    3.08
  -1   7  -3    1.08    2.86
   1   7   3    0.32    2.79
  -1   7   3    4.38    2.45
  -1   7  -3   -2.71    2.15
   1   7  -3   -1.44    2.03
   1   7   3    1.55    2.42
  -1  -7   3    2.37    2.70
   1   7  -4    3.10    2.10
  -1  -7   4    3.59    2.78
  -1   7   4    4.30    3.18
  -1   7  -4    2.36    2.87
   1   7  -4    5.00    2.97
   1   7   4    3.87    2.70
  -1  -7   4    3.97    0.56
  -1  -7   4    1.00    0.67
  -1   7  -4    1.12    1.98
   1   7   4    1.80    2.30
  -1   7   4    0.91    2.45
   1  -7   5    5.41    0.95
  -1  -7   5   15.46    3.02
  -1   7  -5    7.93    2.09
   1   7   5   12.33    2.97
  -1   7   5    8.30    2.61
   1   7  -5   12.94    2.26
  -1   7   5    6.90    3.10
   1   7  -5   11.41    3.03
   1   7   5    8.86    3.13
  -1   7  -5    8.73    2.94
  -1  -7   5    6.34    1.09
  -1  -7   5    8.93    1.43
   1  -7   5    6.47    1.16
   1  -7   6    5.91    1.23
  -1  -7   6   10.27    2.80
  -1   7   6   12.21    2.84
   1   7   6    9.33    3.13
  -1   7  -6    7.20    2.06
   1   7  -6   13.74    2.32
  -1   7  -6   10.98    2.94
   1   7  -6   13.52    3.15
   1   7   6   19.35    3.64
  -1   7   6    9.55    3.31
   1  -7   6    8.37    1.71
  -1  -7   6    8.88    1.37
  -1  -7   6   12.39    1.93
   1  -7   7    1.64    1.20
  -1   7   7    5.18    3.15
  -1   7  -7    5.09    2.68
   1   7  -7   -2.58    2.85
   1   7   7    9.33    3.25
  -1   7   7    0.51    2.72
   1   7   7    4.66    2.79
  -1   7  -7    3.54    1.78
   1   7  -7    1.54    1.90
  -1  -7   7    0.71    2.61
   1  -7   7    1.54    1.90
  -1  -7   7    1.65    1.29
  -1  -7   7    0.34    1.83
  -1  -7   8    1.83    2.53
   1   7  -8    1.49    1.76
  -1   7  -8   -0.39    1.64
  -1   7   8    5.98    2.75
   1   7   8    2.51    2.84
  -1  -7   8    1.20    1.99
   1  -7   8    0.36    1.98
   1  -7   8    1.54    1.31
  -1  -7   8    0.12    1.44
   1   7  -8    3.54    2.82
   1   7   8    2.03    3.17
  -1   7   8    8.23    3.35
  -1   7  -8    6.38    2.61
  -1  -7   9    6.43    2.51
   1   7  -9    2.58    1.71
  -1   7  -9    6.21    1.68
  -1   7   9    1.06    2.85
  -1  -7   9    6.32    2.38
   1  -7   9    1.82    2.06
  -1  -7   9    4.97    1.61
   1  -7   9    2.04    1.54
  -1   7  -9    1.14    2.55
   1   7  -9    1.48    2.71
  -1   7   9    5.62    3.39
   1   7 -10   18.49    3.12
  -1   7 -10   23.71    3.17
   1  -7  10   14.35    2.69
  -1  -7  10   14.66    2.94
   1   7 -10   17.99    2.21
  -1   7 -10   19.10    2.13
   1  -7  10   20.55    2.27
  -1  -7  10   18.35    2.88
  -1  -7  11    3.14    2.50
   1  -7  11    2.61    2.27
   1  -7  11   -1.14    1.81
   1   7 -11    3.31    2.59
  -1   7 -11    0.21    2.41
  -1  -7  11   -1.84    2.25
   1  -7  12    1.02    2.26
  -1  -7  12    0.56    2.44
  -1  -7  12    3.87    2.18
   1  -7  12    0.36    1.83
   1   7 -12    2.30    2.48
   1  -7  13    3.38    1.97
  -1  -7  13   -0.55    2.00
   1   7 -13    2.70    2.02
  -1   7 -13    1.08    1.79
   1  -7  13   -2.97    2.40
   1  -7  14    2.39    2.11
  -1  -7  14    0.17    1.95
   1  -7 -14    4.50    4.26
   1   7 -14    3.22    2.14
  -1   7 -14   -1.79    1.90
   1  -7  14    3.42    2.48
  -1  -7  14   -1.54    2.54
   1  -7  15    0.23    2.09
   1  -7 -15   -4.09    4.33
  -1   7 -15    3.12    1.81
   1   7 -15    7.77    2.20
  -1  -7  15   -2.59    2.88
   1  -7  15    0.90    2.55
  -1  -7  16   -0.34    2.79
   1  -7 -16    3.66    4.24
   1  -7  16   -0.25    2.33
   1  -7  16    2.52    2.68
   1   7 -16    0.54    1.97
  -1  -7  17    2.82    2.93
   1  -7 -17   -1.60    4.73
   1  -7  17    2.17    2.48
   1  -7  17    9.22    2.93
   1   7 -17   -2.10    2.05
  -1  -7  18    1.47    3.23
   1  -7  18    0.34    2.77
   1  -7  18    3.21    2.75
   1  -7 -18   -6.53    4.69
  -1  -7  19   -2.68    3.10
   1  -7  19    0.72    3.01
   1  -7  19   -2.19    2.75
   1  -7 -19   -2.22    4.62
  -1  -7  20    0.40    3.18
   1  -7  20    2.67    3.16
   1  -7 -20    2.26    4.80
   1  -7  20   -0.37    3.05
   1   8   0    5.88    3.13
  -1   8   0   -3.10    3.41
  -1   8   0    3.17    2.51
   1   8   0    0.65    2.35
  -1   8  -1    3.03    3.19
  -1   8   1    1.59    3.29
   1   8  -1    2.56    3.14
   1   8  -1    2.10    2.37
  -1   8   1    9.07    2.71
   1   8   1    0.22    2.25
   1   8  -2   -2.85    3.28
  -1   8   2    7.11    3.32
   1   8  -2   -1.21    2.26
  -1   8   2    1.61    2.85
   1   8   2   -1.17    2.56
   1   8  -3   -0.93    3.23
  -1   8   3    6.94    2.86
   1   8  -4   10.31    3.57
  -2   0  -1    0.30    0.34
  -2   0  -2   -0.21    0.38
   2   0   3    0.82    0.73
  -2   0  -3    0.68    0.48
   2   0   4  224.75    7.08
   2   0   4  231.56    6.98
  -2   0  -4  232.13    7.01
   2   0   5    0.82    0.98
  -2   0  -5    0.27    0.59
  -2   0  -5    1.20    0.83
   2   0   5    0.74    0.89
   2   0   6    5.97    1.02
   2   0   6    6.24    1.21
  -2   0  -6   -0.94    0.86
   2   0  -6    6.02    1.15
  -2   0  -6    5.23    1.05
  -2   0   6    5.01    1.42
   2   0   7    2.47    1.04
   2   0   7    2.44    1.14
  -2   0  -7   -0.87    1.08
   2   0  -7    0.32    1.07
  -2   0  -7    1.33    0.98
  -2   0   8 1309.47   65.98
  -2   0  -8 1275.38   65.69
   2   0   8 1254.56   65.64
  -2   0  -8 1201.40   65.60
   2   0   8 1310.61   65.58
   2   0  -8 1295.23   65.75
  -2   0   8 1274.48   65.69
  -2   0  -9   -0.14    0.99
   2   0   9   -0.27    1.08
  -2   0  -9    0.19    1.31
   2   0   9    1.15    1.41
  -2   0   9   -1.02    1.83
  -2   0   9   -0.82    1.27
   2   0   9   -0.74    1.20
   2   0  -9   -1.01    1.39
   2   0  10    1.83    1.14
  -2   0 -10    1.04    1.33
   2   0  10    1.03    1.37
  -2   0  10    0.79    1.74
   2   0  10   -0.09    1.26
   2   0 -10    0.45    1.33
  -2   0  10    2.57    1.24
   2   0  11    0.92    1.22
  -2   0 -11   -0.58    1.35
   2   0  11   -0.85    1.46
  -2   0  11   -0.70    1.73
   2   0  11    0.39    1.28
  -2   0  11    0.96    1.36
   2   0 -11    1.96    1.52
   2   0  12    1.01    1.21
  -2   0 -12    0.89    1.53
   2   0  12    2.33    1.54
  -2   0  12    0.75    1.95
   2   0 -12    3.38    1.74
  -2   0  12    1.03    1.39
   2   0  12    3.10    1.42
   2   0  13    0.90    1.30
  -2   0 -13   -0.83    1.70
   2   0  13    2.03    1.70
  -2   0  13    3.44    2.00
   2   0  13    0.11    1.39
   2   0 -13    1.76    1.76
  -2   0  13   -0.74    1.56
   2   0  14   15.60    1.93
  -2   0 -14   13.42    2.19
   2   0  14   10.59    2.30
   2   0 -14   11.63    2.49
  -2   0  14   16.46    2.74
   2   0 -14   11.95    2.18
  -2   0  14   13.96    2.16
   2   0  14   12.55    2.00
   2   0  15    0.12    1.67
  -2   0  15    5.55    2.60
  -2   0 -15   -0.49    1.89
   2   0  15    3.15    2.09
   2   0 -15    0.40    1.98
  -2   0  15   -0.98    1.59
   2   0  15   -0.65    1.65
   2   0 -15    2.74    2.00
   2   0 -16  130.65    8.14
  -2   0 -16  141.75    8.05
   2   0  16  129.61    8.11
  -2   0  16  127.32    8.25
  -2   0 -16  137.96    7.94
   2   0  16  136.05    7.59
   2   0  16  129.33    7.64
  -2   0  16  123.37    7.63
   2   0 -16  131.18    7.99
   2   0  17    0.53    1.63
  -2   0  17   -1.05    2.38
   2   0 -17   -2.01    2.13
  -2   0 -17   -2.23    2.26
   2   0  17    2.68    2.21
   2   0 -17   -0.20    1.92
   2   0  17    1.16    1.67
  -2   0  17   -0.16    1.72
  -2   0 -17   -0.19    1.96
   2   0  18   -1.13    1.67
  -2   0  18    2.50    2.31
   2   0 -18   -1.64    2.04
  -2   0 -18   -0.43    2.12
   2   0  18   -1.19    2.20
   2   0 -18    4.43    2.24
  -2   0  18    0.83    1.74
   2   0  18    0.91    1.64
  -2   0 -18    0.60    1.99
   2   0  19   -0.15    1.68
  -2   0 -19    0.64    2.10
  -2   0  19    2.64    2.53
   2   0 -19   -0.67    2.28
  -2   0  19   -1.57    1.94
   2   0  19    0.48    1.74
  -2   0 -19    0.45    2.11
   2   0 -19    3.94    2.27
   2   0  19    0.25    1.98
  -2   0  20   42.60    3.56
   2   0  20   44.23    3.48
   2   0 -20   42.79    3.85
   2   0 -20   36.11    3.92
   2   0  20   37.82    3.92
  -2   0  20   42.37    4.33
  -2   0 -20   46.42    3.99
  -2   0 -20   41.65    3.87
   2   0  20   49.66    3.51
   2   0  21   -0.66    1.80
  -2   0 -21   -0.24    2.40
  -2   0 -21    3.02    2.46
   2   0 -21    2.68    2.48
   2   0  21   -1.69    2.62
  -2   0  21   -1.63    2.80
  -2   0  21    0.95    2.01
   2   0 -21    0.50    2.26
   2   0  21    1.22    1.76
   2   0  22   -0.87    2.03
  -2   0 -22    0.75    2.58
   2   0  22   -0.60    2.70
   2   0 -22   -0.28    2.72
  -2   0 -22   -1.05    2.46
  -2   0  22    3.05    2.76
   2   0  22    0.18    1.94
  -2   0  22    1.59    1.99
   2   0 -22    0.53    2.60
   2   0  23    0.37    2.20
  -2   0  23   -1.50    2.23
   2   0  23    5.34    3.11
  -2   0  23   -1.07    3.17
  -2   0 -23   -2.63    2.78
   2   0 -23    1.11    2.84
   2   0 -23    0.29    2.93
  -2   0 -23    1.10    2.79
  -2   0  23    0.21    2.33
   2   0  23    0.76    2.17
  -2   0 -24  119.71    8.11
   2   0 -24  119.69    8.17
  -2   0  24  115.70    8.45
   2   0  24  116.65    8.26
   2   0  24  125.64    7.51
  -2   0  24  116.52    7.50
   2   0  24  126.90    7.56
  -2   0  24  112.76    7.46
   2   0 -24  111.57    7.98
  -2   0 -24  123.21    7.97
   2   0  25   -1.73    3.37
  -2   0  25    4.67    3.54
  -2   0 -25    3.57    3.17
   2   0 -25   -0.62    3.17
   2   0  25    0.60    2.53
  -2   0  25   -2.87    2.45
  -2   0  25   -0.22    2.43
   2   0  25   -0.20    2.22
  -2   0 -25   -0.58    2.89
   2   0 -25    2.42    3.08
   2   0  26   -2.17    3.47
  -2   0  26   -0.41    3.50
  -2   0 -26   -2.17    3.23
   2   0 -26    5.15    3.18
   2   0  26    5.58    2.59
  -2   0  26    3.88    2.63
  -2   0  26    4.87    2.73
   2   0  26    6.73    2.45
   2   0 -26    2.87    3.02
  -2   0 -26    6.32    3.25
   2   0  27   -4.92    3.53
  -2   0  27    0.42    3.69
  -2   0 -27    3.86    3.05
   2   0 -27   -1.31    3.13
  -2   0  27   -2.47    2.67
   2   0  27    1.29    2.44
  -2   0  27    0.72    2.46
   2   0  27    1.09    2.43
  -2   0 -27   -0.31    3.09
   2   0 -27   -2.65    3.00
  -2   0  28   16.32    4.29
   2   0  28   20.96    4.05
   2   0 -28   14.94    3.78
  -2   0 -28   17.68    3.73
   2   0  28   16.87    2.98
  -2   0  28   16.54    3.01
  -2   0  28   19.89    3.29
   2   0  28   19.80    3.09
   2   0 -28   26.12    3.91
  -2   0 -28   16.21    3.66
  -2   0  29   -1.82    3.58
   2   0  29   -1.63    3.44
   2   0 -29    2.10    3.32
   2   0  29    0.47    2.61
  -2   0  29    2.93    2.53
  -2   0  29   -1.03    2.72
   2   0  29    2.09    2.53
  -2   0 -29    2.01    3.07
   2   0 -29   -1.42    3.22
  -2   0  30    3.30    3.62
   2   0  30   -0.85    3.49
   2   0 -30    0.35    3.33
   2   0  30   -0.72    2.66
  -2   0  30   -0.51    2.78
  -2   0  30    1.06    2.82
   2   0  30   -0.24    2.44
   2   0 -30    8.08    3.54
  -2   0 -30    3.80    3.15
   2   0  31    3.53    3.60
  -2   0  31    4.40    4.28
   2   0 -31   -2.55    3.66
   2   0  31    1.25    2.79
  -2   0  31   -1.82    2.89
  -2   0  31   -0.27    2.57
   2   0  31    3.16    2.52
   2   0 -31    2.29    3.50
  -2   0 -31    5.34    3.43
  -2   0 -32   -1.83    3.27
   2   0 -32   -1.57    3.72
   2   0  32    2.58    2.73
   2   0 -32   -3.37    3.51
  -2   0  32    0.27    2.68
   2   0  32    2.73    2.64
   2   0  32   -0.46    3.77
  -2   0  32    2.53    3.58
  -2   0 -33    1.88    3.57
   2   0 -33   -0.81    3.60
   2   0  33    5.01    3.06
   2   0 -33    6.48    3.54
  -2   0  33    1.05    4.06
   2   0  33   -3.32    3.86
   2   0  33   -2.85    3.40
   2   0  33    0.25    2.69
  -2   0  33    0.56    2.76
   2   0  34    5.88    3.91
  -2   0  34   -1.61    4.18
   2   0  34    0.42    3.75
   2   0 -34    5.09    3.61
  -2   0  34    2.55    3.02
   2   0 -34   -3.36    4.00
  -2   0 -34    1.16    3.46
  -2   0  35    1.11    4.42
   2   0  35   -2.02    4.32
   2   0 -35    1.29    3.96
  -2   0 -35    4.73    3.71
   2   0 -35    1.20    3.27
   2   0  35    3.43    3.65
  -2  -1   0  740.80   13.01
  -2   1   0  693.45   12.60
   2  -1   0  680.40   12.65
   2  -1   0  697.89   12.66
  -2   1   0  691.93   12.60
  -2  -1   1   16.48    1.49
   2   1   1    0.06    0.95
   2  -1   1   16.88    1.07
   2   1  -1    1.11    0.89
   2   1  -1    0.26    0.99
   2  -1   1   18.94    1.24
  -2   1  -1   19.09    1.23
  -2   1   1   21.30    1.29
  -2   1  -1   16.47    1.03
   2  -1  -1   20.68    1.37
  -2   1   1   20.47    1.22
   2  -1  -1   19.80    1.27
  -2  -1  -1   16.38    1.32
  -2   1   2    7.93    0.97
  -2   1   2    8.05    0.98
  -2  -1   2    5.67    0.99
   2   1  -2    0.41    0.52
   2  -1  -2    8.77    1.03
  -2  -1   2    3.94    1.31
   2   1  -2    0.72    0.76
  -2  -1  -2    4.50    0.85
   2  -1   2    5.28    0.91
   2   1   2   -0.33    0.59
  -2   1  -2    5.49    0.88
   2   1  -3    0.49    1.32
  -2  -1   3   34.26    1.65
   2   1  -3    0.15    1.16
   2  -1  -3   27.97    1.69
  -2  -1   3   29.30    2.04
  -2   1   3   28.01    1.69
   2  -1   3   33.66    1.73
  -2  -1  -3   30.94    1.62
   2   1   3   -0.30    1.17
  -2   1   3   30.62    1.89
   2  -1   4  273.53    7.42
   2  -1  -4  290.01    7.47
  -2  -1   4  286.59    7.85
  -2   1   4  283.50    7.53
  -2  -1   4  275.33    7.28
   2  -1   4  276.49    7.43
  -2  -1  -4  285.74    7.37
  -2   1   4  273.66    7.54
  -2  -1  -5   18.54    1.92
  -2  -1  -5   14.99    1.68
  -2   1   5   19.68    1.65
  -2  -1   5   19.42    1.39
   2  -1  -5   18.58    1.55
   2   1  -5   19.54    1.74
   2  -1   5   15.20    1.59
   2   1   5   -0.26    0.99
  -2  -1  -5   21.10    1.50
   2   1  -5   -0.68    1.02
   2   1  -5    6.75    1.25
   2  -1   5   17.51    1.53
  -2   1   6    2.75    1.42
   2   1  -6    2.23    1.52
   2  -1  -6    4.82    1.29
   2  -1   6    1.61    1.31
   2   1   6    5.61    1.15
  -2  -1  -6    2.12    1.70
  -2  -1   6    4.80    1.03
   2   1   6    6.42    1.10
  -2  -1   6    4.82    1.22
   2   1  -6    3.45    1.14
  -2  -1  -6    3.38    1.37
  -2  -1   7   12.63    1.48
   2  -1   7   11.44    0.94
   2   1  -7    9.73    1.48
  -2  -1   7   11.49    1.29
   2   1   7   11.60    1.42
  -2   1  -7   10.53    1.00
  -2  -1  -7    9.58    1.92
   2   1   7   11.78    1.78
  -2  -1  -7    8.53    1.58
   2   1   7   12.32    1.59
   2   1  -7   10.92    1.81
   2  -1  -7   12.75    1.56
  -2   1   7   14.45    1.74
   2   1   7   14.68    1.44
  -2   1  -7   12.47    1.61
   2   1   8   41.70    2.96
  -2  -1  -8   42.60    3.00
   2  -1   8   46.87    2.43
   2   1   8   41.59    2.90
  -2   1  -8   45.05    3.11
  -2  -1   8   44.67    2.76
   2  -1  -8   42.33    3.05
   2   1  -8   44.32    3.29
  -2   1   8   45.52    3.16
   2   1   8   37.26    2.80
  -2  -1   8   43.35    2.90
   2   1  -8   40.81    2.88
   2  -1   8   42.35    2.51
   2   1   8   46.62    3.17
  -2  -1  -8   41.23    3.21
  -2   1  -8   43.55    2.57
   2   1   9    2.94    1.63
  -2   1  -9    4.83    0.97
  -2  -1  -9    5.10    1.70
   2   1  -9    3.73    1.68
  -2   1   9    4.64    1.57
   2  -1  -9    3.20    1.41
   2   1   9    4.67    1.27
  -2   1  -9    3.91    1.61
   2   1   9    3.80    1.44
  -2  -1  -9    4.03    1.40
   2  -1   9    3.94    0.73
   2   1   9    4.68    1.22
  -2  -1   9    2.26    1.09
   2  -1   9    4.49    0.85
   2   1  -9    4.68    1.31
  -2  -1   9    3.97    1.29
  -2   1 -10    0.73    1.00
   2   1  10    1.55    1.62
  -2  -1 -10    3.70    1.81
   2   1  10    2.98    1.46
  -2  -1 -10    2.37    1.41
   2  -1  10    3.23    0.80
  -2   1 -10    1.17    1.64
   2  -1 -10    3.49    1.44
   2   1  10    2.28    1.36
  -2   1  10    2.50    1.55
   2   1 -10    0.92    1.72
   2  -1 -10    3.18    1.64
   2   1 -10    2.68    1.28
   2  -1  10    3.43    0.87
  -2  -1  10    1.74    1.31
   2   1  11    3.29    1.77
  -2   1 -11    4.90    1.16
  -2  -1 -11    3.65    1.86
  -2   1  11    2.73    1.77
   2   1  11    4.99    1.58
   2  -1  11    4.00    0.92
  -2  -1 -11    3.90    1.56
   2  -1 -11    3.10    1.63
  -2   1 -11    2.84    1.52
   2   1  11    7.24    1.69
   2   1 -11    4.92    1.89
  -2  -1  11    3.53    1.46
   2   1 -11    5.77    1.44
   2  -1 -11    2.34    1.67
   2  -1  11    4.22    1.03
  -2   1 -12   89.26    5.41
   2   1  12   89.82    5.37
  -2   1  12   83.17    5.51
   2   1 -12   87.56    5.55
   2  -1 -12   85.27    5.36
   2  -1 -12   88.01    5.52
   2   1  12   76.49    5.25
  -2  -1 -12   87.65    5.55
  -2   1 -12   87.53    4.98
   2  -1  12   85.32    4.85
   2   1 -12   85.05    5.17
  -2  -1  12   78.79    5.07
   2   1  12   80.79    5.17
  -2  -1 -12   80.08    5.22
   2  -1  12   88.46    4.78
  -2  -1 -13    7.26    2.23
   2   1  13    4.69    1.99
  -2   1 -13    5.97    1.50
   2  -1 -13    8.64    2.15
   2   1  13    8.33    1.81
   2  -1  13    6.54    1.19
   2   1  13    7.61    1.99
  -2  -1 -13    7.02    1.87
  -2   1 -13    6.77    1.95
   2  -1 -13    9.03    2.10
  -2   1  13    2.46    1.94
   2   1 -13    4.11    1.64
  -2   1  13    8.34    1.93
   2  -1  13    6.90    1.27
  -2  -1  13    6.05    1.62
  -2  -1 -14    0.58    1.98
   2  -1 -14    0.77    2.04
  -2   1 -14    1.91    1.46
   2  -1  14    0.15    1.09
   2   1  14    0.14    1.72
   2   1  14   -1.41    1.82
   2  -1 -14    3.86    1.95
  -2   1 -14    0.18    1.85
  -2  -1 -14    5.06    1.83
  -2   1  14    5.57    2.10
   2   1  14    0.95    1.89
  -2   1  14    1.69    1.84
   2   1 -14    0.97    1.61
   2  -1  14    1.86    1.21
  -2  -1  14   -0.13    1.49
  -2   1 -15    1.99    1.58
   2  -1 -15   -1.23    2.15
  -2  -1 -15    1.24    2.16
  -2   1  15    1.77    2.17
   2  -1  15    3.74    1.23
   2   1  15    0.44    1.87
   2   1  15   -0.19    1.96
  -2   1 -15    3.21    2.11
   2  -1 -15    0.38    1.87
  -2  -1 -15    1.87    1.90
  -2  -1  15    0.13    1.51
   2   1 -15   -0.45    1.64
   2  -1  15    0.78    1.23
   2   1  15    1.82    1.97
  -2   1  15   -1.45    1.77
  -2  -1 -16   62.25    4.52
   2  -1 -16   67.16    4.65
   2   1  16   58.06    4.57
  -2   1  16   62.40    4.81
  -2   1 -16   61.93    4.14
  -2  -1 -16   63.81    4.76
   2  -1 -16   67.17    4.76
   2   1  16   57.43    4.39
   2   1 -16   62.28    4.32
  -2  -1  16   64.09    4.24
  -2   1  16   61.37    4.37
   2  -1  16   65.55    3.98
   2   1  16   55.54    4.32
   2  -1  16   64.74    3.91
   2  -1 -17    1.84    2.25
  -2   1 -17    6.34    1.88
  -2  -1 -17    5.33    2.29
   2   1  17   10.98    2.16
   2  -1  17    7.00    1.57
   2   1  17   10.45    2.27
   2  -1 -17    8.93    2.34
  -2  -1 -17    9.52    2.29
  -2   1  17    5.57    2.35
  -2   1  17    6.40    2.06
   2   1  17    5.22    2.05
   2   1 -17    3.09    1.94
   2  -1  17    6.81    1.54
  -2  -1  17    5.48    1.77
   2  -1 -18    0.49    2.12
  -2   1 -18    2.54    1.81
  -2  -1 -18    0.24    2.22
   2   1  18    4.24    1.99
   2  -1  18    2.49    1.47
  -2  -1 -18    3.72    2.17
   2   1  18    3.71    2.23
   2  -1 -18    3.81    2.35
  -2   1  18    3.23    2.41
   2   1  18    2.42    1.92
  -2   1  18    3.86    1.99
   2  -1  18    2.92    1.44
   2   1 -18    2.95    1.95
  -2  -1  18    3.77    1.78
   2  -1 -19    2.59    2.58
  -2   1 -19    7.16    2.08
  -2  -1 -19    6.95    2.44
   2   1  19    7.11    2.11
   2  -1  19    5.74    1.57
  -2   1  19    4.52    1.88
   2  -1 -19    8.49    2.46
  -2  -1 -19    2.62    2.31
   2   1  19    4.45    2.19
  -2   1  19    7.16    2.50
   2   1 -19    5.48    2.12
   2   1  19    1.74    1.90
   2  -1  19    5.85    1.58
  -2   1  19    4.61    2.12
  -2  -1  19    3.96    1.73
   2  -1 -20   15.50    3.39
  -2  -1 -20   27.29    3.36
   2  -1  20   28.66    2.49
  -2   1  20   26.17    2.74
   2   1  20   25.69    2.87
   2  -1 -20   27.32    3.18
   2   1  20   29.29    3.32
  -2  -1 -20   24.27    3.16
  -2   1  20   25.52    3.41
   2   1  20   24.58    2.93
  -2   1 -20   30.22    2.98
  -2   1  20   26.64    2.91
   2  -1  20   23.33    2.38
   2   1 -20   26.28    2.99
  -2  -1  20   28.01    2.79
  -2   1 -21   -1.36    2.07
   2  -1 -21    0.29    2.71
  -2  -1 -21   -1.98    2.64
  -2   1  21    0.38    1.92
   2  -1  21    1.61    1.63
   2   1  21   -0.78    2.09
   2   1  21   -0.55    2.64
   2  -1 -21    2.58    2.41
  -2  -1 -21    2.19    2.33
  -2   1  21    1.27    2.86
  -2   1  21   -1.24    2.14
   2  -1  21    0.14    1.62
   2   1  21    0.21    1.97
   2   1 -21    0.66    2.09
  -2  -1  21    2.17    1.80
   2  -1 -22    3.29    2.90
  -2   1 -22   -1.03    2.25
  -2  -1 -22   -1.78    3.05
  -2   1  22   -2.78    2.09
   2   1  22    0.61    2.29
   2  -1  22    2.13    1.70
  -2  -1 -22    4.35    2.62
   2   1  22   -0.29    2.67
   2  -1 -22   -1.87    2.38
  -2   1  22   -5.36    3.15
   2   1 -22   -1.63    2.32
   2   1  22    1.70    2.11
  -2   1  22   -1.07    2.10
   2  -1  22    1.68    1.70
  -2  -1  22    2.64    1.90
  -2  -1 -23   10.52    3.24
  -2   1 -23    8.37    2.67
   2  -1 -23   12.20    3.24
   2   1  23   10.24    3.26
  -2   1  23    8.11    3.51
  -2   1  23   14.37    2.72
   2   1  23   14.82    2.67
   2  -1  23   12.98    2.25
  -2  -1 -23   12.60    3.17
   2  -1 -23   13.64    3.04
  -2  -1  23   12.82    2.54
   2  -1  23   12.48    2.21
  -2   1  23   10.47    2.60
   2   1  23   18.46    2.61
   2   1 -23   11.28    2.74
   2  -1 -24   92.50    7.04
  -2  -1 -24  104.64    7.16
   2   1  24   92.10    7.27
  -2   1  24  110.07    7.74
   2   1 -24  104.41    7.02
  -2  -1  24   96.40    6.56
   2   1  24   96.74    6.70
   2  -1  24   97.97    6.30
  -2   1  24  106.70    6.75
  -2   1 -24  107.03    6.83
  -2  -1 -24  102.89    7.43
   2  -1 -24  110.31    7.50
   2  -1  24   95.28    6.30
  -2   1  24   87.73    6.54
   2   1  24   96.65    6.71
  -2   1  25    8.30    2.73
   2  -1  25   12.32    2.53
   2   1  25    7.86    2.85
   2  -1 -25    9.52    3.22
   2   1  25    8.92    3.59
  -2   1  25    1.94    3.41
   2  -1  25    7.44    2.35
  -2  -1  25    6.27    2.48
  -2   1  25   10.53    3.03
   2   1 -25    5.67    3.00
   2   1  25    6.98    2.63
  -2  -1 -25    4.36    3.50
   2  -1 -25    9.85    3.48
  -2   1 -25   10.67    2.97
  -2   1  26    7.03    2.68
   2   1  26    2.57    2.77
  -2  -1  26    4.50    2.46
   2  -1  26    4.36    2.28
   2  -1 -26    3.39    3.03
  -2   1  26   -2.44    3.97
  -2  -1  26    4.53    3.60
   2   1  26   -2.16    3.50
   2  -1  26    5.38    2.17
  -2  -1  26    5.18    2.49
   2   1  26    7.14    2.78
  -2   1  26    4.70    2.78
   2   1 -26    6.79    3.26
  -2  -1 -26    3.83    3.24
   2  -1 -26    4.63    3.78
  -2   1 -26   -0.26    2.75
   2  -1  27   -0.55    2.31
   2   1  27    4.12    2.75
  -2  -1  27    3.30    2.50
  -2   1  27    4.37    2.67
   2  -1 -27    5.44    3.27
  -2  -1  27    2.14    3.78
  -2   1  27    0.43    3.69
   2   1  27    3.38    3.55
  -2  -1  27    6.68    2.73
   2  -1  27    1.30    2.20
  -2   1  27    4.61    3.16
   2   1  27    8.83    3.04
  -2   1 -27    5.05    2.74
   2   1 -27    3.82    3.01
  -2  -1 -27    4.33    3.66
   2  -1 -27    6.27    3.70
   2   1  28   10.03    3.18
  -2  -1  28    9.34    2.76
  -2   1  28    7.28    2.74
   2  -1  28   12.68    2.56
   2  -1 -28   12.31    3.24
   2  -1  28    5.24    3.63
   2   1  28    6.67    3.76
  -2   1  28    7.92    4.12
  -2  -1  28    5.34    3.78
  -2  -1  28    9.85    2.65
   2  -1  28   10.72    2.42
   2   1  28   11.87    2.94
  -2   1  28   11.26    3.10
   2  -1 -28   10.71    3.62
   2   1 -28   12.53    3.40
  -2   1 -28   14.37    3.11
  -2  -1 -28   10.06    3.65
   2  -1  29    0.79    2.24
   2   1  29   -2.82    3.09
  -2  -1  29    1.36    2.56
  -2   1  29    2.82    2.64
  -2   1  29    1.83    3.49
  -2  -1  29   -0.46    4.03
   2   1  29    0.81    3.23
   2  -1  29    0.42    3.31
   2  -1 -29    2.68    2.92
  -2  -1  29    4.47    2.51
   2  -1  29    1.18    2.11
  -2   1  29    2.43    2.83
   2   1  29   -0.77    2.57
  -2  -1 -29   -1.16    3.66
  -2   1 -29    2.58    2.82
   2  -1 -29   -6.33    3.58
   2   1 -29    6.01    3.09
  -2   1  30   -3.44    2.70
   2   1  30   -0.53    2.84
   2  -1  30   -1.24    2.31
  -2  -1  30   -0.48    2.53
  -2  -1  30   -0.95    3.48
   2  -1  30    6.91    3.60
  -2   1  30   -3.33    4.26
   2   1  30    0.42    3.58
   2  -1 -30   -0.69    2.89
  -2  -1  30    1.45    2.44
   2  -1  30   -0.20    2.07
   2   1  30    0.34    2.87
   2   1  30    1.06    2.86
  -2   1  30   -0.56    2.81
   2   1 -30    5.95    3.19
   2  -1 -30   -5.39    3.71
  -2  -1 -30   -1.98    3.39
  -2   1 -30    5.66    2.97
  -2  -1 -31   -0.41    3.62
   2  -1 -31   -1.71    3.79
  -2   1 -31    3.08    3.09
   2   1 -31    0.68    3.13
  -2   1  31   -1.09    2.66
   2  -1  31    2.15    2.44
  -2  -1  31    8.91    2.76
   2   1  31   -0.27    2.87
   2  -1 -31   -0.36    2.98
   2  -1  31    4.51    2.16
  -2  -1  31   -0.98    2.74
   2   1  31    0.35    3.19
  -2   1  31    0.49    3.89
  -2  -1  31    7.35    4.09
   2  -1  31   -1.35    3.81
   2   1  31    0.88    3.75
   2   1  31    4.30    2.89
  -2  -1  32   -1.27    2.58
  -2   1  32    1.67    2.72
   2  -1  32    0.88    2.42
   2   1  32    4.52    3.24
   2  -1 -32    2.54    3.15
   2   1 -32   -4.22    3.14
  -2  -1  32   -3.49    2.71
   2  -1  32    1.24    2.22
   2   1  32   -1.07    3.18
   2   1 -32   -1.40    3.09
   2  -1 -32   -2.20    4.12
  -2  -1 -32    7.13    3.93
  -2   1 -32    0.32    2.97
   2  -1  32   -0.93    3.76
   2   1  32    1.36    3.76
  -2  -1  32    5.57    3.83
  -2   1  32    9.71    4.39
  -2  -1  33    1.06    2.84
   2   1  33    2.01    3.25
   2   1 -33    3.54    3.31
   2  -1 -33    2.99    3.32
  -2  -1  33    0.25    2.61
   2  -1  33    2.09    2.26
   2   1  33    5.65    4.00
  -2   1  33    5.28    4.66
   2  -1  33    1.93    4.00
  -2  -1  33   -0.52    4.04
  -2   1 -33   -0.33    3.03
   2   1 -33   -1.44    3.38
   2  -1 -33    1.36    4.07
  -2  -1 -33    0.86    3.70
   2   1  33    0.37    3.16
   2  -1 -34    0.77    3.58
   2   1 -34    0.40    3.68
   2  -1  34   -0.50    4.12
  -2  -1  34    6.44    4.58
  -2   1  34    5.44    4.54
   2   1  34    0.49    3.94
  -2   1 -34    3.00    3.39
   2   1 -34    3.34    3.59
  -2  -1 -34    3.97    4.13
   2  -1 -34   -2.33    4.28
   2   1  34   -1.13    3.30
   2  -1 -35    1.17    3.72
  -2  -1 -35   -1.35    4.06
  -2   1 -35    8.20    3.53
   2   1 -35    3.04    3.73
   2  -1 -35    5.24    4.55
   2   1  35    3.86    3.28
  -2   1  35   -3.92    4.92
   2   1  35    0.50    4.06
   2  -2   0 1510.34   79.17
  -2   2   0 1552.50   79.15
  -2  -2   0 1552.99   79.33
   2  -2   0 1558.44   79.43
  -2   2   0 1578.99   79.38
   2   2   0 1521.08   79.33
  -2   2   0 1515.79   79.33
   2   2   0 1536.76   79.38
  -2  -2   0 1535.96   79.43
  -2  -2   1  676.27   35.09
  -2   2  -1  656.51   34.98
   2   2   1  686.66   35.11
  -2  -2  -1  708.34   35.20
  -2   2   1  715.21   35.10
   2   2  -1  705.35   35.06
  -2   2   1  666.85   34.81
   2  -2   1  670.76   34.91
   2   2   1  672.13   35.29
   2  -2   1  668.07   35.08
   2  -2  -1  709.66   35.20
  -2   2  -1  667.56   35.04
  -2   2   1  707.76   35.15
  -2  -2  -1  652.88   34.96
   2  -2  -1  646.15   34.86
  -2  -2   1  678.22   35.10
   2   2  -1  680.28   35.08
   2   2   1  673.78   35.01
   2  -2   2  424.70   22.17
   2  -2   2  443.28   22.26
   2   2   2  438.76   22.62
  -2   2   2  465.62   22.38
  -2  -2   2  445.70   22.30
   2   2   2  442.41   22.39
  -2  -2  -2  450.10   22.45
  -2   2  -2  429.39   22.16
   2   2  -2  449.16   22.26
  -2  -2  -2  410.91   22.14
   2  -2   2  429.63   22.17
  -2   2   2  441.98   22.41
   2  -2  -2  450.86   22.51
  -2   2  -2  427.09   22.21
   2  -2  -2  339.12   22.05
  -2  -2   2  437.42   22.40
   2   2  -2  429.75   22.35
   2   2   2  459.41   22.26
   2   2   3  487.67   25.58
  -2   2   3  502.36   25.49
  -2   2  -3  479.30   25.48
  -2   2   3  500.75   25.76
  -2  -2   3  501.57   25.65
   2   2   3  496.20   25.80
   2   2  -3  520.25   25.63
   2  -2   3  489.32   25.60
  -2  -2  -3  499.72   25.52
   2   2  -3  513.31   25.80
  -2   2  -3  485.70   25.54
  -2   2   3  493.90   25.81
   2   2   3  470.24   25.95
   2  -2  -3  492.62   25.89
  -2  -2   3  480.70   25.82
   2  -2  -3  485.80   25.49
   2  -2   3  469.42   25.59
  -2   2   4   43.22    2.67
   2   2   4   41.42    3.07
  -2   2   4   42.09    2.96
  -2   2  -4   47.59    2.53
   2   2  -4   42.26    2.69
  -2  -2   4   42.27    2.75
  -2   2   4   37.53    2.97
   2  -2  -4   38.80    3.15
  -2   2  -4   46.26    2.64
   2  -2   4   45.42    2.83
   2  -2  -4   40.75    2.62
   2   2  -4   47.46    3.10
  -2  -2   4   42.00    3.10
  -2  -2  -4   44.42    2.64
   2   2   4   44.41    2.68
   2  -2   4   46.38    2.80
  -2  -2  -5   27.28    1.69
   2   2   5   21.37    1.71
  -2   2  -5   23.58    1.61
  -2   2   5   20.49    2.19
   2  -2  -5   18.05    2.25
  -2   2   5   22.62    2.06
  -2   2  -5   21.12    1.37
   2   2  -5   24.25    1.71
  -2  -2   5   24.28    1.77
   2  -2  -5   21.99    1.70
   2   2  -5   21.92    2.12
  -2   2   5   21.39    1.77
  -2  -2   5   20.60    2.23
   2  -2   5   22.65    1.85
   2  -2   6   11.32    1.55
  -2   2   6   14.78    1.89
   2  -2  -6   10.92    2.07
  -2   2   6   15.12    1.75
  -2  -2   6   15.00    1.33
   2   2  -6   10.99    1.34
   2   2   6   13.38    1.35
   2  -2  -6   11.13    1.34
   2   2   6   14.15    1.31
   2   2  -6   15.99    1.86
  -2  -2   6   12.49    1.95
  -2   2   6   11.93    1.53
  -2   2   7    5.09    1.73
   2   2   7    5.20    1.17
  -2   2   7    4.19    1.63
   2   2  -7    6.44    1.40
  -2   2  -7    3.99    0.70
  -2   2   7    4.88    1.31
  -2  -2   7    3.93    0.99
   2   2  -7    3.85    1.16
   2  -2   7    3.22    1.39
   2   2   7    4.40    1.09
  -2   2  -7    4.87    1.39
   2   2  -7    5.65    1.66
  -2  -2   7    2.59    1.72
   2  -2  -7    5.20    1.10
  -2   2   8  324.57   16.68
  -2  -2   8  304.40   16.38
   2   2  -8  301.03   16.42
   2   2   8  316.44   16.51
  -2   2  -8  311.88   16.69
   2  -2   8  311.84   16.72
   2   2   8  296.82   16.49
  -2   2   8  308.89   16.82
  -2   2  -8  314.00   16.20
   2   2  -8  322.22   16.60
   2   2  -8  306.84   16.83
   2  -2  -8  325.78   16.55
  -2  -2   8  317.43   16.98
  -2  -2  -9  324.27   18.09
  -2  -2  -9  323.54   17.86
  -2  -2   9  328.55   17.41
   2   2  -9  312.17   17.86
   2  -2  -9  340.10   17.61
  -2  -2   9  339.04   18.06
   2  -2   9  331.04   17.80
  -2   2  -9  336.36   17.78
   2   2   9  339.33   17.60
   2   2   9  326.67   17.53
  -2   2   9  336.18   17.89
  -2   2  -9  321.76   17.22
   2   2  -9  358.87   17.64
  -2   2   9  335.12   17.74
  -2   2 -10   66.91    4.18
   2   2 -10   81.56    4.69
   2   2  10   78.07    4.61
  -2  -2  10   75.30    4.43
   2  -2 -10   89.53    4.76
  -2  -2  10   84.69    5.34
  -2   2  10   77.32    4.86
   2   2 -10   71.99    5.01
  -2  -2 -10   72.24    4.91
  -2  -2 -10   76.94    5.35
   2   2  10   78.57    4.72
   2  -2  10   74.00    4.90
  -2   2 -10   73.92    4.82
  -2   2 -11   37.54    2.60
   2   2 -11   44.57    3.16
   2   2  11   44.19    3.01
   2  -2  11   43.04    3.37
  -2  -2  11   48.44    3.76
   2  -2 -11   47.58    3.18
  -2   2  11   41.39    3.32
   2   2 -11   35.99    3.40
  -2  -2 -11   42.08    3.49
   2   2  11   45.98    3.40
  -2  -2  11   42.72    2.82
  -2  -2 -11   44.38    3.87
   2   2  11   44.00    3.15
  -2   2 -11   44.75    3.43
  -2  -2 -12  113.48    6.95
   2   2  12  110.13    6.80
   2   2  12  124.84    6.79
   2  -2 -12  115.29    6.73
  -2   2 -12  114.30    6.88
  -2  -2  12  109.57    6.37
   2   2 -12  120.75    7.05
  -2   2  12  108.84    6.83
  -2  -2  12  123.15    7.34
   2  -2  12  105.99    6.87
   2   2  12  103.76    6.55
  -2   2 -12  121.76    6.26
   2   2 -12  111.53    6.61
  -2  -2 -12  106.85    7.16
   2   2  12  103.96    6.97
  -2  -2 -13   15.07    2.40
   2  -2  13   15.49    1.16
   2   2  13   15.80    2.50
  -2   2  13   13.87    2.37
  -2  -2  13   15.42    2.84
   2  -2  13   15.85    1.15
  -2  -2  13   14.49    1.72
   2   2  13   17.07    2.61
  -2  -2 -13   20.15    2.74
   2   2  13   15.45    2.00
   2  -2  13   17.42    2.47
   2   2  13   16.14    2.23
   2   2 -13   15.73    2.61
   2  -2 -13   15.48    2.17
  -2   2 -13   19.09    2.48
  -2   2 -13   15.79    1.58
   2   2 -13   18.33    2.11
   2  -2  13   17.21    1.59
  -2  -2 -14   35.88    3.55
   2  -2  14   25.87    1.77
  -2  -2 -14   22.89    2.75
   2   2  14   24.89    2.73
  -2   2  14   21.26    2.78
   2  -2 -14   25.23    2.69
  -2   2  14   26.15    2.87
  -2  -2  14   28.61    3.39
   2   2  14   27.93    2.84
  -2  -2  14   31.74    2.32
   2  -2  14   30.09    1.80
   2   2  14   27.51    2.54
   2  -2  14   25.68    3.00
  -2   2 -14   26.28    3.01
   2   2 -14   27.83    3.16
   2   2  14   23.98    2.95
   2   2 -14   28.70    2.65
  -2  -2  14   31.84    2.59
  -2   2 -14   27.71    2.21
   2  -2  14   26.89    2.12
   2   2 -15   21.32    2.12
  -2   2 -15   16.81    1.81
   2  -2 -15   15.71    2.91
  -2  -2 -15   15.95    3.11
   2   2  15   13.11    2.49
  -2   2  15   11.88    2.23
   2   2  15   20.46    2.51
   2  -2  15   15.42    1.32
  -2   2  15   14.46    2.58
  -2  -2  15   17.76    3.11
  -2  -2  15   19.71    1.89
   2   2  15   16.19    2.14
  -2  -2  15   13.14    2.07
   2  -2  15   13.57    1.64
   2   2  15   17.15    2.45
  -2   2 -15   12.67    2.57
   2   2 -15   16.39    2.52
   2  -2  15   12.77    2.44
   2  -2 -15   17.60    2.49
   2   2  16   51.06    4.03
  -2   2  16   47.85    3.93
   2  -2  16   54.18    3.12
   2  -2 -16   55.53    4.10
  -2   2 -16   48.99    4.15
   2   2 -16   53.09    4.28
  -2  -2  16   53.27    3.51
   2   2  16   57.00    4.18
   2  -2  16   53.06    4.26
  -2   2  16   53.71    4.31
  -2  -2  16   40.72    4.34
   2   2  16   52.06    3.76
  -2   2 -16   54.69    3.49
   2  -2  16   49.84    3.35
   2   2 -16   54.71    3.76
  -2  -2  16   46.69    3.68
  -2  -2 -16   52.05    4.52
   2  -2 -16   53.15    4.46
   2   2  16   57.23    4.25
   2   2  17    2.24    1.96
   2  -2  17    5.06    1.11
  -2   2  17    2.21    1.93
  -2   2  17    7.84    2.50
  -2  -2  17    5.86    2.43
   2   2 -17    0.73    2.30
  -2   2 -17    3.31    2.08
   2  -2 -17    3.18    1.98
   2  -2  17    1.46    2.22
   2   2  17    2.99    2.04
   2  -2 -17    5.42    2.65
  -2  -2 -17    4.99    2.82
   2   2  17    4.82    1.79
  -2  -2  17    2.63    1.42
   2  -2  17    1.77    1.26
  -2  -2  17    6.25    1.75
   2   2  17    3.02    2.23
  -2   2  17   -1.43    2.24
  -2   2 -17    3.45    1.51
   2   2 -17    6.21    1.87
   2  -2  18    6.92    1.24
   2   2  18    5.24    2.19
  -2   2  18    6.49    1.95
  -2   2  18    8.12    2.57
  -2  -2  18    6.76    2.41
   2  -2  18    5.69    2.54
   2   2  18    9.17    2.29
   2   2 -18    9.18    2.80
   2  -2 -18    9.07    2.30
  -2   2 -18   11.16    2.28
   2  -2 -18    9.64    2.81
  -2  -2 -18    9.86    2.98
  -2  -2  18    5.81    1.56
   2   2  18    7.13    1.97
  -2  -2  18    7.92    1.92
   2  -2  18   10.07    1.52
  -2   2  18    6.97    2.35
   2   2 -18   10.51    2.03
  -2   2 -18    7.16    1.65
   2   2  18    8.41    2.36
   2   2  19    9.27    2.51
  -2   2  19   10.29    2.34
   2  -2  19    9.46    1.36
  -2  -2  19    9.32    2.78
  -2   2  19   10.05    2.90
  -2   2 -19    5.57    2.48
   2  -2  19    7.12    2.60
   2   2  19    5.12    2.27
   2   2 -19    7.72    2.60
   2  -2 -19    7.72    2.38
  -2  -2 -19    8.79    2.94
  -2   2 -19    9.38    1.78
   2  -2 -19    8.61    2.90
  -2  -2  19   12.52    1.84
   2   2  19   12.75    2.31
  -2  -2  19    9.40    1.97
   2  -2  19    6.46    1.50
   2   2 -19    8.49    2.09
  -2   2  19    7.81    2.37
   2   2  19   13.24    2.51
   2   2  20   -1.88    2.30
  -2   2  20   -0.83    2.05
   2  -2  20    0.17    1.22
   2  -2  20    0.87    2.48
  -2   2  20   -2.97    2.64
  -2  -2  20    3.36    2.96
   2  -2 -20    0.93    2.21
  -2   2 -20    2.28    2.52
   2   2 -20    3.33    2.80
   2   2  20    0.52    2.47
   2  -2 -20   -1.86    2.90
  -2   2 -20   -0.15    1.73
  -2  -2 -20   -0.63    3.03
   2   2  20   -1.22    1.99
  -2  -2  20   -0.56    1.48
  -2  -2  20    2.36    1.84
   2  -2  20    1.06    1.39
   2   2  20   -1.87    2.42
  -2   2  20    1.79    2.22
   2   2 -20    4.49    2.10
   2   2  21    5.21    2.47
   2  -2  21    5.23    1.39
  -2   2  21    5.57    2.20
   2  -2  21    3.96    2.76
  -2   2  21   -0.63    2.73
  -2  -2  21    4.56    3.04
   2   2  21    8.01    2.71
   2  -2 -21    3.42    2.43
   2   2 -21    8.62    2.88
  -2   2 -21    4.24    2.43
  -2   2 -21    4.74    1.87
   2  -2 -21    4.53    2.86
  -2  -2 -21    5.94    3.19
   2   2  21    1.72    2.08
  -2  -2  21    3.79    1.68
   2  -2  21    3.21    1.48
  -2  -2  21    3.66    1.96
   2   2  21    4.08    2.40
  -2   2  21    6.49    2.39
   2   2 -21    3.95    2.03
   2  -2  22   14.34    1.79
   2   2  22   11.01    2.64
  -2   2  22   11.54    2.77
  -2  -2  22   10.60    3.56
  -2   2  22   13.66    3.43
   2  -2  22    8.64    3.04
   2   2  22    5.28    2.72
  -2   2 -22   14.95    3.05
   2   2 -22    8.66    3.13
   2  -2 -22   12.40    2.83
   2  -2 -22   10.28    3.69
  -2  -2 -22   19.23    3.73
  -2   2 -22   12.97    2.32
  -2  -2  22    9.90    2.00
   2   2  22   10.79    2.47
  -2  -2  22   11.90    2.39
   2  -2  22   10.83    1.86
  -2   2  22   14.72    2.73
   2   2  22   10.05    2.77
   2   2 -22   10.46    2.38
   2   2  23    4.19    2.61
   2  -2  23    5.57    1.66
  -2   2  23   10.09    2.70
  -2  -2  23    5.33    3.18
  -2   2  23   13.26    3.57
   2  -2  23    8.03    3.22
   2   2  23   -0.31    2.72
   2   2 -23    7.75    3.22
  -2   2 -23    7.79    3.07
   2  -2 -23    4.76    2.48
   2  -2 -23    7.13    3.24
  -2  -2 -23    8.20    3.45
  -2   2 -23    6.79    2.16
   2   2  23    3.06    2.30
  -2  -2  23    7.58    1.95
  -2  -2  23    4.83    2.21
   2  -2  23    4.56    1.73
   2   2 -23   10.08    2.62
  -2   2  23    8.07    2.58
   2   2  23   -0.25    2.66
  -2   2  24   12.88    2.84
   2  -2  24    6.10    1.81
   2   2  24    7.70    2.97
   2   2  24   13.72    3.16
  -2   2  24    4.04    3.31
  -2  -2  24   15.01    3.78
   2  -2  24   -1.75    3.03
  -2   2 -24    6.61    3.00
   2  -2 -24    6.63    2.87
   2   2 -24    9.85    3.36
  -2   2 -24    3.01    2.25
  -2  -2 -24    8.52    3.71
   2  -2 -24   10.00    3.54
   2   2  24    7.38    2.57
  -2  -2  24    3.59    1.84
  -2  -2  24    8.58    2.28
   2  -2  24    6.38    1.81
  -2   2  24    9.07    2.71
   2   2 -24    5.53    2.46
   2   2  24    9.22    2.87
   2   2  25   13.66    3.12
   2  -2  25   14.78    2.12
  -2   2  25   14.98    3.00
   2  -2  25   11.36    3.47
  -2   2  25    8.88    3.52
  -2  -2  25   16.83    3.95
   2   2  25    8.91    3.17
   2   2 -25   19.10    3.72
   2  -2 -25   10.08    3.06
  -2   2 -25   13.72    3.48
  -2  -2 -25   20.34    4.12
   2  -2 -25   14.98    3.92
  -2   2 -25   15.78    2.67
   2   2  25   13.83    2.94
  -2  -2  25   13.31    2.26
   2  -2  25   11.45    2.05
  -2  -2  25   12.71    2.59
   2   2  25   12.08    3.07
  -2   2  25   16.45    3.24
   2   2 -25    8.00    2.78
  -2   2  26    9.22    2.94
   2   2  26    4.30    2.98
   2  -2  26    2.23    1.87
   2  -2  26    6.88    3.50
   2   2  26    4.67    3.30
  -2   2  26    4.05    3.78
  -2  -2  26    2.96    3.59
  -2   2 -26    2.91    2.97
   2  -2 -26    2.05    2.81
   2   2 -26    5.45    3.48
  -2   2 -26    2.72    2.34
  -2  -2 -26    5.56    3.48
   2  -2 -26    7.17    3.72
   2   2  26    4.52    2.66
  -2  -2  26    2.94    1.90
   2  -2  26    3.82    1.83
  -2  -2  26    6.39    2.46
   2   2 -26    7.32    2.84
  -2   2  26    1.06    2.66
   2   2  26    5.32    2.89
   2  -2  27    2.09    1.93
  -2   2  27    4.37    2.84
   2   2  27    0.26    2.90
   2   2  27   -2.98    3.47
  -2  -2  27   -7.44    4.50
  -2   2  27    1.70    3.77
   2  -2  27    2.37    3.43
  -2   2 -27   -2.33    3.40
   2   2 -27    2.78    3.44
   2  -2 -27    1.52    2.94
  -2   2 -27    0.67    2.46
  -2  -2 -27   13.19    4.14
   2  -2 -27    0.41    3.64
   2   2  27    4.69    2.65
  -2  -2  27    0.18    1.90
  -2  -2  27    1.02    2.30
   2  -2  27   -1.35    1.80
  -2   2  27    4.07    2.86
   2   2 -27    3.95    2.82
   2   2  27    1.64    2.68
  -2  -2  28   35.15    3.35
   2  -2  28   34.13    2.90
  -2   2  28   26.60    3.66
   2   2  28   24.98    3.92
   2   2  28   25.26    4.30
  -2   2  28   21.71    4.77
   2  -2  28   23.40    4.51
   2   2 -28   28.26    4.28
  -2   2 -28   21.33    3.99
   2  -2 -28   31.24    4.17
  -2   2 -28   31.23    3.40
   2  -2 -28   25.33    4.62
  -2  -2 -28   26.78    4.76
   2   2  28   26.26    3.64
  -2  -2  28   24.11    2.83
  -2  -2  28   26.74    3.26
   2  -2  28   19.03    2.55
   2   2  28   23.50    3.70
   2   2 -28   33.58    3.86
   2   2  29   25.72    3.69
   2   2 -29   22.71    3.61
  -2   2 -29   20.33    3.27
  -2  -2 -29   23.65    4.64
   2  -2 -29   19.05    4.45
   2   2  29   26.83    3.76
   2  -2  29   25.40    2.70
   2   2 -29   21.76    4.11
  -2   2 -29   16.71    3.97
   2  -2 -29   18.12    3.78
  -2  -2  29   22.39    3.03
  -2   2  29   22.80    3.39
   2   2  29   16.53    3.47
  -2  -2  29   12.35    2.44
   2  -2  29   19.18    2.44
  -2  -2  29   20.40    3.06
  -2   2  29   23.09    4.89
   2  -2  29   17.50    4.06
   2   2  29   25.52    4.28
   2   2 -30   -0.29    2.90
   2  -2 -30   -0.46    4.08
  -2   2 -30    0.25    2.62
  -2  -2 -30   -0.45    4.18
   2   2  30   -1.71    3.20
   2  -2  30    4.50    2.08
   2  -2 -30    2.01    3.30
   2   2 -30    3.34    3.27
  -2   2 -30   -1.10    3.20
   2  -2  30    6.66    3.37
   2   2  30   -0.42    3.36
  -2   2  30    5.75    4.09
  -2  -2  30    2.98    2.03
   2   2  30    7.31    2.93
   2  -2  30    1.74    1.71
  -2  -2  30    1.70    2.36
  -2  -2  30    1.31    2.43
  -2  -2  31    8.01    2.65
   2   2  31   10.96    3.71
  -2   2  31    1.99    3.88
  -2  -2  31    3.57    1.88
   2   2  31    2.19    2.94
   2   2 -31    6.11    3.44
   2  -2 -31    0.35    3.21
  -2  -2  31    3.44    2.18
   2  -2  31    3.68    1.74
  -2   2 -31    2.07    2.73
   2  -2 -31    1.89    3.91
  -2  -2 -31    5.09    3.93
   2   2 -31    2.42    2.85
   2   2  32    1.36    3.66
  -2   2  32    5.66    4.30
  -2  -2  32    5.11    1.92
   2   2  32    4.51    2.97
   2   2 -32   -0.39    3.33
   2  -2 -32    7.41    3.43
  -2  -2  32    5.63    2.24
  -2   2 -32    5.91    3.14
   2   2 -32    2.51    2.98
  -2  -2 -32    6.63    4.39
   2  -2 -32    6.80    4.15
  -2   2  33   -1.06    4.06
   2   2  33   -1.41    3.71
  -2  -2  33    1.33    1.64
   2   2  33   -2.65    3.09
   2  -2 -33    1.09    3.25
   2   2 -33    1.21    3.48
  -2  -2  33    1.52    2.26
   2  -2 -33   -0.50    4.25
  -2   2 -33   -2.21    3.01
   2   2 -33    0.64    3.09
  -2  -2 -33    3.87    3.78
   2  -2 -34    1.12    3.42
  -2  -2  34    3.60    1.88
   2   2  34   -2.38    2.93
  -2   2  34    4.94    4.93
   2   2  34    3.89    4.03
   2  -2 -34    5.62    4.46
  -2  -2 -34   -1.50    4.41
   2   2 -34    0.33    3.18
  -2   2 -34   -1.70    3.07
  -2   3   0   65.43    4.38
   2   3   0   67.22    4.40
  -2  -3   0   69.53    4.49
   2   3   0   76.77    4.22
  -2   3   0   68.87    4.48
   2  -3   0   76.79    3.91
   2   3   0   60.30    4.57
   2  -3   0   73.73    4.68
  -2  -3   0   71.94    4.16
   2  -3   0   67.46    3.88
  -2   3  -1  262.93   14.65
  -2   3   1  279.45   14.79
  -2  -3   1  273.89   14.83
  -2  -3  -1  281.71   14.93
   2   3  -1  286.36   14.74
   2   3   1  285.89   14.82
   2   3   1  286.12   14.53
  -2   3   1  276.74   14.90
  -2   3  -1  284.65   14.82
   2  -3  -1  278.52   15.03
   2   3  -1  283.05   14.63
   2  -3   1  272.67   14.42
   2   3  -1  255.99   14.94
   2  -3   1  280.18   14.89
   2   3   1  275.41   15.08
  -2  -3   1  290.01   14.70
  -2  -3  -1  267.79   14.47
   2  -3   1  263.10   14.40
  -2  -3  -2  780.60   39.10
   2  -3   2  755.70   39.14
   2  -3   2  732.85   39.16
   2   3  -2  749.97   39.33
   2   3   2  767.64   39.50
  -2  -3  -2  742.69   39.56
  -2  -3   2  748.92   39.44
  -2   3  -2  754.30   39.28
  -2   3   2  752.53   39.46
   2   3  -2  788.48   39.37
  -2  -3   2  776.75   39.43
   2   3   2  741.53   39.15
  -2   3   2  746.30   39.55
   2   3   2  762.76   39.78
  -2   3  -2  736.99   39.39
   2  -3  -2  766.70   39.72
  -2  -3  -3    9.73    1.04
  -2   3   3    6.91    1.85
  -2   3  -3    9.29    1.70
   2   3   3    8.96    2.46
   2  -3  -3    8.97    2.13
  -2   3   3    9.76    1.73
  -2  -3  -3    6.93    2.13
   2   3   3    7.33    2.12
  -2  -3   3    8.61    1.70
  -2   3  -3    5.19    1.38
   2   3  -3    5.96    1.39
   2   3   3   11.18    1.22
  -2  -3   3   11.03    1.74
   2  -3   3    9.07    1.24
   2  -3   3    9.42    1.36
   2   3  -3   10.99    1.64
  -2  -3  -4   27.42    2.68
  -2   3  -4   20.63    1.83
  -2   3   4   21.95    2.27
  -2  -3   4   22.43    2.10
   2   3   4   28.48    2.51
   2   3  -4   18.73    1.90
  -2   3  -4   27.84    2.16
   2   3  -4   26.40    2.19
  -2  -3   4   20.04    2.27
   2  -3   4   25.76    2.02
  -2   3   4   22.03    2.32
   2  -3  -4   18.77    2.72
   2   3   4   25.15    2.92
   2   3   4   21.82    1.78
  -2  -3  -4   21.85    1.58
   2  -3   4   23.48    1.90
   2  -3   5   25.26    2.13
  -2   3  -5   28.12    2.19
   2  -3  -5   20.56    2.89
   2   3   5   26.46    3.04
  -2   3   5   22.05    2.52
  -2   3  -5   26.08    1.92
  -2  -3  -5   27.27    2.69
  -2   3   5   30.46    2.60
  -2  -3   5   26.59    2.20
   2   3  -5   23.84    2.03
   2   3   5   25.20    2.61
   2   3   5   27.13    1.96
  -2  -3   5   25.18    2.55
   2  -3   5   26.77    2.23
   2  -3  -5   31.83    1.69
   2   3  -5   27.08    2.45
  -2  -3   6    1.25    1.71
   2   3   6    3.77    0.96
   2  -3   6    1.12    1.33
   2  -3  -6    2.95    0.81
   2   3   6    2.95    1.03
  -2   3   6    0.47    1.82
   2  -3  -6    4.77    2.05
  -2   3  -6    3.08    1.31
   2   3   6    4.09    1.99
  -2   3   6    2.33    1.73
  -2  -3  -6    2.61    1.79
  -2   3  -6    2.68    0.84
   2   3   6    1.13    1.72
  -2  -3   6    0.09    1.17
   2   3  -6    1.42    0.98
  -2   3   6    1.92    0.89
   2   3  -6    0.13    1.59
   2   3   7   31.73    2.06
  -2   3  -7   29.13    2.13
   2   3   7   26.54    3.07
  -2   3   7   24.25    2.71
   2  -3  -7   27.61    3.03
  -2  -3   7   23.60    2.12
   2   3   7   28.96    2.78
  -2   3   7   24.81    2.59
  -2   3   7   26.42    2.08
  -2  -3   7   29.71    2.77
   2   3  -7   23.00    2.53
   2  -3   7   28.82    2.46
  -2   3  -7   25.69    1.70
   2   3  -7   27.20    2.05
   2   3   7   27.15    2.00
   2  -3  -7   29.90    1.91
   2   3   8    5.94    1.22
   2   3   8    1.79    2.17
   2  -3  -8   -0.21    2.15
  -2   3   8    3.10    1.99
  -2   3  -8    4.10    1.25
  -2   3   8    3.30    1.82
   2   3   8    3.97    1.87
  -2  -3   8    4.40    1.26
  -2   3  -8    3.08    0.66
   2   3  -8    3.03    1.20
  -2   3   8    6.17    1.39
  -2  -3   8    8.38    2.11
   2  -3   8    5.09    1.61
   2  -3  -8    3.14    1.07
   2   3  -8    2.37    1.67
   2   3   8    3.03    1.19
   2  -3   9    1.06    1.56
   2   3  -9    2.72    1.74
   2  -3  -9   -1.15    1.14
  -2   3  -9   -0.98    1.68
   2   3   9    2.29    1.26
  -2   3  -9    1.38    0.93
  -2   3   9   -0.12    1.45
  -2   3   9    3.06    1.99
   2  -3  -9    0.45    2.27
  -2   3   9    0.16    1.96
  -2  -3   9   -0.16    1.10
   2   3  -9    0.09    1.13
  -2  -3   9    1.81    1.94
   2   3   9    1.64    1.20
   2  -3 -10   54.61    4.32
   2   3  10   48.24    3.32
  -2   3 -10   44.21    3.63
   2  -3 -10   50.75    3.23
  -2   3  10   47.09    3.74
  -2  -3  10   49.67    3.11
   2   3 -10   45.35    3.12
   2  -3  10   51.36    3.72
   2   3 -10   40.65    3.71
  -2  -3  10   48.83    4.09
   2   3  10   52.85    3.27
  -2   3  10   52.22    3.57
  -2   3 -10   49.88    2.96
  -2   3  10   49.47    3.89
   2   3 -10   46.06    3.39
  -2   3  11    7.38    2.38
  -2   3  11    9.61    2.11
  -2  -3  11    4.85    2.28
  -2   3  11   10.00    1.97
  -2  -3  11    9.43    1.31
   2   3  11    7.80    1.51
   2   3 -11    7.94    1.43
   2   3 -11    6.60    1.71
  -2   3 -11   13.06    1.25
   2  -3  11   10.12    2.08
   2   3 -11    9.87    2.15
   2  -3 -11    8.35    1.59
  -2   3 -11    7.52    1.98
   2   3  11   12.67    1.74
  -2   3  12    1.97    1.75
  -2  -3  12    2.21    2.25
  -2  -3  12    0.48    1.06
   2  -3  12   -0.19    1.79
   2  -3 -12   -1.18    1.37
   2   3  12    0.41    1.48
   2   3 -12    0.19    1.82
  -2   3 -12   -2.27    1.93
   2   3  12    1.18    1.37
  -2   3  12    1.41    2.01
  -2   3 -12    0.85    0.93
   2   3 -12   -0.13    1.47
   2   3 -13   -0.21    1.93
  -2   3 -13   -0.56    1.91
   2   3  13    1.81    1.75
   2  -3 -13    0.13    1.50
   2  -3  13    3.90    2.05
  -2  -3 -13   -1.54    2.22
  -2  -3  13    3.12    2.33
  -2   3  13    0.54    1.83
  -2  -3  13    1.13    1.06
   2   3  13    2.28    1.45
  -2   3 -13    1.20    0.95
  -2   3  13    3.12    2.11
   2   3 -13    1.66    1.62
  -2   3 -14   33.40    2.35
   2   3 -14   36.43    2.92
   2   3  14   33.94    2.81
  -2   3  14   37.30    3.25
  -2  -3  14   35.14    3.70
   2   3  14   38.19    3.14
  -2  -3 -14   30.02    3.92
  -2  -3 -14   35.12    3.49
  -2  -3  14   35.38    2.45
  -2   3  14   32.49    3.46
   2  -3  14   28.05    3.19
  -2   3 -14   37.74    3.30
   2   3 -14   40.01    3.59
   2  -3 -14   39.24    2.98
  -2  -3 -15    3.65    2.55
  -2   3  15    9.99    2.29
  -2  -3  15    7.21    2.64
   2   3  15    5.14    2.10
  -2  -3  15    4.11    1.22
  -2   3 -15    3.52    1.14
   2   3  15    4.59    1.56
   2   3 -15    3.30    1.71
   2   3  15    5.04    1.96
   2   3 -15    7.59    2.41
  -2   3 -15    6.02    2.13
   2  -3  15    6.07    2.26
   2  -3 -15    5.91    1.71
   2   3  16   -0.25    2.34
  -2  -3 -16   -0.63    2.75
  -2  -3  16    1.51    2.44
   2  -3  16    0.50    2.29
  -2   3  16   -0.22    2.12
   2   3  16    1.02    2.12
  -2  -3  16    2.95    1.19
  -2   3 -16    0.82    1.09
   2   3  16    3.20    1.69
   2   3 -16    1.85    1.71
   2  -3 -16    1.32    1.60
  -2   3 -16    0.88    2.12
   2   3 -16    1.69    2.18
   2   3  16    1.37    1.77
  -2   3  17    5.52    2.36
   2  -3  17   -1.05    2.46
  -2  -3  17    2.53    2.58
   2   3  17    1.90    2.42
  -2  -3  17   -0.28    1.15
   2   3  17    1.50    2.21
  -2  -3 -17    0.99    2.80
   2   3 -17    1.01    2.43
  -2   3 -17   -1.61    2.31
   2   3  17    1.47    2.17
   2  -3 -17    1.60    1.79
   2   3  17   -0.16    1.60
   2   3 -17   -0.63    1.87
  -2   3 -17   -1.54    1.26
  -2   3 -18    3.81    1.41
   2   3 -18    5.12    1.93
  -2   3  18    7.04    2.36
   2   3  18    3.04    2.44
  -2  -3  18    3.38    1.28
  -2  -3 -18    3.42    3.37
   2   3  18    3.08    2.43
   2   3 -18    8.46    2.77
  -2   3 -18    4.58    2.61
   2  -3 -18    5.13    2.11
   2   3  18    4.75    2.15
   2   3  18    0.51    1.75
  -2  -3  18    5.94    2.84
  -2   3  18    3.08    2.39
   2  -3  18    3.33    2.48
   2   3 -19   -1.02    1.82
   2   3  19    3.42    2.60
  -2   3 -19    0.98    1.32
  -2   3  19    0.66    2.07
   2   3  19    0.45    2.46
  -2  -3  19    0.60    1.22
  -2  -3 -19   -4.98    3.43
   2  -3 -19    1.38    2.86
   2  -3 -19    4.05    2.06
   2   3 -19   -0.55    2.58
  -2   3 -19    4.29    2.54
   2   3  19   -0.71    1.79
   2   3  19    3.89    2.49
  -2  -3  19    0.34    2.80
  -2   3  19    0.55    2.51
   2  -3  19   -0.29    2.26
   2   3 -20    1.95    1.93
  -2   3 -20    0.35    1.46
   2   3  20    3.76    2.47
  -2   3  20   -2.04    2.47
   2  -3  20    4.97    0.60
   2   3  20    3.70    2.58
  -2  -3  20    1.79    1.26
   2  -3  20    1.50    0.53
  -2  -3 -20    1.84    3.08
   2  -3 -20   -0.36    3.02
  -2   3 -20    4.75    2.50
   2  -3 -20    3.78    2.19
   2   3 -20   -3.14    2.82
   2   3  20   -0.19    1.91
   2   3  20   -0.78    2.46
  -2   3  20    5.53    2.87
   2  -3  20   -0.31    2.66
  -2  -3  20    6.44    3.02
   2   3  21    3.01    2.85
  -2   3 -21    0.38    1.60
  -2   3  21   -2.83    2.35
   2   3 -21   -1.11    2.07
  -2   3  21    2.33    2.50
   2  -3  21    2.85    0.77
   2   3  21    0.48    2.59
   2  -3  21    0.83    0.61
  -2  -3  21   -0.33    1.33
  -2  -3 -21   -0.38    3.30
   2  -3 -21   -1.12    3.47
   2  -3 -21   -2.22    2.28
  -2   3 -21    2.48    2.60
   2   3 -21    3.86    2.98
   2   3  21   -0.78    1.93
  -2   3  21    2.77    2.83
  -2  -3  21    4.09    2.97
   2   3  21    2.76    2.81
   2  -3  21    4.82    3.09
   2   3 -22   20.44    2.69
   2   3  22   11.96    3.21
  -2   3  22   20.87    3.20
  -2   3  22   13.25    2.91
   2  -3  22   15.40    1.32
   2   3  22    9.80    2.95
   2  -3  22   14.20    1.15
  -2  -3  22   10.44    1.75
  -2   3 -22   12.90    2.06
   2  -3 -22   13.51    4.07
  -2  -3 -22   10.30    3.83
   2   3 -22   13.43    3.31
   2  -3 -22   17.73    2.81
  -2   3 -22   10.60    3.25
   2   3  22   13.14    2.44
  -2   3  22   11.75    3.23
   2  -3  22   23.58    3.70
   2   3  22    9.33    3.04
  -2  -3  22   15.82    3.65
  -2   3  23   14.80    3.09
   2   3  23    8.23    3.34
   2   3 -23    8.38    2.44
   2  -3  23   14.76    1.38
  -2   3  23    6.57    2.78
   2   3  23   11.34    2.98
  -2  -3  23   12.34    1.72
   2  -3  23    8.60    1.07
  -2  -3 -23    9.02    4.01
  -2   3 -23    9.52    2.09
   2  -3 -23   18.79    3.86
   2   3 -23   13.93    3.49
  -2   3 -23   11.32    3.26
   2  -3 -23   13.73    2.79
   2   3  23    8.36    2.34
  -2   3  23    9.31    3.29
   2  -3  23    7.40    3.13
   2   3  23   12.04    3.27
  -2  -3  23   17.60    3.98
   2   3 -24    1.04    2.32
   2   3  24   -0.29    2.79
  -2   3  24   -1.10    2.83
  -2   3  24    5.25    2.77
   2  -3  24    3.49    1.20
   2   3  24   10.10    3.02
  -2  -3  24    0.71    1.46
   2  -3  24    0.58    0.83
  -2   3 -24    0.46    1.80
   2  -3 -24    2.48    3.62
  -2  -3 -24   -5.93    4.03
  -2   3 -24    0.92    2.78
   2   3 -24   -0.98    2.98
   2  -3 -24    3.05    2.59
   2   3  24    0.45    2.21
   2  -3  24    6.20    3.44
  -2   3  24   -0.73    3.17
   2   3  24   -2.28    3.09
  -2  -3  24   -2.49    3.80
   2   3  25    9.08    3.25
   2   3 -25    6.53    2.59
  -2   3  25    6.76    3.14
  -2   3  25    9.24    2.86
   2   3  25   13.30    3.18
   2  -3  25   12.00    1.51
  -2  -3  25    7.29    1.70
   2  -3  25    9.02    1.14
   2  -3 -25    5.13    3.95
  -2  -3 -25   15.75    4.37
  -2   3 -25   13.18    2.30
   2   3 -25   12.90    3.43
  -2   3 -25    8.90    3.28
   2  -3 -25    7.71    2.79
   2   3  25   10.68    2.63
   2   3  25    5.75    3.27
  -2   3  25    4.96    3.53
  -2  -3  25   18.86    4.26
   2  -3  25    8.74    3.89
   2   3 -26    0.91    2.38
   2   3  26   -2.68    2.99
  -2   3  26    1.05    2.80
   2  -3  26    0.68    1.32
   2   3  26   -1.09    3.05
   2  -3  26   -0.06    0.91
  -2  -3  26   -1.24    1.44
  -2  -3 -26   -6.32    4.00
   2  -3 -26   -5.31    4.13
  -2   3 -26    2.56    2.10
   2  -3 -26    0.55    2.64
   2   3 -26   -0.69    3.08
  -2   3 -26    1.98    3.04
   2   3  26   -1.69    2.42
  -2   3  26   -0.40    3.57
  -2  -3  26   -0.89    3.55
   2  -3  26   -3.56    3.46
   2   3  26    1.78    3.23
  -2  -3  27    1.83    3.97
   2  -3  27    3.70    3.49
   2   3  27    7.05    3.61
  -2   3  27    2.09    3.63
   2  -3  27    4.06    1.45
  -2  -3  27    3.27    1.53
   2  -3  27    1.89    0.93
  -2   3 -27    4.85    2.12
  -2  -3 -27    3.25    4.01
   2  -3 -27    2.28    4.01
  -2   3 -27    2.73    3.34
   2  -3 -27    0.58    2.83
   2   3 -27    9.99    3.75
   2   3  27    3.25    2.50
   2   3 -27    4.00    2.55
   2   3 -28    5.14    2.61
  -2  -3  28    1.93    2.03
   2  -3  28    1.80    1.49
   2  -3  28    2.57    1.00
  -2  -3  28    4.05    1.59
   2   3  28    2.84    2.50
  -2   3 -28    4.93    3.16
   2  -3 -28    6.54    2.96
   2   3 -28   -2.94    3.67
  -2   3 -28    2.44    2.19
  -2  -3 -28    8.62    4.60
   2  -3 -28   11.30    4.05
   2  -3  28   -1.28    3.63
  -2  -3  28    3.77    3.57
   2   3  28    8.92    3.79
  -2   3  28    5.68    3.81
  -2   3 -29    7.12    2.36
   2  -3 -29    1.94    4.43
  -2  -3 -29    7.38    4.60
  -2   3  29    5.46    4.07
   2   3  29    5.65    3.80
   2  -3  29    1.33    3.79
  -2  -3  29   -3.39    3.85
  -2  -3  29    3.56    1.42
   2  -3  29    2.15    0.97
  -2  -3  29    3.68    2.18
   2   3 -29    1.85    3.57
   2  -3 -29   11.41    3.29
   2   3 -29    1.27    2.60
   2   3  29    2.67    2.33
   2   3  30    5.01    2.67
   2   3 -30    4.19    3.38
   2  -3 -30    5.75    3.18
  -2  -3  30    4.32    1.42
   2  -3  30    3.75    1.04
  -2   3  30    1.89    4.09
  -2  -3  30    4.49    4.05
   2   3  30    5.45    4.01
   2  -3  30   10.57    4.04
   2  -3 -30    6.97    4.11
  -2  -3 -30    2.52    4.21
  -2   3 -30    4.71    2.30
   2   3 -30    5.76    2.77
   2   3  31    0.29    2.70
   2   3 -31   -3.13    3.37
   2  -3 -31   -2.31    2.99
  -2  -3  31    0.51    1.36
  -2   3  31    0.98    4.18
   2  -3  31   -2.38    3.92
   2   3  31    1.31    3.67
  -2  -3  31    4.10    4.02
  -2   3 -31    4.48    2.46
  -2  -3 -31    1.55    4.71
   2  -3 -31    3.58    4.53
   2   3 -31    0.27    2.74
  -2   3  32    0.51    4.16
   2  -3  32   -1.48    4.01
  -2  -3  32    3.17    4.35
   2   3  32   -0.45    3.82
   2   3 -32   -3.21    3.55
   2  -3 -32   -2.03    3.32
  -2  -3  32   -0.50    1.36
   2   3 -32    2.22    2.91
   2  -3 -32   -2.10    4.16
  -2  -3 -32   -0.53    4.27
   2   3  32    2.94    2.68
   2  -3 -33    3.49    3.58
   2   3  33    5.13    2.96
   2   3  33    5.11    3.98
  -2   3  33   -2.09    4.31
   2   3 -33   -0.28    2.94
   2  -3 -33    9.71    4.82
  -2  -3 -33    4.90    4.68
   2   4   0   27.13    2.98
   2   4   0   35.54    2.23
  -2   4   0   33.95    3.06
  -2   4   0   31.56    2.75
  -2  -4   0   33.11    3.01
   2   4   0   31.30    2.70
  -2  -4   0   29.00    2.19
   2   4   1   17.59    2.34
   2   4  -1   19.18    2.17
  -2   4  -1   18.35    2.23
  -2   4   1   18.88    2.36
  -2  -4  -1   19.43    1.51
   2  -4   1   17.61    1.45
   2   4   1   18.89    1.59
   2   4  -1   23.73    1.84
   2  -4   1   17.73    1.57
  -2  -4   1   23.74    1.92
  -2   4   1   18.53    2.68
  -2   4  -1   22.05    2.63
   2   4  -1   19.36    2.86
   2   4   1   19.86    2.84
  -2  -4   1   20.47    2.51
   2  -4  -1   21.52    2.78
  -2  -4  -1   25.52    2.79
   2  -4  -2  501.09   25.77
   2   4  -2  443.97   25.50
   2  -4   2  469.00   24.84
  -2  -4  -2  473.48   24.75
   2  -4   2  486.35   24.95
   2   4  -2  494.37   25.02
   2   4   2  463.71   24.77
  -2   4  -2  487.34   25.39
   2   4   2  438.12   25.62
  -2   4   2  489.14   25.54
  -2  -4   2  516.86   25.22
  -2  -4   2  476.85   25.37
  -2  -4  -2  469.59   25.54
   2   4  -2  492.34   25.24
   2   4   2  499.36   25.41
  -2   4  -2  485.38   25.18
  -2   4   2  456.95   25.30
  -2  -4   3   62.27    4.23
  -2   4   3   56.66    4.18
   2   4   3   56.90    4.31
  -2  -4  -3   62.03    4.48
  -2   4  -3   54.61    3.80
   2   4  -3   63.08    3.97
  -2   4   3   63.46    4.44
  -2   4  -3   60.42    4.17
   2   4   3   55.15    4.58
   2  -4  -3   66.43    4.93
   2   4  -3   57.59    4.43
   2   4  -3   61.98    3.80
   2  -4   3   56.85    3.68
   2   4   3   62.49    3.35
  -2  -4   3   70.67    4.14
   2  -4   3   53.98    3.52
  -2  -4  -3   54.90    3.25
   2  -4   4   37.57    2.66
   2  -4   4   35.35    2.83
   2   4  -4   40.89    2.92
   2  -4  -4   47.90    4.09
  -2   4  -4   38.44    3.19
  -2   4   4   43.07    3.53
   2   4   4   36.24    3.82
  -2   4  -4   37.02    2.86
  -2  -4  -4   41.16    3.57
  -2   4   4   35.78    3.17
   2   4   4   35.77    3.48
  -2  -4   4   45.17    3.28
   2   4  -4   44.99    3.05
   2   4   4   40.92    2.39
  -2  -4   4   41.00    3.30
   2   4   4   37.95    2.22
   2  -4   5   21.06    1.92
  -2  -4   5   21.60    2.48
   2   4  -5   19.74    2.13
  -2   4  -5   25.33    2.35
  -2   4   5   22.55    2.55
   2   4   5   21.10    2.96
   2  -4  -5   19.53    3.08
  -2   4   5   23.58    2.58
  -2   4  -5   20.34    1.91
  -2  -4  -5   22.46    2.90
  -2  -4   5   21.16    2.27
   2   4   5   25.91    2.66
   2   4  -5   19.29    1.99
   2   4   5   19.16    1.52
   2  -4   5   18.91    2.08
   2   4   5   22.43    1.45
   2  -4   6    2.60    1.48
   2   4   6   -0.45    2.29
  -2   4  -6    2.99    1.59
   2  -4  -6    5.38    2.39
  -2   4   6    1.96    1.99
  -2  -4  -6    3.28    1.90
  -2   4   6    2.97    1.78
  -2   4  -6    1.39    1.11
   2   4   6    2.25    2.04
  -2  -4   6    4.41    1.56
   2   4  -6    3.04    1.29
   2  -4   6    1.47    1.22
  -2  -4   6    5.68    2.02
   2   4   6    2.37    0.84
   2   4  -6    2.76    1.50
   2   4   6    1.94    0.81
   2  -4   7    1.73    1.55
   2   4   7    2.55    2.22
   2  -4  -7    3.84    2.51
  -2   4   7    1.83    1.95
  -2   4  -7    0.96    1.49
  -2  -4  -7    1.91    2.21
  -2   4   7    4.81    1.90
  -2   4  -7    1.61    0.99
  -2  -4   7    5.11    1.56
   2   4   7    3.35    1.88
   2   4  -7    1.76    1.19
   2  -4   7    1.41    1.35
  -2  -4   7   -0.56    1.88
   2   4   7    0.57    0.85
   2   4   7    1.56    0.89
   2   4  -7    2.01    1.56
   2  -4   8    1.58    1.64
  -2   4  -8    7.92    1.59
   2   4   8    7.63    2.35
  -2   4   8    4.79    2.10
   2  -4  -8    7.47    2.69
  -2  -4  -8    6.18    2.82
  -2  -4  -8    0.89    2.06
  -2   4   8    6.03    2.03
   2   4   8    4.19    2.12
  -2  -4   8    7.23    1.58
   2   4  -8    5.58    1.17
  -2   4  -8    5.84    0.99
  -2   4   8    4.44    0.62
  -2  -4   8    7.94    2.18
  -2   4   8    3.75    0.65
   2   4   8    3.44    1.04
   2   4  -8    6.59    1.86
   2   4   8    6.33    1.13
  -2   4   9   14.95    1.26
   2   4   9   17.23    1.57
   2   4   9   20.45    1.67
  -2  -4  -9   14.54    2.98
  -2   4   9   16.66    2.49
  -2  -4  -9   17.74    2.81
  -2   4  -9   15.17    1.30
   2   4   9   18.78    2.69
  -2  -4   9   16.79    1.92
   2   4  -9   13.88    1.66
  -2   4   9   18.97    2.79
  -2   4  -9   15.42    1.90
   2   4   9   16.32    2.79
   2  -4  -9   11.30    2.86
  -2   4   9   16.74    1.48
   2   4  -9   18.92    2.34
   2  -4   9   16.98    2.29
  -2  -4   9   18.69    2.64
  -2   4  10    0.20    1.29
   2   4  10    1.26    1.14
  -2   4  10   -0.44    2.21
   2   4  10   -0.25    2.48
  -2   4 -10    0.43    1.40
   2  -4 -10   -0.86    2.43
  -2   4  10    1.32    1.97
  -2  -4 -10    1.42    2.21
  -2  -4 -10    1.20    2.64
   2   4  10    4.05    2.18
  -2  -4  10    0.65    1.39
   2   4 -10    1.10    1.17
  -2   4 -10    0.75    0.67
  -2  -4  10    0.47    2.08
   2  -4  10    2.23    1.82
   2   4  10    0.67    1.13
   2   4 -10    0.54    1.88
  -2   4 -11   21.53    1.84
   2   4 -11   23.43    2.31
   2   4  11   23.61    2.00
  -2   4  11   20.68    2.28
   2   4  11   23.83    2.08
  -2   4  11   16.27    2.76
   2  -4 -11   25.04    3.60
   2   4  11   16.05    3.02
  -2  -4  11   21.80    2.08
  -2   4  11   18.23    2.76
  -2   4 -11   21.63    2.06
   2   4  11   13.28    2.54
   2   4 -11   20.75    1.96
   2  -4  11   20.53    2.57
  -2  -4  11   19.67    3.02
   2   4 -11   21.79    2.71
   2  -4 -12    0.18    1.14
   2   4 -12    0.82    2.11
  -2   4  12    0.47    2.18
   2   4  12   -0.77    2.44
   2  -4 -12   -0.31    2.90
  -2   4 -12    3.02    1.36
  -2   4  12    0.60    2.12
   2   4  12    1.43    2.12
  -2  -4  12    4.12    1.38
  -2   4  12    0.99    1.91
  -2   4 -12    0.16    1.07
   2   4 -12    4.18    1.67
   2   4 -12    2.76    1.30
   2   4  12    2.61    1.50
  -2  -4  12   -0.27    2.30
   2  -4  12    1.28    2.00
   2   4  12    1.48    1.38
   2  -4 -13    1.00    1.28
   2   4 -13    2.39    2.28
  -2   4  13    2.17    2.35
   2  -4 -13    2.24    2.70
   2   4  13    5.81    2.45
  -2   4  13   -0.61    2.10
  -2  -4  13   -0.60    1.33
  -2   4  13   -0.57    2.11
  -2   4 -13    0.16    1.09
   2   4 -13    0.46    1.65
   2   4 -13    0.39    1.24
   2  -4  13    1.14    2.25
  -2  -4  13   -2.84    2.54
   2   4  13   -0.28    1.54
   2   4  13    0.50    1.50
  -2   4 -14    5.43    2.34
   2  -4 -14   11.53    1.63
   2   4 -14    2.06    2.40
   2  -4 -14    7.94    3.20
  -2   4  14   11.58    2.54
  -2  -4  14    5.90    1.37
  -2   4  14   12.70    2.63
  -2   4  14    6.95    2.53
  -2   4 -14    6.47    1.28
   2   4 -14    4.62    1.67
   2   4  14   10.08    1.92
  -2  -4  14    5.98    2.70
   2  -4  14    7.98    2.53
   2   4  14    9.34    1.72
  -2   4 -15    1.54    2.25
   2   4 -15    2.63    2.25
   2  -4 -15    4.34    1.54
   2  -4 -15    1.71    3.08
  -2   4  15    3.89    2.24
  -2  -4  15    2.87    1.35
  -2   4  15    0.67    2.37
  -2  -4  15    4.70    2.78
   2   4  15    1.70    1.75
   2  -4  15   -0.77    2.36
   2   4 -15    3.46    1.71
  -2   4  15    2.79    2.50
  -2   4 -15    2.29    1.13
   2   4  15    1.87    1.56
   2   4  16    3.80    1.66
  -2  -4  16    2.37    1.34
  -2   4  16    2.39    2.35
  -2   4 -16    3.23    1.15
  -2   4  16    5.20    2.57
  -2   4 -16    1.62    2.31
   2   4 -16    2.77    2.53
   2  -4 -16    3.81    1.67
   2  -4  16    4.59    2.45
   2   4  16    2.24    1.94
  -2  -4  16    9.52    2.97
   2   4 -16    5.19    1.85
   2  -4  17    8.17    2.69
   2   4  17    8.89    2.30
  -2   4  17   11.65    2.95
  -2  -4  17    9.58    3.12
  -2  -4  17    7.23    1.50
   2   4 -17    8.47    2.13
   2   4  17    8.92    1.92
  -2   4  17    8.53    2.84
  -2   4 -17    5.94    1.30
   2  -4 -17    5.77    1.82
  -2   4 -17    9.67    2.61
   2   4 -17    7.36    2.72
  -2  -4 -18   -1.19    3.69
  -2  -4  18    2.05    1.27
  -2   4 -18   -0.25    1.26
  -2   4  18    3.52    2.78
  -2   4  18   -0.80    2.81
   2   4  18    1.53    2.17
   2  -4  18    3.26    2.67
  -2  -4  18    2.85    3.30
   2   4  18    1.50    1.85
   2  -4 -18    1.28    1.80
   2   4 -18    4.67    2.77
  -2   4 -18    5.31    2.49
   2   4 -18    2.69    2.03
  -2  -4 -19   11.05    3.98
  -2  -4  19   12.62    1.64
   2   4  19   12.73    2.91
  -2   4 -19   10.95    1.63
  -2  -4  19   11.11    3.63
   2   4  19   13.82    2.69
   2  -4  19   13.36    3.05
  -2   4  19   18.37    3.22
   2   4  19   12.13    2.24
   2   4 -19   13.89    3.36
  -2   4 -19   19.27    2.97
   2  -4 -19   11.49    2.25
   2   4 -19   12.46    2.25
  -2  -4 -20    0.84    3.94
  -2  -4  20   -1.92    3.61
   2   4  20    1.74    2.50
   2  -4  20    6.18    3.06
  -2   4  20    3.57    3.09
  -2  -4  20    2.74    1.40
   2   4  20    2.26    2.68
   2   4 -20    2.61    2.04
  -2   4 -20    3.38    1.44
   2   4  20    3.01    2.45
   2   4  20   -0.91    2.00
   2   4 -20    1.18    2.83
  -2   4 -20    4.40    2.83
   2  -4 -20   -2.94    2.21
  -2  -4 -21   46.42    5.74
   2  -4 -21   42.33    3.78
  -2   4  21   50.96    4.78
  -2  -4  21   41.37    5.14
   2   4 -21   43.85    4.51
   2   4  21   42.89    4.45
  -2  -4  21   45.77    3.01
   2   4  21   45.43    4.26
   2  -4  21   53.12    4.91
   2   4  21   37.93    3.61
  -2   4 -21   31.41    3.03
   2   4 -21   47.41    3.78
  -2   4 -21   38.65    4.52
   2   4  21   40.76    4.67
   2   4  22   27.93    4.49
  -2   4  22   40.40    4.11
   2   4  22   36.00    4.31
  -2  -4  22   40.65    2.87
  -2   4 -22   35.37    4.45
  -2   4  22   42.63    4.75
   2   4  22   43.72    4.39
   2  -4 -22   41.99    3.83
   2   4 -22   47.44    4.67
   2  -4  22   35.92    4.62
  -2  -4  22   37.45    5.14
   2   4  22   34.60    3.51
  -2  -4 -22   40.32    5.77
   2   4 -22   38.31    3.62
  -2   4 -22   35.34    2.99
  -2  -4 -23   31.85    5.49
   2  -4 -23   33.67    5.17
   2  -4 -23   39.39    3.64
  -2  -4  23   35.27    5.03
   2   4  23   30.27    4.14
   2  -4  23   37.48    4.63
  -2   4  23   46.73    4.77
  -2  -4  23   34.60    2.59
   2   4  23   38.19    4.17
   2   4 -23   32.20    4.34
  -2   4 -23   29.28    4.21
   2   4  23   28.99    3.23
   2   4 -23   31.65    3.29
  -2   4 -23   24.35    2.66
   2   4  24   -2.50    3.11
  -2   4  24    3.23    3.51
  -2  -4  24    7.02    3.94
   2  -4  24    0.39    3.28
  -2  -4  24    3.03    1.44
   2   4  24    4.85    2.31
   2  -4 -24    1.37    2.39
   2   4 -24    3.70    3.22
   2   4 -24   -0.38    2.18
  -2  -4 -24    6.65    4.34
   2  -4 -24    3.19    3.91
  -2   4 -24    1.95    1.69
  -2  -4  25   15.37    4.09
  -2   4  25   10.86    3.73
   2  -4  25    4.02    3.58
   2   4  25   12.15    3.55
  -2  -4  25   10.24    1.59
   2   4  25   11.13    2.55
   2   4 -25   17.75    3.84
   2  -4 -25    9.81    2.73
   2   4 -25   11.12    2.44
   2  -4 -25   11.28    4.46
  -2   4 -25    7.74    1.86
  -2  -4 -25   11.73    4.41
  -2  -4  26    8.85    4.18
   2  -4  26   10.84    3.96
   2   4  26   14.44    3.64
  -2   4  26   14.83    4.03
  -2  -4  26   10.44    1.62
   2   4  26   10.85    2.61
   2   4 -26    9.70    3.28
   2   4 -26   10.47    2.56
  -2  -4 -26   19.09    4.90
   2  -4 -26   12.09    4.56
  -2   4 -26   13.35    2.08
  -2   4  27   -1.62    3.68
  -2  -4  27    1.44    3.79
   2   4  27    8.64    3.46
   2  -4  27    6.92    3.56
  -2  -4  27    2.70    1.32
   2   4  27    1.17    2.41
   2   4 -27    3.26    3.30
   2   4 -27   -1.28    2.36
  -2   4 -27    1.26    1.85
   2  -4 -27    8.95    4.73
  -2  -4 -27    2.07    4.66
   2   4  28    4.50    3.42
  -2   4  28    2.94    3.64
  -2  -4  28   -0.99    3.96
   2  -4  28   -0.90    3.89
  -2  -4  28    2.71    1.33
   2   4 -28    6.33    3.55
   2   4 -28   -0.66    2.36
  -2  -4 -28    1.59    4.78
  -2   4 -28    3.81    1.95
   2  -4 -28    6.64    4.21
   2   4  28    0.96    2.38
   2   4  29   -2.72    2.35
   2   4 -29    4.22    3.64
   2   4 -29    3.39    2.43
   2   4  29   -0.78    3.34
   2  -4  29   -4.19    4.32
  -2  -4  29   -0.51    3.91
  -2   4  29    0.43    3.76
   2  -4 -29   -0.53    4.38
  -2  -4 -29    2.71    4.60
   2   4  30    1.27    2.43
  -2   4  30    2.87    2.36
   2   4 -30   -3.11    3.43
   2   4 -30    0.23    2.55
  -2  -4  30    3.12    4.04
   2  -4  30    4.80    4.02
  -2   4  30    4.94    4.04
   2   4  30   -0.40    3.50
  -2  -4 -30    4.44    4.45
   2  -4 -30    5.93    4.76
  -2   4  31    5.92    2.52
   2   4  31   -1.83    2.63
   2   4 -31    3.13    2.66
  -2   4  31    2.77    3.93
  -2  -4  31   -1.07    4.62
   2  -4  31    2.98    4.07
   2   4  31    2.06    3.63
   2  -4 -31    0.55    4.36
  -2  -4 -31   13.11    4.97
   2   4 -31   -2.00    3.37
   2   5   0    1.44    0.73
  -2   5   0    1.07    1.90
   2   5   0   -1.45    1.66
  -2  -5   0    3.98    0.86
   2   5   0    4.89    2.44
  -2   5   0   -0.40    2.18
  -2  -5   0    2.43    2.12
  -2  -5  -1    3.15    2.27
  -2  -5   1    1.38    2.09
   2   5   1   -1.17    1.92
   2   5  -1    0.78    1.73
  -2   5   1    3.20    2.08
  -2   5  -1   -0.59    1.85
   2   5  -1    0.11    0.95
  -2   5   1   -0.61    2.22
   2   5  -1    4.79    2.59
  -2   5  -1   -0.39    2.17
   2   5   1    2.13    2.21
  -2  -5  -1    1.61    0.55
  -2  -5   1    0.73    1.11
   2   5   2   91.81    5.62
  -2  -5   2   88.51    5.71
  -2  -5  -2   89.56    5.92
  -2   5  -2   82.25    5.29
  -2   5   2   91.68    5.59
   2   5  -2   82.19    5.30
   2   5   2   87.98    5.92
  -2   5  -2   73.07    5.53
  -2   5   2   80.59    5.72
   2   5  -2   93.00    5.99
  -2  -5   2   86.16    5.03
   2  -5   2   79.25    4.63
   2  -5   2   86.47    4.80
   2   5  -2   84.14    4.84
   2   5  -3   70.44    4.13
   2  -5   3   58.93    3.85
  -2   5   3   74.29    5.14
   2   5  -3   57.48    4.95
  -2   5  -3   70.31    4.85
   2   5   3   70.44    5.19
  -2  -5  -3   64.89    5.02
  -2   5  -3   71.00    4.44
   2   5   3   75.43    4.97
  -2  -5   3   75.55    4.89
  -2   5   3   77.08    4.84
   2   5  -3   67.66    4.51
  -2  -5   3   66.85    4.43
   2  -5   3   64.88    4.11
   2  -5  -3   71.91    5.37
   2  -5   4    6.70    1.25
  -2   5  -4    5.50    2.17
  -2   5   4    1.78    2.27
   2   5   4    7.36    2.60
   2   5  -4    8.55    2.48
  -2  -5  -4    5.36    2.35
  -2  -5   4    4.31    2.24
   2  -5  -4    4.40    2.93
   2   5   4    8.26    2.43
  -2   5   4    3.92    2.02
  -2   5  -4    4.87    1.68
   2   5  -4    6.75    1.85
  -2  -5   4    5.63    1.90
   2  -5   4    5.39    1.58
   2   5  -4    6.81    1.61
  -2  -5  -5   26.19    3.21
   2  -5  -5   19.32    3.37
   2   5  -5   20.33    2.88
  -2  -5   5   19.55    2.64
   2   5   5   22.91    2.80
  -2   5  -5   21.59    2.19
  -2   5   5   21.25    2.79
   2   5  -5   20.32    2.34
   2  -5   5   23.55    2.01
  -2  -5   5   21.27    2.67
   2   5  -5   25.84    2.27
   2  -5   5   16.30    2.25
   2   5   5   19.95    3.39
  -2   5  -5   26.43    2.78
  -2   5   5   20.62    2.81
  -2   5  -6    0.50    1.83
   2   5   6    1.06    2.54
  -2   5   6    4.71    2.19
  -2  -5  -6    3.25    2.59
  -2   5   6   -0.96    2.11
  -2  -5   6    1.17    1.94
   2  -5  -6    1.20    2.94
   2   5  -6    0.77    2.13
  -2   5  -6   -0.30    1.40
   2   5   6    0.20    2.18
   2   5  -6    0.90    1.55
   2  -5   6    1.16    1.24
  -2  -5   6   -0.75    2.07
   2  -5   6    0.14    1.65
   2   5  -6    1.58    1.68
   2   5   7   -0.27    2.36
  -2   5   7   -1.93    2.42
   2  -5  -7   -0.31    2.95
  -2   5  -7   -0.80    1.84
   2   5  -7    0.19    1.99
  -2  -5   7    4.39    1.93
  -2   5   7   -0.20    2.14
  -2  -5  -7    2.57    2.60
   2   5   7    0.81    2.29
  -2   5  -7    0.09    1.28
   2   5  -7   -0.87    1.39
   2  -5   7    1.08    1.42
  -2  -5   7    2.04    2.02
   2  -5   7    0.96    1.71
   2   5  -7    1.46    1.78
  -2   5   8   -1.47    2.48
  -2   5  -8    1.08    1.80
   2  -5  -8    2.91    3.18
   2   5   8    3.58    2.76
  -2   5   8   -0.41    2.25
  -2  -5   8    2.50    1.90
  -2  -5  -8    1.58    2.64
   2   5   8    0.21    2.19
   2   5  -8    1.23    1.33
  -2   5  -8    1.38    1.21
   2  -5   8   -0.40    1.53
  -2  -5   8    0.66    2.24
   2  -5   8    2.12    1.93
   2   5  -8    0.16    1.83
  -2   5   9    3.03    2.63
  -2   5  -9   -1.34    1.82
   2   5   9    1.12    2.55
   2  -5  -9    5.03    3.28
  -2   5   9    0.42    2.12
  -2  -5  -9   -1.35    2.43
   2   5   9    3.68    2.26
  -2  -5   9    2.13    1.89
   2   5  -9    1.32    1.39
  -2   5  -9   -0.14    1.07
   2  -5   9   -1.91    1.78
  -2  -5   9   -0.23    2.27
   2  -5   9    3.83    1.98
   2   5  -9    0.35    1.94
   2   5  10    3.81    1.26
   2  -5  10    3.30    2.00
  -2   5  10   -0.52    2.44
   2  -5 -10    9.34    3.45
   2   5  10    3.14    2.73
  -2   5 -10    4.02    1.85
  -2   5  10    3.86    2.43
  -2  -5 -10    4.14    2.59
   2   5  10    2.00    2.42
  -2  -5  10    2.94    1.80
   2   5 -10    3.86    1.45
  -2   5 -10    6.15    1.12
   2  -5  10    4.97    1.80
  -2  -5  10    3.52    2.34
   2   5  10    3.10    0.78
   2   5 -10    4.10    2.05
   2   5 -11   -1.60    2.21
   2  -5  11    1.75    1.89
  -2  -5  11   -2.15    2.55
  -2   5  11    3.97    2.44
   2   5  11    2.04    2.97
  -2   5 -11    0.70    1.73
   2  -5 -11   -0.36    3.21
  -2  -5 -11   -0.73    3.51
  -2  -5 -11    2.85    2.72
  -2   5  11    1.10    2.28
   2   5  11   -1.13    2.64
  -2  -5  11    1.58    1.80
   2   5 -11    1.03    1.44
  -2   5 -11    0.11    0.83
   2   5  11   -0.68    0.85
   2  -5  11   -1.76    2.25
   2   5  11   -0.44    1.33
   2   5  12    1.07    1.52
   2  -5  12   -1.64    2.31
   2   5 -12    1.47    2.24
  -2   5 -12   -1.89    1.36
   2   5 -12    1.18    1.82
   2  -5  12   -0.19    1.98
  -2  -5  12    0.28    2.57
  -2   5  12    2.44    2.68
   2  -5 -12    3.69    3.48
  -2   5 -12    0.40    1.73
   2   5  12   -0.88    2.79
  -2  -5 -12    4.99    2.91
  -2  -5 -12    3.37    3.70
  -2   5  12    3.36    2.41
   2   5  12   -0.46    2.34
  -2  -5  12    0.98    1.79
  -2   5 -12    0.98    0.77
   2   5 -12    1.45    1.41
   2   5  12   -0.15    1.01
  -2   5  12   -0.13    0.74
  -2   5  12    0.39    0.79
   2  -5  13   -1.49    2.36
  -2  -5  13   -0.30    2.72
   2   5  13    0.50    1.59
   2   5 -13    2.21    1.89
  -2   5 -13    1.64    1.33
   2   5 -13    1.42    1.39
   2   5 -13   -3.80    2.45
  -2   5  13    0.28    2.52
   2   5  13    3.28    3.12
  -2   5 -13    0.78    1.76
   2  -5 -13    0.75    3.45
  -2   5  13    2.51    2.58
  -2  -5 -13   -1.93    3.67
  -2  -5 -13   -0.60    2.89
  -2  -5  13   -0.55    1.80
   2   5  13    2.36    2.58
  -2   5  13    1.87    1.26
  -2   5  13    2.07    1.05
   2   5  13   -1.89    1.25
  -2   5 -14    2.14    1.38
   2   5 -14    1.87    1.92
   2   5 -14    2.88    1.45
  -2   5  14    4.73    1.32
   2   5 -14   -0.24    2.46
  -2   5  14    9.00    2.97
   2   5  14    7.84    2.94
   2  -5 -14    2.33    3.48
  -2   5 -14    3.01    1.72
  -2   5  14    2.56    2.38
  -2  -5 -14   -1.59    3.98
   2   5  14    3.61    2.62
  -2  -5  14    2.16    1.73
  -2   5  14    1.55    1.95
   2  -5  14    3.68    2.36
   2   5  14    5.60    1.76
  -2  -5  14   11.40    3.18
   2   5  14    3.05    1.50
  -2   5 -15    0.63    1.29
   2   5 -15    0.17    1.91
  -2   5  15    0.57    1.24
   2   5 -15   -0.50    2.49
  -2   5  15    2.30    2.75
  -2   5 -15   -3.14    1.71
   2  -5 -15    7.60    3.59
   2   5  15    4.30    3.22
  -2   5  15    1.94    2.57
   2   5  15   -0.49    2.57
  -2  -5  15    1.99    1.76
  -2   5  15    1.79    2.51
   2  -5  15    3.60    2.67
   2   5  15    2.18    1.95
  -2  -5  15   -2.33    2.85
   2   5  15    2.40    1.57
   2   5 -16    4.47    1.98
  -2   5 -16   -0.17    1.23
  -2   5  16    1.79    1.37
   2   5 -16    2.62    2.57
  -2   5  16   -0.88    2.87
  -2   5 -16    0.23    1.58
   2  -5 -16    5.77    3.68
   2   5  16    6.25    3.12
  -2   5  16   -3.95    2.79
   2   5  16    4.01    2.69
  -2  -5  16    0.13    1.72
  -2   5  16    1.50    2.95
   2   5  16    1.72    1.92
   2  -5  16   -0.87    2.57
  -2  -5  16   -2.43    3.17
   2   5  16    1.00    1.75
   2   5 -17   -1.38    1.96
  -2   5  17    1.95    1.43
   2   5 -17    0.81    2.63
  -2   5 -17    0.66    1.14
  -2   5  17   -0.89    3.03
   2   5  17   -4.45    3.11
   2  -5 -17    5.92    3.68
  -2   5 -17    2.12    1.61
  -2   5  17   -0.50    2.66
   2   5  17    7.93    3.07
  -2  -5  17    1.31    1.79
  -2   5  17    0.87    3.24
   2  -5  17   -0.92    2.78
  -2  -5  17   -0.36    3.21
   2   5  17    0.94    2.04
   2   5  17    0.31    1.86
   2   5 -18    3.14    1.99
  -2   5  18    2.98    1.59
   2   5 -18    0.85    2.79
  -2   5  18   11.81    3.26
  -2   5 -18    2.58    1.24
   2   5  18   -3.52    3.36
   2  -5 -18    2.18    3.89
  -2   5 -18    4.40    1.65
  -2   5  18    1.28    2.61
  -2  -5  18    2.97    1.85
  -2   5  18    5.40    3.59
   2   5  18    4.81    1.95
  -2  -5  18    4.53    3.41
   2  -5  18    4.50    2.90
   2   5  18    4.46    2.35
  -2   5 -19    2.76    1.34
   2  -5 -19    0.45    4.02
   2  -5  19    1.68    3.01
   2   5  19    1.96    2.40
  -2  -5  19    4.32    3.45
  -2  -5  19    0.77    1.83
  -2   5  19   -0.67    3.74
   2   5 -19    3.25    3.02
  -2   5  19    1.60    1.75
   2   5 -19    5.45    2.24
   2   5  19   -0.87    2.00
  -2   5 -20    1.24    1.34
   2  -5 -20   11.48    4.55
   2  -5  20   -0.70    3.23
  -2  -5  20    2.85    3.69
   2   5  20    3.02    2.67
  -2  -5  20    0.51    1.86
  -2   5  20    1.74    3.83
   2   5 -20    0.62    3.05
  -2   5  20    0.71    1.71
   2   5 -20    3.89    2.17
   2   5  20   -2.93    2.14
   2  -5  21   -1.46    3.24
  -2  -5  21    7.15    3.95
   2   5  21   -0.49    2.50
  -2  -5  21   -2.11    1.74
   2   5 -21   -6.08    3.45
  -2   5  21    1.78    1.76
  -2   5  21    1.44    3.62
  -2   5 -21    1.19    1.29
   2   5 -21    0.53    2.08
   2   5  21    2.10    2.28
   2   5  22    7.71    2.41
  -2  -5 -22   18.92    4.81
  -2  -5  22    7.06    2.02
   2   5 -22    1.63    3.14
  -2   5  22    2.66    1.79
  -2   5  22    5.15    3.71
  -2  -5  22   13.48    4.23
   2   5  22    5.96    2.86
   2  -5  22    1.14    3.40
   2   5 -22    4.82    2.16
  -2   5 -22    2.63    1.41
   2   5  23   -2.04    2.27
  -2  -5 -23    0.51    4.56
  -2  -5  23   -1.36    1.96
   2   5 -23    1.35    3.11
  -2   5  23    0.49    1.77
  -2   5  23    0.75    3.96
   2  -5  23    4.35    3.43
   2   5  23   -1.36    2.92
  -2  -5  23    0.90    3.73
  -2   5 -23    2.97    1.40
   2   5 -23    4.30    2.19
   2   5  24    3.37    2.27
  -2  -5 -24    1.05    4.76
  -2  -5  24   -0.37    1.97
   2   5 -24    5.57    3.36
  -2   5  24    0.69    1.81
  -2   5  24    3.83    3.88
   2   5 -24    4.91    2.16
  -2  -5  24   -2.77    3.98
   2  -5  24    6.57    3.90
   2   5  24   -1.72    2.80
  -2  -5 -25   -0.54    4.65
   2   5  25   -2.09    3.05
   2  -5  25    0.43    3.59
  -2  -5  25    2.37    4.24
  -2  -5  25    4.51    2.14
   2   5 -25    5.40    3.39
  -2   5  25    1.98    1.95
  -2   5  25   -1.17    3.71
   2   5  25    7.42    2.40
   2   5 -25   -1.11    2.15
   2   5 -26    3.41    2.23
   2  -5  26    6.97    3.79
  -2  -5  26   -2.44    4.28
   2   5  26    0.31    2.93
   2   5 -26   -1.49    3.42
  -2   5  26    2.80    2.03
  -2   5  26   -2.38    4.06
  -2  -5 -26    7.70    5.15
   2   5  26    0.22    2.32
   2   5 -27    2.71    2.22
   2  -5  27   -0.86    3.83
  -2   5  27    2.71    2.20
  -2   5  27    4.03    3.87
   2   5  27    2.53    2.38
   2   5 -27    8.71    4.07
   2  -5 -27    0.55    4.66
  -2  -5 -27   -0.56    4.93
  -2  -5  27   11.51    4.41
   2  -5  27    5.87    3.72
   2   5  27    0.96    3.02
  -2  -5  28    2.05    3.91
   2  -5  28   -0.47    3.65
   2  -5 -28    5.02    4.34
  -2  -5 -28   -3.45    4.96
   2  -5  28    2.25    4.40
   2   5 -28   -3.50    3.89
  -2   6   0   13.32    2.95
   2   6   0    9.13    3.08
   2   6   0    8.34    2.32
  -2   6   0    6.53    2.32
  -2  -6   0    9.48    2.83
  -2   6   1   -0.73    2.61
   2   6   1    1.10    2.50
  -2   6  -1    5.32    2.60
   2   6  -1    2.64    2.52
  -2  -6   1    0.91    0.55
  -2  -6  -1    0.26    2.68
  -2  -6   1    3.40    2.75
   2   6  -1   -0.18    2.04
  -2   6   1    0.37    2.33
   2   6   1    1.34    2.13
  -2   6  -1    0.33    2.11
  -2   6   2   16.69    3.03
   2   6  -2   20.33    3.32
   2   6   2   13.72    3.18
  -2   6  -2   16.18    2.93
  -2   6  -2   20.43    2.57
   2   6   2   14.53    2.76
  -2   6   2   20.17    2.88
   2   6  -2   15.76    2.39
  -2  -6   2   14.82    1.49
  -2  -6   2   21.09    3.11
  -2  -6  -2   12.76    3.31
   2  -6   3    6.26    0.92
  -2  -6   3    9.34    2.78
  -2  -6  -3    7.37    3.14
  -2   6   3    2.82    2.43
   2   6   3   13.01    2.76
  -2   6  -3   13.42    2.30
   2   6  -3    9.17    2.23
   2   6   3   10.87    2.83
  -2   6   3    7.67    2.79
  -2   6  -3    5.53    2.61
   2   6  -3    5.82    2.79
   2  -6   3    6.63    1.22
  -2  -6   3    7.38    1.56
   2  -6   4    3.23    1.14
  -2   6   4    7.60    2.78
   2   6   4    3.50    3.07
   2   6  -4    1.23    2.85
  -2   6  -4    4.07    2.55
  -2  -6   4    7.55    2.79
  -2  -6  -4    3.61    2.90
   2   6   4    0.83    2.49
  -2   6   4    3.33    2.55
  -2   6  -4    1.93    1.96
   2   6  -4    1.28    2.04
   2  -6   4    1.83    1.51
   2   6  -4    1.18    1.39
  -2  -6   4    0.66    1.78
   2   6  -5   33.09    2.72
   2  -6   5   30.81    2.53
   2   6   5   35.67    4.34
   2   6  -5   37.13    3.93
  -2  -6   5   40.34    3.93
  -2   6  -5   35.53    3.05
   2   6   5   41.27    3.95
  -2  -6  -5   40.74    4.29
   2   6  -5   38.97    3.34
  -2   6   5   35.72    3.86
  -2   6   5   41.80    4.00
  -2   6  -5   40.63    3.68
   2  -6   5   35.79    3.03
  -2  -6   5   45.93    3.45
   2   6  -6   10.05    2.95
  -2   6  -6    4.22    2.32
  -2   6   6    4.66    2.86
   2   6   6    2.41    3.26
   2  -6  -6   11.91    3.93
  -2  -6  -6    4.68    3.20
  -2  -6   6    5.07    2.61
  -2   6   6    4.40    2.73
   2   6   6    5.03    2.84
  -2   6  -6    2.15    1.86
   2   6  -6    2.10    2.04
   2  -6   6    1.47    1.88
  -2  -6   6    4.16    2.35
   2   6  -6    3.50    1.69
   2  -6   6    2.81    1.46
   2   6   7   29.13    3.57
   2   6  -7   34.64    2.95
  -2   6  -7   32.97    2.74
  -2   6   7   34.72    3.82
   2  -6   7   30.75    2.59
  -2  -6   7   27.65    3.45
  -2  -6   7   33.17    3.59
  -2  -6  -7   32.10    4.05
   2  -6  -7   29.41    4.61
   2   6   7   38.96    4.50
   2   6  -7   24.53    3.48
  -2   6   7   38.57    4.02
  -2   6  -7   30.10    3.33
   2  -6   7   25.73    3.00
   2   6  -7   28.68    2.85
  -2   6  -8   69.20    4.62
  -2   6   8   56.69    5.07
   2   6   8   63.03    5.42
   2  -6  -8   69.23    5.94
   2   6  -8   62.93    4.77
  -2  -6  -8   60.33    5.26
   2   6   8   57.57    4.91
  -2  -6   8   65.12    4.71
  -2   6   8   57.51    4.88
  -2   6  -8   56.09    3.77
   2   6  -8   55.92    4.06
   2  -6   8   48.21    3.84
  -2  -6   8   56.24    4.69
   2  -6   8   55.03    4.32
   2   6  -8   50.41    4.06
  -2   6   9   -0.29    2.85
   2   6   9    9.45    3.35
  -2   6  -9    8.86    2.41
   2  -6  -9    1.55    3.67
  -2  -6  -9    6.88    3.06
  -2  -6   9    4.88    2.51
   2   6  -9    1.49    2.37
  -2   6   9    8.93    2.82
   2   6   9    6.41    2.80
   2   6  -9    5.55    1.72
  -2   6  -9    3.67    1.50
   2  -6   9    7.14    2.40
  -2  -6   9    4.67    2.50
   2   6  -9    7.38    2.21
   2  -6   9    3.15    1.73
  -2   6  10    2.94    2.88
   2   6  10   -1.60    3.23
  -2   6 -10    0.35    2.11
  -2  -6 -10    3.85    3.03
  -2  -6  10   -0.95    2.19
   2   6 -10    3.29    2.31
   2  -6 -10   -0.80    3.63
   2   6 -10   -2.46    2.01
   2   6  10   -3.40    2.67
  -2   6  10    1.68    2.58
   2   6 -10    4.03    1.57
  -2   6 -10   -0.77    1.24
  -2  -6  10   -0.52    2.55
   2  -6  10    0.63    1.68
   2  -6  10   -0.86    2.22
   2  -6  11    8.36    2.06
  -2  -6  11   11.92    2.91
  -2   6 -11    7.66    2.18
   2   6  11    7.37    3.22
  -2  -6  11   10.23    2.42
   2  -6 -11    7.88    4.00
  -2  -6 -11    4.57    3.19
   2   6 -11    6.15    2.30
   2   6  11    9.93    3.02
  -2   6  11   11.44    2.89
  -2   6 -11    4.94    1.27
   2   6 -11    4.59    1.71
  -2   6  11    8.70    3.05
   2   6 -11   10.64    2.38
   2  -6  11    4.36    2.31
   2  -6  12    3.19    2.05
  -2  -6  12    3.52    2.70
  -2   6  12    3.67    3.00
  -2   6 -12    7.50    2.13
   2   6  12    5.21    3.39
   2  -6 -12    1.28    3.81
  -2  -6  12    7.38    2.31
   2   6 -12    4.41    2.16
  -2   6  12    3.96    2.67
   2   6  12    4.36    2.93
   2   6 -12    2.91    1.65
  -2   6 -12    2.31    1.03
   2   6 -12    3.89    2.34
   2  -6  12    0.74    2.30
  -2   6 -13    5.23    1.57
   2   6 -13    1.71    2.18
   2  -6  13    5.89    2.17
  -2   6 -13    3.07    0.97
  -2  -6  13    1.85    2.84
  -2   6  13    5.26    3.12
   2   6  13    6.23    3.21
   2  -6 -13   10.96    3.83
  -2   6 -13    7.78    2.14
  -2  -6  13    3.86    2.25
   2   6 -13    6.30    2.21
   2   6  13    2.87    2.70
  -2   6  13    5.61    2.87
   2   6 -13    4.74    1.66
   2   6 -13    4.61    2.54
   2  -6  13    6.76    2.67
  -2   6  14    5.03    3.07
  -2   6 -14    0.44    1.87
   2  -6 -14    3.59    3.87
  -2  -6  14    1.20    1.96
  -2   6  14    2.33    2.86
  -2  -6  14    3.25    2.93
   2   6 -14    6.78    2.68
   2  -6  14    1.31    2.37
   2   6 -14    3.50    1.60
   2  -6  14    5.77    2.52
   2   6 -14    3.21    2.07
  -2   6 -14   -0.55    1.46
   2  -6 -15    2.76    3.89
  -2   6 -15    3.89    1.93
  -2  -6  15    5.81    2.08
   2   6  15    3.83    0.73
  -2  -6  15    2.39    2.92
   2   6  15    5.97    2.07
   2   6 -15    3.97    2.68
   2   6 -15    2.23    1.48
   2  -6  15    4.22    2.50
   2  -6  15    3.18    2.61
  -2   6 -15    6.05    1.55
   2   6 -15    4.69    2.08
  -2   6 -16    3.69    1.91
   2  -6 -16    1.89    4.00
  -2  -6 -16   -1.41    3.93
  -2  -6  16    3.37    2.06
   2   6  16    0.45    0.87
  -2  -6  16    2.14    3.01
   2   6  16    2.50    2.49
   2   6 -16    2.89    2.77
   2  -6  16   -1.00    2.45
   2  -6  16   -2.73    2.73
   2   6 -16   -0.37    2.16
  -2   6 -16    2.25    1.34
  -2   6  17    7.83    1.06
  -2   6 -17   14.05    2.09
   2  -6 -17   11.58    4.39
  -2  -6 -17   19.32    4.62
  -2  -6  17   19.14    2.37
  -2   6  17    6.67    1.05
   2   6  17    7.66    1.30
  -2  -6  17    7.82    3.44
   2   6  17   16.33    2.93
   2   6 -17   25.19    3.41
   2  -6  17   12.79    3.05
   2  -6  17   11.45    3.15
   2   6 -17    6.99    2.31
  -2   6 -17   10.73    1.59
   2   6 -18   -1.46    2.05
   2  -6  18    5.66    2.78
   2   6 -18   -0.87    2.84
  -2   6 -18    6.23    1.37
   2  -6 -18    2.96    4.44
  -2  -6  18    4.27    2.03
  -2  -6 -18   -2.97    4.12
  -2   6  18    1.30    1.31
  -2  -6  18   -0.77    3.41
   2   6  18    3.11    2.66
   2  -6  18    2.33    2.94
   2   6  18   -0.76    1.25
  -2   6  18    1.67    1.24
  -2   6 -19    2.03    1.25
   2  -6 -19    6.06    4.60
  -2  -6 -19   12.14    4.71
  -2  -6  19    2.77    1.87
   2   6  19    3.95    2.69
   2  -6  19    1.74    3.00
  -2  -6  19    8.82    3.82
   2   6 -19   -0.18    2.04
   2  -6  19    2.10    2.75
   2   6 -19    6.04    3.13
   2   6  19    1.14    1.51
  -2  -6  20    0.38    1.84
   2  -6  20    3.26    3.54
  -2  -6  20    3.74    3.58
   2   6 -20    0.32    3.02
   2  -6  20    0.32    3.06
   2  -6 -20   -0.51    4.15
   2   6 -20    4.69    2.25
  -2  -6  21    6.94    1.85
   2  -6  21   10.16    3.50
  -2  -6  21    0.43    4.05
   2  -6  21    2.01    3.32
   2  -6 -21    6.30    4.62
   2   6 -21    3.93    2.08
   2   6 -21    6.26    3.37
   2  -6  22   -3.53    3.67
   2   6 -22    2.75    3.41
   2  -6 -22   -0.54    4.62
   2   6 -22    0.71    2.04
  -2  -6  22    5.32    3.87
   2  -6  22   -3.13    3.35
   2  -6  23    5.58    3.81
   2   6 -23    4.63    3.55
   2  -6 -23   -2.19    4.70
   2   6 -23   -0.18    2.12
   2  -6  23    1.22    3.37
  -2  -6  23    5.95    3.80
   2  -6  24   -1.56    3.76
   2   6 -24    6.65    3.77
   2  -6 -24    6.14    4.86
  -2  -6  24    8.48    4.11
   2  -6  24    5.47    3.84
   2  -6  25    6.56    3.88
   2  -6 -25   -0.57    5.37
  -2  -6  25   10.17    4.42
   2  -6  25   -0.43    3.66
   2   6 -25    3.44    3.61
   2   7   0    2.42    2.99
  -2   7   0    3.52    2.81
  -2   7   0    7.33    2.49
   2   7   0    6.75    2.29
  -2  -7   0    0.30    2.92
  -2   7   1    3.34    2.96
   2   7  -1   -1.78    2.83
  -2   7  -1    0.79    2.66
   2   7   1   -1.23    2.95
   2   7   1   -0.21    2.28
  -2   7   1    1.22    2.26
   2   7  -1    0.99    2.06
  -2   7  -1   -2.01    2.22
  -2  -7  -1    0.91    2.92
  -2  -7   1    2.03    2.74
  -2   7   2    1.14    2.90
   2   7   2    4.09    2.97
  -2   7  -2    6.41    2.85
   2   7  -2    2.03    2.76
  -2  -7   2    0.28    2.77
  -2  -7  -2    3.73    2.93
  -2   7  -2    0.17    2.08
   2   7  -2   -0.77    2.03
   2   7   2   -0.87    2.28
  -2   7   2   -0.21    2.58
  -2   7   3    8.73    3.19
   2   7  -3    8.23    3.14
  -2   7  -3    6.27    2.93
   2   7   3    8.65    2.94
  -2  -7   3   12.03    3.10
  -2  -7  -3   12.89    3.44
   2   7  -3    3.91    2.13
  -2   7  -3    1.82    2.18
   2   7   3   12.13    2.74
  -2   7   3    7.14    2.77
   2   7   4   21.80    3.13
  -2   7   4   28.28    3.47
  -2   7  -4   20.00    2.53
   2   7  -4   17.47    2.60
  -2  -7  -4   24.14    3.80
  -2  -7   4   23.85    3.50
  -2   7   4   28.88    3.74
  -2   7  -4   16.51    3.23
   2   7  -4   18.29    3.49
   2   7   4   17.51    3.42
  -2  -7   4   17.34    1.48
  -2  -7   4   15.41    1.59
   2  -7   5    1.10    0.76
  -2  -7  -5    0.99    2.84
  -2  -7   5    1.88    2.78
   2   7   5    0.24    2.76
  -2   7  -5    5.40    2.00
  -2   7   5    3.40    2.78
   2   7  -5    0.17    2.00
  -2   7   5    0.30    2.60
   2   7  -5    3.80    2.90
  -2   7  -5   -1.41    2.74
   2   7   5   -0.33    3.14
  -2  -7   5    1.14    1.06
   2  -7   5    0.44    0.96
  -2  -7   5    0.63    1.29
   2  -7   6    3.68    1.13
   2   7   6    3.40    2.79
  -2   7   6    8.24    2.72
  -2   7  -6    4.97    1.87
   2   7  -6    5.75    1.93
  -2  -7  -6   10.77    3.41
  -2  -7   6    4.98    2.71
  -2   7  -6    2.95    2.59
   2   7  -6    4.50    2.77
   2   7   6    3.00    3.31
  -2   7   6    0.61    2.72
   2  -7   6    3.83    1.56
  -2  -7   6    4.42    1.71
   2  -7   7    2.29    1.19
  -2   7   7    9.99    2.79
   2   7   7    1.96    2.56
   2   7  -7    5.93    1.95
  -2   7  -7    4.89    1.81
  -2  -7  -7    1.71    3.39
  -2  -7   7    6.15    2.77
   2   7  -7    4.90    2.82
  -2   7   7    3.75    2.83
  -2   7  -7    2.89    2.50
   2   7   7    4.40    3.46
   2  -7   7    3.14    1.77
  -2  -7   7    0.90    1.89
  -2   7   8    2.23    3.12
   2   7  -8    3.30    2.68
  -2   7  -8   -0.21    2.39
   2   7  -8    0.32    1.79
  -2   7  -8   -0.12    1.63
  -2   7   8    6.22    2.79
  -2  -7   8   -1.25    2.66
   2  -7   8    1.19    1.31
  -2  -7   8   -0.63    2.01
   2  -7   8    1.56    1.84
  -2   7  -9    2.05    2.40
   2   7  -9    0.74    2.58
  -2   7   9   -0.97    3.08
   2   7  -9    0.31    1.72
  -2   7  -9    1.22    1.49
  -2   7   9    4.23    3.11
   2  -7   9    2.90    2.00
  -2  -7   9    0.24    2.23
   2  -7   9    1.90    1.38
  -2  -7   9    1.95    2.54
  -2  -7  10    2.14    2.55
   2   7 -10   -0.30    1.69
   2  -7  10    1.27    2.06
  -2  -7  10    2.07    2.36
   2   7 -10    2.18    2.53
  -2   7 -10    4.70    2.40
   2  -7  10   -0.14    1.61
   2  -7  11    0.64    1.71
   2  -7  11    0.91    2.16
  -2  -7  11    4.68    2.61
   2   7 -11   -0.29    1.69
  -2  -7  11    4.17    2.61
   2  -7 -11    1.86    4.03
   2   7 -11    4.48    2.62
   2  -7  12    0.98    2.16
  -2  -7  12    2.04    2.55
   2   7 -12   -2.99    2.51
   2  -7  12    3.53    1.86
  -2  -7  12   -0.22    2.34
   2  -7 -12   -4.30    4.29
   2  -7 -13    2.45    3.88
  -2  -7  13    6.73    2.51
   2   7 -13    0.59    2.21
  -2  -7  13    0.31    2.62
   2   7 -13    1.57    2.39
   2  -7  13   -1.16    1.94
   2   7 -13   -1.69    2.33
  -2   7 -13   -0.27    1.62
   2  -7  13    6.47    2.43
   2   7 -14    0.21    2.33
  -2  -7  14   -0.97    2.77
  -2   7 -14   -0.13    1.59
   2   7 -14    2.29    2.13
   2  -7  14    0.63    1.99
   2  -7 -14    2.51    4.22
  -2  -7  14    6.46    2.44
   2  -7  14    7.70    2.53
   2   7 -15    0.46    2.46
  -2  -7  15    5.40    2.94
   2   7 -15    1.02    2.18
   2  -7  15    2.74    2.24
   2  -7 -15   -2.56    4.45
  -2  -7  15   -0.99    2.14
   2  -7  15    0.58    2.34
   2   7 -16    1.23    2.63
  -2  -7  16    1.05    2.71
   2   7 -16    1.60    2.21
   2  -7  16   -0.25    2.23
  -2  -7  16    3.00    2.22
   2  -7 -16    5.24    4.35
   2  -7  16    3.05    2.58
   2   7 -17    1.05    2.67
  -2  -7  17    7.31    3.12
   2   7 -17   -0.78    2.16
   2  -7  17    7.13    2.70
   2  -7 -17    3.74    4.63
   2  -7  17    4.16    2.71
   2   7 -18    5.88    3.19
  -2  -7  18    0.76    3.07
   2   7 -18    2.87    2.26
   2  -7 -18    2.19    4.29
   2  -7  18    3.35    2.81
   2  -7  18    1.42    2.69
   2  -7  19    1.82    2.94
  -2  -7  19    4.33    3.22
   2  -7 -19    6.13    4.84
   2   7 -19    6.23    3.27
   2  -7  19    2.45    2.93
   2  -7  20    4.84    3.24
  -2  -7  20   -0.82    3.23
   2  -7  20    5.48    3.15
   2  -7 -20   -1.13    5.30
   2   7 -20    3.45    3.25
  -2   8   0    3.28    3.19
  -2  -8   0    2.41    3.38
   2   8   0    1.11    2.12
  -2   8   0    1.06    2.57
  -2   8   1   -0.92    2.97
  -2  -8   1   -0.34    3.34
   2   8  -1   -1.29    2.13
  -2   8   1   -1.32    2.67
   2   8   1   -0.23    2.39
  -2   8   2    4.02    3.29
   2   8  -2    0.32    3.11
  -2  -8   2    4.35    3.30
   2   8  -2    1.46    2.19
  -2   8   2   -0.23    2.58
   2   8  -3   -0.62    3.09
  -2   8   3   -0.63    3.37
  -2   8   3    0.71    2.89
  -2  -8   3    0.99    3.27
  -2  -8   4   -1.94    3.18
   2   8  -4   -0.30    3.04
  -2  -8   5    7.61    3.34
   2   8  -5    5.34    3.28
  -2  -8   6   18.09    3.80
  -2  -8   7   11.01    3.38
  -2  -8   8   -0.30    3.09
  -2  -8   9   -2.05    3.06
  -2  -8  10   -4.58    3.02
  -2  -8  11    1.95    2.83
  -3   0   0   -0.28    0.75
  -3   0  -1   -0.04    0.69
  -3   0  -2    2.06    0.72
  -3   0  -3    0.76    0.75
   3   0   3    0.86    0.80
   3   0   4    1.56    0.87
  -3   0  -4    0.73    0.85
   3   0   5   -0.96    1.20
   3   0   5   -0.54    0.94
  -3   0  -5   -0.10    0.95
   3   0   6 9464.80   92.49
  -3   0   6 9679.86   94.25
  -3   0  -6 9999.00   92.23
   3   0   6 9806.59   92.07
  -3   0  -7    0.56    1.10
  -3   0  -7    1.11    1.29
   3   0   7   -0.43    1.24
   3   0  -7   -0.46    1.42
   3   0   7   -0.91    1.12
  -3   0   7   -2.75    1.91
  -3   0  -8   -0.14    1.01
   3   0   8    0.13    1.08
  -3   0  -8    2.02    1.34
   3   0   8   -0.24    1.21
  -3   0   8   -1.20    1.85
   3   0  -8    1.00    1.37
   3   0  -9   -0.77    1.29
  -3   0  -9    0.15    1.10
   3   0   9    0.63    1.13
   3   0   9   -1.50    1.38
   3   0   9    0.43    1.21
  -3   0  -9   -0.58    1.30
   3   0   9    0.12    1.28
  -3   0   9    0.30    1.28
  -3   0   9    0.33    1.86
   3   0 -10   16.30    1.93
  -3   0 -10   12.20    1.57
   3   0  10   13.99    1.45
   3   0  10   13.10    1.76
   3   0  10   10.93    1.62
  -3   0 -10   12.84    1.74
   3   0  10    9.00    1.80
  -3   0  10   14.93    1.74
  -3   0  10   10.87    2.18
   3   0 -11   -0.78    1.55
  -3   0 -11    1.00    1.20
   3   0  11   -0.08    1.21
   3   0  11   -0.14    1.59
  -3   0 -11    1.04    1.42
   3   0  11   -0.30    1.32
   3   0  11    1.08    1.48
  -3   0  11   -0.12    1.42
  -3   0  11   -0.75    2.04
   3   0  12    3.81    1.48
   3   0 -12    2.82    1.70
  -3   0 -12    4.20    1.38
   3   0  12    6.40    1.39
   3   0  12    2.95    1.68
  -3   0  12    5.84    2.19
   3   0  12    6.73    1.77
  -3   0  12    4.20    1.74
  -3   0 -12    6.04    1.68
  -3   0  13    1.94    2.36
   3   0  13   -0.48    1.58
  -3   0 -13    0.68    1.69
   3   0  13    0.17    1.81
  -3   0  13    2.63    1.78
   3   0  13   -0.35    1.62
   3   0 -13    2.14    2.04
   3   0  14 1651.67   88.52
  -3   0  14 1738.27   88.80
   3   0 -14 1708.89   88.59
  -3   0 -14 1742.01   88.34
   3   0  14 1690.44   88.09
   3   0  14 1682.47   88.20
  -3   0  14 1701.59   88.28
   3   0 -14 1742.54   88.45
   3   0  15   -0.56    1.64
  -3   0 -15    0.48    2.05
   3   0  15   -1.76    2.12
   3   0 -15   -1.03    2.24
  -3   0  15    1.46    2.64
   3   0  15   -0.79    1.69
   3   0 -15    1.77    1.94
  -3   0  15    0.59    1.87
   3   0  16    1.54    1.46
  -3   0 -16    0.52    1.78
   3   0 -16    3.27    2.16
   3   0  16    1.05    2.10
  -3   0  16    2.06    2.27
   3   0  16   -1.11    1.51
   3   0 -16    0.76    2.01
  -3   0  16    3.12    1.60
   3   0  17   -0.51    1.53
  -3   0  17   -0.82    2.37
  -3   0 -17   -0.18    1.86
   3   0 -17    0.91    1.91
   3   0  17    2.46    1.90
  -3   0  17   -0.16    1.64
   3   0  17   -0.44    1.58
   3   0 -17    2.43    1.76
   3   0  18   43.73    4.16
   3   0 -18   48.53    4.21
  -3   0  18   59.54    4.71
  -3   0 -18   44.16    3.92
   3   0  18   51.79    3.58
   3   0  18   45.81    3.64
  -3   0  18   51.62    3.85
   3   0 -18   54.04    4.14
   3   0  19   -0.85    1.61
  -3   0 -19   -1.46    2.13
   3   0 -19    1.76    2.25
   3   0  19   -1.25    2.27
  -3   0  19   -0.61    2.42
   3   0 -19    0.23    2.12
   3   0  19   -0.48    1.75
  -3   0  19    1.45    1.94
   3   0  20    4.80    1.82
  -3   0 -20    0.88    2.15
   3   0  20    3.44    2.40
   3   0 -20   -1.58    2.47
  -3   0  20    2.55    2.69
   3   0 -20    1.21    2.31
   3   0  20    3.69    1.83
  -3   0  20    1.71    1.88
   3   0  21    2.06    1.87
  -3   0  21   -2.34    2.60
  -3   0 -21   -1.87    2.49
   3   0 -21    2.47    2.63
   3   0  21    2.50    2.62
  -3   0  21    3.16    2.08
   3   0 -21    0.26    2.59
   3   0  21    0.87    1.90
   3   0 -22  155.04    9.80
   3   0  22  152.06    9.85
  -3   0  22  146.98   10.13
   3   0  22  152.43    9.12
   3   0 -22  152.42    9.73
   3   0  22  168.76    9.23
  -3   0  22  154.92    9.29
  -3   0 -22  159.07    9.57
  -3   0  23    3.67    3.39
  -3   0 -23    1.29    2.53
   3   0  23    3.39    2.79
   3   0 -23    1.19    2.65
   3   0  23    0.53    2.19
  -3   0  23    3.00    2.42
   3   0  23    2.07    2.23
   3   0 -23   -1.71    3.04
  -3   0  24    8.06    3.51
  -3   0 -24    8.90    3.11
   3   0 -24    9.48    3.16
   3   0  24   10.64    3.28
   3   0  24   13.40    2.64
   3   0  24    8.01    2.44
   3   0 -24    8.33    3.35
  -3   0  24    9.81    2.80
  -3   0  25    4.01    3.64
   3   0  25    2.31    2.57
  -3   0 -25   -0.28    3.09
   3   0 -25   -0.31    3.13
   3   0 -25    3.17    3.27
   3   0  25    1.69    3.09
  -3   0  25    2.08    2.52
   3   0  25   -2.61    2.39
   3   0 -26   63.62    5.86
   3   0  26   62.06    5.76
  -3   0  26   69.25    6.45
  -3   0  26   63.18    5.14
   3   0  26   62.34    4.98
   3   0  26   67.49    5.02
  -3   0  26   64.70    5.04
   3   0 -26   74.22    5.87
  -3   0 -26   69.82    5.67
  -3   0 -27    2.13    3.00
   3   0 -27   -4.38    3.26
  -3   0  27   -1.56    2.40
   3   0  27    0.21    2.42
   3   0 -27    1.34    3.19
  -3   0  27    1.73    2.63
  -3   0  27   -1.30    3.74
   3   0  27    2.97    3.41
   3   0  27   -0.85    2.19
   3   0 -28    3.18    3.14
  -3   0 -28   -3.48    3.08
  -3   0  28    5.33    2.59
   3   0  28    5.39    2.52
   3   0 -28   -3.46    3.44
  -3   0  28   -0.77    2.35
   3   0  28    0.69    3.12
   3   0  28    3.48    3.36
  -3   0  28    1.81    3.55
   3   0  28    0.88    2.30
   3   0 -29    1.46    3.35
  -3   0 -29   -2.95    3.09
  -3   0  29    1.94    2.72
   3   0  29   -0.45    2.48
   3   0 -29   -5.70    3.31
  -3   0  29    2.11    2.80
   3   0  29    3.94    3.51
   3   0  29    1.61    3.52
  -3   0  29    0.94    3.78
   3   0  29    1.36    2.54
   3   0 -30    3.77    3.57
  -3   0 -30   -1.01    3.07
  -3   0  30   -0.75    2.51
   3   0  30    0.70    2.58
   3   0 -30    7.97    3.30
  -3   0  30    1.63    2.84
   3   0  30    4.82    3.20
  -3   0  30    0.49    3.53
   3   0  30    5.03    3.57
   3   0  30   -1.39    2.53
   3   0 -31    2.73    3.48
  -3   0 -31    0.35    3.25
  -3   0  31    4.19    2.87
   3   0  31    3.13    2.71
   3   0 -31    1.49    3.25
  -3   0  31   -1.12    2.75
   3   0  31    2.62    2.34
   3   0  31    2.29    3.43
   3   0  31    1.30    3.54
  -3   0  31    1.00    4.19
  -3   0  32    0.81    2.86
   3   0  32    1.25    2.82
   3   0  32    1.97    3.22
   3   0 -32    5.75    3.55
   3   0  32    0.73    2.53
  -3   0 -32    0.36    3.36
   3   0 -32    0.40    3.60
   3   0  32    2.23    3.56
  -3   0  32   -2.08    4.19
  -3   0  33    6.43    3.12
   3   0  33    5.16    3.00
   3   0  33   -0.25    2.63
   3   0 -33   -0.41    3.31
  -3   0 -33    0.74    3.31
   3   0  33   -1.62    3.56
   3   0 -33    3.46    3.33
  -3   0  33   -2.14    4.29
   3   0  33   -2.31    3.82
  -3   0  34    6.07    4.50
   3   0  34    1.43    3.81
   3   0 -34    4.25    3.81
  -3   0 -34    1.89    3.35
  -3   0  34    0.57    3.04
   3   0 -34    8.28    3.62
   3   0  34   -3.75    3.80
   3   0  34    1.25    2.66
   3   0 -35    0.44    4.10
  -3   0 -35    1.16    3.55
   3   0 -35   -8.49    4.05
   3  -1   0   -0.25    0.84
  -3   1   0    0.15    0.68
  -3   1   0    0.67    0.98
   3  -1   0   -0.38    1.05
  -3  -1   0   -1.52    1.20
   3   1   0    0.18    0.95
  -3   1   1    2.03    1.11
   3  -1  -1    1.18    1.13
  -3  -1   1    1.34    1.37
  -3  -1  -1    2.04    1.11
   3   1   1   -0.64    0.87
   3  -1  -1    1.67    0.92
   3  -1   1    2.82    0.68
  -3   1   1    1.23    0.79
   3   1  -1   -1.93    0.90
   3   1  -1   -0.56    1.00
  -3   1  -1    1.62    0.57
   3  -1   1    2.07    0.98
  -3   1  -1    1.40    1.01
   3   1   2    0.22    0.88
  -3   1   2   11.81    1.35
  -3   1   2    9.08    1.07
   3  -1  -2    8.47    1.20
   3   1  -2   -0.73    0.96
   3   1  -2   -2.04    1.22
  -3  -1   2   12.23    1.76
   3  -1  -2    9.97    1.40
   3  -1   2   13.31    1.28
  -3  -1  -2    8.45    1.23
  -3   1  -2   13.61    1.25
   3  -1  -3   21.09    1.88
  -3  -1   3   26.02    1.69
   3   1  -3   -0.90    1.29
  -3   1  -3   23.62    1.33
  -3  -1   3   17.58    2.11
   3   1  -3   -0.10    1.44
  -3  -1  -3   24.85    1.69
  -3   1  -3   25.35    1.73
   3  -1   3   25.94    1.76
   3   1   3    0.07    1.23
  -3   1   3   27.64    1.89
  -3   1   3   26.31    1.76
   3  -1  -3   24.22    1.74
  -3   1  -4   25.64    1.46
  -3  -1   4   26.33    1.91
   3   1  -4   14.41    1.75
   3  -1  -4   32.65    2.24
  -3   1   4   23.37    2.06
   3   1  -4   27.29    2.28
  -3  -1  -4   28.93    1.98
  -3   1  -4   25.69    1.94
   3  -1   4   22.23    1.99
   3   1   4    7.81    1.64
  -3   1   4   28.12    2.08
   3  -1  -5  107.70    6.15
  -3   1   5  108.95    6.20
   3   1  -5   96.15    6.28
   3   1  -5  114.31    6.00
  -3  -1   5  110.75    5.99
   3   1   5  112.38    6.04
   3  -1   5  110.98    6.08
  -3  -1  -5  113.12    6.03
   3   1  -5  105.45    6.06
  -3   1   5  102.97    6.06
  -3  -1  -5   91.44    6.03
   3   1  -6    3.69    1.25
  -3  -1  -6    4.62    1.20
   3   1  -6    5.00    1.27
   3  -1   6    4.44    1.30
  -3   1   6    4.05    1.56
   3   1   6    5.36    1.28
   3   1   6    3.20    1.61
  -3  -1  -6    2.86    1.73
  -3  -1  -6    3.40    1.37
  -3  -1   6    5.81    1.14
   3  -1   6    4.28    1.27
   3  -1  -6    4.78    1.43
   3   1  -6    6.44    1.78
   3  -1   7   87.78    4.60
   3   1  -7   91.81    5.15
  -3  -1   7   89.71    5.11
   3  -1   7   89.13    5.13
   3   1   7   93.48    5.12
  -3  -1  -7   94.28    5.10
   3  -1  -7   85.32    5.20
   3   1  -7   91.21    5.44
   3   1   7   86.21    5.26
  -3  -1  -7   90.76    5.40
  -3   1  -7   72.58    4.60
   3   1   7   90.61    5.16
  -3  -1  -7   82.67    5.07
   3  -1   7   88.68    4.58
  -3  -1   7   93.56    5.02
  -3   1   7   90.91    5.36
   3  -1   7   88.87    5.10
  -3   1  -8   41.14    2.41
   3   1   8   42.29    3.21
  -3  -1  -8   47.54    3.26
  -3   1  -8   31.53    2.30
  -3  -1  -8   43.74    2.94
   3   1   8   38.71    2.94
   3  -1   8   41.55    2.27
  -3   1   8   44.47    3.19
  -3  -1   8   42.51    2.75
   3   1  -8   36.36    3.12
   3  -1  -8   47.11    3.16
   3   1   8   39.07    2.82
   3  -1   8   40.37    2.33
  -3  -1   8   42.31    2.82
   3   1  -8   46.31    2.95
   3   1   8   36.84    2.80
   3   1   9  111.40    6.43
  -3  -1  -9   96.65    6.51
   3   1   9  113.98    6.45
   3  -1   9  112.48    5.96
  -3   1   9  115.77    6.75
  -3  -1   9  121.30    6.39
   3   1  -9  118.68    6.80
   3  -1  -9  114.26    6.63
   3   1   9  112.96    6.48
  -3  -1   9  118.81    6.51
   3   1  -9  109.66    6.46
   3  -1   9  110.82    6.03
   3   1   9  104.06    6.67
  -3   1  -9  108.36    6.08
  -3  -1  -9  115.95    6.77
   3   1  10  420.94   22.29
  -3  -1 -10  421.95   22.30
   3   1  10  432.74   22.25
   3  -1  10  433.17   21.84
  -3   1  10  414.20   22.52
  -3  -1  10  422.74   22.16
   3  -1 -10  410.30   22.40
   3   1 -10  442.14   22.58
   3   1  10  410.31   22.27
  -3  -1  10  416.12   22.21
   3  -1  10  418.50   21.89
   3   1 -10  430.97   22.29
  -3   1 -10  411.14   21.95
   3   1  10  385.53   22.33
  -3  -1 -10  428.89   22.51
   3  -1 -11   18.13    2.40
  -3   1 -11   19.48    1.78
  -3  -1 -11   23.35    2.31
   3  -1  11   19.33    1.56
   3   1  11   18.32    2.16
   3   1  11   19.87    2.24
   3   1  11   19.53    2.34
  -3  -1 -11   16.49    2.51
   3   1  11   18.99    2.13
   3   1 -11   22.18    2.23
   3  -1  11   24.12    1.68
  -3  -1  11   19.54    2.09
  -3   1  11   22.42    2.71
   3   1 -11   19.66    2.45
   3  -1 -11   20.97    2.34
   3  -1  12   -0.27    0.94
   3   1 -12    0.53    1.60
   3  -1 -12   -0.51    1.83
  -3  -1 -12    0.56    1.61
   3  -1  12    0.11    0.95
   3   1  12   -1.32    1.56
   3   1  12   -1.02    1.60
   3   1  12    2.22    1.84
  -3  -1 -12    0.52    1.98
  -3   1 -12   -0.67    1.18
   3   1  12    0.96    1.56
  -3  -1  12    1.59    1.62
   3  -1 -12    0.82    1.82
   3   1 -12    0.19    1.95
  -3   1  12   -0.95    1.94
   3  -1  13    4.96    1.20
   3  -1 -13    8.74    2.31
   3   1 -13    5.93    1.80
  -3  -1 -13    7.47    1.83
   3  -1  13    6.55    1.21
   3   1  13    9.13    1.85
   3   1  13    6.88    1.90
   3  -1 -13    7.11    1.94
   3   1  13    7.63    1.83
  -3   1 -13    7.65    1.44
  -3  -1 -13    7.14    2.12
   3   1  13    5.01    1.74
  -3  -1  13    7.73    1.88
  -3   1  13    7.72    2.22
   3  -1 -14   22.74    2.84
  -3   1  14   19.51    2.41
  -3   1 -14   23.16    2.20
  -3  -1 -14   23.61    2.55
   3  -1  14   21.63    1.82
   3   1  14   23.97    2.56
  -3   1 -14   19.39    2.60
   3  -1 -14   24.06    2.65
   3   1  14   22.86    2.64
  -3  -1 -14   20.99    2.80
   3   1  14   21.70    2.66
   3   1  14   21.62    2.51
   3   1 -14   27.80    2.53
  -3  -1  14   22.23    2.32
   3  -1  14   25.24    1.94
  -3   1  14   21.30    2.89
  -3   1  15    2.63    1.97
   3  -1  15    5.66    1.30
   3   1 -15    4.95    1.93
   3  -1 -15    5.99    2.28
  -3   1 -15    3.81    1.62
  -3  -1 -15    2.68    2.20
   3   1  15    3.72    1.84
  -3  -1 -15    5.94    1.84
   3  -1  15    2.68    1.23
   3   1  15    5.71    1.82
   3  -1 -15    3.12    2.06
  -3   1 -15    2.10    2.17
   3   1  15    7.18    2.13
   3   1  15    5.23    1.95
  -3  -1  15    3.16    1.72
  -3   1  15    6.04    2.33
   3   1  16   24.43    2.84
   3  -1  16   30.56    2.31
   3  -1 -16   33.25    3.13
  -3   1  16   35.36    3.57
   3   1  16   32.19    3.12
   3   1  16   26.74    2.93
  -3  -1  16   37.08    2.91
   3  -1  16   31.25    2.44
   3   1 -16   28.55    2.90
  -3   1  16   27.34    2.83
   3  -1 -16   28.45    3.26
   3   1  16   29.43    2.95
  -3   1 -16   28.87    2.70
  -3  -1 -16   30.61    3.45
   3   1  17   77.88    5.03
   3  -1  17   78.16    4.55
  -3   1  17   84.07    5.80
   3  -1 -17   72.38    5.38
   3   1  17   73.79    5.39
   3   1  17   73.23    5.14
   3   1 -17   72.20    5.14
   3   1  17   64.52    5.05
   3  -1  17   70.92    4.59
  -3  -1  17   78.56    5.03
  -3   1  17   72.64    5.03
   3  -1 -17   75.87    5.48
  -3   1 -17   74.70    4.90
  -3  -1 -17   85.33    5.62
   3  -1  18  168.38    8.93
   3   1  18  157.39    9.32
   3   1  18  160.54    9.67
   3  -1 -18  157.52    9.69
  -3   1  18  163.47   10.04
   3   1  18  148.29    9.44
  -3   1  18  162.92    9.47
   3  -1  18  157.14    9.00
   3   1  18  162.60    9.47
   3   1 -18  175.38    9.56
  -3  -1  18  158.70    9.32
  -3   1 -18  162.91    9.25
  -3  -1 -18  164.99    9.82
   3  -1 -18  154.16    9.75
   3   1  19    2.08    1.90
   3  -1  19    5.29    1.46
  -3   1  19   -1.47    2.76
   3   1  19    1.94    2.18
   3  -1 -19    1.21    2.26
  -3  -1 -19    0.76    2.48
  -3   1 -19    3.98    1.92
   3  -1 -19    0.78    2.49
   3   1  19    1.49    1.95
  -3  -1  19    5.93    2.10
   3   1 -19    2.46    2.21
  -3   1  19    3.12    2.01
   3   1  19    6.87    2.14
   3  -1  19    4.46    1.52
   3   1  20   13.57    2.35
   3  -1  20   11.92    1.83
  -3   1  20   13.06    3.08
   3   1  20   15.72    2.63
   3  -1 -20   15.63    2.68
   3  -1 -20   18.31    2.91
  -3  -1 -20   17.38    3.04
  -3   1 -20   12.42    2.29
   3   1  20   11.48    2.48
  -3  -1  20   14.55    2.45
  -3   1  20   16.27    2.44
   3   1 -20   12.45    2.64
   3  -1  20   16.59    2.03
   3   1  20   10.99    2.30
   3  -1  21    9.15    1.81
   3   1  21   14.92    2.46
  -3   1  21    8.86    3.06
   3   1  21   12.49    2.88
   3  -1 -21    8.18    2.75
   3  -1 -21   10.62    2.99
  -3  -1 -21   14.00    3.13
  -3   1 -21   14.36    2.44
   3   1  21   15.14    2.77
  -3  -1  21   14.23    2.41
   3   1 -21   12.87    2.66
   3   1  21   10.05    2.43
   3  -1  21   14.50    2.06
  -3   1  21   10.80    2.56
  -3   1  22    8.70    2.27
   3  -1  22   17.12    2.17
   3   1  22   17.75    2.72
  -3   1  22   12.08    3.04
   3  -1 -22   12.10    3.11
   3   1  22   14.64    3.20
  -3   1 -22    8.82    2.39
   3  -1 -22   14.72    3.25
  -3  -1 -22   10.84    3.00
   3   1  22   13.91    2.78
  -3  -1  22   13.40    2.42
  -3   1  22   12.54    2.49
   3  -1  22   11.66    2.07
   3   1  22    9.46    2.51
   3   1 -22    9.72    2.66
   3   1 -23    0.76    2.69
   3   1  23    2.22    2.25
  -3   1  23    2.28    2.26
   3  -1  23    5.20    2.04
  -3   1  23    1.66    2.29
   3  -1  23    5.45    1.98
   3   1  23    4.93    2.58
   3   1  23    8.77    2.79
   3  -1 -23    6.25    3.02
   3  -1 -23    6.66    3.17
  -3  -1 -23    0.92    2.86
  -3   1 -23    1.70    2.26
   3   1  23    4.16    2.43
  -3  -1  23    4.30    2.46
  -3   1  23    1.09    3.25
   3   1 -24    9.66    3.00
   3   1  24   10.21    2.85
  -3   1  24   11.37    3.11
   3  -1  24    8.79    2.37
  -3   1  24    3.86    2.50
   3   1  24    7.27    2.62
   3  -1  24    8.73    2.32
   3  -1 -24    6.20    3.22
   3   1  24    6.33    3.06
  -3  -1 -24    6.69    3.61
   3  -1 -24    8.94    3.71
  -3   1 -24    7.17    2.61
   3   1  24    7.32    2.86
  -3  -1  24    3.82    2.62
  -3   1  24    4.19    3.63
  -3   1  25   30.17    3.85
   3   1  25   30.39    3.63
   3   1 -25   38.67    4.17
   3  -1  25   28.38    3.01
   3  -1  25   33.61    3.11
  -3   1  25   30.65    3.59
   3   1  25   32.91    3.77
   3   1  25   29.60    4.16
   3  -1 -25   24.51    3.91
   3  -1 -25   27.59    4.53
  -3  -1 -25   28.49    4.49
  -3   1 -25   27.51    3.49
   3   1  25   29.97    3.82
  -3  -1  25   28.30    3.40
  -3  -1  25   21.22    4.49
  -3   1  25   24.72    4.48
   3   1 -26    6.46    3.05
   3   1  26   10.03    2.94
  -3   1  26    8.30    2.81
  -3   1  26    9.28    3.03
   3   1  26    7.84    2.84
   3  -1  26    8.77    2.30
   3  -1 -26    5.98    3.28
  -3  -1 -26   13.06    3.56
   3  -1 -26    5.75    3.54
  -3   1 -26    6.64    2.86
   3   1  26    6.77    3.15
  -3  -1  26    9.21    2.72
   3  -1  26    8.23    2.28
   3   1  26    7.68    3.51
  -3   1  26   11.22    3.80
  -3  -1  26    6.78    3.92
   3   1 -27    8.54    3.09
   3   1  27    7.62    2.77
  -3   1  27    6.49    2.80
  -3   1  27    5.04    2.91
   3   1  27    0.24    2.76
   3  -1  27    5.62    2.16
   3  -1 -27    8.46    3.14
  -3   1 -27   13.09    3.03
   3  -1 -27    7.46    3.73
  -3  -1 -27    6.80    3.42
   3   1  27    1.83    2.75
  -3  -1  27    6.94    2.79
   3  -1  27    7.80    2.20
  -3   1  27    7.81    3.85
   3   1  27    0.37    3.33
  -3  -1  27    6.59    3.75
   3   1  28   11.27    2.88
   3   1 -28    0.32    2.87
  -3   1  28    6.71    2.71
  -3   1  28    3.47    2.87
   3  -1  28    6.97    2.34
   3   1  28    2.69    2.70
   3  -1 -28    5.64    2.97
   3  -1 -28    2.32    3.55
  -3  -1 -28    4.81    3.70
  -3   1 -28    4.80    2.82
   3   1  28    3.80    2.99
   3  -1  28    2.18    1.99
  -3  -1  28    4.52    2.52
  -3   1  28    4.52    3.63
  -3  -1  28    5.46    3.86
   3   1  28    4.96    3.60
   3  -1  28    8.30    3.49
   3   1  29    0.51    2.57
  -3   1  29    2.47    2.86
  -3  -1  29    1.82    2.54
  -3   1  29   -1.03    2.63
   3  -1  29    0.37    2.30
   3   1  29    0.25    2.71
   3  -1 -29    2.74    3.04
   3   1 -29    4.28    3.36
  -3   1 -29    1.38    2.72
   3  -1 -29   -0.40    3.50
  -3  -1 -29    3.05    3.29
   3   1  29   -2.62    2.92
  -3  -1  29    3.18    2.54
   3  -1  29    0.19    2.08
  -3   1  29   -0.94    3.85
  -3  -1  29   -0.47    3.95
   3  -1  29    4.11    3.43
   3   1  29    0.79    3.27
   3   1  30    8.35    2.93
  -3  -1  30    8.72    2.83
  -3   1  30    9.59    2.88
   3   1  30    8.63    2.96
   3  -1  30    4.88    2.37
   3  -1 -30    8.13    3.23
   3   1 -30    9.86    3.36
  -3  -1 -30    4.33    3.81
  -3   1 -30    8.31    2.98
   3  -1 -30    1.25    3.66
   3  -1  30    3.62    3.41
   3   1  30    3.38    2.81
  -3  -1  30   12.76    2.78
   3  -1  30    6.30    2.25
  -3  -1  30    3.89    3.76
   3  -1  30   12.41    3.91
   3   1  30    0.82    3.34
  -3   1  30   14.18    4.22
   3   1  31    0.80    2.85
   3  -1 -31    8.14    4.03
   3   1 -31    1.40    3.15
  -3  -1 -31    1.62    3.68
  -3   1 -31    3.56    3.03
   3  -1  31    1.83    2.31
   3   1  31    1.89    3.09
   3  -1 -31    2.49    3.13
  -3   1  31    2.47    2.67
  -3  -1  31   -0.49    2.70
   3   1  31    3.83    3.25
   3  -1  31   -0.42    3.73
  -3  -1  31   -1.79    2.64
   3  -1  31   -0.78    2.06
   3   1  31    0.43    3.37
  -3  -1  31    2.51    4.32
   3  -1  31   -0.88    3.48
  -3   1  31   -3.55    3.98
   3  -1 -32    1.79    3.72
   3   1 -32   -0.36    3.30
  -3  -1 -32    4.15    3.80
  -3   1 -32    3.37    2.97
   3   1  32    3.06    3.10
   3  -1  32    0.63    2.41
   3   1 -32    3.53    3.23
   3  -1 -32   -2.20    3.32
  -3  -1  32   -1.79    2.84
   3  -1  32    0.86    3.41
   3   1  32    5.02    3.14
  -3  -1  32    0.26    2.70
   3  -1  32    0.20    2.13
  -3  -1  32   -1.04    3.75
  -3   1  32    2.10    4.26
   3   1  32   -0.44    3.25
   3  -1  32    9.57    3.80
   3   1 -33   -1.87    3.36
  -3   1 -33    1.26    3.23
   3  -1 -33    0.46    3.75
  -3  -1 -33   -6.86    4.19
   3   1  33    4.88    3.23
   3  -1 -33   -2.26    3.19
   3   1 -33    1.58    3.15
   3  -1  33    3.30    3.53
   3   1  33    0.46    3.49
  -3   1  33    4.89    4.58
  -3  -1  33    3.74    4.35
   3  -1  33   -1.33    3.98
   3   1  33   -0.74    3.35
   3  -1  33    2.81    2.12
  -3  -1  33   -3.48    2.98
  -3  -1  34    0.55    3.97
  -3   1  34    1.68    4.49
   3  -1  34    1.95    3.74
   3   1  34    1.41    3.52
   3   1  34    6.43    3.48
   3  -1  34    5.01    3.89
   3  -1 -34    3.44    3.40
   3   1 -34   -0.81    3.35
   3   1 -34   -0.77    3.59
  -3  -1 -34    2.63    3.92
   3  -1 -34   -0.94    4.10
  -3   1 -34    0.32    3.26
  -3   1  35    9.80    5.01
   3   1  35    5.35    3.94
   3   1  35    2.71    3.68
   3   1 -35   -2.35    3.65
  -3  -1 -35   -0.45    4.08
  -3   1 -35    1.99    3.33
   3  -1 -35    2.90    3.89
   3  -1 -35   -0.39    3.62
   3  -2   0    0.94    0.90
  -3  -2   0    0.52    1.23
  -3  -2   0    0.70    1.26
   3   2   0    2.66    1.23
   3   2   0    1.32    1.36
   3  -2   0    1.45    1.17
  -3   2   0    0.30    0.81
  -3   2   0    1.32    1.15
   3  -2  -1  184.68    9.58
   3  -2   1  177.76    9.41
  -3  -2  -1  168.85    9.43
   3   2   1  184.69    9.57
   3  -2  -1  182.85    9.37
  -3  -2   1  185.38    9.63
   3   2   1  171.27    9.52
  -3  -2   1  179.94    9.52
  -3  -2  -1  174.85    9.56
   3   2  -1  180.57    9.45
  -3   2  -1  169.29    9.30
   3  -2   1  164.24    9.33
  -3   2   1  168.40    9.25
  -3   2   1  181.97    9.46
  -3   2  -1  170.71    9.34
   3   2  -1  168.75    9.56
  -3   2   2    4.81    1.25
  -3   2  -2    8.00    1.04
   3  -2   2    7.13    1.13
   3  -2  -2    6.51    1.57
   3  -2  -2    4.90    1.16
   3   2   2    4.85    1.34
   3   2   2    7.23    1.56
  -3  -2   2    7.12    1.37
   3   2  -2    8.32    1.30
   3   2  -2    6.35    1.43
  -3  -2   2    5.01    1.45
  -3   2  -2    8.49    1.11
  -3  -2  -2    6.38    1.18
  -3   2   2    4.50    0.98
   3  -2   2    5.77    1.09
   3   2  -3    8.40    1.65
  -3   2  -3   10.39    1.05
  -3  -2   3    8.22    1.68
   3  -2  -3   11.75    1.36
  -3   2   3   10.68    1.38
   3  -2   3    8.56    1.12
   3  -2  -3   11.43    1.68
  -3   2  -3   11.23    1.04
  -3  -2   3    7.69    1.33
   3   2   3    7.81    1.56
   3   2  -3    9.52    1.33
   3   2   3    9.76    1.37
  -3   2   3    8.73    1.22
   3  -2   3   11.11    1.27
  -3  -2  -3    9.16    1.26
   3  -2   4   11.14    1.38
  -3   2  -4    9.64    0.95
   3  -2   4    9.28    1.39
   3  -2  -4   12.02    1.42
  -3  -2   4   11.84    1.85
  -3   2   4   11.65    1.58
   3  -2  -4   11.32    1.77
  -3   2  -4    9.52    0.97
  -3   2   4   11.62    1.36
  -3  -2   4   10.89    1.37
   3   2  -4    9.78    1.38
   3   2  -4   10.40    1.79
   3   2   4   14.92    1.42
  -3  -2  -4    9.70    1.22
   3  -2  -5   43.24    3.21
   3  -2   5   39.80    2.79
  -3   2  -5   41.52    2.34
   3   2  -5   43.75    2.76
  -3  -2   5   44.48    2.75
   3   2  -5   39.77    3.15
   3   2   5   39.42    2.73
   3  -2   5   41.98    2.80
  -3  -2  -5   44.61    2.72
  -3   2   5   44.87    3.03
  -3  -2   5   36.92    3.19
  -3   2   5   36.87    2.75
   3  -2  -5   40.22    2.72
   3  -2   6  217.22   11.44
  -3   2   6  213.53   11.43
  -3  -2   6  205.85   11.77
  -3  -2   6  213.34   11.32
   3   2  -6  215.95   11.35
   3   2  -6  217.76   11.71
   3  -2  -6  219.48   11.39
  -3  -2  -6  215.58   11.34
   3   2   6  202.84   11.34
   3  -2   6  199.24   11.41
  -3   2   6  210.40   11.58
   3  -2  -6  203.15   11.68
   3  -2   7  124.09    7.44
  -3   2   7  128.13    7.51
  -3  -2   7  135.36    7.85
  -3  -2   7  135.86    7.30
   3   2  -7  133.32    7.35
   3  -2  -7  131.78    7.40
   3   2  -7  120.33    7.73
   3   2   7  133.57    7.38
   3  -2   7  132.08    7.49
  -3  -2  -7  134.10    7.34
   3  -2  -7  139.84    7.82
   3   2  -7  138.16    7.51
  -3   2   7  127.77    7.63
  -3   2   8    3.01    1.74
   3  -2  -8    4.67    1.44
   3   2  -8    3.96    1.85
  -3  -2   8    2.00    1.96
  -3  -2  -8    1.86    2.13
   3  -2   8    2.61    1.50
   3   2   8    3.29    1.23
  -3  -2   8    3.56    1.21
  -3   2   8    6.53    1.68
   3   2  -8    1.87    1.22
   3  -2   8    3.72    1.46
   3   2  -8    4.73    1.51
   3   2   8    4.60    1.33
   3  -2   9   76.49    4.87
   3   2   9   75.20    4.62
  -3  -2  -9   75.45    5.35
  -3  -2  -9   70.24    4.92
  -3  -2   9   80.24    4.55
   3   2  -9   77.22    4.59
   3   2  -9   79.08    5.12
   3  -2  -9   73.22    4.70
   3   2   9   75.80    4.68
   3  -2   9   78.75    4.86
  -3  -2   9   74.64    5.29
  -3   2   9   79.98    4.95
   3   2  -9   79.07    4.80
  -3   2   9   74.52    4.97
   3   2 -10   59.24    3.99
  -3   2 -10   60.41    3.30
  -3   2  10   61.97    4.22
   3   2  10   56.12    3.87
   3  -2 -10   58.47    3.93
   3   2 -10   61.30    4.36
   3   2  10   65.51    4.48
  -3  -2 -10   69.97    4.71
  -3  -2 -10   53.81    4.19
  -3  -2  10   60.48    3.73
  -3  -2  10   72.56    4.77
  -3   2  10   60.31    4.17
   3   2  10   56.78    3.88
   3  -2  10   57.85    4.11
   3   2 -11    0.13    1.60
   3   2  11    1.37    1.44
  -3   2 -11    1.12    0.79
  -3  -2 -11    2.15    2.27
   3   2  11   -1.66    2.06
  -3  -2 -11    0.17    1.77
   3   2  11    0.87    1.94
  -3  -2  11    0.68    1.18
   3  -2  11    3.26    1.84
   3   2  11   -1.28    1.59
  -3  -2  11   -0.45    2.31
   3  -2 -11    1.51    1.59
   3   2 -11   -0.76    1.96
  -3   2  11    1.01    1.83
   3   2  12   91.49    5.48
   3  -2  12   91.00    5.72
  -3  -2 -12   91.40    5.76
   3   2  12   85.32    5.59
  -3   2  12   84.14    5.70
  -3  -2  12   96.09    5.27
   3   2 -12   91.91    5.94
   3  -2 -12   87.40    5.48
  -3  -2  12   91.04    6.23
   3   2  12   87.99    5.43
   3   2 -12   88.86    5.50
  -3   2 -12   78.08    4.85
  -3  -2 -12   98.66    6.14
   3   2  12   84.14    5.87
   3   2  13  162.91    9.61
   3  -2  13  164.40    9.81
  -3  -2 -13  153.82    9.72
   3   2  13  159.50    9.59
  -3   2  13  166.50    9.86
  -3  -2  13  174.40    9.33
   3   2 -13  164.07    9.88
   3  -2 -13  167.32    9.60
  -3  -2  13  185.46   10.37
   3   2  13  168.27    9.49
   3   2 -13  171.65    9.56
   3  -2  13  169.14    8.97
   3   2  13  155.50    9.79
  -3   2 -13  170.84    9.02
  -3  -2 -13  174.13   10.14
   3   2  14  299.49   15.84
   3  -2  14  293.34   16.05
  -3  -2 -14  288.83   16.00
   3   2  14  287.89   15.84
   3  -2  14  279.44   14.96
  -3   2  14  289.37   16.08
  -3  -2  14  288.24   15.50
  -3  -2  14  313.69   16.52
   3  -2 -14  295.72   15.85
   3   2 -14  290.91   16.11
   3   2  14  281.71   15.69
   3   2 -14  317.20   15.80
   3  -2  14  294.78   15.21
   3   2  14  281.27   16.05
  -3  -2 -14  272.28   16.23
  -3   2 -14  298.71   15.27
  -3   2  15  196.44   11.71
   3   2  15  197.91   11.76
  -3  -2 -15  203.76   12.00
   3  -2  15  206.68   10.96
   3   2 -15  217.30   11.74
   3  -2  15  212.51   11.19
  -3  -2  15  213.36   11.69
   3   2  15  214.55   11.73
   3   2 -15  204.94   12.16
  -3  -2  15  227.44   12.60
   3  -2  15  206.38   12.03
   3  -2 -15  219.27   11.94
  -3   2  15  234.95   12.29
  -3  -2  15  210.20   11.50
  -3   2 -15  213.00   12.02
   3   2  15  205.39   11.86
   3   2  15  215.04   12.09
  -3   2 -15  198.77   11.26
  -3  -2 -15  219.08   12.42
  -3   2  16   73.62    5.31
   3   2  16   77.68    5.41
   3  -2  16   78.68    4.42
  -3  -2 -16   72.58    5.54
   3  -2  16   76.58    4.64
  -3  -2  16   83.68    5.24
   3   2 -16   81.86    5.30
   3   2  16   85.22    5.31
  -3  -2  16   80.86    6.02
   3  -2  16   76.58    5.60
   3   2 -16   81.05    5.72
  -3   2  16   88.62    5.90
  -3   2 -16   79.17    4.82
  -3  -2 -16   77.49    5.95
   3  -2 -16   82.42    5.93
   3   2  16   84.48    5.66
  -3  -2  16   83.94    5.02
   3   2  16   87.36    5.55
  -3   2 -16   77.49    5.58
   3  -2 -16   75.94    5.41
   3   2 -17   31.54    2.95
   3  -2  17   30.64    2.27
  -3  -2  17   35.96    3.01
   3   2  17   29.43    2.89
  -3  -2 -17   29.74    3.71
   3  -2 -17   32.17    3.64
   3   2  17   25.17    3.16
  -3   2  17   28.89    3.02
   3  -2  17   32.63    2.06
   3   2  17   26.86    2.98
  -3  -2  17   29.10    2.61
  -3   2  17   29.14    3.51
  -3  -2  17   31.21    3.91
  -3   2 -17   32.05    2.45
   3   2  17   29.84    3.11
  -3   2 -17   27.66    3.35
   3  -2  17   26.14    3.34
   3  -2 -17   30.46    3.08
   3   2 -17   32.88    3.43
  -3  -2  18    2.35    1.77
   3  -2  18    3.63    1.25
   3   2  18    2.81    1.80
  -3  -2  18    0.14    1.60
  -3   2  18    0.94    1.86
   3   2  18    3.29    2.01
   3  -2  18    1.84    0.98
   3   2 -18    0.91    1.93
  -3   2  18    3.36    2.11
   3   2  18    1.13    2.20
   3  -2 -18    0.85    2.50
  -3   2 -18    5.28    1.49
  -3  -2 -18    3.81    2.77
  -3  -2  18    6.14    2.85
  -3   2  18    4.35    2.46
   3  -2 -18    4.57    2.28
   3  -2  18    4.59    2.54
  -3   2 -18    3.28    2.41
   3   2 -18    2.61    2.59
   3   2  18    1.12    2.18
  -3  -2  19    1.39    1.85
   3  -2  19    3.88    1.29
  -3  -2  19    3.25    1.68
   3   2  19    5.33    2.14
  -3   2  19    6.65    2.02
   3   2  19    2.01    2.15
   3  -2  19    4.80    1.09
   3   2  19    5.34    2.45
   3   2 -19    2.67    2.03
  -3   2  19    6.53    2.17
   3  -2 -19    3.85    2.64
  -3   2 -19    0.50    1.52
  -3  -2 -19    8.27    3.08
  -3   2  19    5.19    2.69
  -3  -2  19    3.71    2.80
   3  -2  19    4.04    2.37
  -3   2 -19    4.17    2.48
   3   2 -19    5.77    2.78
   3  -2 -19    3.44    2.26
   3   2  19    3.83    2.30
  -3  -2  20   13.89    2.24
   3  -2  20   10.80    1.64
  -3  -2  20    8.14    1.87
   3   2  20    8.52    2.26
   3   2  20   13.06    2.70
  -3   2  20    6.53    2.31
   3   2 -20   10.67    2.54
   3  -2 -20   13.93    3.35
  -3   2 -20    9.63    1.94
  -3  -2 -20   19.81    3.66
  -3   2  20    6.27    2.16
   3   2  20   10.86    2.46
   3  -2  20    8.83    1.34
  -3   2 -20    9.75    2.74
   3   2 -20    5.98    2.73
   3  -2 -20   10.10    2.61
   3   2  20   12.14    2.73
   3  -2  20    9.10    2.74
  -3  -2  20    9.84    3.45
  -3   2  20    3.06    2.82
   3  -2 -21   47.47    4.83
  -3   2  21   42.30    3.94
   3  -2  21   50.07    3.11
   3   2  21   48.70    4.08
   3  -2  21   46.27    3.29
   3   2 -21   41.04    3.92
  -3  -2  21   45.79    3.80
   3   2  21   55.33    4.33
  -3   2  21   45.15    4.05
   3   2  21   41.17    3.86
   3  -2  21   46.78    4.46
   3   2  21   52.88    4.51
  -3  -2  21   46.03    3.60
  -3   2 -21   46.84    3.58
  -3  -2 -21   49.63    4.93
  -3   2 -21   49.03    4.42
   3  -2 -21   52.35    4.40
   3   2 -21   46.53    4.53
  -3   2  21   47.47    4.75
  -3  -2  21   44.26    5.02
   3   2 -22   34.43    3.73
  -3   2 -22   43.74    3.47
  -3   2  22   36.38    3.78
  -3  -2 -22   51.83    4.88
   3  -2 -22   40.71    4.82
  -3   2  22   41.75    3.83
   3   2  22   46.18    3.98
   3  -2  22   46.20    2.93
   3   2  22   40.03    4.21
  -3   2 -22   41.96    4.24
   3   2 -22   36.23    4.31
   3  -2 -22   34.29    4.02
  -3  -2  22   42.77    3.47
   3  -2  22   46.08    4.46
   3   2  22   40.17    3.87
   3  -2  22   29.66    2.95
  -3  -2  22   41.70    3.71
   3   2  22   50.31    4.22
  -3   2  22   46.39    4.72
  -3  -2  22   45.59    5.14
  -3   2  23   40.94    4.05
  -3  -2  23   39.22    3.68
   3  -2  23   30.59    2.88
   3   2 -23   37.75    3.87
   3   2  23   34.06    3.74
   3  -2 -23   40.24    4.86
  -3  -2 -23   45.62    4.61
   3  -2  23   40.93    2.90
  -3   2  23   40.86    3.90
   3   2  23   39.39    3.97
  -3  -2  23   40.79    3.44
  -3   2  23   35.57    4.70
   3  -2 -23   44.35    4.32
  -3  -2  23   33.52    4.80
   3   2  23   38.30    4.20
  -3   2 -23   37.94    3.38
   3  -2  23   37.15    4.44
   3   2 -23   32.09    4.37
   3   2  23   37.62    4.28
   3  -2  24    0.38    1.63
  -3  -2  24    2.85    2.45
  -3  -2  24    5.67    2.08
   3   2  24    3.73    2.45
  -3   2  24    3.03    2.62
   3  -2  24    2.92    1.64
   3   2  24    4.02    2.89
  -3   2  24    2.28    2.87
   3   2 -24    1.22    2.66
   3   2  24   -0.78    2.72
   3  -2 -24    1.47    3.41
  -3  -2 -24    4.85    3.40
  -3   2 -24    0.54    2.16
  -3   2  24    7.18    3.57
  -3  -2  24    0.41    3.46
   3  -2  24    0.34    3.07
   3  -2 -24    0.28    2.98
   3   2 -24    2.61    3.31
   3   2  24    5.66    2.92
  -3  -2  25   13.12    2.89
   3  -2  25   11.30    2.09
  -3  -2  25   18.43    2.52
   3   2  25   15.77    2.88
   3   2 -25   13.43    2.99
  -3   2  25   14.70    3.38
   3   2  25   14.60    3.35
  -3  -2 -25   15.46    4.20
   3  -2 -25   15.25    4.29
  -3   2 -25   15.19    2.66
  -3   2  25   12.38    3.08
   3   2  25   17.85    3.37
   3  -2  25   18.98    2.11
   3  -2 -25   12.90    3.54
   3   2 -25   10.12    3.75
   3   2  25   17.21    3.94
   3  -2  25   18.04    3.87
  -3  -2  25   11.41    3.94
  -3   2  25   15.87    4.06
  -3  -2  26   57.47    4.44
  -3   2  26   52.01    4.75
   3   2  26   44.48    4.49
   3  -2  26   48.29    3.61
   3   2 -26   44.53    4.60
   3   2  26   54.01    4.57
  -3   2  26   55.73    5.73
   3  -2 -26   52.17    5.59
  -3  -2 -26   48.00    5.79
   3  -2  26   54.63    3.63
  -3   2  26   45.29    4.57
   3   2  26   43.43    4.48
  -3  -2  26   53.49    4.03
   3   2  26   44.04    5.04
  -3  -2  26   52.45    5.84
   3  -2  26   39.93    5.11
   3  -2 -26   53.42    5.06
   3   2 -26   45.94    5.25
  -3   2 -26   43.92    4.04
  -3   2  27    6.82    3.02
   3   2  27    9.10    3.22
   3   2 -27   13.56    3.31
  -3   2  27   10.82    3.16
   3   2  27   13.53    3.27
   3  -2  27   12.96    2.11
   3   2 -27   18.47    3.89
   3  -2 -27   15.26    3.41
  -3   2 -27   12.19    2.68
  -3  -2 -27    7.85    4.17
   3  -2 -27   11.23    4.04
   3   2  27    9.75    2.94
  -3  -2  27   12.43    2.31
  -3   2  27   14.79    4.35
   3   2  27   10.16    3.38
   3  -2  27    0.78    3.46
  -3  -2  27   18.66    2.95
   3  -2  27    8.18    1.87
   3   2 -28    2.58    2.88
   3   2  28    3.90    2.84
  -3  -2 -28   -0.43    3.71
   3  -2 -28   -0.86    3.91
  -3   2 -28   -2.20    2.54
  -3   2  28   -1.31    2.84
   3  -2  28    2.15    1.85
   3   2  28    0.27    2.88
   3   2 -28   -0.37    3.40
   3  -2 -28    0.97    3.12
   3   2  28   -1.73    2.95
  -3  -2  28   -0.20    2.00
  -3   2  28    1.82    3.89
   3  -2  28    8.16    3.52
   3   2  28   -2.64    3.03
  -3  -2  28    1.98    2.53
   3  -2  28    0.84    1.56
   3  -2 -29   -0.89    3.90
  -3  -2 -29   -2.19    4.07
  -3   2 -29    2.28    2.45
   3  -2  29    2.29    1.61
  -3  -2  29    0.45    2.60
   3   2  29    0.30    2.76
  -3  -2  29    0.60    2.05
   3   2 -29   -1.13    3.24
   3  -2 -29    4.24    3.07
   3  -2  29    1.71    1.88
   3   2  29    3.03    2.96
  -3   2  29    3.79    3.70
   3   2  29    4.73    3.24
   3   2  29   -0.57    3.05
   3   2 -29    2.68    2.85
   3   2 -30    5.83    3.01
  -3  -2  30    7.77    2.79
   3   2  30   -0.57    3.20
   3  -2  30   -1.35    2.01
   3   2 -30    1.53    3.47
   3  -2 -30    4.72    3.14
   3  -2  30    1.74    3.43
  -3   2  30   -0.49    4.29
   3   2  30   -0.81    3.45
   3   2  30    3.38    2.70
  -3  -2  30   -0.40    2.17
  -3  -2 -30    4.06    4.15
   3  -2 -30   -2.29    3.53
  -3   2 -30    3.08    2.59
  -3  -2  30   -0.68    2.33
   3  -2  30    1.16    1.54
  -3  -2 -31    0.92    3.69
   3  -2 -31    3.33    4.17
  -3   2 -31   -3.43    2.80
  -3  -2  31    2.05    2.26
   3  -2  31   -0.59    1.56
   3   2  31   -0.63    3.08
  -3  -2  31    0.20    1.88
   3  -2  31    0.44    3.65
   3  -2 -31    1.04    3.32
   3   2 -31   -0.39    3.52
  -3  -2  31   -1.38    2.56
  -3   2  31    2.56    4.04
   3   2  31   -2.10    3.45
   3   2 -31    0.32    3.02
  -3   2  32    3.17    4.34
   3   2  32   -1.31    3.74
   3   2  32   -1.30    2.95
  -3  -2  32   -2.25    1.99
   3   2 -32   -1.21    3.89
   3  -2 -32   -0.71    3.27
  -3  -2  32    2.53    2.41
  -3  -2 -32    2.37    4.23
  -3   2 -32    1.27    2.65
   3  -2 -32    1.47    4.27
   3   2 -32   -1.63    3.02
  -3   2  33    9.30    4.51
   3   2  33    2.26    3.77
   3   2  33    3.71    3.25
  -3  -2  33   -0.82    1.98
   3   2 -33    4.03    3.91
   3  -2 -33   -0.73    3.55
  -3  -2  33   -0.69    2.26
   3   2 -33    0.33    3.24
  -3   2 -33    0.52    2.79
  -3  -2 -33    5.81    4.22
   3  -2 -33   -2.01    4.28
   3  -2 -34    1.13    3.65
  -3  -2  34    1.43    1.93
   3   2  34    3.11    3.22
  -3   2  34   -2.25    4.86
   3   2  34   -2.80    3.90
  -3   2 -34    4.03    3.05
  -3  -2 -34    2.99    4.47
   3  -2 -34   12.87    4.46
   3   2 -34    0.35    3.43
   3   3   0   -0.22    1.47
  -3  -3   0   -0.88    1.43
   3  -3   0    0.13    1.49
  -3   3   0    0.42    1.32
   3   3   0    1.07    1.28
  -3  -3   0   -1.47    1.25
   3  -3   0    0.17    0.91
  -3   3   0    1.65    1.42
   3  -3   1    1.48    0.95
  -3   3   1    3.96    1.55
  -3   3  -1    2.73    1.37
   3  -3   1    3.18    1.59
   3  -3  -1    2.06    1.77
  -3   3   1    2.49    1.47
  -3   3  -1    4.07    1.31
   3   3   1    2.24    1.80
  -3  -3  -1    1.44    1.69
   3   3  -1    2.61    1.21
  -3  -3   1    0.12    1.57
   3   3   1   -0.46    1.43
   3  -3   1    3.43    0.91
   3   3   1    2.17    1.24
  -3  -3   1    1.30    1.37
   3  -3  -1    3.71    0.93
  -3  -3  -1    2.66    1.13
   3   3  -1    4.30    1.40
   3  -3   2   31.35    2.35
   3  -3   2   31.62    2.77
   3   3   2   42.63    3.47
  -3   3   2   40.77    2.89
  -3  -3  -2   36.60    3.11
   3   3   2   34.49    2.90
  -3   3  -2   33.60    2.59
  -3  -3   2   32.48    2.81
   3   3  -2   38.42    2.68
  -3  -3  -2   35.10    2.42
   3  -3   2   32.94    2.39
  -3   3   2   38.59    2.15
   3   3  -2   38.89    2.89
  -3   3  -2   35.88    2.63
   3  -3  -2   38.60    3.15
  -3   3   2   37.55    2.95
   3   3   2   34.74    2.56
  -3  -3   2   37.42    2.91
   3  -3  -2   43.28    2.34
   3  -3   3  198.51   10.60
   3   3   3  199.80   11.28
  -3   3   3  179.44   10.84
  -3   3  -3  192.68   10.59
  -3  -3  -3  193.85   11.01
  -3  -3   3  193.85   10.81
   3   3   3  204.50   11.00
   3   3  -3  202.06   10.76
  -3   3   3  188.44   10.91
   3  -3  -3  204.24   11.16
  -3   3  -3  185.15   10.64
   3   3   3  200.13   10.68
   3   3  -3  193.69   10.88
  -3  -3   3  202.57   11.00
   3  -3  -3  205.05   10.47
   3  -3   3  189.16   10.60
  -3   3   3  198.43   10.35
  -3  -3  -3  212.63   10.57
  -3   3   4  771.18   40.31
  -3  -3  -4  835.62   40.50
   3  -3   4  766.90   40.58
   3   3  -4  788.73   40.86
  -3   3   4  786.96   40.88
  -3   3  -4  736.31   40.50
   3   3   4  784.05   41.12
   3  -3  -4  806.26   41.09
   3   3   4  806.27   40.60
  -3   3   4  757.74   40.78
   3   3   4  790.29   40.86
  -3  -3   4  793.46   40.70
  -3  -3  -4  786.05   40.97
  -3   3  -4  775.83   40.46
   3   3  -4  827.89   40.66
  -3  -3   4  773.58   40.93
   3  -3  -4  782.23   40.39
   3  -3   4  727.05   40.56
   3  -3   5    2.11    1.33
  -3  -3  -5    3.06    1.09
  -3  -3   5    2.21    1.89
   3  -3   5    4.06    1.39
  -3   3   5    2.63    1.85
   3   3   5    5.39    2.30
  -3   3  -5    2.03    1.16
   3  -3  -5    3.05    2.16
  -3  -3  -5    2.36    1.99
  -3   3   5    1.70    1.63
  -3  -3   5    2.94    1.53
  -3   3  -5    2.55    1.02
   3   3   5    0.69    2.02
   3   3  -5    3.47    1.35
  -3   3   5    2.51    0.88
   3   3   5    6.29    1.37
   3   3  -5    5.58    1.90
   3  -3  -5    3.42    1.04
  -3  -3  -6    2.70    1.05
   3  -3   6    5.43    1.37
  -3  -3   6    2.39    1.99
   3  -3   6    7.33    1.52
  -3   3   6    2.91    1.80
   3  -3  -6    1.53    2.11
  -3   3  -6    2.81    1.05
   3   3   6    5.54    2.28
  -3   3   6    2.33    1.64
  -3  -3   6    5.02    1.32
  -3   3  -6    3.07    0.89
   3   3   6    3.33    1.94
   3   3  -6    5.04    1.38
  -3   3   6    3.02    1.04
   3   3   6    2.63    1.27
   3  -3  -6    3.77    1.06
   3   3  -6    4.89    1.91
   3  -3   7   12.54    1.83
   3  -3   7   13.93    1.79
  -3   3   7   13.41    1.53
  -3  -3   7   17.05    2.32
  -3   3   7   15.01    2.11
  -3   3  -7   15.80    1.33
   3  -3  -7   11.45    2.49
   3   3   7   10.84    2.46
  -3   3  -7   12.48    1.06
  -3   3   7    9.17    1.89
   3   3   7   13.72    2.16
  -3  -3   7   14.39    1.67
   3   3  -7   14.22    1.69
   3  -3  -7   11.74    1.42
   3   3  -7   10.82    2.08
   3   3   7   12.77    1.56
   3  -3  -8  109.54    7.14
  -3   3  -8  111.89    6.12
   3  -3   8  121.56    6.69
   3   3   8  110.25    6.34
  -3   3   8  106.06    6.74
   3   3   8  109.59    6.91
  -3  -3   8  108.93    6.39
   3   3  -8  113.35    6.45
   3  -3  -8  117.26    6.35
   3   3  -8  107.35    6.83
   3  -3   8  104.77    6.54
   3   3   8  123.69    6.45
  -3   3   8  116.03    6.50
  -3  -3   8  113.96    7.10
  -3   3   8  109.17    6.85
   3  -3   9    1.50    1.61
   3   3   9    2.50    1.24
   3  -3  -9    0.67    1.28
  -3   3  -9    1.67    0.75
   3  -3   9    1.11    1.47
  -3   3   9    0.51    1.56
  -3   3   9   -0.70    1.80
  -3   3  -9    1.36    0.91
   3  -3  -9   -0.22    2.18
  -3   3   9    2.18    1.82
  -3  -3   9    1.40    1.22
   3   3  -9    0.70    1.21
   3   3  -9   -0.35    1.91
  -3  -3   9    0.22    2.17
   3   3   9    1.17    1.32
  -3   3 -10    1.45    0.67
   3   3 -10    0.99    1.63
   3   3 -10   -0.21    1.38
   3  -3  10    2.26    1.60
  -3   3  10    2.83    1.66
  -3   3  10    2.94    2.00
  -3   3 -10    0.67    0.93
   3  -3 -10    2.34    2.40
  -3   3  10    2.75    1.94
   3   3 -10    0.56    1.97
  -3  -3  10    3.22    2.20
  -3  -3  10    1.30    1.22
   3   3  10    3.61    1.47
   3  -3 -10    3.09    1.36
   3  -3  10    3.25    1.94
   3   3  10    1.72    1.41
   3   3 -11    2.91    1.64
   3   3 -11    3.36    1.36
  -3   3 -11    2.10    0.71
  -3   3  11    1.33    1.85
   3  -3 -11    4.42    2.39
  -3   3  11    6.54    1.89
  -3  -3  11    1.23    2.27
  -3  -3  11    1.68    1.19
  -3   3  11    6.02    1.99
   3  -3 -11    1.29    1.34
   3   3  11    3.57    1.47
   3  -3  11    2.62    1.79
   3   3 -11    0.98    1.91
   3   3  11    3.92    1.52
  -3   3 -12    0.41    0.71
  -3   3  12    4.55    2.15
   3  -3 -12    0.77    2.30
  -3   3  12    3.31    1.85
  -3  -3 -12   -0.28    2.53
  -3  -3  12    3.66    2.53
  -3  -3  12    0.19    1.11
   3   3 -12    0.15    1.62
  -3   3  12    2.95    1.95
   3  -3 -12    1.56    1.43
   3  -3  12    0.94    1.90
   3   3 -12    1.03    1.88
   3   3  12    1.10    1.55
   3   3  12    0.13    1.52
   3  -3 -13   17.31    2.09
   3   3 -13   13.06    2.58
   3   3  13   13.15    2.03
   3  -3  13   14.50    2.49
  -3   3  13   13.53    2.53
  -3  -3 -13   15.46    3.14
  -3  -3 -13   13.05    2.61
  -3  -3  13   17.59    1.69
   3   3 -13   19.95    2.30
  -3   3 -13   14.85    1.27
  -3   3  13   10.76    2.34
  -3  -3  13   18.27    2.99
   3   3  13   17.37    2.02
   3   3  14    2.31    1.68
   3  -3 -14    1.54    1.66
   3  -3  14   -0.21    2.01
   3   3 -14    3.19    2.08
   3   3 -14    6.56    1.88
  -3   3  14   -0.21    2.09
  -3   3 -14    3.02    0.84
  -3   3  14    3.16    2.06
  -3  -3 -14   -1.19    2.68
  -3  -3 -14    1.64    2.24
   3   3  14    1.53    1.94
  -3  -3  14    2.19    1.16
  -3  -3  14    5.83    2.59
   3   3  14    1.92    1.56
  -3   3  15    2.62    2.10
  -3   3 -15    1.57    0.88
  -3  -3 -15    5.88    2.65
   3   3  15    0.24    2.20
  -3  -3 -15    2.65    2.22
   3   3  15    2.97    2.18
  -3  -3  15    1.34    1.26
   3   3 -15    1.82    1.72
   3   3  15    3.09    1.66
   3   3 -15    1.92    2.07
   3  -3  15    2.97    2.15
   3  -3 -15    0.66    1.60
   3   3  15    0.36    1.72
  -3   3  15    1.59    2.22
  -3  -3  15   -0.31    2.50
  -3   3 -16    2.66    1.06
   3   3  16    7.26    2.46
  -3  -3 -16    0.64    2.78
  -3  -3 -16    3.76    2.37
   3   3  16    1.63    2.11
  -3  -3  16    4.57    1.37
   3   3 -16    4.47    2.03
   3   3  16    3.09    1.68
  -3  -3  16    3.84    2.76
  -3   3  16    6.29    2.47
   3   3 -16    4.25    2.45
   3   3  16    4.06    1.92
   3  -3 -16    2.46    1.85
   3  -3  16    2.66    2.27
   3   3  17    1.79    2.36
  -3  -3 -17    2.00    3.03
   3   3 -17    0.26    2.58
   3  -3 -17   -1.13    1.75
   3   3  17   -0.62    1.94
   3  -3  17    0.26    2.30
   3   3  17    0.21    2.27
  -3  -3  17    0.55    1.35
   3   3 -17   -1.95    1.97
  -3   3 -17    1.57    1.18
   3   3  17    1.37    1.80
  -3   3  17   -0.26    2.56
  -3  -3  17    1.67    2.89
   3   3  18    8.41    2.62
  -3  -3 -18    9.67    3.45
  -3   3 -18    7.65    1.38
  -3   3  18    4.70    2.28
   3   3  18   13.93    2.67
  -3  -3  18    6.98    1.51
   3   3 -18    8.60    2.05
   3   3 -18   12.04    2.88
   3  -3  18    2.97    2.62
   3  -3 -18    9.37    2.32
   3   3  18    5.06    2.16
   3   3  18    4.12    1.95
  -3  -3  18    9.06    3.11
  -3   3  18    9.52    2.56
  -3  -3 -19    1.08    3.14
  -3   3 -19    5.18    1.35
   3   3  19    3.73    2.68
  -3   3  19    6.38    2.43
   3   3  19    4.49    2.28
  -3  -3  19    6.97    1.56
   3   3 -19    2.46    2.05
   3   3 -19    3.41    2.74
   3   3  19    4.00    2.20
   3  -3  19    1.42    2.57
   3  -3 -19    2.72    2.11
   3   3  19    2.25    1.83
  -3   3  19    6.63    2.69
  -3  -3  19    3.26    3.11
  -3   3 -20    2.74    1.39
   3  -3 -20    0.71    3.26
   3   3  20    2.99    2.54
  -3  -3 -20    9.30    3.55
  -3   3  20   -0.23    2.24
   3   3  20    4.86    2.46
  -3  -3  20    3.81    1.51
   3   3 -20    0.58    2.12
   3  -3 -20    3.76    2.25
   3   3  20    3.76    2.34
   3   3 -20    2.96    2.65
   3  -3  20    0.60    2.62
   3   3  20    1.97    2.00
  -3   3  20    2.74    2.66
  -3  -3  20    6.02    3.28
  -3   3 -21    2.96    1.48
   3  -3 -21    0.37    3.34
  -3  -3 -21    1.54    3.40
  -3   3  21   -0.70    2.45
   3   3  21    0.24    2.56
  -3  -3  21    3.54    1.50
   3   3  21   -0.28    2.65
   3   3 -21    2.79    2.10
   3  -3 -21   -1.16    2.25
   3   3  21   -0.27    2.32
   3   3 -21    2.14    2.68
   3   3  21    0.62    1.95
   3  -3  21    2.20    2.49
  -3  -3  21   -0.39    3.50
  -3   3  21    1.29    2.93
  -3   3 -22    3.22    1.61
   3  -3 -22   -4.22    3.51
  -3  -3 -22    4.79    3.64
  -3   3  22    3.32    2.50
   3   3  22   -0.49    2.68
  -3  -3  22   -0.52    1.53
   3   3 -22    0.62    2.22
   3   3  22    4.23    2.95
  -3   3  22    2.36    2.40
   3  -3 -22    1.20    2.27
   3   3 -22    7.61    2.92
   3   3  22    6.18    2.75
   3   3  22    2.14    2.00
  -3   3  22    4.75    3.08
  -3  -3  22   -0.40    3.48
   3  -3  22    1.65    2.62
   3  -3 -23   -3.58    3.83
  -3   3 -23    0.51    1.68
  -3  -3 -23    8.25    3.66
  -3   3  23   -0.24    2.44
   3   3  23    4.29    2.89
  -3  -3  23    0.40    1.48
   3   3 -23    4.31    2.45
   3   3  23    1.15    2.80
  -3   3  23    1.34    2.32
   3  -3 -23    4.79    2.53
   3   3 -23    2.28    2.91
   3   3  23    3.34    2.18
   3   3  23   -2.38    2.76
  -3   3  23   -1.43    3.02
  -3  -3  23    6.26    3.81
   3  -3  23    7.95    3.19
   3  -3 -24    0.41    3.61
  -3   3 -24    2.90    1.81
  -3  -3 -24    4.69    3.55
  -3   3  24    4.01    2.81
   3   3  24    6.99    3.09
  -3  -3  24    3.81    1.67
  -3   3  24    6.85    2.79
   3   3  24    4.96    3.01
   3   3 -24    6.50    2.59
   3  -3 -24    7.12    2.80
   3   3 -24   10.45    3.34
   3   3  24    5.09    2.35
   3  -3  24    6.84    3.46
  -3   3  24    3.75    3.22
  -3  -3  24   11.65    3.94
   3   3  24    2.51    2.84
  -3   3 -25    6.00    1.90
   3  -3 -25   -0.43    3.38
  -3  -3 -25    8.37    3.74
  -3   3  25    2.06    2.63
   3  -3  25    4.76    0.81
   3   3  25    2.13    2.94
   3  -3  25    1.26    0.57
  -3  -3  25    1.38    1.61
   3   3 -25    0.23    2.49
   3   3  25    2.38    2.84
  -3   3  25   -0.28    2.74
   3  -3 -25    3.50    2.71
   3   3 -25    2.78    3.19
  -3  -3  25   -2.22    3.67
   3   3  25   -1.32    3.02
  -3   3  25    5.11    3.58
   3  -3  25    4.89    3.41
   3   3  25   -0.72    2.37
   3   3  26    6.22    2.58
   3   3 -26   -1.42    3.00
   3  -3 -26   -2.81    2.76
   3   3  26   -2.19    2.73
   3  -3  26   -0.14    0.93
  -3  -3  26    0.70    1.54
   3  -3  26    0.51    0.63
   3   3 -26    1.68    2.44
   3   3  26    2.40    3.07
  -3  -3  26   -1.38    3.91
  -3   3  26    2.06    3.63
   3  -3  26    3.53    3.28
   3   3  26   -0.69    3.01
  -3   3 -26    0.47    1.83
   3  -3 -26   -1.76    3.93
  -3  -3 -26    0.45    3.76
   3   3  27    0.26    2.33
   3  -3 -27    1.46    2.87
   3   3 -27    2.19    3.04
   3  -3  27    0.68    1.10
   3  -3  27    1.35    0.71
  -3  -3  27    0.43    1.52
   3   3 -27    1.50    2.68
  -3   3  27    3.87    3.85
  -3  -3  27    1.42    4.12
   3  -3  27   -1.61    3.35
   3   3  27   -7.56    3.48
  -3   3 -27    0.65    1.96
   3  -3 -27    2.29    3.74
  -3  -3 -27    0.93    3.93
   3   3  28    5.04    2.48
   3   3 -28    0.38    3.32
   3  -3 -28    4.19    3.00
   3  -3  28    4.61    1.34
   3  -3  28    4.27    0.82
  -3  -3  28    4.00    1.59
   3   3 -28    6.50    2.77
   3   3  28    1.86    3.40
  -3  -3  28   -5.35    4.14
   3  -3  28   10.48    3.62
  -3   3  28    8.52    3.90
  -3  -3 -28    6.25    4.51
  -3   3 -28    6.20    2.28
   3  -3 -28    1.42    4.22
   3  -3  29    0.86    3.57
   3   3  29   -0.55    2.52
   3   3 -29    5.34    3.45
   3  -3 -29    2.49    3.08
  -3  -3  29    4.44    1.59
   3  -3  29    2.09    0.83
   3   3 -29    2.41    2.73
  -3  -3  29    2.50    3.86
  -3   3  29    1.87    4.07
   3   3  29    1.55    3.44
   3  -3  29    3.48    3.58
  -3  -3 -29    6.92    4.46
   3  -3 -29    8.26    4.22
  -3   3 -29    7.00    2.22
   3   3  30   -0.85    2.75
   3  -3  30   -0.45    3.90
   3   3 -30    0.78    3.40
   3  -3 -30    3.21    3.08
  -3  -3  30    3.15    1.51
   3   3 -30    1.94    2.73
  -3  -3  30   -1.03    4.42
  -3   3  30   -0.48    4.23
   3  -3  30    0.45    3.54
   3   3  30    2.41    3.60
  -3  -3 -30   -1.01    4.46
   3  -3 -30   -3.51    4.44
  -3   3 -30   -3.73    2.38
   3  -3  31    1.85    3.91
   3   3  31   -2.62    2.98
   3   3 -31    1.61    3.50
   3  -3 -31   -1.00    2.96
  -3  -3  31    3.28    1.48
   3   3 -31    3.14    2.85
  -3   3  31    0.50    4.05
  -3  -3  31    1.06    3.88
   3   3  31    3.75    3.72
   3  -3  31   -2.34    3.92
   3  -3 -31    6.69    4.66
  -3  -3 -31    0.52    4.19
   3   3  32   -0.90    2.65
   3  -3  32   -0.48    4.19
   3  -3 -32    0.34    3.12
   3   3 -32    4.83    4.01
  -3  -3  32    0.14    1.45
   3  -3 -32    5.28    4.25
  -3  -3 -32   -0.53    4.56
  -3   3  32    1.04    4.42
   3   3  32    6.03    3.90
   3  -3  32    1.45    3.94
  -3  -3  32    1.63    4.41
   3   3 -32    2.35    2.93
   3  -3 -33    1.05    3.29
   3   3  33    3.06    2.78
   3   3 -33    0.60    3.06
   3  -3 -33    1.08    4.79
  -3  -3 -33    3.79    4.77
  -3   3  33   -2.67    4.59
   3   3  33    8.45    4.23
  -3   4   0    1.24    1.56
   3  -4   0    0.18    1.90
   3   4   0    1.18    1.85
  -3  -4   0   -0.18    1.17
   3  -4   0    2.19    0.89
   3   4   0    0.98    1.67
  -3  -4   0    1.82    1.76
   3   4   0    2.03    1.40
   3  -4   0    0.48    0.80
  -3   4   0    3.03    1.68
   3  -4   1   46.14    2.87
  -3  -4  -1   46.13    2.97
   3  -4   1   48.23    2.88
   3   4  -1   49.22    3.29
  -3   4  -1   48.92    3.40
  -3  -4  -1   40.92    3.66
  -3  -4   1   46.39    3.59
  -3   4   1   45.83    3.48
   3   4   1   47.93    3.55
   3   4  -1   55.59    3.52
  -3   4   1   45.88    3.58
  -3   4  -1   48.58    3.48
   3  -4  -1   42.42    3.83
   3  -4   1   39.90    3.64
   3   4  -1   44.57    3.84
   3   4   1   42.54    3.95
  -3  -4   1   46.94    3.22
   3   4   1   56.64    3.26
  -3   4   2   21.50    2.45
   3   4  -2   18.96    2.48
  -3  -4  -2   16.92    2.58
   3   4  -2   17.81    2.15
   3   4   2   14.83    2.45
  -3   4  -2   20.03    2.11
  -3  -4   2   17.79    2.46
   3  -4  -2   22.00    2.81
  -3   4  -2   18.38    2.20
   3   4   2   17.79    2.76
  -3   4   2   24.12    2.53
   3  -4   2   17.69    1.65
   3   4  -2   27.70    2.23
  -3  -4  -2   20.45    1.64
   3  -4   2   16.39    1.62
   3   4   2   22.32    1.98
  -3  -4   2   19.77    2.24
  -3   4  -3   26.54    2.34
  -3   4   3   18.91    2.37
   3  -4  -3   23.22    3.00
   3   4   3   19.78    2.94
  -3   4   3   28.76    2.56
  -3  -4  -3   19.28    2.73
  -3  -4   3   25.27    2.54
  -3   4  -3   20.27    2.06
   3   4   3   25.98    2.70
   3   4  -3   21.49    2.16
   3   4  -3   26.51    2.32
   3  -4   3   21.45    1.89
  -3  -4   3   21.85    2.38
   3   4   3   23.81    2.00
  -3  -4  -3   21.60    1.69
   3  -4   3   21.86    1.86
   3  -4   4    0.88    1.12
   3   4   4    2.86    2.39
   3  -4  -4   -3.98    2.35
  -3   4  -4    2.11    1.53
  -3   4   4    0.17    1.56
  -3  -4  -4   -1.74    2.13
  -3   4   4   -1.53    1.57
  -3  -4   4   -0.14    1.73
  -3   4  -4   -0.55    1.27
   3   4   4   -0.32    1.81
   3   4  -4   -0.84    1.36
  -3  -4   4   -0.32    1.73
   3   4   4    0.61    1.10
  -3  -4  -4    1.14    0.90
   3  -4   4    1.26    1.25
   3   4  -4    0.80    1.48
   3  -4   5   34.89    2.46
  -3  -4  -5   31.38    2.15
   3  -4   5   29.54    2.48
   3   4  -5   31.93    2.83
  -3   4  -5   32.79    2.56
   3  -4  -5   35.56    3.56
  -3   4   5   35.99    3.08
   3   4   5   28.25    3.31
   3   4   5   38.89    3.24
  -3   4   5   33.10    2.81
  -3  -4   5   28.72    2.82
  -3   4  -5   33.82    2.40
  -3  -4  -5   40.85    3.25
   3   4  -5   39.84    2.66
  -3  -4   5   32.48    3.10
   3   4   5   30.56    2.26
   3   4  -6    5.81    1.89
   3   4   6   10.54    2.49
  -3   4  -6    8.61    1.55
   3  -4  -6    7.49    2.64
  -3   4   6    8.65    2.13
  -3   4   6    9.61    1.98
  -3  -4  -6    6.39    2.32
  -3  -4   6    8.97    1.78
  -3   4  -6    7.58    1.23
   3   4   6    4.67    2.15
   3   4  -6    8.18    1.53
   3   4   6    6.15    1.06
   3  -4   6   10.01    1.67
  -3  -4   6    6.41    2.00
   3   4   6    8.46    1.26
   3  -4   6    8.15    1.58
   3  -4   7   76.87    4.71
   3  -4   7   70.36    4.74
   3   4  -7   85.99    5.08
   3   4   7   77.98    5.51
  -3   4   7   74.91    5.22
  -3   4  -7   81.18    4.55
   3  -4  -7   73.01    5.55
   3   4   7   70.77    4.38
  -3  -4   7   76.42    4.76
  -3   4   7   66.46    5.00
  -3  -4  -7   67.96    5.24
  -3   4  -7   77.23    4.28
   3   4   7   77.49    5.19
   3   4  -7   79.65    4.64
  -3  -4   7   80.89    5.32
   3  -4  -7   72.44    4.08
   3   4   7   75.84    4.31
   3  -4   8    7.81    1.71
  -3  -4   8   10.83    2.36
  -3   4   8    9.14    2.27
   3  -4  -8   12.08    2.90
  -3   4  -8   10.99    1.56
   3   4   8    9.65    2.57
  -3  -4  -8   11.94    2.41
  -3   4   8    7.60    2.03
   3   4   8   13.62    2.35
  -3  -4   8   12.76    1.79
  -3   4  -8   11.55    1.08
   3   4  -8   12.56    1.65
  -3   4   8    8.36    1.01
   3   4   8    9.13    1.36
   3  -4   8   14.14    2.02
   3   4   8    6.80    1.31
   3  -4  -8    8.65    1.07
   3   4  -8    9.17    2.06
  -3   4   9   63.35    4.46
   3  -4   9   59.58    4.06
   3   4  -9   65.20    4.40
   3  -4   9   58.57    4.17
   3   4   9   57.31    4.78
  -3   4  -9   61.26    3.67
   3  -4  -9   72.57    5.23
  -3   4   9   52.31    3.46
   3   4   9   60.81    3.69
  -3  -4  -9   52.83    4.65
  -3  -4   9   62.27    3.93
  -3   4   9   53.80    4.28
   3   4   9   62.70    4.44
   3   4  -9   64.10    3.88
  -3   4  -9   54.05    3.26
  -3  -4   9   71.08    4.90
   3  -4  -9   59.32    3.43
   3   4   9   60.30    3.66
   3   4  10    2.47    1.30
   3   4 -10    7.20    2.15
   3  -4  10    2.83    1.91
   3  -4 -10    3.14    1.10
  -3   4 -10    1.94    0.91
   3  -4  10    2.21    1.83
  -3  -4  10    2.75    2.41
  -3   4  10    4.33    2.13
   3   4  10    3.31    2.59
  -3   4 -10    3.89    1.29
   3  -4 -10    1.14    2.68
  -3   4  10    4.32    2.18
  -3  -4  10    4.65    1.63
   3   4  10    3.56    2.16
   3   4 -10    2.18    1.41
  -3   4  10    5.75    1.37
   3   4  10    1.67    1.35
   3   4 -11   22.31    2.71
   3  -4  11   18.47    2.45
   3   4  11   20.20    1.99
  -3   4 -11   17.44    1.50
   3   4 -11   16.63    2.31
   3  -4  11   13.60    2.25
  -3   4  11   21.24    2.17
  -3  -4  11   15.64    2.96
  -3   4  11   15.88    2.71
  -3   4 -11   19.78    1.72
   3  -4 -11   18.62    3.22
   3   4  11   15.06    2.91
  -3   4  11   18.35    2.58
   3   4  11   17.49    2.72
  -3  -4  11   16.30    1.93
   3   4 -11   14.54    1.91
   3  -4 -11   19.32    1.74
   3   4  11   18.99    1.98
  -3   4 -12    0.39    0.85
   3   4 -12    1.33    1.72
   3   4 -12    0.11    1.34
   3  -4  12   -0.37    1.81
   3   4  12    1.68    1.58
   3  -4 -12   -0.88    1.21
   3  -4  12    2.25    1.98
   3   4 -12    2.61    2.10
  -3   4  12    3.21    2.30
   3  -4 -12    0.31    2.67
   3   4  12    4.50    2.46
  -3   4 -12    0.07    1.16
  -3   4  12   -2.42    2.20
  -3  -4  12   -1.01    1.29
   3   4  12   -0.21    2.11
  -3   4  12    1.17    1.87
  -3  -4  12    2.25    2.38
   3   4  12    1.16    1.50
   3   4 -13    9.79    2.06
  -3   4 -13   10.67    1.18
   3  -4  13   11.14    2.21
   3   4 -13   14.46    1.78
   3   4 -13   10.95    2.52
   3   4  13   11.89    2.03
   3  -4  13    9.16    2.29
   3  -4 -13   10.22    1.64
  -3   4  13   11.59    2.55
   3  -4 -13    5.41    2.75
  -3   4 -13   12.75    1.48
  -3   4  13    9.51    2.32
  -3  -4  13   12.71    1.73
  -3   4  13   12.40    2.65
  -3  -4  13   11.90    2.86
   3   4  13   11.95    1.94
   3   4 -14    2.22    2.01
   3  -4  14    0.21    1.99
   3   4  14    3.89    1.85
   3  -4 -14    0.12    1.46
   3   4 -14    1.21    2.18
  -3   4  14    3.39    2.22
  -3   4 -14    0.49    0.86
   3  -4 -14    1.65    3.10
  -3   4 -14    1.20    1.17
  -3   4  14    4.25    2.18
  -3  -4  14    0.33    1.35
  -3   4  14   -0.68    2.38
  -3  -4  14    1.25    2.70
   3  -4  14   -0.93    2.06
   3   4  14    1.92    1.72
  -3   4  15   28.32    3.31
   3  -4 -15   35.49    4.33
  -3   4 -15   33.57    2.20
  -3   4  15   27.27    3.19
  -3  -4  15   27.76    2.44
  -3   4  15   48.37    3.98
  -3   4 -15   25.43    1.93
   3   4 -15   28.85    2.90
   3   4  15   31.61    2.79
  -3  -4  15   30.29    3.88
   3  -4 -15   31.24    2.70
   3  -4  15   32.81    3.32
   3   4 -15   28.53    3.46
   3   4  15   28.40    2.89
   3   4 -16    4.22    2.51
   3  -4 -16    9.00    1.89
   3   4  16    6.79    2.11
   3  -4 -16    4.23    2.94
  -3   4  16    4.40    2.39
  -3  -4 -16    7.25    2.86
  -3  -4  16    4.29    1.54
   3   4 -16   11.62    2.22
  -3   4  16   11.47    3.01
  -3   4 -16    4.90    1.01
  -3   4  16   13.01    2.68
   3  -4  16    5.75    2.40
  -3  -4  16    6.55    3.03
   3   4  16    9.01    2.02
   3   4  17   14.90    2.39
  -3  -4 -17   14.64    3.81
  -3  -4  17   19.65    1.98
   3   4 -17   16.45    2.54
  -3   4  17   22.34    3.37
  -3   4 -17   14.24    1.48
  -3   4  17   23.40    3.24
  -3  -4  17   21.25    3.81
   3  -4  17   16.00    3.07
   3   4 -17   24.20    3.27
   3  -4 -17   15.30    2.17
   3   4  17   13.64    2.47
   3   4  18   -0.72    2.06
  -3  -4 -18   -0.40    3.75
   3   4  18    4.36    2.61
  -3  -4  18   -0.97    1.41
   3   4 -18    2.29    2.66
   3  -4 -18    1.33    1.87
   3   4  18    1.06    2.13
   3   4 -18    1.68    2.16
  -3   4  18   -0.60    2.77
  -3   4  18   -1.60    2.68
  -3   4 -18    2.59    1.11
  -3  -4  18   -2.62    3.33
   3  -4  18   -4.35    2.54
  -3   4  19   24.03    3.70
   3   4  19   25.35    3.70
  -3  -4 -19   40.28    4.93
   3  -4  19   31.97    3.95
  -3  -4  19   38.90    4.59
   3   4  19   30.15    3.43
   3   4  19   27.54    3.62
  -3  -4  19   28.19    2.47
   3   4 -19   31.90    3.18
  -3   4 -19   26.50    2.14
   3   4 -19   36.88    4.04
   3  -4 -19   29.00    2.96
  -3   4  19   33.96    4.20
   3   4  19   30.20    3.07
  -3  -4 -20    2.54    3.84
   3   4  20   -1.52    2.97
   3  -4  20    4.47    2.92
  -3  -4  20   10.08    3.69
   3   4  20    1.95    2.41
   3   4  20    3.05    2.77
  -3  -4  20    3.93    1.48
  -3   4 -20    1.65    1.21
   3   4 -20    3.47    2.27
  -3   4  20    4.42    2.81
   3   4 -20    0.31    2.99
   3  -4 -20    3.23    2.18
  -3   4  20   -1.63    3.46
   3   4  20    1.95    2.10
   3   4  21   13.02    3.30
  -3   4 -21   10.04    1.56
  -3  -4 -21   10.04    4.56
   3   4  21   12.96    2.90
   3  -4  21   11.38    3.17
  -3  -4  21   12.93    4.01
   3   4  21   20.56    3.40
  -3  -4  21    8.34    1.68
   3   4 -21   10.03    2.46
   3   4 -21   15.88    3.42
   3  -4 -21    9.55    2.48
  -3   4  21   12.48    3.55
   3   4  21   10.65    2.34
  -3   4  22   -0.35    3.44
   3   4 -22    1.97    3.36
   3  -4 -22    1.68    2.23
   3   4 -22   -0.40    2.33
   3   4  22   -1.58    3.22
  -3   4 -22   -0.25    1.32
  -3  -4 -22    3.15    4.19
  -3   4  22   -0.25    2.39
   3   4  22    2.67    3.05
  -3  -4  22   -0.11    1.41
  -3  -4  22    0.86    3.66
   3   4  22   -1.09    2.74
   3  -4  22   -1.75    3.26
   3   4  22    3.12    2.23
   3   4  23    1.94    2.21
  -3   4  23    0.37    3.46
   3   4 -23   -2.69    3.30
   3  -4 -23    3.55    2.50
  -3  -4  23   -3.55    3.74
   3  -4  23   -0.72    3.46
   3   4  23    1.73    2.85
  -3  -4  23   -0.11    1.43
  -3   4 -23   -0.09    1.39
  -3  -4 -23    0.46    3.77
   3   4 -23    1.02    2.12
   3   4  24    0.22    2.29
  -3   4  24    5.70    3.65
   3   4 -24   -2.08    3.52
   3  -4 -24    3.03    2.41
  -3  -4  24   10.97    4.07
   3   4  24   -0.61    2.93
   3  -4  24   -2.26    3.34
  -3  -4  24    0.34    1.39
   3  -4 -24   -2.27    4.03
  -3   4 -24    1.06    1.45
  -3  -4 -24    6.68    4.12
   3   4 -24    2.52    2.31
   3   4  25    2.30    2.35
   3  -4  25    4.46    3.17
  -3   4  25    0.79    3.47
   3   4 -25    6.09    3.56
   3  -4 -25    8.23    2.63
   3  -4  25    3.13    3.25
  -3  -4  25    3.76    3.79
   3   4  25    4.42    2.98
  -3  -4  25    4.40    1.49
   3  -4 -25    3.27    4.11
  -3  -4 -25    5.40    4.00
  -3   4 -25    3.07    1.54
   3   4 -25    4.98    2.45
   3   4  26    1.17    2.32
   3  -4  26    2.33    3.56
  -3   4  26    4.08    3.72
   3   4 -26    5.82    3.39
   3  -4 -26    0.51    2.68
  -3  -4  26    3.38    3.72
   3  -4  26   -2.85    3.51
   3   4  26   -1.65    3.09
  -3  -4  26    1.81    1.37
   3  -4 -26    2.41    4.07
  -3  -4 -26   -0.50    4.02
  -3   4 -26    4.12    1.61
   3   4 -26   -2.45    2.29
   3  -4  27   17.86    4.39
   3   4  27   14.22    2.69
  -3   4  27   17.76    4.42
   3  -4 -27   15.03    2.99
   3   4 -27   16.09    3.68
  -3  -4  27   13.41    4.19
   3   4  27   11.05    3.56
   3  -4  27   17.36    4.19
  -3  -4  27   11.46    1.80
   3  -4 -27    8.91    4.67
  -3  -4 -27   13.99    4.60
  -3   4 -27   13.29    1.98
   3   4 -27    8.05    2.83
   3  -4  28    5.08    3.87
   3   4  28    6.20    2.58
  -3   4  28    1.31    4.02
   3   4 -28    2.31    3.26
   3  -4 -28    5.50    2.94
  -3  -4  28    3.57    4.25
   3   4  28    9.00    3.63
   3  -4  28   10.11    3.89
  -3  -4  28    1.59    1.41
  -3  -4 -28    5.32    4.59
   3  -4 -28   -2.54    4.62
   3   4 -28    6.18    2.70
   3  -4  29    4.41    4.15
   3   4  29   -1.78    2.46
  -3   4  29   -3.61    4.43
   3  -4 -29   -1.98    3.03
   3   4 -29   -1.58    3.79
   3   4  29    7.85    3.57
  -3  -4  29    1.57    4.22
   3  -4  29    2.27    3.58
  -3  -4  29    1.24    1.40
   3   4 -29    3.65    2.69
   3  -4 -29    2.62    4.57
  -3  -4 -29   -7.08    4.75
   3  -4  30    0.94    3.96
   3   4  30    2.71    3.54
  -3  -4  30    7.49    4.61
   3  -4 -30    0.59    2.91
   3   4 -30    3.17    3.90
   3  -4  30    6.88    4.26
   3   4  30    2.35    2.56
  -3   4  30   -4.64    4.36
   3   4 -30    1.25    2.63
  -3  -4 -30   -1.11    4.82
   3  -4 -30   -0.54    4.52
   3   4  31   -0.40    3.66
  -3  -4  31   -0.55    4.01
   3  -4  31    0.49    3.97
   3   4 -31    2.03    3.80
  -3   4  31    2.86    4.27
   3   4 -31   -0.26    2.78
   3  -4 -31   -3.31    4.45
  -3  -4 -31   14.24    5.37
   3   4  31    2.41    2.56
   3  -4  31    5.24    4.24
  -3   5   0   -2.21    1.93
   3   5   0   -2.13    2.00
  -3  -5   0    0.74    1.02
  -3  -5   0   -0.21    2.01
   3   5   0    1.38    1.11
   3   5   0    0.66    1.81
  -3   5   0    5.01    1.94
   3   5  -1    0.77    1.23
  -3   5  -1    2.16    1.67
   3   5   1    3.08    2.02
  -3   5   1   -3.01    1.92
   3   5  -1    0.16    1.60
  -3   5  -1    3.18    1.96
   3   5   1   -0.24    2.01
   3   5  -1   -2.30    1.91
  -3   5   1    0.57    2.00
  -3  -5  -1    0.06    0.91
  -3  -5  -1    1.94    2.07
  -3  -5   1    0.62    2.04
   3   5   1   -0.60    0.99
   3  -5   1    0.05    0.77
  -3  -5   1   -0.94    1.21
   3  -5   1    3.01    0.76
   3   5  -2    1.48    1.33
  -3  -5  -2    1.48    0.78
   3  -5   2    0.24    0.94
  -3   5   2   -2.38    2.12
   3   5  -2   -1.12    2.09
  -3   5  -2    2.90    2.00
   3   5   2    4.20    2.43
   3  -5  -2   -0.50    2.49
  -3  -5  -2    0.89    2.33
  -3  -5   2    5.11    2.14
  -3   5   2    1.84    1.99
   3   5   2    2.31    2.03
   3   5  -2    2.49    1.70
  -3   5  -2    1.63    1.70
  -3  -5   2    0.47    1.44
   3   5   2   -0.29    0.89
   3  -5   2    1.01    1.04
  -3  -5  -3    7.81    0.95
   3   5   3   10.54    0.98
   3   5  -3   14.90    1.79
   3  -5  -3    4.18    2.72
  -3   5   3    6.25    2.05
   3   5  -3    8.68    2.18
  -3  -5   3   11.89    2.45
  -3  -5  -3   13.23    2.65
   3   5   3    9.12    2.32
  -3   5  -3   13.21    1.97
   3   5  -3    9.92    1.83
  -3   5   3    9.67    2.43
   3   5   3    9.54    2.72
  -3   5  -3   11.08    2.12
   3  -5   3    7.82    1.25
   3  -5   3   10.80    1.53
  -3  -5   3   12.95    2.03
   3   5  -4    2.49    1.60
  -3   5  -4    1.71    1.76
   3   5   4    2.83    2.61
  -3   5   4    1.05    2.07
  -3  -5  -4   -4.96    2.45
  -3   5   4    1.27    2.05
  -3  -5   4   -4.07    2.17
   3  -5  -4    0.28    2.75
   3   5  -4    0.42    2.02
   3   5   4    0.93    2.18
  -3   5  -4    0.70    1.59
   3   5  -4   -0.58    1.55
   3  -5   4    2.11    1.13
  -3  -5   4   -1.00    1.90
   3  -5   4    0.54    1.36
   3  -5   5    0.87    1.21
   3   5  -5    0.81    2.13
  -3  -5  -5   -1.21    2.48
  -3   5   5   -1.69    2.05
   3   5   5   -1.34    2.12
  -3  -5   5    0.36    1.90
  -3   5  -5    0.73    1.44
   3   5  -5    2.42    1.49
  -3   5  -5    3.61    1.82
   3   5   5    2.62    2.48
   3  -5  -5   -1.44    2.95
  -3   5   5   -0.22    2.05
   3   5  -5    0.14    1.55
  -3  -5   5   -1.68    2.12
   3  -5   5    0.74    1.38
   3  -5   6    1.75    1.28
   3  -5  -6    3.59    2.81
   3   5   6    5.08    2.55
  -3   5  -6    1.86    1.68
  -3   5   6    4.05    2.35
  -3  -5  -6    1.26    2.54
  -3   5   6    2.31    2.02
   3   5   6    2.95    2.26
  -3  -5   6    3.83    2.01
  -3   5  -6    1.90    1.31
   3   5  -6    2.63    1.51
  -3  -5   6   -2.05    2.16
   3   5  -6    3.15    1.76
   3  -5   6    0.83    1.57
   3  -5  -7    7.14    3.20
   3   5   7    8.45    2.74
  -3   5  -7    5.96    1.76
  -3   5   7    2.78    2.30
  -3  -5  -7    5.18    2.60
  -3   5   7    6.26    2.10
  -3  -5   7    9.19    2.27
   3   5   7    6.48    2.29
  -3   5  -7    8.22    1.42
   3   5  -7    8.06    1.70
   3  -5   7    7.33    1.61
  -3  -5   7    9.87    2.55
   3   5   7    6.07    1.13
   3   5  -7    9.22    2.07
   3  -5   7    4.25    1.80
   3   5   7    6.25    0.87
   3   5  -8   21.14    2.68
  -3   5   8   22.64    3.08
  -3   5  -8   18.05    2.21
   3   5   8   22.85    3.53
   3  -5  -8   21.92    3.72
  -3  -5  -8   13.73    3.12
  -3   5   8   22.74    2.86
  -3   5  -8   23.47    1.82
   3   5   8   20.77    2.88
  -3  -5   8   20.63    2.53
   3   5  -8   17.95    2.14
   3  -5   8   21.43    2.25
   3   5   8   21.69    1.60
  -3  -5   8   18.26    2.93
   3   5   8   19.36    1.61
   3  -5   8   20.75    2.50
   3   5  -9   12.93    2.45
  -3   5   9   17.40    2.94
   3  -5  -9   19.70    3.58
  -3   5  -9   14.12    1.88
   3   5   9   19.04    3.17
  -3  -5  -9    8.85    3.03
  -3   5   9   13.97    2.72
  -3  -5   9    9.60    2.19
  -3   5  -9   15.20    1.39
   3   5   9   15.71    2.71
   3   5  -9   16.45    1.96
   3  -5   9   13.31    2.05
  -3  -5   9   13.50    2.77
   3   5   9   10.63    1.25
   3   5   9   12.19    1.37
   3  -5   9    8.47    2.20
   3   5 -10   -1.62    2.15
  -3   5  10    5.01    2.68
   3  -5 -10   -1.71    3.09
  -3   5 -10    4.37    1.57
   3   5  10    3.47    2.70
  -3   5  10    4.11    2.32
  -3  -5 -10    0.28    2.67
   3   5  10    5.30    2.47
  -3  -5  10   -0.80    1.91
   3   5 -10    3.03    1.55
  -3   5 -10    0.84    0.86
   3  -5  10   -0.81    1.66
  -3  -5  10    2.65    2.38
   3   5  10    0.72    0.92
   3  -5  10    0.39    2.03
   3   5  10    0.71    1.15
   3   5 -11   -0.22    2.21
   3  -5  11    1.06    1.81
  -3  -5  11    2.81    2.59
  -3   5  11    2.06    2.55
   3  -5 -11    3.19    3.33
   3   5  11    1.77    2.90
  -3   5 -11   -0.43    1.46
  -3   5  11    1.11    2.38
  -3  -5 -11    1.45    2.72
  -3  -5  11   -2.03    1.89
   3   5  11    2.75    2.62
   3   5 -11   -0.26    1.56
  -3   5 -11    1.31    0.74
   3   5  11    0.77    1.07
   3  -5  11    0.42    2.12
   3   5  11   -2.22    1.37
   3  -5  12   22.90    2.94
   3   5  12   20.13    2.07
   3   5 -12   34.48    3.26
  -3   5 -12   19.99    1.83
   3   5 -12   22.32    2.65
   3  -5  12   19.73    2.59
  -3   5  12   22.91    1.62
  -3  -5  12   21.99    3.39
  -3   5  12   24.23    3.33
   3  -5 -12   30.72    4.30
   3   5  12   22.10    3.43
  -3   5 -12   21.23    2.05
  -3   5  12   20.97    3.06
  -3  -5 -12   25.91    3.73
  -3  -5  12   23.13    2.63
   3   5  12   16.65    3.04
   3   5 -12   22.88    2.31
   3   5  12   19.73    1.88
  -3   5  12   15.60    1.44
   3   5 -13    7.86    2.18
  -3   5 -13    5.68    1.28
  -3   5  13    5.08    1.16
   3   5 -13    4.26    1.65
   3  -5  13    6.45    2.18
   3   5 -13    7.22    2.50
  -3   5  13    8.33    3.04
   3  -5 -13    9.43    3.52
   3   5  13   14.00    3.27
  -3   5 -13    4.92    1.53
  -3   5  13    2.07    2.44
  -3  -5 -13    5.76    2.88
   3   5  13    8.39    2.84
  -3  -5  13    6.55    2.04
  -3  -5  13   10.38    3.07
   3   5  13    5.96    1.52
  -3   5  13    5.07    1.23
   3  -5  13    4.73    2.38
   3   5  13    5.23    1.61
   3   5  14    1.36    1.65
   3  -5  14    1.00    2.35
   3   5 -14    2.63    2.14
  -3   5 -14    0.07    1.07
   3  -5  14   -1.29    2.08
  -3   5  14    1.82    1.18
   3   5 -14    2.10    1.58
   3   5 -14    1.27    2.39
  -3   5  14    0.83    2.86
   3   5  14    1.22    2.87
  -3   5 -14   -0.09    1.33
   3  -5 -14    2.70    3.66
  -3   5  14    0.94    2.45
   3   5  14    3.93    2.76
  -3  -5  14    2.85    1.97
  -3  -5  14    5.30    2.96
  -3   5  14   -0.60    1.53
   3   5  14    1.83    1.52
   3   5 -15    1.70    2.07
  -3   5 -15    1.27    1.03
   3  -5  15   -0.23    2.27
  -3   5  15   -0.09    1.24
   3   5 -15    1.32    2.71
  -3   5  15   -0.28    2.78
  -3   5 -15    2.22    1.35
   3   5  15    4.05    3.01
   3  -5 -15   -0.40    3.32
  -3   5  15    6.75    2.61
   3   5  15    5.77    2.92
  -3  -5  15    2.62    1.82
  -3   5  15    1.21    2.15
  -3  -5  15    1.04    2.83
   3   5  15    2.41    1.79
   3  -5  15   -1.33    2.55
   3   5  15    1.81    1.68
   3   5 -16   17.19    2.57
  -3   5  16   14.97    1.77
   3  -5  16    9.96    2.63
   3   5 -16   10.78    3.09
  -3   5  16   13.13    3.30
  -3   5 -16   11.25    1.34
  -3   5 -16   13.91    1.69
   3   5  16   17.31    3.60
   3  -5 -16   20.36    4.37
  -3   5  16   17.92    3.04
   3   5  16   17.73    3.27
  -3  -5  16   15.27    2.27
  -3  -5  16   18.84    3.69
  -3   5  16   26.99    3.38
   3   5  16   16.73    2.38
   3  -5  16   12.57    3.10
   3   5  16   16.39    2.26
   3   5 -17    4.76    2.22
  -3   5  17    3.48    1.44
   3  -5  17    3.08    2.49
   3   5 -17    3.47    2.96
  -3   5  17    3.21    3.07
  -3   5 -17   -0.93    1.01
  -3   5 -17    2.00    1.28
   3  -5 -17    1.68    3.72
  -3   5  17    4.76    2.66
  -3  -5  17    3.53    1.90
  -3   5  17   -0.86    3.27
  -3  -5  17    0.38    3.44
   3   5  17    3.57    2.10
   3  -5  17    6.46    2.84
   3   5  17   -0.17    1.99
   3   5 -18    0.58    2.14
   3  -5  18    1.90    2.74
  -3   5  18    1.77    1.50
   3   5 -18    3.91    3.01
  -3   5 -18    0.20    0.99
  -3   5  18   -0.30    3.15
  -3   5 -18    1.47    1.25
   3  -5 -18   -0.43    3.68
  -3   5  18   -0.51    2.69
  -3  -5  18    4.62    1.99
  -3   5  18    2.33    3.72
   3   5  18   -0.54    2.04
  -3  -5  18   -2.76    3.43
   3  -5  18   -0.31    2.95
   3   5  18   -0.77    2.13
  -3   5 -19   13.73    1.49
  -3   5 -19   18.75    1.71
   3  -5 -19   19.00    4.45
  -3  -5  19   20.86    4.32
   3  -5  19   23.91    3.59
   3   5  19   25.12    2.96
  -3  -5  19   25.05    2.51
  -3   5  19   37.00    4.86
   3   5 -19   16.72    3.58
   3  -5  19   17.73    3.38
  -3   5  19   17.51    2.12
   3   5 -19   20.62    2.78
   3   5  19   24.72    2.92
  -3   5 -20    0.79    0.94
   3  -5 -20   -0.45    4.17
  -3   5 -20    0.64    1.13
  -3  -5  20   -1.69    3.58
   3   5  20    0.89    2.34
   3  -5  20   -1.35    3.06
  -3  -5  20    1.53    1.86
  -3   5  20    1.95    4.08
   3   5 -20    5.14    3.32
   3  -5  20   -2.11    2.97
  -3   5  20   -0.68    1.59
   3   5 -20    0.79    2.21
   3   5  20    0.20    2.17
   3   5 -21    4.35    2.43
  -3   5 -21    0.76    0.88
  -3   5 -21    0.44    1.05
   3  -5 -21   -3.26    4.04
  -3  -5 -21    0.97    4.55
  -3  -5  21    3.75    1.89
   3   5 -21    2.00    3.32
   3  -5  21    2.53    2.95
  -3   5  21    4.03    1.72
  -3   5  21    3.63    4.11
   3   5  21    7.32    2.60
   3  -5  21    3.89    3.19
  -3  -5  21    4.81    3.89
   3   5  21    1.23    2.27
   3   5 -22    2.59    2.20
  -3   5 -22    0.04    0.81
  -3  -5 -22    2.98    4.53
  -3  -5  22    0.42    1.83
   3   5 -22    2.76    3.25
   3  -5  22    4.32    3.06
  -3   5  22    2.13    1.73
  -3   5  22   10.35    4.25
   3   5  22    3.50    2.54
  -3  -5  22    0.90    3.99
   3  -5  22    1.84    3.25
   3   5  22   -1.06    2.24
   3   5  23    0.87    2.27
  -3  -5 -23   -1.53    4.27
  -3  -5  23    2.13    2.00
   3   5 -23   -4.21    3.43
   3  -5  23    2.44    3.45
  -3   5  23    0.48    1.69
  -3   5  23    3.36    4.10
   3  -5  23    3.45    3.31
   3   5  23   -0.53    2.66
  -3  -5  23   -5.11    4.05
   3   5 -23   -3.02    2.32
   3   5  24   15.85    2.84
  -3  -5 -24   13.66    4.78
  -3  -5  24   15.88    2.47
   3   5 -24   14.15    3.94
  -3   5  24   14.80    2.31
   3  -5  24   18.62    4.08
  -3   5  24   28.54    4.78
   3   5  24   19.12    3.36
   3  -5  24   17.57    4.23
  -3  -5  24   16.25    4.48
   3   5 -24   12.73    2.67
   3   5  25   -1.60    2.48
  -3  -5 -25   -4.84    4.38
  -3  -5  25    3.18    2.14
   3   5 -25    2.24    3.57
   3  -5  25   -0.76    3.68
  -3   5  25    2.46    1.90
  -3   5  25    9.43    4.26
  -3  -5  25    7.36    4.25
   3  -5  25    2.90    3.28
   3   5  25   -2.04    2.91
   3   5 -25    5.54    2.45
  -3  -5 -26    4.96    4.75
   3  -5  26    2.59    3.72
   3   5  26   -1.82    2.73
  -3  -5  26   -0.50    4.20
   3   5 -26    3.01    3.61
  -3   5  26   -0.18    2.03
   3  -5  26    0.80    3.69
  -3   5  26   -2.60    4.01
   3   5  26    2.57    2.36
   3   5 -26    1.05    2.30
  -3  -5 -27    2.26    4.63
   3  -5  27    4.91    3.66
   3   5  27    0.95    2.96
  -3  -5  27    1.03    4.37
   3   5 -27   -1.55    3.56
   3  -5  27   -5.01    3.81
  -3   5  27    0.57    2.10
  -3   5  27    3.49    4.13
   3   5 -27    2.78    2.41
   3   5  27    1.67    2.50
   3  -5  28   -2.17    4.03
   3   5 -28    0.22    2.51
   3   5 -28   -3.58    3.90
  -3  -5  28    5.81    4.45
   3  -5  28    0.92    4.07
  -3  -5 -28    2.31    4.99
   3   6   0    1.35    2.56
  -3   6   0    0.22    2.36
   3   6   0    0.57    2.16
  -3   6   0    0.90    2.12
  -3  -6   0    2.19    0.77
  -3  -6   0    6.11    2.90
  -3  -6  -1   16.41    3.28
  -3  -6   1   20.70    3.32
  -3   6  -1   21.21    2.95
   3   6  -1   19.67    3.31
   3   6   1   19.05    3.09
  -3   6   1   30.23    3.27
   3   6  -1   15.42    1.38
  -3   6  -1   20.76    2.77
  -3   6   1   23.13    2.83
   3   6  -1   14.29    2.51
   3   6   1   26.41    3.01
  -3  -6   1   14.97    1.50
  -3   6   2   22.45    3.30
  -3   6  -2   24.98    3.11
   3   6  -2   20.45    3.25
   3   6   2   18.25    3.33
  -3  -6  -2   23.52    3.60
  -3  -6   2   18.42    3.36
  -3   6  -2   25.54    2.67
   3   6  -2   26.36    2.75
   3   6   2   21.07    3.03
  -3   6   2   21.99    2.99
  -3  -6   2   15.72    1.83
   3   6  -2   17.59    1.71
   3   6   3   11.47    3.09
  -3   6  -3   10.14    2.59
   3   6  -3   11.68    2.97
  -3   6   3   11.81    2.85
  -3  -6  -3    8.29    3.03
  -3  -6   3    9.97    2.98
   3   6   3   10.15    2.65
  -3   6  -3   10.48    2.26
  -3   6   3    6.44    2.60
   3   6  -3   10.59    2.26
   3  -6   3   11.42    1.40
   3   6  -3    9.87    1.57
  -3  -6   3   10.00    1.72
   3  -6   3    8.82    1.20
   3   6   4    6.13    3.11
   3   6  -4    4.94    2.58
  -3   6  -4    8.20    2.39
  -3   6   4    6.45    2.67
  -3  -6   4    8.61    2.74
  -3  -6  -4    4.24    3.00
  -3   6  -4    8.35    2.02
   3   6   4    8.45    2.72
  -3   6   4   10.00    2.84
   3   6  -4    4.56    2.03
   3  -6   4    8.80    1.61
   3   6  -4    5.60    1.57
  -3  -6   4    8.08    1.89
   3  -6   4    3.09    1.16
   3  -6   5    2.46    1.28
  -3  -6   5    3.85    2.49
   3  -6  -5    4.04    3.38
  -3  -6  -5    0.88    3.16
   3   6   5    3.70    2.58
  -3   6   5    1.93    2.43
  -3   6  -5    0.88    1.84
   3   6  -5    0.82    1.90
   3   6   5    0.60    3.06
  -3   6  -5    3.68    2.27
   3   6  -5    2.40    2.56
  -3   6   5   -1.78    2.53
   3   6  -5    1.53    1.65
   3  -6   5    0.25    1.54
  -3  -6   5    2.85    2.01
   3  -6   6    5.04    1.46
   3   6   6    6.07    3.29
  -3   6   6   13.87    2.75
  -3   6  -6    7.03    2.39
   3   6  -6    6.30    2.50
  -3  -6  -6    4.79    3.17
  -3  -6   6    8.45    2.66
   3  -6  -6   10.86    3.61
  -3   6   6    9.24    2.70
   3   6   6    9.67    2.89
  -3   6  -6    8.93    1.83
   3   6  -6    6.09    1.99
   3   6  -6    6.96    1.89
  -3  -6   6    3.04    2.35
   3  -6   6    5.79    1.86
   3   6  -7    3.29    2.04
  -3   6  -7    8.71    2.28
   3   6   7    0.93    3.02
   3  -6  -7    4.00    3.76
  -3  -6   7   -1.31    2.58
  -3  -6  -7    1.53    3.04
   3   6  -7    2.49    2.54
  -3   6  -7    4.30    1.62
  -3   6   7    2.93    2.70
   3   6   7    4.28    2.77
   3   6  -7    2.67    1.84
  -3   6   7    7.77    2.78
  -3  -6   7    2.68    2.43
   3  -6   7    5.39    2.00
   3  -6   7    2.06    1.46
   3   6  -8   11.40    2.38
  -3   6   8   14.54    3.18
   3   6   8   17.81    3.48
  -3   6  -8   12.08    2.32
   3   6  -8   14.37    2.75
  -3  -6   8   10.12    2.75
  -3  -6  -8   14.92    3.45
   3  -6  -8   10.21    4.00
   3   6   8   12.69    2.95
  -3   6   8   12.57    2.97
  -3   6  -8   11.25    1.74
   3   6  -8   12.18    2.11
  -3  -6   8   10.84    2.86
   3  -6   8   12.93    2.26
   3  -6   8   11.19    1.91
   3  -6   9    0.14    1.66
  -3  -6   9    3.66    2.59
  -3   6  -9    0.15    2.00
   3   6   9   -1.27    3.17
  -3  -6   9   -1.66    2.42
   3  -6  -9    1.56    3.57
  -3  -6  -9    2.23    2.83
   3   6  -9    3.79    2.37
   3   6   9   -0.24    2.59
  -3   6   9    1.19    2.53
   3   6  -9   -0.61    1.72
  -3   6  -9    0.09    1.32
  -3   6   9    0.28    2.90
   3   6  -9    5.42    2.32
   3  -6   9    3.07    2.01
   3  -6  10    3.17    1.79
  -3  -6  10    2.76    2.56
  -3   6 -10    0.14    1.85
   3  -6 -10    2.82    3.58
   3   6  10    3.87    3.01
   3   6 -10    2.65    2.21
  -3  -6  10    0.61    2.27
  -3   6  10    3.63    2.61
  -3  -6 -10   -0.65    2.96
   3   6  10    6.02    2.71
   3   6 -10    5.94    1.84
  -3   6 -10    1.27    1.17
  -3   6  10    8.27    3.12
   3   6 -10   -0.59    2.32
   3  -6  10    1.86    2.03
   3  -6  11    4.88    1.95
  -3  -6  11    4.08    2.78
  -3   6  11   10.78    3.15
  -3   6 -11    5.25    1.86
   3   6  11    6.52    3.45
   3  -6 -11   -0.41    3.73
   3   6 -11    2.76    2.29
  -3   6  11    8.36    2.76
  -3  -6  11    3.44    2.39
  -3  -6 -11    3.64    2.94
   3   6  11    7.87    2.93
   3   6 -11    5.80    1.82
  -3   6 -11    1.98    1.06
   3   6 -11    2.96    2.40
   3  -6  11    0.67    2.14
  -3   6 -12    2.53    1.37
   3  -6  12    2.08    1.99
  -3  -6  12    1.23    2.80
  -3   6  12    0.89    3.06
   3  -6 -12   -0.43    4.11
  -3   6 -12    5.64    1.81
   3   6  12    5.63    3.26
  -3  -6  12    2.57    2.31
  -3   6  12    2.75    2.83
  -3  -6 -12    6.78    3.25
   3   6  12    4.81    2.99
  -3   6 -12    0.36    0.81
   3   6 -12    1.70    1.75
   3   6 -12    0.90    2.44
   3  -6  12    0.47    2.27
   3   6 -13    5.40    2.46
  -3   6 -13    5.21    1.46
   3  -6  13   10.40    2.28
  -3  -6  13    2.58    2.90
   3   6  13   11.29    1.56
   3   6  13    3.70    0.71
  -3   6  13    8.14    3.25
  -3   6 -13   11.34    1.84
   3  -6 -13    9.19    4.03
  -3  -6 -13   15.27    3.40
  -3  -6  13    9.38    2.54
  -3   6  13   14.94    3.03
   3   6  13   11.37    3.07
   3   6 -13   10.58    1.91
   3  -6  13    5.27    2.50
   3   6 -13    9.64    2.95
  -3   6  14   17.82    3.41
  -3   6 -14   13.31    1.81
   3  -6 -14   13.48    4.16
  -3   6  14   12.76    3.09
  -3  -6 -14   11.28    3.46
  -3  -6  14   13.17    2.62
   3   6  14    5.27    0.96
  -3  -6  14   13.53    3.28
   3   6 -14   11.11    3.09
   3   6 -14    5.61    1.84
   3  -6  14   10.49    2.34
   3   6  14   13.33    2.21
   3  -6  14   14.23    3.03
  -3   6 -14    9.28    1.49
   3   6 -14    7.04    2.47
   3  -6 -15   -2.29    4.19
  -3   6 -15    1.33    1.43
  -3  -6  15   -0.19    2.24
   3   6  15    0.57    0.86
  -3  -6  15    6.02    3.28
   3   6 -15    2.93    2.83
   3  -6  15    2.34    2.38
   3   6 -15    1.55    1.62
   3   6  15   -1.08    2.02
   3  -6  15    1.70    2.66
  -3   6 -15    2.76    1.23
   3   6 -15    1.24    2.16
  -3   6 -16    3.70    1.35
   3  -6 -16    2.82    3.72
  -3  -6  16    1.15    2.25
   3   6  16    1.15    0.98
  -3  -6  16    2.95    3.30
   3   6 -16    1.12    2.79
   3  -6  16   -0.25    2.54
   3  -6  16   -1.19    2.80
   3   6  16    3.62    2.02
  -3   6 -16    3.39    1.16
   3   6 -16    3.47    2.41
   3   6 -17    0.61    2.15
   3  -6  17    3.18    2.59
   3   6 -17    2.66    2.99
  -3   6 -17    1.85    1.05
   3  -6 -17    2.88    4.39
  -3  -6  17    0.38    2.26
  -3   6  17    0.39    0.77
   3   6  17    3.68    1.21
  -3  -6  17   -2.31    3.44
   3  -6  17    8.46    3.08
   3   6  17    4.79    2.26
  -3   6  17    2.12    0.97
   3   6 -18    2.62    2.35
   3  -6  18    5.82    2.91
   3   6 -18    0.62    3.18
  -3   6 -18    4.05    0.99
   3  -6 -18    0.98    4.40
  -3  -6  18    6.69    2.50
   3   6  18    3.36    1.43
  -3   6  18    1.10    1.17
  -3  -6  18    4.41    3.57
   3   6  18    4.44    2.30
   3  -6  18    4.59    3.16
  -3   6  18    5.08    1.37
   3  -6 -19   15.09    4.63
  -3  -6  19   21.97    2.83
   3   6  19    7.97    2.56
   3  -6  19   10.20    3.46
  -3  -6  19   11.23    4.04
   3   6 -19   15.20    2.76
   3  -6  19   12.59    3.26
   3   6 -19   14.25    3.65
   3   6  19   10.56    1.94
  -3  -6  20    4.02    2.43
   3  -6  20    5.67    3.49
  -3  -6  20   -0.43    3.69
   3   6 -20   -0.99    3.23
   3  -6  20   -5.56    3.05
   3  -6 -20    7.19    4.49
   3   6 -20   -1.42    2.18
  -3  -6  21    5.76    2.59
   3  -6  21    8.50    3.56
  -3  -6  21    7.14    4.03
   3   6 -21    1.03    3.27
   3  -6  21    4.56    3.07
   3   6 -21    0.40    2.32
   3  -6 -21    5.24    4.36
   3  -6  22    3.08    3.28
  -3  -6  22    0.46    4.08
   3   6 -22    5.70    3.73
   3  -6  22   10.97    3.42
   3  -6 -22    8.56    4.67
   3   6 -22    4.38    2.40
   3  -6  23    6.00    3.56
   3   6 -23    4.80    3.58
   3  -6 -23    3.82    4.76
  -3  -6  23   -4.74    4.17
   3  -6  23    3.60    3.29
   3   6 -23   -1.39    2.28
   3  -6  24    3.73    3.49
   3   6 -24    0.76    3.73
   3  -6 -24    0.56    4.81
  -3  -6  24    2.44    4.17
   3  -6  24   -6.43    3.60
   3   6 -24    5.72    2.37
   3  -6  25    4.36    3.64
  -3  -6  25    6.51    4.41
   3   6 -25   -0.78    3.60
   3  -6 -25   -2.84    4.99
  -3  -6 -25    4.04    4.82
   3  -6  25    2.58    3.46
  -3   7   0   -2.02    2.69
   3   7   0    0.30    2.81
   3   7   0    2.32    2.17
  -3   7   0    1.17    2.35
  -3  -7   0    0.61    2.82
  -3   7   1    3.38    2.69
  -3   7  -1   -1.73    2.67
   3   7   1   -0.92    2.76
   3   7  -1    2.65    2.77
  -3   7   1    1.45    2.38
  -3   7  -1    1.28    2.24
   3   7   1    0.86    2.31
   3   7  -1    0.82    2.12
  -3  -7   1    3.92    3.05
  -3  -7  -1    3.13    2.86
  -3   7  -2    8.83    2.78
   3   7   2    4.06    2.76
   3   7  -2    9.53    2.98
  -3   7   2    8.58    2.96
   3   7   2    4.66    2.60
  -3   7   2    6.29    2.68
  -3   7  -2    4.82    2.24
  -3  -7   2    8.20    3.14
  -3  -7  -2   10.23    3.47
   3   7  -2    8.55    2.39
   3   7  -3    1.16    2.01
  -3   7   3    1.15    2.41
   3   7   3    3.88    2.38
  -3   7  -3    2.78    2.08
   3   7   3    4.45    2.78
  -3   7  -3    0.69    2.44
   3   7  -3    1.13    2.66
  -3   7   3    6.06    2.88
  -3  -7   3    1.35    0.92
  -3  -7   3   -1.44    2.86
  -3  -7  -3    1.94    3.34
  -3   7   4    4.04    2.82
  -3   7  -4    0.92    1.91
   3   7   4    0.70    2.67
   3   7  -4    0.94    1.95
  -3   7  -4    7.53    2.61
   3   7   4    0.32    3.00
  -3   7   4    2.83    2.82
   3   7  -4    6.06    3.03
  -3  -7   4   -0.27    1.20
  -3  -7  -4    0.99    2.90
  -3  -7   4    0.85    3.03
  -3  -7   5    5.30    2.92
  -3  -7  -5    7.07    3.23
  -3   7   5    7.04    2.87
   3   7   5    4.54    2.72
  -3   7  -5    8.99    2.02
   3   7  -5    6.77    2.06
   3   7  -5    7.04    2.96
  -3   7  -5    7.43    2.53
   3   7   5    8.92    3.41
   3  -7   5    6.37    1.18
  -3  -7   5    6.14    1.56
   3  -7   5    3.24    0.94
  -3   7   5    7.23    2.90
  -3   7   6    2.37    2.82
  -3   7  -6    2.85    2.33
   3   7  -6    0.53    2.54
   3   7   6    2.67    3.12
  -3  -7   6    3.02    2.74
  -3  -7  -6    2.06    3.27
   3   7   6    2.19    2.58
  -3   7  -6    0.26    1.76
  -3   7   6    0.25    2.61
   3   7  -6    0.89    1.86
   3  -7   6    0.35    1.47
  -3  -7   6    4.06    1.81
   3  -7   6    0.94    1.07
  -3   7   7   -0.91    2.71
  -3   7  -7   -2.33    2.21
   3   7  -7   -2.33    2.44
  -3  -7   7    3.46    2.72
  -3  -7  -7    0.35    3.32
  -3   7   7    2.56    2.64
   3   7   7    1.00    2.85
  -3   7  -7    3.06    1.66
   3   7  -7   -0.35    1.87
   3  -7   7   -0.15    1.64
   3   7  -7    0.98    1.45
  -3  -7   7    0.19    2.03
   3  -7   7   -0.39    1.22
  -3   7   8    4.01    2.74
  -3   7  -8    2.95    2.18
   3   7  -8    1.76    2.70
  -3  -7   8    4.47    2.77
  -3  -7  -8    5.31    3.55
  -3   7   8    3.39    2.82
  -3   7  -8    4.83    1.63
   3   7  -8    6.51    2.05
   3  -7   8    2.68    1.86
   3   7  -8    1.89    1.63
  -3  -7   8    2.23    2.29
   3  -7   8    2.94    1.36
  -3   7  -9    4.01    2.11
   3   7  -9   -0.49    2.55
   3  -7  -9    3.96    4.18
  -3  -7   9    1.81    2.75
  -3  -7  -9    1.45    3.25
  -3   7   9   -1.06    2.85
   3   7  -9   -1.34    1.90
   3  -7   9   -0.38    1.42
  -3   7   9    3.13    3.08
   3   7  -9    3.14    1.86
  -3  -7   9    1.49    2.36
   3  -7   9    2.04    1.88
   3  -7  10   21.43    2.36
   3  -7  10   21.72    2.81
   3   7 -10   19.53    2.58
   3  -7 -10   24.90    4.95
  -3  -7 -10   19.03    4.01
  -3  -7  10   33.46    3.65
   3   7 -10   21.54    3.17
   3   7 -10   21.11    2.65
  -3  -7  10   23.45    3.26
   3  -7  11    1.76    1.69
   3  -7  11    3.51    2.21
   3   7 -11    2.40    1.92
   3   7 -11    3.49    2.55
   3   7 -11    1.25    2.13
  -3  -7 -11   -3.74    3.48
  -3  -7  11    2.02    2.66
   3  -7 -11    2.80    4.12
  -3  -7  11    7.76    2.82
   3  -7  12    0.24    2.05
  -3  -7  12    2.15    2.64
   3  -7 -12    6.22    4.43
  -3  -7  12    0.25    2.64
   3   7 -12   -2.04    2.36
   3   7 -12    1.56    2.26
   3  -7  12    2.48    1.79
   3  -7  13    0.58    1.91
   3   7 -13    3.99    2.46
   3   7 -13    0.85    2.24
  -3  -7  13    3.21    2.84
  -3  -7  13   -0.73    2.45
   3  -7 -13    3.92    3.91
   3   7 -13    3.21    2.41
  -3   7 -13    1.35    1.51
   3  -7  13    1.26    2.19
   3   7 -14    7.11    2.68
  -3  -7  14    4.70    3.12
   3  -7 -14    4.02    4.49
  -3  -7  14    9.86    2.78
   3  -7  14    1.47    2.01
   3   7 -14    4.29    2.40
   3  -7  14    5.86    2.37
   3   7 -15    0.74    2.75
  -3  -7  15    0.35    2.81
  -3  -7  15    0.24    2.51
   3  -7 -15    0.52    4.48
   3  -7  15    2.70    2.22
   3   7 -15    2.46    2.38
   3  -7  15    2.81    2.36
   3   7 -16    2.11    2.85
  -3  -7  16    4.01    3.04
  -3  -7  16    2.53    2.59
   3  -7 -16    0.53    4.48
   3  -7  16   -0.73    2.28
   3   7 -16   -0.44    2.44
   3  -7  16    0.30    2.53
   3   7 -17    3.66    3.04
  -3  -7  17    2.66    3.18
  -3  -7  17    0.22    2.62
   3  -7 -17    4.84    4.93
   3  -7  17    1.56    2.52
   3   7 -17    2.16    2.36
   3  -7  17    1.87    2.69
   3   7 -18    5.38    3.25
  -3  -7  18   -1.18    3.26
   3  -7 -18    6.03    4.67
   3  -7  18    1.11    2.55
   3   7 -18    0.21    2.35
   3  -7  18    3.59    2.79
   3   7 -19    5.70    3.31
  -3  -7  19   -1.63    3.51
   3  -7 -19    6.70    4.92
   3  -7  19    0.59    2.70
   3   7 -19   -1.05    2.39
   3  -7  19   -0.34    2.97
   3   7 -20   -1.67    3.42
   3  -7 -20    7.95    5.34
  -3  -7  20   -1.26    3.42
   3  -7  20    0.94    2.87
   3  -7  20    1.78    2.94
  -3  -8   0   -1.77    3.58
   3   8   0    2.27    2.31
  -3  -8  -1   -3.95    3.74
  -3  -8   1   -5.64    3.74
   3   8  -1   -0.22    2.36
  -3   8   1   -3.94    2.65
   3   8  -2    1.50    2.22
  -3  -8  -2   -0.73    3.60
  -3  -8   2   -1.74    3.53
  -3   8   2    5.29    2.89
   3   8  -3   -1.67    2.32
  -3   8   3    4.09    2.80
  -3  -8  -3   -0.74    3.58
  -3  -8   3    3.43    3.36
  -3   8   3    2.72    2.99
  -3  -8  -4   -1.51    3.61
   3   8  -4    0.30    3.08
  -3  -8  -5    1.14    3.66
  -3  -8   5    4.69    3.37
   3   8  -5    3.52    3.23
  -3  -8  -6    4.25    3.46
  -3  -8   6    5.62    3.35
  -3  -8   7   -0.65    3.32
  -3  -8   8    4.85    3.31
  -3  -8   9   -0.96    3.21
  -3  -8  10   10.73    3.48
  -3  -8  11    1.55    3.14
  -3  -8  12   -2.14    3.18
  -4   0   0 6977.09  358.47
  -4   0  -1    0.46    1.00
  -4   0  -2    0.22    0.91
   4   0   2    0.17    1.05
  -4   0   2    0.13    1.13
   4   0   3   -0.21    0.96
  -4   0  -3    0.48    0.95
  -4   0  -4 1240.41   63.58
   4   0   4 1225.27   63.57
   4   0   5    0.05    0.94
  -4   0  -5   -0.11    0.96
  -4   0   5    2.92    1.79
   4   0   6    5.02    1.40
   4   0   6    3.15    1.08
  -4   0  -6    2.27    1.11
  -4   0   6    3.91    1.82
   4   0   7   -0.89    1.31
  -4   0   7    2.65    1.78
  -4   0  -7   -0.48    1.05
   4   0   7   -0.37    1.01
  -4   0   8  893.85   45.73
   4   0  -8  860.60   45.38
  -4   0  -8  878.43   45.30
  -4   0  -8  874.68   45.20
   4   0   8  869.43   45.15
   4   0   8  867.19   45.24
   4   0   9   -0.36    1.11
  -4   0   9    0.18    1.89
   4   0  -9   -1.69    1.66
  -4   0  -9   -0.98    1.17
  -4   0  -9    1.45    1.41
   4   0   9   -1.30    1.33
  -4   0 -10   -0.11    1.48
   4   0  10    1.39    1.33
  -4   0 -10   -0.27    1.17
   4   0  10   -1.33    1.16
   4   0  10    0.53    1.60
   4   0 -10   -0.39    1.46
   4   0  10    0.27    1.61
  -4   0  10    0.39    1.91
  -4   0 -11   -0.73    1.71
   4   0  11    0.11    1.42
  -4   0 -11    1.53    1.35
   4   0  11    1.45    1.37
   4   0  11    1.44    1.63
   4   0  11    1.60    1.57
  -4   0  11    0.25    1.61
  -4   0  11    0.62    2.09
   4   0 -11    0.56    1.72
  -4   0 -12  730.57   36.53
   4   0  12  692.62   36.47
  -4   0  12  728.70   37.23
   4   0 -12  688.38   36.79
  -4   0  12  677.88   36.65
   4   0  12  669.11   36.77
   4   0  12  727.80   36.83
   4   0  12  685.04   36.56
  -4   0 -12  707.37   36.69
   4   0 -13   -0.64    2.06
  -4   0 -13    0.11    1.47
   4   0  13   -2.39    1.61
  -4   0  13   -0.84    1.77
   4   0  13    0.16    1.88
  -4   0 -13    0.28    1.71
   4   0  13    0.71    1.53
   4   0  13   -0.68    1.87
  -4   0  13   -1.40    2.41
   4   0 -13   -2.20    2.29
   4   0  14    6.47    1.77
   4   0 -14    4.83    2.29
  -4   0 -14    2.91    1.49
   4   0  14    7.02    1.54
  -4   0  14    3.72    1.80
   4   0  14    4.52    2.07
  -4   0 -14    4.05    1.90
   4   0  14    6.52    2.07
  -4   0  14    2.96    2.56
   4   0 -14    4.00    2.24
   4   0  15   -0.54    1.73
   4   0 -15    0.19    1.98
  -4   0 -15    0.49    1.43
   4   0  15    0.45    1.45
  -4   0  15   -1.57    1.76
   4   0  15    0.74    1.87
  -4   0  15   -3.13    2.51
   4   0 -15   -1.32    1.99
  -4   0 -15    0.80    1.75
   4   0  15   -0.20    1.80
  -4   0 -16   -0.85    1.90
   4   0  16    3.06    1.50
  -4   0  16    2.14    1.87
   4   0  16    0.20    1.90
  -4   0  16    0.55    2.49
   4   0 -16   -0.92    2.06
   4   0  16    2.73    1.91
   4   0  16    0.57    1.53
   4   0 -16   -1.37    1.72
  -4   0 -17    0.54    1.86
   4   0  17    2.37    1.46
  -4   0  17   -0.69    1.82
   4   0  17   -2.49    1.92
  -4   0  17    0.29    2.49
   4   0  17    3.34    2.14
   4   0 -17   -1.91    2.40
   4   0  17    0.15    1.56
   4   0 -17   -0.21    1.93
  -4   0 -18    4.83    1.96
   4   0  18    2.37    1.53
  -4   0  18    2.71    1.84
   4   0  18    1.97    2.15
  -4   0  18    3.94    2.72
   4   0 -18    0.75    2.22
   4   0  18    2.38    2.25
   4   0 -18    4.90    2.03
   4   0  18    2.02    1.73
  -4   0 -19   -1.43    2.06
  -4   0  19    2.55    2.98
   4   0  19    0.28    1.66
  -4   0  19    2.46    1.95
   4   0  19    0.46    2.15
   4   0  19    1.76    2.23
   4   0 -19    1.55    2.13
   4   0  19    0.81    1.76
   4   0 -19   -0.47    2.39
   4   0  20  104.86    7.39
   4   0 -20  112.91    7.48
  -4   0  20  125.71    7.99
   4   0  20  108.06    6.84
   4   0 -20  119.21    7.41
  -4   0  20  104.88    6.95
   4   0  20  116.46    7.37
  -4   0 -20  115.51    7.19
   4   0  20  108.56    6.77
  -4   0 -21    2.06    2.41
   4   0  21   -1.85    1.96
  -4   0  21   -2.26    2.08
   4   0  21   -1.02    2.33
  -4   0  21    1.75    2.85
   4   0 -21    0.28    2.37
   4   0  21    0.28    2.46
   4   0  21    1.57    1.93
   4   0 -21   -0.79    2.70
  -4   0 -22    3.37    2.70
   4   0  22    1.94    1.96
  -4   0  22    0.43    2.27
   4   0  22   -0.27    2.42
  -4   0  22   -2.55    2.91
   4   0 -22    0.29    2.70
   4   0  22    0.87    2.54
   4   0 -22    2.22    2.82
   4   0  22    1.09    1.98
  -4   0 -23    1.01    2.57
  -4   0  23   -0.76    3.20
   4   0  23    0.34    2.10
  -4   0  23    0.44    2.18
   4   0  23    1.69    2.64
   4   0  23    1.22    2.93
   4   0 -23   -1.21    2.78
   4   0  23   -2.44    2.23
   4   0 -23   -2.63    2.69
   4   0 -24   57.35    5.07
   4   0  24   46.26    4.86
  -4   0  24   60.01    5.77
  -4   0 -24   66.58    4.99
   4   0  24   47.36    4.90
   4   0 -24   57.75    5.16
  -4   0  24   51.74    4.60
   4   0  24   50.41    4.24
   4   0  24   55.43    4.27
  -4   0  25   -4.14    3.88
   4   0  25    1.85    2.48
   4   0 -25    1.30    2.98
   4   0  25    5.34    3.20
   4   0  25    0.60    2.31
   4   0 -25   -2.23    3.23
   4   0  25   -2.76    3.11
  -4   0  25   -0.72    2.79
  -4   0 -25   -3.59    2.87
  -4   0  26    4.31    3.90
   4   0  26   11.04    2.69
   4   0 -26    7.70    3.43
   4   0  26   11.13    3.46
   4   0  26   10.95    2.66
   4   0 -26    8.34    3.28
   4   0  26    8.31    3.17
  -4   0  26    7.19    2.85
  -4   0 -26   10.36    3.30
  -4   0  27   -0.45    3.61
   4   0  27   -1.01    2.57
   4   0  27    2.91    3.46
   4   0 -27    1.37    3.28
   4   0  27    0.21    2.34
   4   0 -27   -1.73    3.39
   4   0  27   -5.98    3.04
  -4   0  27   -0.51    2.76
  -4   0 -27   -3.29    3.08
  -4   0  28    0.93    3.91
   4   0  28    7.76    2.63
   4   0  28   14.40    3.83
   4   0 -28    8.48    3.40
   4   0  28    7.82    2.43
   4   0  28    7.59    3.50
  -4   0  28   11.75    2.96
   4   0 -28   10.10    3.69
  -4   0 -28   11.79    3.16
  -4   0 -29   -1.28    3.06
   4   0 -29   -0.75    3.30
  -4   0  29    1.22    2.58
   4   0  29    0.87    2.57
   4   0 -29    2.91    3.14
   4   0  29   -0.22    2.30
   4   0  29    9.64    3.35
  -4   0  29   -0.96    3.84
   4   0  29    3.16    3.15
  -4   0  29    4.31    2.67
   4   0 -30   -2.31    3.16
  -4   0 -30    0.66    3.14
  -4   0  30    2.26    2.77
   4   0  30    2.49    2.52
   4   0 -30   -1.48    2.92
   4   0  30   -1.59    2.33
   4   0  30   -0.37    2.97
  -4   0  30    0.50    3.61
   4   0  30   -2.47    3.22
  -4   0  30   -0.28    2.76
  -4   0 -31    8.61    3.39
   4   0 -31    6.02    3.74
   4   0  31    6.33    2.78
   4   0 -31   -0.76    3.23
  -4   0  31    3.36    2.63
   4   0  31   -3.72    2.53
   4   0  31   -1.91    3.49
   4   0  31    3.41    3.46
  -4   0  31   -1.55    4.12
  -4   0 -32   -1.06    3.32
   4   0 -32    2.07    3.87
   4   0  32   -0.97    2.71
   4   0 -32    5.00    3.52
  -4   0  32    4.04    3.16
   4   0  32    3.56    2.63
   4   0  32   -0.39    3.27
  -4   0  32   10.14    4.83
   4   0  32    2.65    3.62
   4   0 -33   -4.25    3.94
  -4   0 -33   -3.27    3.50
   4   0  33    1.75    2.91
   4   0 -33   -1.97    3.62
   4   0  33   -1.83    3.65
  -4   0  33    8.80    4.44
   4   0  33   -1.20    2.54
   4   0  33   -1.62    3.60
  -4   0  33    1.94    2.97
   4   0  34   -0.42    3.48
   4   0 -34   -0.40    3.54
   4   0  34   -1.47    2.42
   4   0  34    3.27    3.81
  -4   0  34   -1.70    4.63
   4   0 -34    3.05    3.95
  -4   0 -34   -1.12    3.48
   4   0 -35    7.13    4.19
  -4   0 -35   -2.66    3.52
  -4   1   0 4583.34  235.39
   4  -1   0 4910.99  235.49
   4   1   0 4013.25  235.53
  -4  -1   0 4810.34  235.55
  -4   1   0 4587.80  235.25
   4  -1   0 4548.70  235.25
  -4   1  -1  773.36   40.18
  -4   1   1  799.18   40.18
   4  -1   1  781.47   40.09
   4  -1  -1  813.74   40.19
  -4   1  -1  790.28   40.09
   4  -1   1  768.05   40.32
  -4   1  -1  765.03   40.26
  -4  -1  -1  779.16   40.36
  -4   1   1  768.05   40.33
   4   1  -1  733.05   40.48
   4  -1  -1  797.32   40.38
   4   1   1  646.76   40.35
  -4  -1   1  801.83   40.49
   4   1  -1  787.03   40.26
   4   1  -2  125.15    6.91
  -4   1  -2  118.46    6.74
   4  -1   2  129.65    6.64
  -4   1   2  127.97    6.85
   4  -1  -2  133.63    6.88
  -4   1  -2  128.27    6.65
  -4   1  -2  121.98    6.92
  -4  -1  -2  111.60    6.90
   4  -1   2  110.06    6.94
   4  -1  -2  125.48    7.11
  -4   1   2  130.79    7.08
  -4  -1   2  112.67    7.20
   4   1   2  121.74    7.03
   4   1  -2  135.43    7.23
   4   1  -3  382.11   19.97
  -4   1  -3  367.74   19.75
  -4   1   3  392.15   19.94
   4  -1  -3  398.42   19.97
   4  -1   3  389.70   19.67
  -4  -1  -3  355.11   19.96
  -4   1  -3  366.54   19.99
   4   1   3  370.87   20.01
   4  -1   3  370.71   20.01
  -4   1   3  384.60   20.12
   4  -1  -3  391.84   20.16
   4   1  -3  386.54   20.26
  -4  -1  -4  472.37   25.73
  -4  -1   4  490.08   25.72
  -4   1  -4  493.44   25.48
   4  -1   4  500.36   25.51
   4   1  -4  506.97   25.75
   4  -1  -4  453.21   25.72
  -4   1   4  474.45   25.71
   4   1  -4  481.66   25.78
   4  -1   4  517.22   25.83
  -4  -1  -4  508.40   25.77
  -4   1  -4  487.82   25.78
   4   1   4  485.98   25.77
   4   1  -4  511.80   26.05
   4  -1  -4  510.37   25.94
  -4   1   4  505.95   25.90
   4   1   5   48.37    3.43
  -4  -1  -5   41.17    3.22
  -4   1  -5   48.93    2.78
   4   1  -5   46.90    3.18
  -4  -1   5   52.39    3.21
   4  -1   5   50.86    2.83
  -4   1  -5   50.12    3.30
   4  -1   5   48.12    3.24
   4   1   5   53.31    3.32
  -4  -1  -5   49.45    3.26
   4  -1  -5   52.33    3.49
  -4   1   5   52.55    3.55
   4   1  -5   51.13    3.60
  -4   1   5   42.88    3.19
   4   1  -5   49.60    3.33
   4   1   6   12.88    1.73
   4   1   6   15.89    2.11
  -4   1  -6   13.68    1.13
   4   1   6   14.73    1.80
   4  -1   6   15.92    1.21
  -4  -1  -6   13.27    1.77
  -4  -1   6   16.96    1.70
   4   1  -6   16.31    1.82
   4  -1  -6   14.93    2.01
  -4   1   6   14.14    2.07
  -4   1  -6   15.93    1.70
  -4  -1  -6   16.47    1.78
   4  -1   6   17.54    1.87
   4   1  -6   16.70    1.93
  -4   1   6   19.39    1.86
   4   1  -6   11.76    2.15
  -4   1   7   96.81    5.60
   4   1  -7  101.91    5.67
  -4  -1   7  103.22    5.68
   4   1   7   95.42    5.62
  -4  -1  -7   94.64    5.58
   4  -1   7   97.21    5.69
   4   1  -7  103.23    6.06
  -4  -1  -7   88.51    5.62
   4   1   7   89.04    5.55
  -4   1  -7   89.01    5.12
   4  -1   7   99.76    5.14
  -4  -1   7  102.78    5.58
  -4   1   7   99.60    5.89
   4  -1  -7   97.52    5.82
   4  -1   7   93.39    5.10
   4   1   7   93.56    5.78
   4   1   8  382.55   22.18
   4  -1   8  418.25   21.69
  -4  -1  -8  415.19   22.30
   4   1   8  422.36   22.06
  -4  -1  -8  407.58   22.11
  -4   1  -8  417.59   21.70
   4  -1   8  422.09   21.68
  -4  -1   8  418.78   22.06
   4  -1  -8  414.42   22.27
   4   1  -8  412.81   22.40
   4   1   8  430.33   22.17
  -4  -1  -8  425.80   22.14
  -4   1   8  425.39   22.37
   4   1  -8  429.74   22.17
  -4  -1   8  419.46   22.10
   4   1   9   15.69    2.11
  -4   1  -9   14.21    1.23
  -4  -1  -9   13.09    2.21
  -4  -1  -9    9.07    1.88
   4   1   9   12.09    1.91
   4  -1   9   16.46    1.16
  -4   1   9   15.43    2.30
  -4  -1   9   15.35    1.87
   4   1  -9   14.46    2.02
   4  -1   9   14.25    1.24
  -4  -1   9   12.08    1.71
   4  -1  -9   15.81    2.22
   4   1  -9   15.47    2.39
   4   1   9   15.28    1.94
  -4  -1  10   -1.95    1.44
   4   1 -10   -0.13    1.44
   4   1  10    0.53    1.42
  -4  -1  10   -0.46    1.25
  -4   1  10    1.46    1.95
   4  -1  10    0.37    0.85
   4   1  10    0.43    1.53
  -4   1 -10    0.64    1.06
  -4   1 -10    0.35    0.82
  -4  -1 -10    0.76    1.49
  -4  -1 -10    0.16    1.88
   4   1  10   -0.90    1.60
   4  -1  10    0.30    0.73
   4   1  10    0.75    1.53
   4   1 -10   -0.74    2.09
   4  -1 -10   -0.32    1.73
  -4   1 -11   46.68    2.95
   4   1  11   35.70    3.45
  -4  -1 -11   40.36    3.62
  -4  -1 -11   45.22    3.35
   4  -1  11   44.34    2.71
   4   1  11   47.17    3.36
  -4   1 -11   45.24    2.75
  -4   1  11   47.75    3.85
  -4  -1  11   48.37    3.26
   4  -1 -11   43.08    3.53
   4   1 -11   47.17    3.93
   4   1  11   44.33    3.36
   4   1 -11   52.33    3.48
  -4  -1  11   44.94    3.30
   4  -1  11   44.81    2.81
   4   1  11   42.19    3.30
   4   1  12  120.37    6.95
   4   1  12  112.04    6.83
  -4  -1 -12  112.83    6.89
   4  -1  12  124.30    6.38
  -4   1  12  117.56    7.31
  -4  -1  12  113.73    6.78
   4   1  12  111.74    6.91
   4   1 -12  123.48    7.01
   4  -1  12  115.13    6.44
  -4  -1  12  115.37    6.87
   4  -1 -12  112.01    7.08
  -4  -1 -12  112.18    7.14
   4   1  12  106.83    6.95
  -4   1 -12  121.27    6.57
   4   1 -13    2.63    1.79
   4  -1  13    0.67    1.11
   4  -1 -13    0.93    2.04
  -4  -1 -13    0.75    1.68
   4   1  13    1.43    1.70
   4  -1  13    0.06    1.03
  -4  -1  13    0.70    1.65
   4   1  13    1.10    1.74
  -4  -1  13    0.79    1.48
  -4  -1 -13    0.76    2.07
   4   1  13    2.41    1.76
  -4   1 -13    1.94    1.36
  -4   1  13    3.09    2.26
   4  -1 -13   -0.19    2.02
   4   1  13    1.11    1.80
   4   1 -14   10.98    2.11
   4  -1  14   14.17    1.58
   4  -1 -14   13.89    2.58
  -4  -1 -14   12.01    2.19
   4   1  14   13.36    2.05
   4  -1  14   12.47    1.44
  -4  -1  14   16.79    2.20
   4   1  14   12.03    2.20
  -4   1 -14    9.98    1.76
   4   1  14   13.99    2.28
  -4  -1 -14   12.37    2.60
  -4   1  14    9.85    2.76
   4  -1 -14   13.80    2.28
   4   1  14   13.71    2.13
  -4   1  15   21.64    2.59
   4   1 -15   23.62    2.67
  -4   1 -15   20.93    2.17
   4  -1 -15   18.13    2.84
   4   1  15   20.63    2.62
  -4  -1 -15   17.66    2.90
  -4  -1 -15   26.17    2.64
   4  -1  15   20.22    1.88
   4   1  15   15.40    2.37
  -4  -1  15   24.02    2.49
   4  -1  15   23.40    1.97
   4   1  15   20.54    2.56
   4   1  15   16.52    2.51
  -4   1  15   24.60    3.16
   4  -1 -15   22.11    2.73
  -4  -1 -16   91.89    5.96
   4   1  16   96.38    5.86
   4  -1  16  102.19    5.42
  -4   1  16   91.25    6.52
   4  -1 -16   93.25    6.19
  -4  -1 -16  102.67    6.38
  -4   1 -16   93.03    5.67
   4   1  16   84.71    5.94
   4   1  16   85.22    5.94
   4   1  16   97.35    6.15
   4  -1 -16   82.88    6.18
   4  -1  16   93.28    5.47
  -4   1  16   85.18    5.90
   4   1 -16  101.52    6.08
  -4  -1  16   91.08    5.89
  -4  -1  17    4.06    1.82
   4   1  17    4.30    1.94
  -4  -1 -17    5.22    1.97
   4  -1  17    4.02    1.35
   4   1  17    6.41    1.89
   4  -1  17    4.49    1.40
  -4   1  17    3.52    2.02
   4   1 -17    5.39    1.90
   4  -1 -17    0.95    2.21
  -4   1 -17    3.38    1.66
  -4  -1 -17    0.69    2.24
   4   1  17    0.56    1.89
   4   1  17    7.52    2.12
   4  -1 -17    4.96    2.11
  -4   1  17    7.21    2.64
  -4   1  18    0.59    2.42
   4  -1  18   -0.10    1.31
   4   1  18    3.44    1.89
   4  -1  18   -1.01    1.21
   4   1  18   -0.19    1.95
   4  -1 -18    0.25    2.26
   4   1 -18   -0.20    1.90
  -4   1  18    0.77    1.89
   4   1  18    1.03    2.01
  -4  -1 -18   -0.73    2.45
  -4   1 -18    0.59    1.64
   4   1  18    0.69    1.94
   4  -1 -18   -0.71    2.17
  -4  -1  18   -0.18    1.94
  -4   1  19    9.87    2.83
   4   1  19    4.79    2.10
   4  -1  19    6.46    1.55
   4  -1 -19    8.17    2.54
   4   1  19    5.58    2.08
   4  -1  19    6.59    1.59
   4   1 -19    8.22    2.28
  -4   1  19    3.63    2.21
   4   1  19    5.43    2.12
  -4  -1 -19    5.36    2.60
  -4   1 -19    5.05    1.79
   4  -1 -19    7.92    2.48
   4   1  19    6.81    2.46
  -4  -1  19    3.67    1.88
  -4   1  20   23.06    3.45
   4   1  20   11.95    2.44
   4  -1  20   15.03    1.88
  -4   1  20   15.32    2.41
   4  -1 -20   16.72    3.08
   4   1 -20   14.18    2.68
   4  -1  20   12.48    1.87
   4   1  20   17.34    2.61
   4   1  20    7.76    2.26
  -4   1 -20   13.34    2.26
  -4  -1 -20    9.37    2.96
   4   1  20   16.45    2.78
   4  -1 -20   15.45    2.81
  -4  -1  20   15.11    2.34
  -4   1  21   10.92    3.30
   4   1  21   14.52    2.51
   4  -1  21   13.26    1.93
  -4   1  21   11.26    2.62
   4   1 -21   15.12    2.84
   4   1  21   11.90    2.63
   4  -1 -21   10.81    2.91
   4  -1  21   13.46    1.92
   4   1  21   14.59    2.56
  -4   1 -21   11.01    2.36
  -4  -1 -21   19.61    3.34
   4  -1 -21   14.88    3.05
   4   1  21   13.83    2.82
  -4  -1  21   16.29    2.50
  -4   1  22    2.15    3.05
   4  -1  22   -0.13    1.63
   4   1  22    1.55    2.24
  -4   1  22    2.02    2.27
   4  -1  22    0.56    1.56
   4   1 -22    3.55    2.65
   4   1  22   -2.83    2.26
   4   1  22    1.76    2.39
  -4  -1 -22    1.17    2.91
  -4   1 -22    0.19    2.10
   4  -1 -22    1.22    2.74
   4   1  22    0.28    2.51
   4  -1 -22    3.93    2.64
  -4  -1  22    1.65    2.16
  -4   1  23    0.38    3.15
   4   1  23   -3.23    2.45
   4  -1  23    2.40    1.85
   4   1  23   -0.67    2.21
   4  -1  23    2.35    1.85
   4   1 -23    1.33    2.99
  -4   1  23   -2.10    2.45
   4   1  23    3.40    2.65
  -4   1 -23   -1.22    2.19
  -4  -1 -23   -1.53    3.17
   4  -1 -23    5.45    3.15
   4   1  23    2.98    2.95
   4  -1 -23    2.04    2.64
  -4  -1  23    0.64    2.25
  -4   1  24   57.76    5.59
  -4   1 -24   50.98    4.37
  -4  -1 -24   58.77    5.20
   4  -1 -24   64.88    5.37
   4  -1 -24   48.34    4.93
   4   1  24   45.44    4.80
   4   1  24   48.97    4.74
   4   1  24   52.12    4.46
  -4  -1  24   50.79    4.36
  -4   1  24   51.39    4.61
   4   1 -24   57.49    4.81
   4  -1  24   45.22    3.82
   4   1  24   54.79    4.47
   4  -1  24   48.64    3.82
  -4  -1  25    0.46    2.35
   4   1  25    3.13    2.64
  -4   1  25    3.12    2.36
   4  -1  25    3.70    2.01
   4   1  25    3.27    2.59
  -4   1  25    1.50    2.76
   4  -1  25    2.37    1.85
   4   1 -25   -2.04    3.07
   4   1  25    2.60    2.74
   4  -1 -25    0.35    3.15
  -4  -1 -25    0.33    3.33
  -4   1 -25   -0.90    2.44
   4  -1 -25    5.63    3.23
   4   1  25   -4.56    3.18
  -4   1  25    3.29    3.80
  -4  -1  25    2.54    3.90
  -4  -1  26    1.88    2.56
   4   1  26    5.62    2.67
  -4   1  26   -1.16    2.55
   4  -1  26   -0.78    2.01
   4   1  26   -1.13    2.50
   4   1 -26    2.13    3.06
   4  -1  26    0.66    1.82
  -4   1  26   -0.26    2.69
   4   1  26   -3.13    2.61
   4  -1 -26    4.03    3.26
  -4  -1 -26   -1.71    3.24
  -4   1 -26   -0.71    2.55
   4   1  26    3.06    3.26
   4  -1 -26    3.22    3.03
  -4   1  26   -1.29    3.56
  -4  -1  26   10.52    4.07
  -4  -1  27    6.77    2.79
   4   1  27    2.46    2.85
  -4   1  27    2.87    2.69
   4   1  27    2.11    2.89
   4  -1  27    1.14    2.09
   4  -1  27    2.69    1.97
  -4   1  27    0.53    2.85
   4   1 -27    5.70    2.94
   4   1  27    5.43    2.81
  -4  -1 -27    3.20    3.27
  -4   1 -27    2.71    2.63
   4  -1 -27    0.38    3.50
   4  -1 -27    4.65    3.02
   4   1  27    2.49    3.38
  -4   1  27    6.26    3.77
  -4  -1  27    0.45    3.61
  -4  -1  28   24.12    3.37
   4  -1  28   21.31    2.71
  -4   1  28   22.10    3.49
   4   1  28   20.04    3.66
  -4   1  28   20.50    3.40
   4   1  28   23.27    3.48
   4  -1  28   28.35    2.87
   4   1 -28   24.73    4.05
   4   1  28   22.63    3.38
  -4  -1 -28   26.06    4.38
   4  -1 -28   23.24    4.32
  -4   1 -28   22.29    3.44
   4   1  28   20.02    3.82
   4  -1 -28   19.66    3.72
  -4   1  28   12.56    4.17
  -4  -1  28   19.29    4.69
  -4  -1  29    8.61    2.77
   4  -1  29    7.83    2.22
   4   1  29    4.93    3.07
   4  -1  29    4.99    3.58
  -4   1  29    9.25    2.86
   4   1  29    9.27    2.94
   4  -1  29   11.23    2.44
   4   1  29    8.50    2.87
   4   1 -29   11.94    3.39
   4  -1 -29    7.76    3.79
  -4   1 -29   10.70    3.00
  -4  -1 -29    7.95    3.58
   4  -1 -29    3.85    3.46
  -4  -1  29   11.66    4.30
   4   1  29    6.58    3.34
  -4   1  29    5.32    4.26
   4  -1  29   12.60    3.80
   4  -1  30    3.80    2.08
  -4  -1  30    3.89    2.65
   4  -1  30    6.76    3.28
   4   1  30   -4.75    2.91
  -4   1  30    5.56    2.73
   4   1  30    4.14    2.84
   4  -1  30    4.89    2.29
   4   1  30    0.52    2.59
   4   1 -30    1.06    3.25
   4  -1 -30    0.42    3.57
  -4  -1 -30    3.12    3.46
  -4   1 -30   -1.39    2.80
   4  -1 -30    0.72    3.39
  -4   1  30    4.02    4.01
  -4  -1  30   -1.51    4.04
   4  -1  30   -2.53    3.64
   4   1  30    6.85    3.59
   4  -1  31    1.29    1.88
  -4  -1  31    5.82    2.64
   4   1  31    2.10    3.25
   4  -1  31    4.94    3.81
  -4  -1  31    4.71    2.75
   4   1  31    0.27    3.04
   4  -1  31    2.74    2.28
   4   1  31    0.27    2.74
   4   1 -31   -1.09    3.28
   4  -1 -31   -0.44    3.89
  -4  -1 -31   -0.80    3.72
  -4   1 -31    3.15    2.84
   4  -1 -31    1.83    3.28
   4   1 -31   -2.34    3.40
   4  -1  31   -1.75    3.70
  -4   1  31   -4.68    4.22
  -4  -1  31   -1.03    3.89
   4   1  31    0.42    3.59
   4  -1  32    6.17    2.14
   4   1  32   15.17    3.05
  -4  -1 -32    9.44    3.97
   4   1 -32    9.38    3.72
  -4   1 -32   11.81    3.21
   4  -1 -32    9.03    4.22
  -4  -1  32    9.49    2.92
   4   1 -32    3.60    3.27
   4  -1 -32   13.53    3.89
   4   1  32    7.71    3.21
  -4  -1  32   16.51    4.63
  -4   1  32    7.54    4.53
   4  -1  32    2.72    3.86
   4   1  32   12.10    3.98
   4  -1  32   12.76    4.12
   4   1  32    6.84    3.27
   4  -1 -33    8.34    4.31
  -4  -1 -33    0.85    4.17
  -4   1 -33    4.91    3.05
   4   1 -33    0.77    3.88
  -4  -1  33    4.81    2.99
   4   1  33    4.49    3.52
   4  -1  33    2.20    3.97
   4   1  33    9.92    3.42
   4  -1 -33    4.24    3.56
   4   1 -33   -0.40    3.14
  -4  -1  33    7.13    4.41
   4  -1  33   11.25    4.16
   4   1  33    5.37    3.89
  -4   1  33    1.11    4.31
   4  -1  34    0.48    3.61
   4   1  34   -4.57    3.97
  -4   1  34   10.89    5.17
  -4  -1  34    1.69    4.68
   4   1 -34    8.27    3.55
   4  -1 -34    1.16    3.41
  -4   1 -34    2.83    3.22
   4   1 -34   -0.80    3.29
   4  -1 -34   -1.90    4.13
  -4  -1 -34   -1.73    3.75
   4   1  34    3.46    3.56
   4  -1  34   -1.36    4.04
  -4   2   0    2.71    1.01
   4  -2   0    2.66    1.10
  -4  -2   0    1.51    1.26
   4  -2   0   -0.33    1.02
  -4  -2   0    0.49    1.19
   4   2   0    1.62    1.31
  -4   2   0    1.35    0.95
   4   2   0    2.45    1.56
   4  -2  -1   31.92    2.47
   4  -2   1   37.34    2.35
   4   2  -1   40.39    2.56
   4   2   1   36.44    2.57
  -4  -2  -1   34.09    2.58
   4   2   1   39.99    2.87
   4  -2  -1   38.13    2.50
  -4  -2   1   32.82    2.72
   4  -2   1   29.59    2.37
  -4   2  -1   31.75    2.35
  -4   2   1   32.84    2.31
  -4  -2   1   39.19    2.62
  -4   2  -1   33.75    2.27
  -4   2   1   37.96    2.44
   4   2  -1   33.45    2.75
   4   2   2   42.98    3.09
   4  -2  -2   44.27    2.87
  -4  -2   2   38.25    3.14
   4   2  -2   38.67    3.09
   4   2  -2   43.49    2.87
   4   2   2   44.02    2.92
  -4  -2   2   44.10    2.88
  -4   2  -2   39.44    2.71
   4  -2   2   39.27    2.76
  -4  -2  -2   40.66    2.80
  -4   2   2   42.50    2.68
  -4   2  -2   39.64    2.48
  -4   2   2   42.27    2.76
   4  -2   2   39.75    2.59
   4  -2  -2   44.95    2.97
  -4   2   3   10.70    1.46
   4  -2   3   12.15    1.15
   4  -2  -3   13.75    1.70
  -4   2   3   10.22    1.37
   4   2   3   15.92    1.83
   4   2   3   11.43    1.76
   4   2  -3   13.95    1.63
  -4  -2   3   11.73    1.54
   4   2  -3   11.55    1.90
  -4  -2   3   11.30    1.94
   4  -2  -3   14.40    1.67
  -4   2  -3   12.14    1.44
  -4  -2  -3   13.00    1.43
   4  -2   3    9.53    1.40
  -4   2  -3   10.96    1.01
  -4   2  -4    3.77    1.21
  -4   2   4    1.91    1.15
   4   2   4    1.95    1.32
   4   2  -4    2.97    1.26
  -4  -2   4    2.39    1.24
   4  -2   4    4.64    0.72
   4  -2  -4    2.55    1.49
  -4   2  -4    2.10    0.57
  -4   2   4    3.02    1.31
   4  -2   4    1.25    1.20
  -4  -2  -4    4.26    1.12
  -4  -2   4   -1.05    1.82
   4  -2  -4    1.02    1.25
   4   2  -4    3.40    1.72
   4  -2  -5    7.38    1.67
   4   2  -5   10.95    1.85
  -4   2   5    8.68    1.55
  -4  -2   5    9.30    1.44
   4   2  -5    8.05    1.50
  -4   2  -5    9.32    0.86
   4   2   5    8.57    1.44
   4  -2   5    8.83    1.48
  -4  -2  -5    8.06    1.35
  -4  -2   5    8.83    1.98
   4  -2  -5   10.22    1.59
  -4   2   5    5.42    1.55
  -4   2   6   12.14    1.76
   4  -2  -6   13.64    1.93
   4  -2   6   11.91    1.62
   4   2  -6   13.62    2.17
   4  -2  -6   11.73    1.68
  -4  -2   6   11.16    1.50
   4   2  -6   11.88    1.64
  -4   2  -6   12.00    0.93
  -4   2   6   13.97    1.81
  -4  -2   6   19.00    2.33
  -4  -2  -6   13.39    1.54
   4  -2   6   12.21    1.68
   4   2   6   12.89    1.69
  -4   2   7    7.34    1.70
   4  -2  -7    7.79    1.97
   4  -2   7    8.81    1.60
   4  -2  -7    7.91    1.60
   4   2  -7    5.52    1.89
  -4  -2   7    8.55    1.46
   4   2  -7    8.59    1.53
   4  -2   7    7.60    1.62
  -4  -2  -7    8.92    1.47
   4   2  -7    8.20    1.75
  -4   2   7   10.55    1.73
  -4  -2   7   10.33    2.14
   4   2   7    7.67    1.51
   4   2  -8   28.44    2.43
  -4  -2  -8   23.93    2.10
   4  -2   8   25.67    2.36
   4   2  -8   20.82    2.19
   4   2   8   25.54    2.27
  -4  -2   8   27.20    2.84
  -4   2   8   29.45    2.50
   4  -2  -8   24.69    2.54
  -4  -2  -8   22.89    2.44
  -4  -2   8   23.52    2.08
  -4   2   8   30.88    2.61
   4  -2   8   24.13    2.32
   4  -2  -8   22.69    2.24
   4   2  -8   24.96    2.72
  -4   2   9   68.32    4.58
   4   2  -9   75.85    4.61
   4   2   9   64.25    4.40
   4  -2   9   70.57    4.58
   4  -2  -9   77.38    4.62
   4   2  -9   73.64    4.93
   4   2   9   56.36    4.74
  -4  -2  -9   68.00    5.05
  -4  -2  -9   76.43    4.72
  -4  -2   9   74.92    4.34
   4   2  -9   62.03    4.32
  -4   2   9   77.21    4.82
  -4  -2   9   66.11    5.05
   4  -2   9   62.98    4.48
   4   2 -10  117.92    6.99
  -4   2  10  118.33    7.08
   4   2  10  114.58    6.87
   4  -2  10  110.27    6.94
  -4  -2 -10  120.22    7.47
  -4  -2 -10  119.65    7.18
   4   2  10  118.28    7.07
  -4  -2  10  120.90    6.77
   4   2 -10  113.58    7.32
   4  -2 -10  110.27    6.91
   4   2  10  122.37    7.32
  -4   2  10  117.64    7.18
  -4  -2  10  134.92    7.62
   4   2  10  113.02    6.81
   4  -2  10  124.34    7.07
   4   2 -11   77.38    4.94
  -4   2  11   75.70    5.00
   4   2  11   68.46    4.73
   4  -2  11   69.10    4.91
   4   2 -11   81.83    5.27
   4  -2 -11   76.61    4.89
   4   2  11   68.25    5.18
  -4  -2 -11   73.56    5.32
  -4  -2 -11   78.05    5.04
   4   2  11   75.87    5.02
  -4  -2  11   78.62    4.69
  -4  -2  11   92.21    5.71
  -4   2  11   66.65    5.04
   4  -2  11   81.91    5.07
   4   2  11   67.84    4.67
  -4   2 -12   31.98    2.00
   4   2  12   33.03    3.36
  -4  -2 -12   31.49    3.48
   4   2  12   33.33    3.07
  -4  -2 -12   34.48    3.16
  -4  -2  12   39.90    3.66
  -4   2  12   38.66    3.31
  -4  -2  12   35.12    2.67
   4  -2 -12   32.23    2.95
   4  -2  12   34.45    3.05
   4   2  12   30.12    2.77
   4   2  12   29.00    2.75
   4   2 -12   34.75    3.37
   4  -2  12   32.63    3.02
  -4   2  12   31.39    3.03
   4   2 -12   34.90    2.97
   4   2 -13   13.18    2.79
  -4  -2  13   10.54    2.66
   4  -2 -13   15.47    2.33
  -4   2 -13   12.63    1.24
  -4  -2 -13   14.15    2.88
   4   2  13   18.31    2.52
  -4  -2 -13   13.48    2.39
   4   2  13   14.38    2.39
  -4  -2  13   11.43    1.83
  -4   2  13   15.48    2.55
   4   2  13   12.66    1.99
   4  -2  13   13.40    2.31
   4   2  13   11.45    2.00
   4  -2  13   14.47    2.40
   4   2 -13   15.42    2.23
   4  -2  13   12.96    1.18
  -4  -2  14   11.67    2.72
   4   2 -14    9.08    2.44
  -4   2 -14    7.51    1.16
   4   2  14    9.63    2.62
  -4  -2 -14    8.75    2.68
  -4  -2 -14    6.81    2.16
   4   2  14    7.98    2.22
  -4  -2  14    6.27    1.74
  -4   2  14    7.55    2.40
   4  -2  14   11.37    2.10
   4   2  14    6.93    1.92
   4  -2 -14    8.33    2.07
   4  -2  14    8.53    2.05
   4   2  14    7.31    1.93
   4   2 -14    8.27    2.12
   4  -2  14    8.53    1.06
   4   2 -15   21.25    2.56
   4  -2  15   19.31    1.63
   4   2  15   20.22    2.32
   4  -2  15   19.26    2.72
   4   2  15   17.24    2.70
  -4  -2 -15   15.92    3.03
  -4  -2 -15   21.51    2.82
   4   2  15   22.55    2.57
   4  -2  15   22.74    1.31
  -4  -2  15   19.86    2.22
  -4   2 -15   17.66    1.72
   4   2 -15   20.35    2.87
   4  -2  15   13.69    2.62
   4   2  15   18.77    2.59
   4  -2 -15   23.68    2.62
  -4   2  15   24.02    3.11
  -4  -2  15   23.92    3.47
  -4  -2  16    7.45    2.01
   4  -2  16    5.21    1.13
   4  -2  16    4.35    1.91
   4   2  16    7.67    1.91
   4   2  16    5.23    2.26
  -4  -2 -16    3.81    2.63
  -4   2 -16    5.08    1.26
  -4  -2 -16    4.96    2.19
   4  -2  16    4.47    0.79
   4   2  16    4.65    2.14
  -4  -2  16    6.15    1.81
   4   2 -16    6.04    2.06
   4  -2  16    3.68    2.26
   4   2 -16    0.25    2.39
   4  -2 -16    5.85    2.01
   4   2  16    7.61    2.02
  -4  -2  16    5.01    2.83
  -4   2  16    8.98    2.56
  -4  -2  17   26.32    2.81
   4  -2  17   28.10    2.11
   4   2 -17   33.71    3.05
   4   2  17   25.33    2.78
   4  -2  17   23.49    3.23
  -4   2 -17   23.21    2.20
   4  -2 -17   34.36    3.67
   4   2  17   29.63    3.37
  -4  -2 -17   28.04    3.67
  -4  -2 -17   28.03    3.20
   4  -2  17   28.36    1.84
   4   2  17   28.99    2.96
  -4  -2  17   27.77    2.58
   4  -2  17   26.81    3.28
   4   2  17   27.28    3.08
   4  -2 -17   29.84    3.17
   4   2 -17   30.88    3.51
  -4   2  17   31.20    3.67
  -4  -2  17   30.77    3.78
   4  -2  18   52.82    4.54
   4   2  18   51.75    4.24
  -4  -2 -18   58.30    4.39
   4   2  18   56.32    4.23
   4  -2  18   56.34    3.13
   4  -2  18   46.05    3.28
   4   2 -18   53.21    4.26
  -4  -2  18   54.76    4.03
   4   2  18   52.20    4.11
   4  -2  18   47.71    4.40
   4  -2 -18   58.06    4.40
   4   2 -18   51.80    4.60
  -4  -2  18   53.25    5.07
  -4  -2  18   53.73    3.78
   4   2  18   50.68    4.49
   4  -2 -18   55.43    4.83
  -4  -2 -18   52.29    4.86
  -4   2 -18   46.63    3.47
  -4   2  18   54.47    4.81
   4   2  19    5.92    2.40
   4   2 -19   13.20    2.79
   4  -2 -19    7.33    2.62
   4  -2  19    5.92    2.34
   4  -2  19    5.20    1.13
   4   2  19    6.80    2.40
   4   2 -19    5.75    2.29
  -4   2  19    7.45    2.32
   4   2  19    8.03    2.26
   4  -2  19    6.42    2.40
  -4  -2  19    7.96    2.00
  -4  -2 -19    8.31    3.11
  -4   2 -19    8.41    1.67
   4  -2 -19    7.17    2.96
   4   2  19    6.83    2.47
  -4   2  19    5.44    2.83
  -4  -2  19   10.66    3.32
  -4  -2  19    2.03    2.02
   4  -2  19    6.46    1.32
   4  -2  20   -0.09    1.22
  -4  -2  20    2.31    2.18
  -4  -2  20   -0.84    1.78
   4  -2  20    0.27    2.54
   4   2  20   -0.22    2.05
  -4   2  20    2.83    1.86
   4  -2  20   -0.40    1.07
   4   2  20   -0.41    2.09
  -4   2  20    2.49    2.11
   4   2 -20   -0.22    2.32
   4  -2 -20    6.87    3.37
  -4  -2 -20    1.60    3.07
   4   2  20   -1.69    2.34
  -4   2 -20    2.61    1.56
  -4   2  20   -0.96    2.72
  -4  -2  20    3.33    3.20
   4   2 -20   -0.88    2.65
   4   2  20    2.26    2.35
   4  -2 -20   -0.74    2.36
   4  -2  20    0.57    2.71
  -4  -2  21    0.40    1.95
   4  -2  21    4.73    1.41
   4  -2  21    1.99    2.65
  -4  -2  21    1.40    1.95
   4   2  21    7.45    2.22
  -4   2  21    2.74    2.15
   4  -2  21    2.58    1.23
   4   2  21    8.37    2.47
   4   2 -21    2.71    2.30
  -4   2  21    3.05    2.04
   4   2  21    1.98    2.38
   4  -2 -21    2.94    2.90
  -4  -2 -21    3.00    3.14
  -4   2 -21    4.05    1.67
  -4  -2  21    0.77    3.16
  -4   2  21    3.36    2.88
   4   2 -21    1.21    2.80
   4   2  21   -0.26    2.46
   4  -2 -21    2.06    2.33
   4  -2  21    7.41    2.92
  -4  -2  22   13.28    2.75
   4  -2  22   11.56    1.77
   4   2  22   14.38    2.75
   4  -2  22   13.46    3.41
  -4  -2  22    5.78    2.32
  -4   2  22   12.46    2.70
   4   2 -22   17.36    2.85
   4   2  22    9.60    2.83
  -4   2 -22   12.37    2.20
   4  -2 -22    8.16    3.38
  -4  -2 -22   11.43    3.55
  -4   2  22   14.38    2.78
   4  -2  22   13.47    1.66
   4   2  22   21.34    3.10
   4  -2  22   11.51    3.17
   4   2 -22   14.50    3.45
   4  -2 -22   16.66    3.38
   4   2  22   10.54    2.97
  -4   2  22   10.25    3.55
  -4  -2  22   19.46    4.06
   4  -2 -23   59.12    5.76
   4   2  23   60.48    4.96
   4  -2  23   65.84    3.79
  -4   2  23   56.12    4.70
   4   2  23   65.43    5.15
   4  -2  23   51.26    3.78
  -4   2  23   53.92    4.84
  -4  -2  23   55.42    4.63
   4   2 -23   57.47    4.82
   4  -2  23   67.77    5.51
   4   2  23   53.12    4.82
   4  -2  23   54.79    5.28
   4   2  23   49.47    5.14
  -4   2 -23   58.61    4.25
  -4  -2 -23   63.66    5.79
  -4  -2  23   57.28    4.44
  -4   2  23   63.11    5.82
   4  -2 -23   54.79    5.02
  -4  -2  23   55.52    6.00
   4   2 -23   56.61    5.58
  -4  -2  24   37.85    3.84
   4  -2  24   37.54    3.04
  -4   2  24   52.73    4.41
   4   2  24   51.63    4.52
   4   2  24   36.58    4.08
   4  -2  24   43.99    4.71
   4  -2 -24   46.03    5.18
  -4  -2 -24   33.58    5.04
  -4   2  24   36.60    3.91
   4  -2  24   49.72    3.05
   4   2  24   42.02    4.27
  -4  -2  24   38.28    3.66
  -4   2  24   46.32    5.20
  -4  -2  24   40.01    5.49
   4  -2  24   38.06    4.58
   4   2  24   37.64    4.36
   4   2 -24   31.21    4.67
   4  -2 -24   38.12    4.36
  -4   2 -24   40.69    3.57
   4   2 -24   39.28    4.17
   4   2  25    5.66    2.87
   4   2 -25    9.06    2.82
  -4   2  25    9.44    2.95
  -4   2  25    8.44    2.78
   4   2  25    5.39    3.17
   4  -2  25   10.39    1.79
   4   2 -25   11.77    3.75
   4  -2  25    2.13    2.96
   4   2  25    7.99    3.19
   4  -2 -25    8.69    3.14
  -4   2 -25    7.74    2.25
  -4  -2 -25   10.03    3.79
   4  -2 -25    9.18    3.71
   4   2  25    6.65    2.86
  -4  -2  25   10.41    2.40
   4  -2  25   10.31    3.50
  -4   2  25    2.45    3.85
  -4  -2  25    1.32    4.06
   4  -2  25    6.20    1.65
  -4  -2  25    3.75    2.52
  -4   2  26    8.91    2.95
   4   2 -26    7.25    2.91
   4   2  26    3.83    2.80
  -4   2  26    9.93    2.85
   4  -2  26    5.00    1.72
   4   2  26    5.57    3.05
   4   2  26    5.02    3.19
   4   2 -26    8.90    3.63
   4  -2  26    7.42    3.37
   4  -2 -26    2.76    2.91
  -4   2 -26    5.03    2.35
   4  -2 -26    8.39    3.87
  -4  -2 -26    7.58    3.74
  -4  -2  26    7.64    2.35
   4   2  26    9.37    2.98
   4  -2  26    6.46    3.62
  -4   2  26   10.25    4.05
  -4  -2  26    8.55    2.68
   4  -2  26    2.83    1.55
   4   2 -27   -0.87    3.00
   4   2  27    4.15    2.95
  -4   2  27    6.13    2.89
   4  -2  27    3.67    1.74
   4   2  27    1.04    2.75
   4  -2 -27    2.23    3.35
   4   2 -27    6.19    3.49
   4   2  27   -1.05    3.26
   4  -2 -27    4.56    3.98
  -4   2 -27    3.52    2.33
  -4  -2 -27   -2.06    3.51
   4   2  27    6.85    2.96
   4  -2  27    1.12    3.48
  -4  -2  27    1.23    2.11
   4  -2  27    1.94    3.33
  -4   2  27   -1.34    3.62
  -4  -2  27   -0.69    2.39
   4  -2  27    1.26    1.48
   4   2 -28    7.20    3.17
   4   2  28    2.54    2.87
  -4   2  28    2.92    2.91
   4  -2  28    0.75    1.75
   4   2  28   -1.34    3.01
   4   2 -28   -2.99    3.05
   4  -2 -28    1.97    3.22
   4  -2  28    0.26    1.51
  -4  -2  28   -0.70    2.50
  -4  -2  28    1.26    2.16
   4  -2  28    4.29    3.60
   4   2  28   -1.48    2.64
  -4   2 -28    0.82    2.20
   4  -2 -28    2.14    3.68
  -4  -2 -28    6.37    3.95
  -4   2  28    7.44    4.07
   4   2  28   -4.39    3.27
   4  -2  28   -2.82    3.04
  -4   2 -29    0.86    2.28
   4  -2 -29    2.66    3.82
  -4  -2 -29   -0.87    3.99
   4   2  29    3.04    3.06
   4  -2  29    2.64    1.85
   4  -2 -29    4.35    3.02
   4   2 -29    0.38    3.15
  -4  -2  29    2.13    2.46
   4  -2  29   -2.51    1.65
  -4  -2  29   -2.76    2.09
   4   2  29    3.96    2.71
   4  -2  29    0.81    3.63
  -4   2  29   -3.87    4.31
   4  -2  29   -2.09    3.29
   4   2  29   -0.38    3.24
   4   2  29    5.13    3.13
   4   2 -29    4.68    3.12
   4  -2 -30    6.49    4.24
  -4   2 -30    3.35    2.52
  -4  -2 -30    0.45    4.08
   4   2  30    3.13    3.12
   4  -2  30    2.65    1.84
   4   2 -30   -3.51    3.56
   4  -2 -30    1.04    2.96
  -4  -2  30    5.51    2.55
   4  -2  30    0.27    1.47
  -4  -2  30    0.43    2.01
   4  -2  30    3.37    3.73
   4   2  30    2.20    2.87
  -4   2  30    1.51    4.41
   4  -2  30    2.61    3.24
   4   2  30    3.95    3.48
   4   2 -30    1.61    3.01
   4   2 -31    0.33    3.20
   4   2 -31    1.60    3.44
   4  -2 -31    1.07    3.12
  -4  -2  31    4.83    2.69
  -4  -2  31   -0.65    2.07
   4  -2  31    2.18    3.44
   4   2  31   -0.32    3.04
  -4  -2 -31    2.76    3.94
   4  -2 -31    1.91    4.11
  -4   2 -31    1.16    2.60
  -4   2  31    9.39    4.43
   4  -2  31    4.96    3.16
   4   2  31    5.33    3.56
   4   2 -32   -0.34    3.22
   4   2 -32   -2.83    3.81
   4  -2 -32    5.38    3.24
  -4  -2  32    2.68    2.70
  -4   2  32   -2.70    4.66
   4   2  32    3.82    3.68
  -4  -2  32    1.75    2.04
   4  -2  32    6.33    3.97
   4   2  32    1.66    3.12
  -4  -2 -32    4.71    4.43
   4  -2 -32    6.40    4.43
  -4   2 -32    1.68    2.67
  -4  -2  33    2.85    2.10
   4   2  33   11.90    3.23
   4   2 -33    2.07    3.68
   4  -2 -33   -0.37    3.16
   4   2 -33    0.70    3.15
  -4  -2 -33    0.48    4.06
   4  -2 -33    2.04    3.99
  -4   2 -33    1.25    2.82
  -4   2  33   -8.93    4.93
   4   2  33    1.31    3.73
   4   2  34   -0.90    3.81
  -4   2  34   -2.88    4.63
   4   2  34    0.35    3.06
  -4  -2  34   -1.31    2.07
   4   2 -34    2.87    3.66
  -4  -2 -34    4.93    4.49
   4  -2 -34    2.09    4.13
   4  -2 -34   -3.03    3.44
   4  -3   0   13.11    1.96
  -4   3   0   15.09    1.84
   4   3   0   10.87    1.83
  -4  -3   0   14.92    1.93
   4   3   0   12.71    1.87
  -4   3   0   15.28    1.85
  -4   3   0   14.06    1.34
   4  -3   0   13.41    1.50
  -4  -3   0   12.79    1.75
   4  -3  -1   41.20    2.99
   4  -3   1   30.27    2.68
  -4  -3   1   36.32    2.80
   4  -3  -1   31.91    2.46
  -4  -3  -1   34.50    2.59
  -4  -3   1   40.30    2.93
  -4   3   1   35.24    2.71
  -4   3  -1   37.75    2.61
  -4  -3  -1   38.66    3.04
   4   3  -1   35.58    2.72
   4   3   1   37.39    2.86
  -4   3   1   38.85    2.33
   4  -3   1   36.80    2.50
  -4   3  -1   35.25    2.38
   4   3  -1   33.82    2.84
   4   3   1   32.69    2.75
  -4   3   1   31.75    2.71
  -4   3  -1   35.57    2.60
  -4   3   2   20.10    2.12
  -4   3   2   14.20    1.35
   4   3  -2   15.40    2.10
   4   3   2   15.05    1.97
  -4   3  -2   15.02    1.69
   4  -3   2   16.70    1.83
   4  -3  -2   17.40    2.22
  -4   3   2   18.03    1.99
   4   3   2   16.91    2.57
  -4   3  -2   17.94    1.74
  -4  -3  -2   16.61    2.30
   4   3   2   16.68    2.20
  -4  -3   2   14.72    1.98
   4   3  -2   15.76    1.95
  -4  -3   2   13.55    2.05
   4  -3   2   14.28    1.60
   4  -3  -2   19.09    1.67
  -4  -3  -2   15.29    1.63
   4  -3   3   36.44    2.59
   4   3   3   38.12    3.49
   4  -3   3   39.02    2.68
  -4   3   3   32.48    2.77
  -4  -3  -3   40.84    3.19
  -4   3  -3   37.95    2.60
   4   3   3   42.46    3.20
  -4  -3   3   39.18    2.95
   4   3  -3   37.66    2.82
  -4   3  -3   41.08    2.63
  -4   3   3   36.13    2.89
   4  -3   3   35.89    2.65
  -4  -3  -3   40.50    2.67
  -4   3   3   34.07    2.37
   4  -3  -3   38.99    3.25
   4  -3  -3   41.25    2.65
   4   3  -3   37.31    3.16
  -4  -3   3   39.56    3.22
   4   3   3   39.53    2.85
  -4   3  -4   20.04    1.77
  -4  -3  -4   22.28    1.93
   4  -3   4   19.43    1.97
  -4   3   4   23.22    1.72
  -4   3   4   22.16    2.26
   4  -3  -4   21.62    2.61
   4   3   4   18.24    2.83
  -4   3   4   25.34    2.22
  -4   3  -4   21.23    1.84
  -4  -3   4   24.17    2.26
   4   3  -4   22.87    2.13
   4   3   4   18.95    2.35
  -4  -3  -4   20.29    2.57
   4  -3  -4   22.87    1.93
   4   3   4   19.49    2.17
  -4  -3   4   29.71    2.67
   4   3  -4   26.55    2.57
   4  -3   4   19.87    1.94
   4  -3  -5   -0.69    1.23
   4   3  -5    4.65    1.91
   4  -3   5   -0.41    1.31
  -4  -3   5    0.53    1.94
  -4   3  -5    1.63    0.94
  -4   3   5    1.42    1.60
   4  -3  -5    2.32    1.92
   4   3   5    2.70    2.45
  -4   3   5    3.41    1.60
  -4   3  -5   -1.25    0.94
  -4  -3   5   -0.68    1.40
   4   3   5   -2.10    1.80
   4   3  -5   -1.42    1.45
   4   3   5    0.45    1.40
  -4   3   5    0.50    0.99
   4  -3   5    3.24    1.32
  -4  -3  -5    1.53    1.20
  -4   3   6   58.50    4.05
  -4   3  -6   58.40    3.38
   4  -3   6   60.80    3.87
  -4  -3  -6   61.28    3.70
   4  -3  -6   60.51    3.71
   4   3  -6   65.56    4.37
   4  -3  -6   61.85    4.40
   4   3   6   60.82    4.58
   4   3   6   58.09    3.84
  -4   3   6   58.26    3.64
  -4   3  -6   55.75    3.38
  -4   3   6   55.68    3.97
   4   3   6   61.81    4.21
  -4  -3   6   59.99    3.87
   4   3  -6   65.74    3.90
  -4  -3   6   59.42    4.36
   4  -3   6   62.64    3.90
   4   3  -7   -0.18    1.94
   4  -3  -7   -0.19    1.25
   4  -3   7   -0.13    1.35
  -4  -3  -7    2.80    1.20
  -4  -3   7    4.22    2.06
   4  -3   7   -0.13    1.42
  -4   3   7    1.27    1.73
  -4   3  -7    0.92    0.67
   4  -3  -7    1.00    1.94
  -4   3   7    4.15    1.65
  -4  -3   7   -1.08    1.37
  -4   3  -7    0.87    0.72
   4   3   7    1.06    1.76
   4   3  -7    0.68    1.45
  -4   3   7    1.18    1.26
   4   3   7   -0.89    1.35
  -4  -3  -8    0.91    1.18
   4  -3   8    1.77    1.49
  -4   3   8    2.43    1.45
  -4  -3   8    1.94    2.08
   4  -3  -8    4.24    2.34
  -4   3   8    2.23    1.66
   4  -3  -8    4.19    1.35
   4   3  -8    3.93    1.99
   4   3  -8    2.29    1.53
  -4  -3   8    2.16    1.30
  -4   3   8    4.50    1.79
   4  -3   8    1.38    1.50
   4   3   8    2.28    1.37
   4  -3   9    8.20    1.81
  -4   3   9   11.50    2.00
  -4  -3   9    7.58    2.53
  -4   3   9    9.36    2.14
   4  -3  -9    9.88    2.43
  -4   3   9    7.59    1.92
   4   3   9    8.37    1.52
   4  -3   9    5.91    1.73
   4   3  -9    8.35    1.62
  -4  -3   9    9.37    1.60
   4   3  -9   13.47    2.36
   4  -3  -9    9.80    1.65
   4   3   9    8.14    1.60
   4  -3 -10  190.95   11.55
   4  -3  10  186.94   11.12
   4   3  10  193.94   10.83
  -4   3  10  186.69   11.11
  -4  -3  10  193.31   10.81
   4   3 -10  194.70   10.86
   4   3 -10  188.86   11.35
   4  -3 -10  204.03   10.92
   4   3  10  206.32   10.97
   4  -3  10  195.02   11.10
  -4   3  10  221.73   11.23
  -4  -3  10  212.96   11.69
   4   3 -10  200.41   11.11
  -4   3  10  203.62   11.29
   4   3 -11    7.60    2.09
   4  -3  11   11.68    2.06
   4   3 -11   12.32    1.79
  -4  -3  11   11.25    2.88
  -4   3  11   11.45    2.23
  -4   3  11   11.89    2.34
   4  -3 -11    9.91    2.66
  -4   3  11   12.84    2.15
  -4  -3 -11   16.70    3.25
   4  -3 -11   11.63    1.91
   4   3 -11   11.16    2.35
  -4  -3  11    9.28    1.59
   4  -3  11    8.14    2.09
   4   3  11   12.57    1.82
   4   3  11   12.71    1.88
   4   3 -12    0.66    1.73
   4   3 -12    1.98    1.49
   4  -3  12    3.39    1.88
  -4  -3  12    3.31    2.64
  -4   3  12    4.04    2.19
  -4   3  12    4.52    2.21
   4  -3 -12    6.33    2.52
  -4  -3 -12    3.52    2.24
  -4  -3 -12    4.19    2.45
  -4   3  12    1.04    1.74
   4   3 -12    3.36    2.16
  -4  -3  12    1.00    1.37
   4   3  12    0.96    1.57
   4  -3  12    2.85    1.88
   4  -3 -12    6.09    1.67
   4   3  12    2.76    1.60
   4   3 -13    2.03    1.84
   4  -3  13   -0.19    1.88
  -4   3  13    3.07    2.18
  -4   3  13    1.21    2.11
   4  -3 -13    4.50    2.37
   4   3  13    1.93    2.28
  -4  -3 -13    2.32    2.55
  -4  -3 -13    5.02    2.30
  -4   3  13   -0.18    1.89
   4   3 -13    3.03    2.37
  -4  -3  13    3.21    2.66
  -4  -3  13    1.37    1.33
   4  -3 -13    1.98    1.58
   4   3  13    1.77    1.58
   4  -3  13    3.65    2.05
   4   3  13    1.99    1.63
   4   3  14    0.97    1.61
   4  -3 -14   -0.65    1.66
   4  -3  14    0.43    1.92
   4   3 -14    0.24    2.15
   4   3 -14   -1.40    1.83
   4  -3  14   -1.41    1.99
  -4   3  14    0.70    2.38
  -4   3  14    1.05    2.06
   4   3  14   -1.72    2.27
  -4  -3 -14   -0.24    2.30
  -4  -3 -14    1.20    2.49
   4   3  14    4.47    2.19
  -4  -3  14   -0.58    1.35
  -4  -3  14   -3.68    2.81
   4   3  14    2.08    1.65
   4  -3 -15   12.51    2.36
   4  -3  15   20.23    2.71
   4   3 -15   19.59    3.04
   4   3 -15   17.70    2.51
   4  -3  15   19.91    2.78
  -4   3  15   27.95    3.13
  -4   3  15   18.60    2.77
   4   3  15   18.95    2.95
  -4  -3 -15   15.73    2.88
  -4  -3 -15   12.19    3.13
   4   3  15   22.45    2.90
  -4  -3  15   19.83    2.10
  -4  -3  15   21.92    3.69
   4   3  15   26.63    2.57
   4   3  15   19.11    2.43
   4   3 -16   25.15    2.84
   4  -3  16   26.96    2.97
   4   3 -16   30.63    3.56
   4  -3 -16   30.52    2.83
   4   3  16   24.02    2.80
   4  -3  16   23.14    3.13
  -4   3 -16   23.09    1.66
  -4   3  16   22.15    3.08
   4   3  16   28.12    3.33
  -4  -3 -16   25.50    3.33
  -4  -3 -16   19.75    3.66
   4   3  16   29.80    3.22
  -4  -3  16   28.99    2.36
  -4   3  16   28.30    3.46
  -4  -3  16   22.60    3.56
   4   3  16   25.12    2.72
   4   3 -17   65.94    4.72
   4   3  17   60.29    4.60
   4  -3  17   64.20    4.98
   4   3 -17   61.57    5.25
   4  -3  17   68.07    5.19
   4   3  17   61.97    5.10
  -4   3 -17   60.60    3.70
  -4  -3 -17   59.74    5.78
  -4  -3 -17   64.38    5.21
   4   3  17   65.05    4.93
  -4  -3  17   69.19    4.29
  -4  -3  17   80.57    6.06
  -4   3  17   74.72    5.49
   4   3  17   72.14    4.92
   4  -3 -17   71.92    4.85
  -4  -3  18    7.33    3.02
  -4  -3 -18    6.95    3.18
   4   3  18    4.80    2.77
  -4   3 -18    3.58    1.07
  -4  -3 -18   -0.54    2.54
   4   3  18   -5.06    2.68
  -4  -3  18    3.56    1.65
  -4   3  18    0.88    2.71
   4  -3  18    2.53    2.43
   4   3  18    4.79    2.01
   4  -3  18    4.02    2.56
   4   3 -18    1.98    2.58
   4   3  18    1.53    2.11
   4  -3 -18   -1.04    2.02
   4   3 -18    3.39    2.14
  -4   3 -19   22.07    1.84
   4   3 -19   23.84    2.90
   4   3  19   25.60    3.46
  -4  -3 -19   22.32    4.11
  -4  -3 -19   25.96    3.35
  -4   3  19   16.52    2.86
  -4  -3  19   24.26    2.34
   4   3  19   23.60    3.20
   4   3 -19   25.72    3.47
   4   3  19   21.83    3.03
   4  -3 -19   16.89    2.79
   4  -3  19   16.63    3.33
  -4   3  19   20.26    3.51
   4   3  19   21.82    2.75
   4  -3  19   18.93    3.19
  -4  -3  19   25.15    4.13
   4   3 -20   10.61    2.49
   4   3  20    4.69    2.98
  -4  -3 -20   16.41    3.72
  -4   3 -20    9.17    1.43
  -4   3  20    7.38    2.47
   4   3  20    8.16    2.56
  -4  -3  20    9.26    1.88
   4  -3 -20    7.33    2.54
   4   3  20    7.33    2.49
   4   3 -20    7.64    3.12
[truncated: 1,244,841 more chars]
