# Supplementary material for: Knoevenagel condensation of 4,5- and 1,8-diazafluorenes
Source: Beilstein J Org Chem. 2026 May 27;22:803–12. doi: 10.3762/bjoc.22.62 (PMC13224056; doi:10.3762/bjoc.22.62)
Supplement: File 2 — Crystallographic information files for compounds 1,8-DPDAF, 4,5-DPDAF and Zn–4,5-DPDAF. [file Beilstein_J_Org_Chem-22-803-s002.zip › 4,5-DPDAF.cif]

data_45-DPDAF 
_audit_creation_date               2025-10-08
_audit_creation_method
;
Olex2 1.5
(compiled 2025.07.13 svn.rb7424aed for OlexSys, GUI svn.r7314)
;
_shelx_SHELXL_version_number       '2019/3'
_audit_contact_author_address      ?
_audit_contact_author_email        ?
_audit_contact_author_name         ''
_audit_contact_author_phone        ?
_publ_contact_author_id_orcid      ?
_publ_section_references
;
Dolomanov, O.V., Bourhis, L.J., Gildea, R.J, Howard, J.A.K. & Puschmann, H.
 (2009), J. Appl. Cryst. 42, 339-341.

Sheldrick, G.M. (2015). Acta Cryst. C71, 3-8.
;
_chemical_name_common              ?
_chemical_name_systematic          ?
_chemical_formula_moiety           'C22 H14 N4'
_chemical_formula_sum              'C22 H14 N4'
_chemical_formula_weight           334.37
_chemical_melting_point            ?
_chemical_oxdiff_formula           'C22 H16 N4'
loop_
  _atom_type_symbol
  _atom_type_description
  _atom_type_scat_dispersion_real
  _atom_type_scat_dispersion_imag
  _atom_type_scat_source
 'C' 'C' 0.0033 0.0016 'International Tables Vol C Tables 4.2.6.8 and 6.1.1.4'
 'H' 'H' 0.0000 0.0000 'International Tables Vol C Tables 4.2.6.8 and 6.1.1.4'
 'N' 'N' 0.0061 0.0033 'International Tables Vol C Tables 4.2.6.8 and 6.1.1.4'

_shelx_space_group_comment
;
The symmetry employed for this shelxl refinement is uniquely defined
by the following loop, which should always be used as a source of
symmetry information in preference to the above space-group names.
They are only intended as comments.
;
_space_group_crystal_system        'monoclinic'
_space_group_IT_number             15
_space_group_name_H-M_alt          'C 1 2/c 1'
_space_group_name_Hall             '-C 2yc'
loop_
  _space_group_symop_operation_xyz
 'x, y, z'
 '-x, y, -z+1/2'
 'x+1/2, y+1/2, z'
 '-x+1/2, y+1/2, -z+1/2'
 '-x, -y, -z'
 'x, -y, z-1/2'
 '-x+1/2, -y+1/2, -z'
 'x+1/2, -y+1/2, z-1/2'

_cell_length_a                     13.7111(8)
_cell_length_b                     10.5932(6)
_cell_length_c                     23.4823(15)
_cell_angle_alpha                  90
_cell_angle_beta                   105.598(7)
_cell_angle_gamma                  90
_cell_volume                       3285.1(4)
_cell_formula_units_Z              8
_cell_measurement_reflns_used      5376
_cell_measurement_temperature      293(2)
_cell_measurement_theta_max        25.2730
_cell_measurement_theta_min        2.5310
_shelx_estimated_absorpt_T_max     ?
_shelx_estimated_absorpt_T_min     ?
_exptl_absorpt_coefficient_mu      0.083
_exptl_absorpt_correction_T_max    1.00000
_exptl_absorpt_correction_T_min    0.73283
_exptl_absorpt_correction_type     multi-scan
_exptl_absorpt_process_details
;
CrysAlisPro 1.171.41.120a (Rigaku Oxford Diffraction, 2021)
Empirical absorption correction using spherical harmonics,
implemented in SCALE3 ABSPACK scaling algorithm.
;
_exptl_absorpt_special_details     ?
_exptl_crystal_colour              yellow
_exptl_crystal_colour_primary      yellow
_exptl_crystal_density_diffrn      1.352
_exptl_crystal_density_meas        ?
_exptl_crystal_density_method      ?
_exptl_crystal_description         needle
_exptl_crystal_F_000               1392
_exptl_crystal_size_max            0.2
_exptl_crystal_size_mid            0.2
_exptl_crystal_size_min            0.02
_exptl_transmission_factor_max     ?
_exptl_transmission_factor_min     ?
_diffrn_reflns_av_R_equivalents    0.0306
_diffrn_reflns_av_unetI/netI       0.0222
_diffrn_reflns_Laue_measured_fraction_full  0.985
_diffrn_reflns_Laue_measured_fraction_max  0.984
_diffrn_reflns_limit_h_max         15
_diffrn_reflns_limit_h_min         -16
_diffrn_reflns_limit_k_max         12
_diffrn_reflns_limit_k_min         -12
_diffrn_reflns_limit_l_max         28
_diffrn_reflns_limit_l_min         -28
_diffrn_reflns_number              16194
_diffrn_reflns_point_group_measured_fraction_full  0.985
_diffrn_reflns_point_group_measured_fraction_max  0.984
_diffrn_reflns_theta_full          25.242
_diffrn_reflns_theta_max           25.336
_diffrn_reflns_theta_min           2.798
_diffrn_ambient_temperature        293(2)
_diffrn_detector_area_resol_mean   5.8140
_diffrn_measured_fraction_theta_full  0.985
_diffrn_measured_fraction_theta_max  0.984
_diffrn_measurement_details
;
List of Runs (angles in degrees, time in seconds):

  # Type    Start    End  Width  t~exp~   \w     \q     \k     \f   Frames
--------------------------------------------------------------------------
  1  \w    -90.00  89.00   1.00   40.00    --    0.00   0.00   0.00  179
  2  \w    -80.00  39.00   1.00   40.00    --   10.00 -72.00 120.00  119
  3  \w    -40.00  -7.00   1.00   40.00    --  -10.00  72.00 240.00   33
;
_diffrn_measurement_device         'abstract diffractometer'
_diffrn_measurement_device_type   
 'esperanto-CrysAlisPro-abstract goniometer imported esperanto images'
_diffrn_measurement_method         '\w scans'
_diffrn_radiation_type             MoK\a
_diffrn_radiation_wavelength       0.71073
_diffrn_source                     ?
_reflns_Friedel_coverage           0.000
_reflns_Friedel_fraction_full      .
_reflns_Friedel_fraction_max       .
_reflns_number_gt                  2441
_reflns_number_total               2971
_reflns_special_details
;
 Reflections were merged by SHELXL according to the crystal
 class for the calculation of statistics and refinement.
 
 _reflns_Friedel_fraction is defined as the number of unique
 Friedel pairs measured divided by the number that would be
 possible theoretically, ignoring centric projections and
 systematic absences.
;
_reflns_threshold_expression       'I > 2\s(I)'
_computing_cell_refinement         'CrysAlisPro 1.171.41.120a (Rigaku OD, 2021)'
_computing_data_collection         'CrysAlisPro 1.171.41.120a (Rigaku OD, 2021)'
_computing_data_reduction          'CrysAlisPro 1.171.41.120a (Rigaku OD, 2021)'
_computing_molecular_graphics      'Olex2 1.5 (Dolomanov et al., 2009)'
_computing_publication_material    'Olex2 1.5 (Dolomanov et al., 2009)'
_computing_structure_refinement    'SHELXL 2019/3 (Sheldrick, 2015)'
_computing_structure_solution      'SHELXT 2018/2 (Sheldrick, 2018)'
_refine_diff_density_max           0.117
_refine_diff_density_min           -0.179
_refine_diff_density_rms           0.031
_refine_ls_extinction_coef         .
_refine_ls_extinction_method       none
_refine_ls_goodness_of_fit_ref     1.028
_refine_ls_hydrogen_treatment      constr
_refine_ls_matrix_type             full
_refine_ls_number_parameters       235
_refine_ls_number_reflns           2971
_refine_ls_number_restraints       0
_refine_ls_R_factor_all            0.0469
_refine_ls_R_factor_gt             0.0369
_refine_ls_restrained_S_all        1.028
_refine_ls_shift/su_max            0.000
_refine_ls_shift/su_mean           0.000
_refine_ls_structure_factor_coef   Fsqd
_refine_ls_weighting_details      
 'w=1/[\s^2^(Fo^2^)+(0.0473P)^2^+1.1583P] where P=(Fo^2^+2Fc^2^)/3'
_refine_ls_weighting_scheme        calc
_refine_ls_wR_factor_gt            0.0899
_refine_ls_wR_factor_ref           0.0971
_refine_special_details            ?
_olex2_refinement_description
;
1. Fixed Uiso
 At 1.2 times of:
  All C(H) groups
2.a Aromatic/amide H refined with riding coordinates:
 C1(H1), C2(H2), C3(H3), C7(H7), C8(H8), C9(H9), C14(H14), C15(H15), C16(H16),
 C17(H17), C19(H19), C20(H20), C21(H21), C22(H22)
;
_atom_sites_solution_hydrogens     geom
_atom_sites_solution_primary       ?
_atom_sites_solution_secondary     ?
loop_
  _atom_site_label
  _atom_site_type_symbol
  _atom_site_fract_x
  _atom_site_fract_y
  _atom_site_fract_z
  _atom_site_U_iso_or_equiv
  _atom_site_adp_type
  _atom_site_occupancy
  _atom_site_site_symmetry_order
  _atom_site_calc_flag
  _atom_site_refinement_flags_posn
  _atom_site_refinement_flags_adp
  _atom_site_refinement_flags_occupancy
  _atom_site_disorder_assembly
  _atom_site_disorder_group
 N1 N 0.49354(10) 0.62112(12) 0.41459(5) 0.0561(3) Uani 1 1 d . . . . .
 N2 N 0.71731(11) 0.55499(12) 0.45033(6) 0.0562(3) Uani 1 1 d . . . . .
 N3 N 0.52617(9) 0.86088(12) 0.65888(5) 0.0506(3) Uani 1 1 d . . . . .
 N4 N 0.73949(9) 0.60629(13) 0.71050(6) 0.0554(3) Uani 1 1 d . . . . .
 C1 C 0.39767(13) 0.65458(16) 0.40993(7) 0.0608(4) Uani 1 1 d . . . . .
 H1 H 0.350812 0.645394 0.373300 0.073 Uiso 1 1 calc R U . . .
 C2 C 0.36387(12) 0.70162(15) 0.45568(7) 0.0567(4) Uani 1 1 d . . . . .
 H2 H 0.296469 0.725313 0.449253 0.068 Uiso 1 1 calc R U . . .
 C3 C 0.43011(11) 0.71371(14) 0.51127(6) 0.0493(4) Uani 1 1 d . . . . .
 H3 H 0.408676 0.746256 0.542661 0.059 Uiso 1 1 calc R U . . .
 C4 C 0.52939(10) 0.67586(12) 0.51879(6) 0.0398(3) Uani 1 1 d . . . . .
 C5 C 0.62028(10) 0.67443(12) 0.57002(6) 0.0391(3) Uani 1 1 d . . . . .
 C6 C 0.70359(10) 0.62873(12) 0.54595(6) 0.0410(3) Uani 1 1 d . . . . .
 C7 C 0.80528(11) 0.60630(14) 0.57112(7) 0.0528(4) Uani 1 1 d . . . . .
 H7 H 0.835072 0.622870 0.610892 0.063 Uiso 1 1 calc R U . . .
 C8 C 0.86143(12) 0.55815(15) 0.53496(8) 0.0608(4) Uani 1 1 d . . . . .
 H8 H 0.930140 0.541799 0.550333 0.073 Uiso 1 1 calc R U . . .
 C9 C 0.81517(13) 0.53473(15) 0.47639(8) 0.0623(4) Uani 1 1 d . . . . .
 H9 H 0.854823 0.502515 0.453294 0.075 Uiso 1 1 calc R U . . .
 C10 C 0.66467(11) 0.60145(12) 0.48589(6) 0.0438(3) Uani 1 1 d . . . . .
 C11 C 0.55611(11) 0.63212(12) 0.46854(6) 0.0429(3) Uani 1 1 d . . . . .
 C12 C 0.62528(10) 0.70417(12) 0.62625(6) 0.0404(3) Uani 1 1 d . . . . .
 C13 C 0.53455(10) 0.73900(13) 0.64658(5) 0.0418(3) Uani 1 1 d . . . . .
 C14 C 0.46719(12) 0.64829(16) 0.65422(7) 0.0573(4) Uani 1 1 d . . . . .
 H14 H 0.476154 0.564036 0.645703 0.069 Uiso 1 1 calc R U . . .
 C15 C 0.38631(13) 0.68471(19) 0.67472(8) 0.0666(5) Uani 1 1 d . . . . .
 H15 H 0.339385 0.625454 0.679904 0.080 Uiso 1 1 calc R U . . .
 C16 C 0.37599(11) 0.80907(18) 0.68731(7) 0.0619(4) Uani 1 1 d . . . . .
 H16 H 0.322198 0.836199 0.701304 0.074 Uiso 1 1 calc R U . . .
 C17 C 0.44688(11) 0.89279(16) 0.67880(7) 0.0589(4) Uani 1 1 d . . . . .
 H17 H 0.439384 0.977332 0.687443 0.071 Uiso 1 1 calc R U . . .
 C18 C 0.72094(10) 0.70708(13) 0.67525(6) 0.0430(3) Uani 1 1 d . . . . .
 C19 C 0.78139(12) 0.81317(16) 0.68496(8) 0.0613(4) Uani 1 1 d . . . . .
 H19 H 0.766824 0.880967 0.658880 0.074 Uiso 1 1 calc R U . . .
 C20 C 0.86374(12) 0.81725(19) 0.73389(9) 0.0748(5) Uani 1 1 d . . . . .
 H20 H 0.904465 0.888783 0.741959 0.090 Uiso 1 1 calc R U . . .
 C21 C 0.88458(12) 0.7148(2) 0.77028(8) 0.0685(5) Uani 1 1 d . . . . .
 H21 H 0.940016 0.714652 0.803411 0.082 Uiso 1 1 calc R U . . .
 C22 C 0.82211(12) 0.61219(19) 0.75696(7) 0.0641(5) Uani 1 1 d . . . . .
 H22 H 0.837666 0.542022 0.781536 0.077 Uiso 1 1 calc R U . . .

loop_
  _atom_site_aniso_label
  _atom_site_aniso_U_11
  _atom_site_aniso_U_22
  _atom_site_aniso_U_33
  _atom_site_aniso_U_23
  _atom_site_aniso_U_13
  _atom_site_aniso_U_12
 N1 0.0693(9) 0.0595(8) 0.0387(7) -0.0040(6) 0.0130(6) -0.0068(6)
 N2 0.0753(9) 0.0477(7) 0.0567(8) -0.0034(6) 0.0368(7) 0.0028(6)
 N3 0.0475(7) 0.0523(7) 0.0511(7) -0.0053(6) 0.0117(5) 0.0053(5)
 N4 0.0531(7) 0.0633(8) 0.0505(7) 0.0072(6) 0.0154(6) 0.0074(6)
 C1 0.0624(10) 0.0692(10) 0.0438(8) 0.0027(7) 0.0022(7) -0.0091(8)
 C2 0.0495(8) 0.0657(10) 0.0513(9) 0.0052(7) 0.0072(7) -0.0004(7)
 C3 0.0484(8) 0.0546(9) 0.0458(8) -0.0007(6) 0.0141(6) -0.0007(6)
 C4 0.0480(7) 0.0341(7) 0.0388(7) 0.0014(5) 0.0142(6) -0.0042(5)
 C5 0.0436(7) 0.0356(7) 0.0404(7) 0.0008(5) 0.0154(6) -0.0008(5)
 C6 0.0474(8) 0.0352(7) 0.0452(8) 0.0031(6) 0.0205(6) 0.0001(6)
 C7 0.0533(9) 0.0540(9) 0.0541(9) 0.0041(7) 0.0199(7) 0.0070(7)
 C8 0.0574(9) 0.0575(10) 0.0761(12) 0.0095(8) 0.0328(8) 0.0142(7)
 C9 0.0764(12) 0.0515(9) 0.0743(12) 0.0019(8) 0.0465(10) 0.0107(8)
 C10 0.0604(9) 0.0327(7) 0.0445(8) 0.0000(5) 0.0247(6) -0.0021(6)
 C11 0.0566(8) 0.0356(7) 0.0387(7) -0.0004(5) 0.0169(6) -0.0062(6)
 C12 0.0421(7) 0.0414(7) 0.0389(7) -0.0005(5) 0.0132(6) -0.0009(5)
 C13 0.0417(7) 0.0526(8) 0.0303(6) -0.0042(6) 0.0084(5) 0.0002(6)
 C14 0.0615(10) 0.0569(9) 0.0615(10) -0.0107(7) 0.0305(8) -0.0088(7)
 C15 0.0580(10) 0.0842(13) 0.0671(11) -0.0120(9) 0.0331(8) -0.0148(9)
 C16 0.0432(8) 0.0935(13) 0.0504(9) -0.0117(8) 0.0148(7) 0.0088(8)
 C17 0.0523(9) 0.0648(10) 0.0590(10) -0.0095(8) 0.0139(7) 0.0143(8)
 C18 0.0436(7) 0.0511(8) 0.0380(7) -0.0037(6) 0.0170(6) 0.0038(6)
 C19 0.0518(9) 0.0601(10) 0.0672(11) 0.0013(8) 0.0075(8) -0.0053(7)
 C20 0.0505(10) 0.0805(13) 0.0841(13) -0.0146(11) 0.0017(9) -0.0073(9)
 C21 0.0454(9) 0.1038(15) 0.0515(10) -0.0159(10) 0.0047(7) 0.0133(9)
 C22 0.0549(9) 0.0899(13) 0.0483(9) 0.0114(8) 0.0150(8) 0.0216(9)

_geom_special_details
;
 All esds (except the esd in the dihedral angle between two l.s. planes)
 are estimated using the full covariance matrix.  The cell esds are taken
 into account individually in the estimation of esds in distances, angles
 and torsion angles; correlations between esds in cell parameters are only
 used when they are defined by crystal symmetry.  An approximate (isotropic)
 treatment of cell esds is used for estimating esds involving l.s. planes.
;
loop_
  _geom_bond_atom_site_label_1
  _geom_bond_atom_site_label_2
  _geom_bond_distance
  _geom_bond_site_symmetry_2
  _geom_bond_publ_flag
 N1 C1 1.337(2) . ?
 N1 C11 1.3305(18) . ?
 N2 C9 1.334(2) . ?
 N2 C10 1.3359(17) . ?
 N3 C13 1.3347(18) . ?
 N3 C17 1.3374(19) . ?
 N4 C18 1.3330(18) . ?
 N4 C22 1.346(2) . ?
 C1 H1 0.9300 . ?
 C1 C2 1.373(2) . ?
 C2 H2 0.9300 . ?
 C2 C3 1.381(2) . ?
 C3 H3 0.9300 . ?
 C3 C4 1.3841(19) . ?
 C4 C5 1.4813(19) . ?
 C4 C11 1.4048(18) . ?
 C5 C6 1.4852(18) . ?
 C5 C12 1.3413(18) . ?
 C6 C7 1.381(2) . ?
 C6 C10 1.3973(19) . ?
 C7 H7 0.9300 . ?
 C7 C8 1.388(2) . ?
 C8 H8 0.9300 . ?
 C8 C9 1.373(2) . ?
 C9 H9 0.9300 . ?
 C10 C11 1.470(2) . ?
 C12 C13 1.4938(18) . ?
 C12 C18 1.4945(19) . ?
 C13 C14 1.378(2) . ?
 C14 H14 0.9300 . ?
 C14 C15 1.377(2) . ?
 C15 H15 0.9300 . ?
 C15 C16 1.366(3) . ?
 C16 H16 0.9300 . ?
 C16 C17 1.369(2) . ?
 C17 H17 0.9300 . ?
 C18 C19 1.379(2) . ?
 C19 H19 0.9300 . ?
 C19 C20 1.378(2) . ?
 C20 H20 0.9300 . ?
 C20 C21 1.364(3) . ?
 C21 H21 0.9300 . ?
 C21 C22 1.367(3) . ?
 C22 H22 0.9300 . ?

loop_
  _geom_angle_atom_site_label_1
  _geom_angle_atom_site_label_2
  _geom_angle_atom_site_label_3
  _geom_angle
  _geom_angle_site_symmetry_1
  _geom_angle_site_symmetry_3
  _geom_angle_publ_flag
 C11 N1 C1 115.00(13) . . ?
 C9 N2 C10 114.74(14) . . ?
 C13 N3 C17 116.45(13) . . ?
 C18 N4 C22 116.39(14) . . ?
 N1 C1 H1 117.9 . . ?
 N1 C1 C2 124.29(14) . . ?
 C2 C1 H1 117.9 . . ?
 C1 C2 H2 120.0 . . ?
 C1 C2 C3 119.92(15) . . ?
 C3 C2 H2 120.0 . . ?
 C2 C3 H3 121.1 . . ?
 C2 C3 C4 117.89(14) . . ?
 C4 C3 H3 121.1 . . ?
 C3 C4 C5 133.65(12) . . ?
 C3 C4 C11 117.27(13) . . ?
 C11 C4 C5 109.04(12) . . ?
 C4 C5 C6 105.04(11) . . ?
 C12 C5 C4 127.32(12) . . ?
 C12 C5 C6 127.61(12) . . ?
 C7 C6 C5 133.21(13) . . ?
 C7 C6 C10 117.65(12) . . ?
 C10 C6 C5 109.11(12) . . ?
 C6 C7 H7 121.2 . . ?
 C6 C7 C8 117.64(15) . . ?
 C8 C7 H7 121.2 . . ?
 C7 C8 H8 120.1 . . ?
 C9 C8 C7 119.75(15) . . ?
 C9 C8 H8 120.1 . . ?
 N2 C9 C8 124.55(14) . . ?
 N2 C9 H9 117.7 . . ?
 C8 C9 H9 117.7 . . ?
 N2 C10 C6 125.67(14) . . ?
 N2 C10 C11 125.81(13) . . ?
 C6 C10 C11 108.52(11) . . ?
 N1 C11 C4 125.56(13) . . ?
 N1 C11 C10 126.17(12) . . ?
 C4 C11 C10 108.26(12) . . ?
 C5 C12 C13 123.11(12) . . ?
 C5 C12 C18 124.39(12) . . ?
 C13 C12 C18 112.50(11) . . ?
 N3 C13 C12 115.82(12) . . ?
 N3 C13 C14 123.16(13) . . ?
 C14 C13 C12 120.96(13) . . ?
 C13 C14 H14 120.6 . . ?
 C15 C14 C13 118.75(15) . . ?
 C15 C14 H14 120.6 . . ?
 C14 C15 H15 120.5 . . ?
 C16 C15 C14 119.07(16) . . ?
 C16 C15 H15 120.5 . . ?
 C15 C16 H16 120.8 . . ?
 C15 C16 C17 118.31(15) . . ?
 C17 C16 H16 120.8 . . ?
 N3 C17 C16 124.26(16) . . ?
 N3 C17 H17 117.9 . . ?
 C16 C17 H17 117.9 . . ?
 N4 C18 C12 116.29(12) . . ?
 N4 C18 C19 122.99(14) . . ?
 C19 C18 C12 120.55(13) . . ?
 C18 C19 H19 120.5 . . ?
 C20 C19 C18 119.00(16) . . ?
 C20 C19 H19 120.5 . . ?
 C19 C20 H20 120.5 . . ?
 C21 C20 C19 118.96(17) . . ?
 C21 C20 H20 120.5 . . ?
 C20 C21 H21 120.8 . . ?
 C20 C21 C22 118.47(16) . . ?
 C22 C21 H21 120.8 . . ?
 N4 C22 C21 124.16(16) . . ?
 N4 C22 H22 117.9 . . ?
 C21 C22 H22 117.9 . . ?

loop_
  _geom_torsion_atom_site_label_1
  _geom_torsion_atom_site_label_2
  _geom_torsion_atom_site_label_3
  _geom_torsion_atom_site_label_4
  _geom_torsion
  _geom_torsion_site_symmetry_1
  _geom_torsion_site_symmetry_2
  _geom_torsion_site_symmetry_3
  _geom_torsion_site_symmetry_4
  _geom_torsion_publ_flag
 N1 C1 C2 C3 -1.8(3) . . . . ?
 N2 C10 C11 N1 -1.5(2) . . . . ?
 N2 C10 C11 C4 178.74(12) . . . . ?
 N3 C13 C14 C15 1.0(2) . . . . ?
 N4 C18 C19 C20 -1.4(2) . . . . ?
 C1 N1 C11 C4 -0.6(2) . . . . ?
 C1 N1 C11 C10 179.72(13) . . . . ?
 C1 C2 C3 C4 -0.7(2) . . . . ?
 C2 C3 C4 C5 179.75(14) . . . . ?
 C2 C3 C4 C11 2.26(19) . . . . ?
 C3 C4 C5 C6 -176.56(14) . . . . ?
 C3 C4 C5 C12 5.3(2) . . . . ?
 C3 C4 C11 N1 -1.7(2) . . . . ?
 C3 C4 C11 C10 178.04(12) . . . . ?
 C4 C5 C6 C7 -179.58(14) . . . . ?
 C4 C5 C6 C10 -1.76(14) . . . . ?
 C4 C5 C12 C13 3.0(2) . . . . ?
 C4 C5 C12 C18 -176.64(12) . . . . ?
 C5 C4 C11 N1 -179.79(12) . . . . ?
 C5 C4 C11 C10 -0.04(14) . . . . ?
 C5 C6 C7 C8 177.60(14) . . . . ?
 C5 C6 C10 N2 -178.06(12) . . . . ?
 C5 C6 C10 C11 1.78(14) . . . . ?
 C5 C12 C13 N3 -106.78(15) . . . . ?
 C5 C12 C13 C14 75.88(18) . . . . ?
 C5 C12 C18 N4 -99.64(16) . . . . ?
 C5 C12 C18 C19 84.87(18) . . . . ?
 C6 C5 C12 C13 -174.67(12) . . . . ?
 C6 C5 C12 C18 5.7(2) . . . . ?
 C6 C7 C8 C9 0.0(2) . . . . ?
 C6 C10 C11 N1 178.65(13) . . . . ?
 C6 C10 C11 C4 -1.09(14) . . . . ?
 C7 C6 C10 N2 0.1(2) . . . . ?
 C7 C6 C10 C11 179.98(12) . . . . ?
 C7 C8 C9 N2 0.0(3) . . . . ?
 C9 N2 C10 C6 -0.2(2) . . . . ?
 C9 N2 C10 C11 -179.96(13) . . . . ?
 C10 N2 C9 C8 0.1(2) . . . . ?
 C10 C6 C7 C8 -0.1(2) . . . . ?
 C11 N1 C1 C2 2.3(2) . . . . ?
 C11 C4 C5 C6 1.08(14) . . . . ?
 C11 C4 C5 C12 -177.01(13) . . . . ?
 C12 C5 C6 C7 -1.5(2) . . . . ?
 C12 C5 C6 C10 176.32(13) . . . . ?
 C12 C13 C14 C15 178.11(14) . . . . ?
 C12 C18 C19 C20 173.78(15) . . . . ?
 C13 N3 C17 C16 0.3(2) . . . . ?
 C13 C12 C18 N4 80.69(15) . . . . ?
 C13 C12 C18 C19 -94.80(15) . . . . ?
 C13 C14 C15 C16 -0.6(2) . . . . ?
 C14 C15 C16 C17 0.2(3) . . . . ?
 C15 C16 C17 N3 0.0(3) . . . . ?
 C17 N3 C13 C12 -178.09(12) . . . . ?
 C17 N3 C13 C14 -0.8(2) . . . . ?
 C18 N4 C22 C21 1.8(2) . . . . ?
 C18 C12 C13 N3 72.90(15) . . . . ?
 C18 C12 C13 C14 -104.44(15) . . . . ?
 C18 C19 C20 C21 1.9(3) . . . . ?
 C19 C20 C21 C22 -0.6(3) . . . . ?
 C20 C21 C22 N4 -1.3(3) . . . . ?
 C22 N4 C18 C12 -175.77(12) . . . . ?
 C22 N4 C18 C19 -0.4(2) . . . . ?

_shelx_res_file
;
TITL str_a.res in C2/c
    cd168.res
    created by SHELXL-2019/3 at 12:28:40 on 08-Oct-2025
REM Old TITL str in C2/c
REM SHELXT solution in C2/c: R1 0.146, Rweak 0.008, Alpha 0.028
REM <I/s> 0.419 for 168 systematic absences, Orientation as input
REM Formula found by SHELXT: C22 N4
CELL 0.71073 13.7111 10.5932 23.4823 90 105.598 90
ZERR 8 0.0008 0.0006 0.0015 0 0.007 0
LATT 7
SYMM -X,+Y,0.5-Z
SFAC C H N
UNIT 176 112 32

L.S. 12
PLAN  5
CONF
BOND
list 4
MORE -1
BOND $H
fmap 2 53
acta
OMIT -1 1 1
OMIT 1 1 0
OMIT 1 1 1
OMIT 1 1 2
OMIT 1 1 3
REM <olex2.extras>
REM <HklSrc "%.\\cd168.hkl">
REM </olex2.extras>

WGHT    0.047300    1.158300
FVAR       0.41314
N1    3    0.493538    0.621116    0.414589    11.00000    0.06930    0.05952 =
         0.03871   -0.00403    0.01297   -0.00685
N2    3    0.717308    0.554992    0.450334    11.00000    0.07528    0.04765 =
         0.05666   -0.00342    0.03676    0.00276
N3    3    0.526173    0.860884    0.658884    11.00000    0.04753    0.05234 =
         0.05114   -0.00528    0.01172    0.00530
N4    3    0.739486    0.606288    0.710505    11.00000    0.05311    0.06328 =
         0.05054    0.00716    0.01543    0.00742
C1    1    0.397666    0.654584    0.409931    11.00000    0.06236    0.06916 =
         0.04384    0.00269    0.00218   -0.00906
AFIX  43
H1    2    0.350812    0.645394    0.373300    11.00000   -1.20000
AFIX   0
C2    1    0.363875    0.701621    0.455685    11.00000    0.04948    0.06568 =
         0.05134    0.00519    0.00718   -0.00038
AFIX  43
H2    2    0.296469    0.725313    0.449253    11.00000   -1.20000
AFIX   0
C3    1    0.430106    0.713713    0.511273    11.00000    0.04836    0.05455 =
         0.04585   -0.00071    0.01407   -0.00068
AFIX  43
H3    2    0.408676    0.746256    0.542661    11.00000   -1.20000
AFIX   0
C4    1    0.529389    0.675859    0.518786    11.00000    0.04796    0.03406 =
         0.03880    0.00142    0.01422   -0.00419
C5    1    0.620281    0.674429    0.570017    11.00000    0.04357    0.03556 =
         0.04040    0.00076    0.01538   -0.00081
C6    1    0.703592    0.628730    0.545949    11.00000    0.04744    0.03516 =
         0.04515    0.00309    0.02047    0.00013
C7    1    0.805277    0.606297    0.571117    11.00000    0.05332    0.05404 =
         0.05410    0.00406    0.01991    0.00704
AFIX  43
H7    2    0.835072    0.622870    0.610892    11.00000   -1.20000
AFIX   0
C8    1    0.861432    0.558152    0.534963    11.00000    0.05745    0.05750 =
         0.07615    0.00948    0.03282    0.01417
AFIX  43
H8    2    0.930140    0.541799    0.550333    11.00000   -1.20000
AFIX   0
C9    1    0.815166    0.534734    0.476391    11.00000    0.07642    0.05148 =
         0.07431    0.00187    0.04648    0.01074
AFIX  43
H9    2    0.854823    0.502515    0.453294    11.00000   -1.20000
AFIX   0
C10   1    0.664667    0.601450    0.485894    11.00000    0.06037    0.03275 =
         0.04447   -0.00001    0.02471   -0.00212
C11   1    0.556112    0.632124    0.468540    11.00000    0.05663    0.03558 =
         0.03874   -0.00036    0.01693   -0.00625
C12   1    0.625284    0.704167    0.626251    11.00000    0.04214    0.04141 =
         0.03891   -0.00055    0.01319   -0.00094
C13   1    0.534545    0.738999    0.646584    11.00000    0.04166    0.05262 =
         0.03034   -0.00424    0.00839    0.00021
C14   1    0.467188    0.648286    0.654223    11.00000    0.06151    0.05691 =
         0.06149   -0.01065    0.03050   -0.00878
AFIX  43
H14   2    0.476154    0.564036    0.645703    11.00000   -1.20000
AFIX   0
C15   1    0.386308    0.684707    0.674716    11.00000    0.05804    0.08416 =
         0.06707   -0.01203    0.03306   -0.01479
AFIX  43
H15   2    0.339385    0.625454    0.679904    11.00000   -1.20000
AFIX   0
C16   1    0.375990    0.809068    0.687310    11.00000    0.04319    0.09345 =
         0.05036   -0.01174    0.01478    0.00882
AFIX  43
H16   2    0.322198    0.836199    0.701304    11.00000   -1.20000
AFIX   0
C17   1    0.446875    0.892792    0.678805    11.00000    0.05232    0.06479 =
         0.05904   -0.00952    0.01387    0.01427
AFIX  43
H17   2    0.439384    0.977332    0.687443    11.00000   -1.20000
AFIX   0
C18   1    0.720942    0.707081    0.675250    11.00000    0.04355    0.05107 =
         0.03796   -0.00368    0.01703    0.00380
C19   1    0.781394    0.813170    0.684958    11.00000    0.05179    0.06011 =
         0.06720    0.00132    0.00750   -0.00526
AFIX  43
H19   2    0.766824    0.880967    0.658880    11.00000   -1.20000
AFIX   0
C20   1    0.863743    0.817253    0.733888    11.00000    0.05051    0.08045 =
         0.08409   -0.01463    0.00175   -0.00726
AFIX  43
H20   2    0.904465    0.888783    0.741959    11.00000   -1.20000
AFIX   0
C21   1    0.884579    0.714756    0.770285    11.00000    0.04537    0.10380 =
         0.05147   -0.01588    0.00475    0.01331
AFIX  43
H21   2    0.940016    0.714652    0.803411    11.00000   -1.20000
AFIX   0
C22   1    0.822112    0.612190    0.756958    11.00000    0.05486    0.08989 =
         0.04830    0.01139    0.01496    0.02162
AFIX  43
H22   2    0.837666    0.542022    0.781536    11.00000   -1.20000
AFIX   0
HKLF 4


REM  str_a.res in C2/c
REM wR2 = 0.0971, GooF = S = 1.028, Restrained GooF = 1.028 for all data
REM R1 = 0.0369 for 2441 Fo > 4sig(Fo) and 0.0469 for all 2971 data
REM 235 parameters refined using 0 restraints

END

WGHT      0.0473      1.1582

REM Highest difference peak  0.117,  deepest hole -0.179,  1-sigma level  0.031
Q1    1   0.5363  0.6254  0.4975  11.00000  0.05    0.12
Q2    1   0.6282  0.7389  0.5943  11.00000  0.05    0.11
Q3    1   0.6787  0.5799  0.5206  11.00000  0.05    0.11
Q4    1   0.6171  0.6455  0.5988  11.00000  0.05    0.10
Q5    1   0.6119  0.6040  0.4779  11.00000  0.05    0.10
;
_shelx_res_checksum                75939
_shelx_hkl_file
;
   0   0  -5   -0.31    0.94
   0   0  -6 2789.09   78.55
   0   0  -7    0.61    1.07
   0   0  -8 2502.04   70.82
   0   0  -9    0.68    1.23
   0   0 -10 1158.37   34.27
   0   0  10 1199.82   34.31
   0   0 -11   -0.84    1.26
   0   0  11   -0.98    1.38
   0   0 -12  245.20    8.60
   0   0  12  250.37    8.61
   0   0 -13    0.51    1.47
   0   0  13    1.84    1.43
   0   0 -13   -0.16    1.34
   0   0 -14  208.14    8.17
   0   0 -14  252.77    8.51
   0   0  14  236.73    8.40
   0   0 -15   -0.39    1.47
   0   0  15   -1.36    1.58
   0   0 -15   -0.19    1.56
   0   0 -16   55.72    3.32
   0   0 -16   50.82    3.41
   0   0  16   52.62    3.43
   0   0 -17    0.22    1.85
   0   0  17   -0.67    1.92
   0   0 -17   -0.42    1.66
   0   0 -18   75.24    4.27
   0   0 -18   75.27    4.39
   0   0  18   82.59    4.57
   0   0 -19    1.76    1.91
   0   0 -19    0.47    1.77
   0   0 -20   86.55    4.91
   0   0 -20   83.61    4.88
   0   0 -21   -0.78    2.17
   0   0 -21   -0.28    2.14
   0   0 -22   32.76    3.41
   0   0 -22   33.55    3.39
   0   0 -23    0.57    2.48
   0   0 -23   -0.31    2.36
   0   0 -24    0.89    2.53
   0   0 -24    0.33    2.36
   0   0  25   -2.12    2.63
   0   0 -25    1.03    2.38
   0   0 -25   -0.31    2.61
   0   0  26    3.32    2.88
   0   0 -26    2.52    2.63
   0   0 -26    8.67    2.80
   0   0 -27    0.37    2.63
   0   2   0 9508.88  263.13
   0   2   0 9304.88  263.38
   0   2   1   49.77    1.72
   0  -2  -1   51.29    1.76
   0   2  -1   45.54    1.99
   0   2   1   47.29    1.97
   0   2   2 2187.12   13.41
   0  -2  -2 2229.71   13.12
   0   2   2 2226.08   12.95
   0   2  -2 2211.23   14.13
   0   2   3  320.13    9.98
   0   2   3  325.23    9.84
   0  -2  -3  332.17    9.90
   0   2  -3  346.30   10.18
   0   2   4  547.49   15.94
   0  -2  -4  556.42   16.05
   0   2  -4  547.46   16.31
   0   2   4  539.26   16.07
   0   2  -5  158.08    5.29
   0   2   5  155.35    4.98
   0  -2  -5  138.34    5.02
   0   2  -6  869.33   24.78
   0   2   6  823.15   24.42
   0  -2  -6  850.22   24.52
   0   2  -7  196.66    6.66
   0   2   7  193.80    6.40
   0  -2  -7  193.85    6.48
   0   2  -8   11.75    1.50
   0   2   8   13.61    1.33
   0  -2  -8   14.54    1.45
   0  -2  -9  222.53    7.55
   0   2   9  229.66    7.53
   0   2  -9  227.65    7.80
   0   2  10    1.16    1.34
   0  -2 -10   -0.78    1.17
   0   2 -10    0.44    1.19
   0   2 -11   49.68    3.05
   0   2  11   52.31    2.83
   0  -2 -11   49.20    2.80
   0   2 -12  277.32    9.67
   0  -2 -12  285.12    9.61
   0   2  12  287.69    9.51
   0   2 -13  718.14   22.21
   0  -2 -13  719.36   22.13
   0   2  13  746.39   22.06
   0   2  14    1.00    1.76
   0  -2 -14    2.71    1.47
   0   2 -14    1.29    1.58
   0  -2  14    3.33    2.02
   0   2  15    1.79    1.64
   0  -2  15    0.47    1.85
   0  -2 -15    1.17    1.44
   0   2 -15   -0.79    1.63
   0   2  16   51.79    3.40
   0   2 -16   52.44    3.51
   0  -2 -16   54.34    3.38
   0   2 -16   50.21    3.58
   0  -2  16   52.17    3.88
   0  -2  17   14.88    2.72
   0  -2 -17   16.67    2.37
   0   2  17   17.16    2.38
   0   2 -17   18.54    2.80
   0   2 -17   11.20    2.12
   0  -2  18    2.54    2.37
   0   2 -18    2.54    2.07
   0  -2 -18    0.47    1.77
   0   2  18   -0.22    2.11
   0   2 -18   -0.51    2.14
   0   2  19  124.81    5.88
   0   2 -19  118.19    5.85
   0  -2 -19  128.03    6.07
   0   2 -19  127.24    6.22
   0  -2  19  121.62    6.33
   0  -2  20   26.49    3.40
   0   2 -20   25.09    3.19
   0   2  20   34.15    3.25
   0  -2 -20   30.28    3.11
   0   2 -20   28.41    3.19
   0   2 -21   82.23    4.86
   0   2  21   78.47    4.77
   0  -2  21   75.42    5.23
   0  -2 -21   78.82    4.91
   0   2 -21   84.01    5.19
   0   2 -22   58.27    4.44
   0   2  22   42.06    3.68
   0   2 -22   47.83    4.02
   0  -2 -22   51.05    4.05
   0  -2  22   40.92    4.13
   0  -2  23   31.90    3.88
   0   2 -23   33.33    3.70
   0  -2 -23   30.73    3.48
   0   2 -23   34.73    3.45
   0  -2  24   18.81    3.40
   0   2 -24   20.55    3.08
   0   2 -24   19.25    3.36
   0  -2 -24   22.44    3.41
   0  -2  25    0.38    2.84
   0   2 -25   -1.24    2.56
   0  -2 -25    0.99    2.37
   0   2 -25   -0.70    2.88
   0  -2 -25    2.04    2.52
   0  -2  26    0.79    2.84
   0  -2 -26    3.76    2.82
   0   2 -26    0.64    2.40
   0  -2 -26    1.42    2.54
   0   2 -26    4.76    2.81
   0   4   0 5544.49  155.28
   0   4   0 5556.30  155.82
   0  -4   0 5488.42  155.74
   0   4  -1    2.28    1.29
   0   4   1    3.48    1.18
   0   4  -1    3.65    1.56
   0   4   1    5.87    1.67
   0  -4   1    3.72    1.57
   0   4   2    2.51    1.47
   0  -4   2    2.40    1.49
   0  -4  -2    3.78    1.35
   0  -4  -2    3.71    1.07
   0   4  -2    2.43    1.41
   0   4   2    6.08    1.25
   0  -4  -3  688.76   20.91
   0   4  -3  720.77   21.26
   0   4   3  718.13   20.65
   0  -4  -3  682.70   20.75
   0   4   3  696.94   21.25
   0  -4   3  668.92   21.20
   0   4   3  720.45   21.09
   0   4   4    1.63    1.20
   0  -4  -4    1.93    1.23
   0   4   4    4.19    1.50
   0  -4   4    3.39    1.52
   0   4  -4    3.27    1.45
   0   4   4    2.33    1.12
   0  -4  -4    1.70    1.02
   0   4   4    2.88    1.42
   0   4   5  135.81    5.19
   0   4   5  130.49    4.96
   0   4  -5  127.88    5.33
   0  -4   5  122.72    5.42
   0  -4  -5  134.04    4.96
   0   4   5  126.72    4.72
   0   4  -6  219.64    7.81
   0   4   6  213.69    7.52
   0   4   6  203.75    7.25
   0  -4   6  216.90    7.81
   0  -4  -6  200.42    7.24
   0   4   6  217.46    7.10
   0   4  -7  214.08    7.71
   0   4   7  225.49    7.58
   0   4   7  215.00    7.39
   0  -4   7  207.23    7.79
   0  -4  -7  204.42    7.34
   0   4   7  200.71    7.04
   0   4  -8  408.96   13.09
   0   4   8  395.74   12.91
   0   4   8  401.09   12.46
   0  -4   8  402.32   13.28
   0  -4  -8  405.07   12.77
   0   4   8  391.17   12.70
   0   4   9  417.79   12.74
   0   4  -9  397.00   13.35
   0   4   9  406.06   13.17
   0   4   9  403.07   12.97
   0  -4  -9  405.51   13.01
   0  -4   9  413.63   13.62
   0   4  10    5.30    1.31
   0   4 -10    4.16    1.65
   0   4  10    5.59    1.47
   0   4  10    1.53    1.33
   0  -4  10    6.07    1.89
   0  -4 -10    5.59    1.40
   0   4 -11   -1.24    1.46
   0   4  11   -0.14    1.24
   0  -4  11   -0.45    1.73
   0   4 -11   -0.97    1.53
   0   4  11   -0.18    1.43
   0  -4 -11    0.34    1.34
   0  -4 -12  327.99   10.84
   0   4  12  311.01   10.42
   0   4  12  313.37   10.84
   0   4 -12  328.55   11.21
   0  -4  12  318.66   11.41
   0   4 -12  305.18   10.92
   0  -4 -13   52.36    3.19
   0   4 -13   42.39    3.25
   0   4  13   53.54    2.99
   0   4  13   45.67    3.16
   0   4 -13   48.26    3.36
   0  -4  13   39.09    3.30
   0   4 -14    0.24    1.74
   0   4  14   -0.16    1.50
   0  -4  14   -0.53    2.21
   0  -4 -14    0.20    1.52
   0   4  14   -0.42    1.83
   0   4 -14    0.45    1.74
   0  -4  15   81.64    4.89
   0   4  15   74.66    4.27
   0   4  15   81.77    4.13
   0   4 -15   85.04    4.69
   0  -4 -15   84.78    4.49
   0  -4  16   75.75    5.01
   0   4  16   89.69    4.78
   0   4  16   93.86    4.59
   0   4 -16   87.89    4.81
   0  -4 -16   89.62    4.73
   0  -4  17   76.83    5.06
   0   4  17   69.76    4.14
   0   4  17   76.37    4.55
   0   4 -17   70.69    4.37
   0  -4 -17   75.12    4.44
   0   4  18   17.11    2.74
   0  -4  18   20.29    3.00
   0   4 -18   14.01    2.63
   0   4  18   11.38    2.58
   0  -4 -18   16.54    2.58
   0   4  19  403.57   13.25
   0  -4 -19  379.08   13.52
   0   4  19  378.49   13.56
   0   4 -19  364.10   13.34
   0  -4  19  369.09   14.10
   0   4  20   -0.71    2.33
   0  -4  20   -0.70    2.83
   0   4  20   -2.51    2.85
   0  -4 -20   -0.56    2.47
   0   4 -20   -0.55    2.26
   0  -4  21    6.92    3.09
   0   4  21    9.16    2.62
   0   4 -21   11.56    2.72
   0  -4 -21   13.26    2.80
   0  -4  22   23.47    3.86
   0   4  22   15.55    2.90
   0   4 -22   25.46    3.07
   0  -4 -22   23.14    3.27
   0   4 -23   18.51    3.41
   0  -4 -23   20.34    3.22
   0  -4  23   11.01    3.47
   0   4 -24   30.61    3.69
   0  -4 -24   27.96    3.62
   0  -4  24   29.93    4.23
   0   4 -25   12.15    2.89
   0  -4 -25   14.73    3.10
   0  -4  25    8.91    3.38
   0   6   0  178.11    7.18
   0   6   0  169.45    6.44
   0  -6   0  171.50    7.05
   0  -6  -1   79.11    4.17
   0   6   1   74.87    3.76
   0   6  -1   77.42    3.88
   0   6  -1   83.38    4.52
   0  -6   1   79.92    4.40
   0   6   1   98.11    4.81
   0  -6  -1   84.16    4.45
   0   6   2    6.88    1.59
   0   6   2   11.74    2.16
   0  -6   2    4.92    1.90
   0   6  -2    6.61    1.59
   0  -6  -2   10.41    1.89
   0   6  -2    8.18    1.91
   0   6   3  158.85    6.49
   0   6   3  158.03    5.98
   0   6  -3  162.24    6.79
   0  -6  -3  160.19    6.36
   0   6   3  158.83    6.84
   0  -6   3  155.47    6.73
   0   6   4   63.67    3.69
   0  -6  -4   56.78    3.24
   0   6   4   61.98    3.22
   0   6  -4   58.36    3.81
   0  -6   4   54.27    3.76
   0   6   4   60.39    3.85
   0  -6  -4   56.14    3.42
   0  -6  -5  711.48   21.53
   0  -6  -5  717.15   21.27
   0   6   5  699.22   21.73
   0   6  -5  689.23   21.92
   0   6   5  674.03   20.97
   0   6   5  700.44   21.99
   0  -6   5  669.97   21.87
   0  -6   6   19.41    2.50
   0   6   6   20.50    2.57
   0   6   6   21.79    2.02
   0  -6  -6   19.51    2.09
   0  -6  -6   19.97    2.03
   0   6   6   24.64    2.44
   0   6  -6   22.12    2.71
   0  -6  -7    2.13    1.46
   0   6   7    1.01    1.26
   0   6   7   -0.21    1.68
   0  -6   7    0.25    1.91
   0   6   7    1.23    1.89
   0   6  -7   -0.24    1.75
   0   6   8   59.14    3.18
   0   6   8   70.94    4.20
   0   6  -8   66.12    4.06
   0   6   8   62.60    3.83
   0   6   8   70.82    3.71
   0  -6  -8   64.38    3.55
   0  -6   8   59.98    4.02
   0  -6  -9   23.31    2.24
   0   6   9   21.72    2.18
   0   6   9   24.02    2.42
   0   6  -9   23.52    2.76
   0   6   9   20.92    2.01
   0  -6   9   27.74    2.86
   0   6  10   12.89    1.80
   0   6  10   11.87    1.96
   0   6  10   18.47    2.41
   0   6 -10    8.47    2.14
   0  -6 -10   18.25    2.56
   0  -6 -10   11.94    2.03
   0  -6  10    9.40    2.40
   0   6  11   13.14    1.90
   0   6  11   11.85    1.99
   0   6  11    9.03    2.17
   0  -6 -11   10.77    2.46
   0  -6 -11    9.92    1.93
   0  -6  11   11.46    2.58
   0   6 -11   12.94    2.49
   0   6  12   46.69    2.95
   0   6 -12   53.53    3.92
   0  -6 -12   44.41    3.75
   0   6  12   55.86    3.61
   0  -6  12   46.45    3.96
   0  -6 -12   41.94    3.27
   0   6  12   44.60    3.11
   0   6  13  334.30   12.21
   0   6  13  362.77   12.65
   0  -6  13  364.95   13.28
   0   6 -13  374.77   13.07
   0  -6 -13  347.38   12.95
   0  -6 -13  368.31   12.65
   0   6 -13  346.09   12.77
   0   6  13  371.03   11.98
   0  -6  14   26.17    3.45
   0  -6 -14   23.14    2.96
   0   6  14   32.99    2.65
   0   6 -14   34.09    3.39
   0  -6 -14   29.33    3.40
   0   6  14   32.80    3.19
   0   6 -14   33.75    3.33
   0   6  14   30.02    2.87
   0   6 -15  251.77    9.73
   0   6  15  243.10    8.91
   0   6 -15  246.90    9.84
   0  -6 -15  230.46    9.87
   0  -6  15  241.86   10.14
   0   6  15  235.49    9.49
   0   6  15  242.72    9.26
   0  -6 -15  270.70    9.77
   0  -6 -16    0.79    2.11
   0   6 -16    0.83    2.20
   0   6  16    1.17    1.90
   0   6 -16    1.76    2.30
   0  -6 -16   -0.94    2.65
   0   6  16    3.90    2.41
   0   6  16    1.17    1.66
   0  -6  16    2.38    2.59
   0  -6 -17   39.77    3.62
   0   6  17   33.65    3.01
   0   6 -17   45.12    4.02
   0  -6 -17   35.49    3.87
   0  -6  17   35.29    3.89
   0   6  17   38.31    3.49
   0   6 -17   37.11    3.57
   0   6  17   35.18    3.16
   0   6  18    0.28    2.24
   0  -6 -18   -2.58    2.34
   0   6 -18    2.38    2.57
   0   6  18    4.46    2.38
   0   6 -18    0.63    2.59
   0  -6 -18    2.02    2.68
   0   6  18    0.49    2.08
   0  -6  18   -0.37    2.85
   0  -6 -19   90.61    5.36
   0   6  19   83.12    4.77
   0   6 -19   83.59    5.57
   0  -6 -19   80.20    5.43
   0  -6  19   90.56    5.96
   0   6  19   79.10    5.02
   0   6  19   82.73    4.84
   0   6 -19   82.45    5.43
   0  -6 -20   27.00    3.44
   0   6 -20   31.24    3.54
   0   6 -20   35.56    4.02
   0   6  20   30.35    3.24
   0  -6 -20   29.98    3.76
   0   6  20   27.40    3.08
   0   6  20   27.83    3.45
   0  -6  20   28.67    3.87
   0   6  21   44.49    3.85
   0   6 -21   48.83    4.49
   0  -6 -21   38.41    4.02
   0  -6  21   51.21    4.85
   0   6 -21   49.86    4.05
   0   6  21   36.33    3.95
   0  -6 -21   35.14    3.78
   0   6  21   44.71    3.55
   0   6 -22   -0.72    3.05
   0   6  22   -1.09    2.19
   0   6 -22    1.91    2.53
   0   6  22   -0.64    2.89
   0  -6 -22    1.67    2.53
   0  -6  22    1.26    3.19
   0   6 -23    3.32    3.38
   0   6  23    2.25    2.20
   0   6  23    2.33    2.90
   0  -6  23    0.43    2.88
   0  -6 -23   -0.69    2.44
   0   6 -23    0.97    2.39
   0  -6 -24    4.67    2.83
   0   6 -24    0.38    3.20
   0  -8   0    6.67    2.30
   0  -8   0    7.92    2.34
   0   8   0   13.47    2.87
   0   8   0   10.27    2.04
   0  -8  -1  179.87    7.60
   0  -8   1  161.38    7.44
   0  -8  -1  180.69    7.41
   0   8  -1  173.62    7.67
   0   8   1  159.69    7.47
   0   8   1  142.88    6.40
   0   8  -1  159.11    6.62
   0   8   2    5.04    1.76
   0   8   2    2.10    1.97
   0   8   2    0.92    2.21
   0  -8   2    0.87    2.09
   0  -8  -2    1.02    1.81
   0   8  -2    2.72    2.37
   0   8  -2    2.93    1.76
   0   8   3    3.42    1.54
   0   8   3   -0.31    2.17
   0  -8   3    2.36    2.04
   0   8   3    3.73    2.16
   0  -8  -3    0.76    1.80
   0   8  -3    2.15    1.63
   0   8  -3    0.30    2.01
   0   8   4   37.22    3.31
   0  -8  -4   43.21    3.41
   0   8  -4   43.25    3.80
   0   8   4   41.62    3.78
   0  -8   4   36.46    3.57
   0   8   4   37.21    2.83
   0   8  -4   34.98    2.96
   0   8   5   -0.27    2.07
   0  -8   5    2.76    2.36
   0   8   5   -0.32    2.07
   0  -8  -5   -0.25    1.74
   0   8   5   -0.37    1.52
   0   8  -5    2.69    2.39
   0   8   6   10.27    1.85
   0  -8  -6   18.65    2.37
   0   8   6   13.97    2.54
   0  -8  -6   16.20    2.30
   0   8  -6   15.68    2.88
   0   8   6   14.35    2.84
   0  -8   6   13.20    2.60
   0   8  -7   21.50    2.92
   0  -8  -7   21.20    2.45
   0   8   7   23.64    2.80
   0   8   7   25.18    2.40
   0   8   7   25.24    3.23
   0  -8   7   21.08    3.02
   0   8  -8   21.36    3.00
   0   8   8   19.40    2.13
   0   8   8   19.71    2.83
   0   8   8   13.62    2.81
   0  -8   8   26.44    3.32
   0  -8  -8   16.98    2.32
   0   8  -9    4.01    2.32
   0   8   9    1.46    1.50
   0   8   9    4.34    2.35
   0   8   9   -0.65    2.22
   0  -8   9    5.29    2.45
   0  -8  -9    0.71    1.94
   0   8 -10    9.53    2.55
   0   8  10   11.26    1.88
   0   8  10    8.74    2.44
   0  -8 -10    7.74    2.18
   0  -8  10    6.79    2.52
   0   8  10   11.89    2.57
   0   8  11    0.34    2.28
   0   8 -11    1.83    2.32
   0   8  11   -0.19    1.63
   0   8  11    3.59    2.27
   0  -8  11    2.45    2.50
   0  -8 -11   -1.48    2.05
   0   8  12   22.80    2.43
   0   8  12   19.74    3.05
   0   8 -12   32.67    3.53
   0   8  12   20.99    2.95
   0  -8  12   32.00    3.87
   0  -8 -12   19.04    2.62
   0   8  13    0.58    1.81
   0   8  13    5.21    2.69
   0   8 -13   -0.95    2.61
   0   8  13   -0.24    1.81
   0   8  13   -0.57    2.20
   0  -8  13   -1.47    2.74
   0  -8 -13    1.05    1.91
   0  -8 -14   27.00    3.16
   0   8  14   35.10    2.87
   0   8 -14   38.80    3.68
   0   8 -14   33.10    3.63
   0   8  14   24.53    2.94
   0   8  14   37.20    3.83
   0  -8  14   19.55    3.42
   0   8  14   27.69    3.66
   0   8 -15    7.12    2.79
   0   8  15    3.23    1.91
   0   8 -15    3.86    2.57
   0  -8  15    8.86    3.26
   0   8  15    0.88    2.41
   0  -8 -15    2.59    2.40
   0   8  15   -0.75    2.03
   0   8  16  109.65    5.70
   0   8  16  116.28    6.28
   0   8  16  113.77    5.44
   0   8 -16  109.50    6.36
   0  -8  16  100.27    6.67
   0  -8 -16  112.65    6.07
   0   8 -16  120.35    6.56
   0   8 -17    4.50    2.79
   0   8 -17    4.40    2.86
   0   8  17    4.29    2.27
   0  -8 -17    7.85    3.34
   0   8  17    1.52    2.82
   0   8  17    6.28    2.36
   0  -8 -17    4.63    2.59
   0  -8  17    0.82    3.40
   0   8 -18    7.58    2.90
   0   8  18    6.68    2.26
   0   8 -18   11.48    3.08
   0  -8 -18    5.38    3.14
   0   8  18    9.06    2.88
   0   8  18   10.57    2.59
   0  -8 -18    8.61    2.84
   0  -8  18   13.02    3.58
   0   8 -19    1.02    2.58
   0   8  19   -0.92    2.43
   0   8 -19   -0.72    3.08
   0  -8 -19    3.94    3.17
   0   8  19    1.93    2.59
   0   8  19   -0.26    2.09
   0  -8 -19    2.31    2.69
   0  -8  19    5.16    3.39
   0   8 -20   36.66    4.18
   0  -8 -20   32.37    4.12
   0   8  20   31.55    3.98
   0  -8 -20   30.96    3.73
   0  -8  20   23.44    4.17
   0   8 -20   27.25    4.13
   0  -8 -21    4.21    3.03
   0   8 -21    6.43    3.29
   0  -8  21    4.52    3.29
   0 -10   0   53.30    4.40
   0  10   0   39.83    4.29
   0  10   0   53.32    3.63
   0  10   1    7.09    2.74
   0 -10   1   12.61    3.32
   0 -10  -1    9.71    2.84
   0 -10   1   10.23    2.99
   0  10  -1   10.90    2.44
   0  10   1   11.04    2.33
   0  10   1    8.67    2.94
   0  10  -1    9.34    3.26
   0 -10   2   36.12    4.10
   0  10   2   32.28    3.73
   0 -10   2   37.58    4.04
   0 -10  -2   34.58    3.75
   0  10   2   40.27    4.38
   0  10  -2   43.85    4.37
   0  10  -2   40.36    3.41
   0  10   2   35.58    3.17
   0 -10   3   48.51    4.51
   0  10   3   52.56    4.48
   0 -10  -3   55.34    4.39
   0  10  -3   65.56    5.03
   0  10   3   64.85    5.19
   0  10  -3   58.25    4.11
   0  10   3   60.27    3.94
   0  10   4   22.17    2.81
   0  10   4   20.77    3.40
   0  10   4   24.38    3.57
   0 -10   4   17.76    3.61
   0 -10  -4   17.47    3.01
   0  10  -4   28.58    3.66
   0  10  -4   23.65    3.05
   0  10   5   12.26    2.33
   0  10   5    8.85    2.94
   0 -10   5    5.54    2.74
   0  10   5    9.17    3.05
   0 -10  -5   10.44    2.69
   0  10  -5    2.94    2.80
   0  10  -5    8.81    2.41
   0  10   6    1.51    1.94
   0 -10  -6   -0.90    2.25
   0 -10   6    0.76    2.68
   0  10   6   -0.39    2.71
   0  10   6    3.89    2.59
   0  10  -6    0.37    2.47
   0  10  -6    0.27    2.15
   0 -10   7   24.38    3.53
   0  10   7   23.35    3.57
   0  10  -7   18.76    3.31
   0  10   7   20.64    3.19
   0  10   7   24.28    2.67
   0  10  -7   12.87    2.58
   0  10   8    3.97    2.69
   0 -10   8    0.78    2.78
   0  10  -8   -1.48    2.71
   0  10   8    0.32    2.55
   0  10   8   -0.64    1.86
   0  10  -8    2.25    2.15
   0  10   9    0.64    2.67
   0  10  -9    1.12    3.09
   0  10   9    0.42    1.69
   0  10   9   -0.80    2.67
   0 -10   9    1.19    2.89
   0 -10 -10   73.55    4.68
   0  10 -10   88.85    5.83
   0  10  10   73.30    5.15
   0  10  10   77.98    5.70
   0 -10  10   86.10    5.94
   0  10  10   74.35    4.31
   0 -10 -11   18.19    2.87
   0  10  11    6.95    3.09
   0 -10  11    6.89    3.27
   0  10 -11    8.44    3.28
   0  10  11    8.96    2.17
   0  10  11   15.59    3.31
   0 -10 -12    5.46    2.54
   0 -10  12    4.10    3.05
   0  10  12    3.28    3.10
   0  10 -12    8.04    3.05
   0  10  12    5.08    2.07
   0  10  12    5.55    2.76
   0 -10 -13   24.29    3.16
   0 -10  13   24.06    3.96
   0  10  13   29.42    3.99
   0  10 -13   29.66    3.81
   0  10  13   34.13    3.12
   0  10  13   25.69    3.58
   0 -10 -14   -0.30    2.28
   0 -10  14   -0.43    3.24
   0  10  14    1.67    3.20
   0  10 -14    1.87    3.17
   0  10  14    1.96    2.06
   0  10  14    1.33    2.63
   0  10 -15   44.86    4.58
   0 -10 -15   38.91    4.01
   0  10  15   36.86    4.56
   0 -10  15   33.52    4.62
   0  10 -15   34.54    4.24
   0  10  15   36.66    3.42
   0  10  15   41.82    4.21
   0 -10 -16   75.27    5.39
   0  10  16   85.92    6.30
   0  10 -16   94.46    6.19
   0  10 -16   85.24    5.97
   0  10  16   98.52    5.99
   0 -10  16   86.47    6.50
   0  12   0   75.26    6.00
   0 -12   0   75.21    5.69
   0  12   0   75.48    4.76
   0  12   0   79.45    5.61
   0 -12   1    2.78    3.08
   0 -12  -1   -2.30    3.12
   0  12   1    2.65    2.67
   0  12  -1   -1.13    3.00
   0  12  -1    4.38    2.37
   0  12   1   -0.26    2.07
   0  12  -1   -2.17    3.14
   0  12   1    1.32    3.06
   0 -12  -2   15.08    3.50
   0 -12   2    6.23    3.12
   0  12   2   12.09    3.30
   0  12   2    9.26    2.56
   0  12  -2   14.17    2.64
   0  12  -2    9.88    3.43
   0  12   2   18.50    3.95
   0  12   3    6.21    3.30
   0  12  -3    4.70    3.25
   0 -12   3    5.81    3.25
   0  12   3    1.13    2.75
   0  12   3    5.39    2.25
   0  12  -3    8.01    2.37
   0 -12   3    7.80    3.06
   0 -12  -3    3.33    2.69
   0  12  -4    3.42    3.02
   0  12   4   -1.35    3.15
   0 -12   4   -0.84    3.13
   0  12   4    5.67    3.11
   0  12   4    6.44    2.29
   0 -12  -4    9.11    2.98
   0 -12   4    4.93    3.18
   0  12  -5    6.85    3.14
   0  12   5    6.74    3.17
   0 -12  -5    4.24    2.44
   0  12   5    7.63    3.34
   0 -12   5   11.84    3.59
   0  12   5   10.51    2.48
   0  12   6   -0.90    3.03
   0 -12   6    4.28    3.37
   0 -12  -6    2.09    2.70
   0  12   6    4.07    2.77
   0  12  -6    0.43    3.31
   0  12  -7    8.53    3.31
   0 -12   7    5.62    3.18
   0  12   7    1.35    3.12
   0  12   7    4.81    2.99
   0  12  -8    4.27    3.33
   0  12   8    4.97    3.36
   0 -12   8    0.88    2.92
   0  12   8    2.93    2.93
   0  12  -9    6.46    3.14
   0 -12   9    9.02    3.41
   1  -1 -27    3.18    2.57
   1  -1 -27    6.78    2.70
  -1  -1  27    8.64    3.19
   1   1 -27   -0.36    2.63
   1   1 -27   12.29    2.93
  -1   1  27    2.18    2.75
   1  -1 -26    6.12    2.79
   1  -1 -26    6.19    2.43
  -1  -1  26   11.61    3.39
   1   1 -26   11.17    3.07
   1   1 -26   10.62    2.74
  -1   1  26    8.45    2.81
   1  -1 -25    1.96    2.49
   1  -1 -25    1.25    2.39
  -1  -1  25    2.14    2.79
   1   1 -25    5.35    2.66
   1   1 -25   -0.90    2.30
  -1   1  25    4.08    2.68
   1  -1 -24    4.05    2.39
   1  -1 -24    2.99    2.46
   1   1 -24    2.88    2.54
   1   1 -24   -0.87    2.46
  -1   1  24    2.62    2.58
  -1  -1  24    2.40    2.61
   1  -1 -23    9.49    2.60
   1  -1 -23    1.43    2.29
   1   1 -23    4.28    2.63
   1   1 -23    1.11    2.31
  -1   1  23   10.08    3.00
  -1  -1  23    4.56    2.45
   1  -1 -22   42.53    3.74
   1  -1 -22   30.40    3.41
   1   1 -22   37.00    3.78
   1   1 -22   35.34    3.56
  -1   1  22   41.87    3.81
  -1  -1  22   41.38    3.80
   1   1 -21  441.32   15.31
   1  -1 -21  445.98   15.39
  -1  -1  21  460.21   15.86
  -1   1  21  458.83   15.72
   1  -1 -21  454.77   15.55
   1   1 -21  445.13   15.62
   1  -1 -20    3.22    2.12
   1   1 -20   -2.13    2.58
   1  -1 -20    0.50    2.03
   1   1 -20    0.97    2.08
  -1   1  20    0.80    2.39
  -1  -1  20    3.06    2.34
   1   1 -19  147.85    6.50
   1  -1 -19  153.61    6.57
  -1   1  19  146.89    6.65
  -1  -1  19  147.92    6.83
  -1   1  19  153.50    6.76
   1   1 -19  156.02    6.87
   1  -1 -19  143.39    6.49
   1  -1 -18  128.90    5.89
   1   1 -18  131.92    5.99
  -1   1  18  139.33    6.16
  -1   1  18  143.23    6.20
  -1  -1  18  140.60    6.34
   1  -1 -18  127.51    5.92
   1   1 -18  130.96    6.16
   1  -1 -17   73.28    4.03
   1   1 -17   67.72    3.99
  -1   1  17   75.17    4.22
  -1  -1  17   73.13    4.29
   1   1 -17   65.43    4.13
   1  -1 -17   78.56    4.15
  -1   1  17   73.87    4.15
   1  -1 -16    1.35    1.45
  -1   1  16    4.42    1.74
   1   1 -16    1.47    1.69
  -1  -1  16    4.31    1.91
  -1   1  16    5.73    1.89
   1   1 -16    4.38    1.62
   1  -1 -16    2.36    1.41
  -1   1  15   15.71    2.07
   1  -1 -15   11.25    1.77
   1   1 -15   10.94    2.04
   1   1 -15   11.48    1.83
   1  -1 -15   14.53    1.92
  -1  -1  15   14.29    2.15
   1  -1 -14   42.02    2.88
   1   1 -14   37.20    2.76
  -1  -1  14   47.19    3.03
   1  -1 -14   43.56    2.80
   1   1 -14   48.04    3.12
  -1   1  14   43.57    2.82
  -1   1  13   19.56    1.93
   1   1 -13   16.40    2.14
   1  -1 -13   11.96    1.74
  -1  -1  13   17.50    1.93
   1  -1 -13   16.20    1.81
   1   1 -13   12.06    1.74
   1  -1 -12    1.10    1.22
   1   1 -12    2.11    1.55
  -1   1  12    0.28    1.29
  -1  -1  12    0.32    1.41
   1   1 -12    0.58    1.25
   1  -1 -12   -0.15    1.24
  -1   1  11   -0.38    1.23
   1   1 -11   -0.30    1.41
   1   1 -11    0.53    1.16
   1  -1 -11    0.13    1.11
  -1  -1  11    0.87    1.44
  -1   1  10   98.59    4.01
   1   1 -10  108.50    4.38
   1   1 -10   92.12    3.99
  -1  -1  10  101.25    4.20
   1  -1 -10  100.38    3.95
   1  -1 -10   98.24    4.02
  -1   1   9  654.46   19.11
   1   1  -9  640.14   19.38
  -1  -1   9  631.07   19.27
   1   1  -9  645.61   19.19
   1  -1  -9  631.46   19.05
   1  -1  -9  664.52   19.23
   1   1  -8  218.43    7.33
  -1   1   8  216.08    7.02
   1  -1  -8  210.73    7.10
  -1  -1   8  224.86    7.27
   1   1  -8  217.85    7.09
   1  -1  -8  211.08    7.00
   1   1  -7 3450.67   98.67
  -1   1   7 3484.47   98.34
  -1  -1   7 3605.28   98.56
   1   1  -7 3524.46   98.47
   1  -1  -7 3431.55   98.34
   1  -1  -7 3517.07   98.51
  -1   1   6  297.09    9.09
  -1  -1   6  294.03    9.27
   1   1  -6  303.75    9.22
   1  -1  -6  300.44    9.06
   1  -1  -6  305.99    9.27
   1  -1  -5 9999.00  276.10
  -1   1   5 9902.57  276.12
   1  -1  -5 9962.49  276.33
   1   1  -5 9786.79  276.28
  -1  -1   5 9774.35  276.31
   1  -1  -4    5.39    0.91
  -1  -1   4    3.86    0.83
   1   1  -4    4.17    0.75
   1  -1  -4    2.48    0.58
  -1   1   4    4.44    0.75
   1  -1  -3  152.91    4.78
  -1   1   3  158.51    4.47
   1  -1  -3  133.53    4.43
  -1  -1   3  160.50    4.72
   1   1  -3  156.95    4.70
   1  -1  -2 3483.34   96.80
   1   1  -2 3435.60   96.68
   1   1  -1    0.27    0.26
   1  -1  -1    0.23    0.30
   1   1   0   -0.03    0.21
   1   1   0   14.32    0.64
   1   1   1    0.03    0.24
   1  -1   2   -0.21    0.36
   1   1   2    0.24    0.32
   1   1   3   -0.35    0.45
   1  -1   3    0.05    0.50
  -1  -1  -4  100.24    3.50
   1  -1   4  111.48    3.58
   1   1   4   83.57    3.29
  -1  -1  -5 6576.20  184.64
   1   1   5 6664.31  184.55
   1  -1   5 6541.43  184.64
  -1  -1  -6  170.82    5.73
   1   1   6  175.37    5.74
   1  -1   6  160.52    5.75
  -1  -1  -7 2251.95   63.06
   1   1   7 2191.11   62.98
   1   1   8  949.64   27.87
   1   1   8  949.60   27.81
  -1  -1  -8  968.39   27.93
   1   1   9   24.19    1.96
   1   1   9   22.15    1.98
  -1  -1  -9   19.04    1.84
   1   1  10  492.20   15.31
  -1  -1 -10  479.01   15.39
   1   1  10  513.00   15.31
   1   1  11  226.90    7.91
   1   1  11  224.07    7.83
  -1  -1 -11  223.40    7.96
   1   1  12   48.53    2.92
   1   1  12   41.44    2.76
  -1  -1 -12   42.70    2.84
   1   1  13    8.14    1.77
   1   1  13    7.63    1.97
  -1  -1 -13    8.45    1.78
  -1  -1 -14  382.74   13.18
   1   1  14  408.28   13.19
   1   1  14  412.18   13.30
  -1  -1 -15  149.76    6.16
  -1   1 -15  140.90    6.18
   1   1  15  149.17    6.06
   1   1  15  130.46    6.00
  -1   1 -16  104.29    5.05
  -1  -1 -16   97.81    4.97
   1   1  16  102.19    4.92
   1   1  16   93.13    4.94
  -1   1 -17  101.68    5.26
  -1  -1 -17  105.39    5.24
   1   1  17  112.21    5.26
   1   1  17  103.59    5.28
   1   1  18   -0.23    1.96
  -1   1 -18   -0.51    1.99
  -1  -1 -18   -0.25    2.09
   1   1  19   78.04    4.59
  -1   1 -19   76.46    4.74
  -1  -1 -19   82.66    4.80
   1   1  20    0.77    2.23
  -1   1 -20   -0.56    2.23
  -1  -1 -20    4.20    2.34
   1   1  21    3.78    2.31
  -1   1 -21    5.35    2.27
  -1  -1 -21    4.71    2.39
  -1  -1 -22   75.62    5.02
  -1   1 -22   75.42    5.00
  -1   1 -23    6.57    2.66
  -1  -1 -23    5.85    2.82
  -1  -1 -24    1.02    2.50
  -1   1 -24    1.73    2.41
  -1   1 -24    3.95    2.61
  -1  -1 -25    8.89    2.79
  -1   1 -25   12.26    3.13
  -1   1 -25   11.69    3.08
  -1   1 -26    2.63    2.62
  -1  -1 -26    4.83    2.94
   1   3 -26    2.96    2.57
   1  -3 -26    0.70    2.80
  -1  -3  26    0.40    3.22
   1  -3 -26    0.67    2.62
   1   3 -26    2.21    2.66
  -1   3  26   -0.70    3.19
   1  -3 -25    1.36    2.49
  -1  -3  25    8.86    3.14
   1   3 -25    8.51    3.06
   1  -3 -25    5.12    2.65
   1   3 -25    5.74    2.48
   1  -3 -24   25.59    3.61
  -1  -3  24   16.94    3.51
   1   3 -24   21.79    3.45
   1  -3 -24   24.84    3.18
   1   3 -24   21.04    3.10
   1  -3 -23   -1.57    2.41
  -1  -3  23    0.35    2.57
   1   3 -23    1.97    2.72
  -1   3  23   -2.99    2.53
   1  -3 -23    1.17    2.32
   1   3 -23    2.27    2.42
   1  -3 -22   24.79    3.18
  -1  -3  22   27.15    3.47
   1   3 -22   20.17    3.23
  -1   3  22   28.09    3.11
   1  -3 -22   19.04    2.95
   1   3 -22   21.30    3.11
   1  -3 -21    0.29    2.07
  -1  -3  21    0.32    2.64
   1   3 -21   -0.61    2.51
  -1   3  21    0.73    2.26
   1  -3 -21    3.72    2.21
   1   3 -21    4.49    2.36
   1  -3 -20   26.67    3.08
  -1  -3  20   28.23    3.53
  -1   3  20   21.20    2.74
   1   3 -20   29.28    3.55
   1   3 -20   24.86    2.93
   1  -3 -20   22.91    2.78
   1   3 -19   28.43    3.27
  -1   3  19   19.13    2.65
   1  -3 -19   31.72    2.99
  -1  -3  19   19.71    3.17
   1  -3 -19   18.32    2.75
   1   3 -19   16.96    2.70
   1   3 -18  169.88    7.59
  -1   3  18  174.40    7.16
  -1  -3  18  180.16    7.83
   1  -3 -18  172.79    7.48
   1   3 -18  179.76    7.32
   1  -3 -18  171.14    7.18
  -1   3  17   30.40    2.80
   1  -3 -17   38.77    3.28
   1  -3 -17   34.80    2.91
   1   3 -17   35.89    3.04
  -1  -3  17   39.91    3.37
   1  -3 -16   32.57    2.86
   1  -3 -16   25.85    2.58
  -1  -3  16   25.64    2.88
   1   3 -16   31.53    2.69
  -1   3  16   32.03    2.69
  -1   3  15  145.83    5.87
  -1  -3  15  149.48    6.59
   1  -3 -15  140.62    6.28
   1   3 -15  157.68    6.25
   1  -3 -15  134.40    5.84
  -1   3  14  238.44    8.32
   1  -3 -14  196.17    8.48
   1   3 -14  251.78    8.77
   1  -3 -14  245.27    8.47
  -1  -3  14  249.99    9.05
  -1  -3  13    5.72    1.77
   1  -3 -13    5.18    1.41
   1   3 -13    5.11    1.51
  -1   3  13    6.07    1.61
  -1  -3  12   -0.20    1.60
  -1   3  12    0.64    1.36
   1  -3 -12    1.15    1.24
   1   3 -12    0.70    1.53
   1   3 -11  106.48    4.67
  -1   3  11  110.25    4.30
  -1  -3  11  105.55    4.86
   1  -3 -11  103.61    4.32
   1   3 -10   38.05    2.49
   1  -3 -10   35.15    2.25
  -1  -3  10   36.41    2.66
  -1   3  10   35.47    2.15
   1  -3  -9   27.49    1.91
   1   3  -9   31.28    2.20
  -1  -3   9   33.67    2.49
  -1   3   9   28.36    1.81
   1  -3  -8   82.85    3.40
  -1   3   8   86.74    3.33
  -1  -3   8   85.68    4.09
   1   3  -8   79.42    3.73
  -1   3   7  671.52   19.72
  -1  -3   7  662.50   20.30
   1  -3  -7  651.71   19.74
  -1   3   7  679.42   19.61
   1   3  -7  696.34   20.20
  -1   3   6  204.31    6.67
  -1  -3   6  216.93    7.25
   1  -3  -6  194.92    6.68
  -1   3   6  211.49    6.55
   1   3  -6  201.57    7.08
   1  -3  -5 2240.56   63.51
   1   3  -5 2212.52   64.00
  -1  -3   5 2267.33   64.04
  -1   3   5 2251.90   63.50
  -1   3   5 2261.18   63.37
  -1  -3   4 3368.15   92.58
   1   3  -4 3189.13   92.49
   1  -3  -4 3273.63   92.01
   1  -3  -4 3323.08   92.06
  -1   3   4 3211.92   92.05
  -1   3   4 3285.71   91.89
   1   3  -3 9465.87  261.89
   1  -3  -3 9400.09  261.50
  -1   3   3 9263.41  261.35
   1  -3  -3 9389.68  261.39
  -1  -3   3 9303.42  261.93
   1   3  -2 9196.90  254.90
   1  -3  -2 9165.28  254.39
  -1   3   2 9042.42  254.38
  -1  -3   2 9035.18  254.87
   1   3  -1 5020.40  142.20
  -1   3   1 5033.02  141.76
  -1  -3   1 5171.68  142.26
   1   3  -1 5056.41  142.26
   1   3   0 7807.22  217.82
  -1  -3   0 7699.79  217.74
  -1  -3   0 7717.09  217.94
  -1  -3   0 7777.13  217.73
   1   3   0 7863.49  217.68
   1   3   1 3161.49   89.02
   1   3   1 3089.53   89.20
  -1  -3  -1 3185.76   89.12
   1   3   1 3205.47   89.03
  -1  -3  -1 3132.74   89.23
   1   3   2  671.85   19.79
  -1  -3  -2  665.04   19.79
   1   3   2  675.69   19.54
  -1  -3  -2  642.39   19.59
   1   3   2  658.96   19.70
   1   3   2  659.69   19.56
  -1  -3  -3  215.06    7.14
  -1  -3  -3  207.60    7.08
   1   3   3  211.44    7.04
  -1  -3  -3  220.39    7.26
   1   3   3  207.10    7.16
   1   3   3  213.79    7.01
  -1  -3  -4  901.52   26.76
   1   3   4  929.01   26.71
  -1  -3  -4  933.94   26.83
   1   3   4  908.14   26.88
   1   3   4  903.66   26.60
  -1  -3  -5   56.25    2.69
   1   3   5   57.79    2.84
   1   3   5   48.50    2.55
  -1  -3  -5   51.55    2.73
   1   3   5   52.08    2.59
   1   3   6  212.71    7.33
  -1  -3  -6  211.56    7.48
  -1  -3  -6  229.02    7.46
   1   3   6  216.60    7.22
  -1   3  -6  223.56    7.44
   1   3   6  204.68    7.39
   1   3   7  269.59    9.01
  -1  -3  -7  275.36    9.22
   1   3   7  266.52    9.15
  -1   3  -7  302.50    9.38
  -1  -3  -7  285.81    9.32
  -1  -3  -8   18.38    1.83
   1   3   8   18.52    1.65
  -1  -3  -8   15.48    1.87
   1   3   8   19.32    1.84
  -1   3  -8   18.35    1.85
  -1  -3  -9  183.38    6.86
   1   3   9  186.96    6.61
  -1  -3  -9  191.33    6.82
  -1   3  -9  189.02    6.90
   1   3   9  181.87    6.72
  -1  -3 -10   53.32    3.14
   1   3  10   53.36    2.89
  -1  -3 -10   55.56    3.17
   1   3  10   50.71    2.96
  -1   3 -10   57.45    3.29
  -1   3 -11  675.36   20.58
  -1  -3 -11  658.06   20.47
  -1  -3 -11  653.18   20.40
  -1   3 -11  639.61   20.39
   1   3  11  662.19   20.28
   1   3  11  684.22   20.15
   1   3  12   12.57    1.82
  -1   3 -12   11.70    2.06
  -1  -3 -12   12.60    1.96
  -1  -3 -12    8.13    2.06
   1   3  12   12.65    1.96
  -1   3 -12   11.50    2.03
  -1  -3 -13  100.19    4.84
   1   3  13   95.88    4.52
  -1  -3 -13  112.28    4.98
   1   3  13  101.03    4.74
  -1   3 -13  102.45    4.90
  -1  -3 -14  241.85    8.98
   1   3  14  246.46    8.62
  -1  -3 -14  232.31    8.90
   1   3  14  241.49    8.84
  -1   3 -14  232.09    8.86
  -1  -3 -15   84.73    4.65
   1   3  15   90.73    4.44
  -1  -3 -15   93.99    4.73
   1   3  15   84.30    4.46
  -1   3 -15   81.88    4.67
   1   3  16   92.50    4.65
  -1  -3 -16   86.42    4.76
  -1   3 -16   92.04    4.98
   1   3  16   85.33    4.60
  -1  -3 -16   91.96    4.99
  -1  -3 -17  345.51   11.96
   1   3  17  318.60   11.69
  -1   3 -17  339.82   11.83
   1   3  17  312.09   11.44
   1   3  18   22.62    2.99
   1   3  18   23.37    2.99
  -1   3 -18   18.71    2.92
  -1  -3 -18   23.24    3.03
  -1  -3 -19  130.38    6.31
   1   3  19  116.58    5.87
  -1   3 -19  121.92    6.03
   1   3  19  115.54    6.09
   1   3  20   36.24    3.55
  -1  -3 -20   38.16    3.65
   1   3  20   33.98    3.41
  -1   3 -20   36.53    3.59
   1   3  21    0.26    2.41
  -1   3 -21    3.09    2.20
   1   3  21    2.34    2.66
  -1  -3 -21    0.92    2.33
  -1   3 -22   20.98    3.17
  -1  -3 -22   26.22    3.26
   1   3  22   14.68    3.18
  -1   3 -23    0.90    2.26
   1   3  23    4.20    2.85
  -1  -3 -23    0.33    2.49
   1  -3  23    3.02    2.57
  -1   3 -24    3.69    2.66
   1   3  24    5.39    2.80
  -1  -3 -24    8.74    2.87
   1  -3  24    8.63    3.26
  -1   3 -25    0.95    2.47
   1   3  25    1.76    2.98
   1  -3  25    4.10    3.16
  -1  -3 -25   -0.36    2.52
   1   5 -25    3.22    2.46
  -1  -5  25    3.86    3.24
   1  -5 -25    6.39    2.74
   1   5 -24    1.25    2.50
  -1  -5  24    5.81    3.38
   1  -5 -24   -0.65    2.35
   1   5 -23    0.91    2.57
   1  -5 -23    1.55    2.33
  -1  -5  23    2.00    2.93
  -1  -5  22   -0.39    2.87
  -1   5  22    2.73    2.30
   1   5 -22    1.48    2.37
   1  -5 -22   -0.30    2.27
  -1   5  21   63.98    4.15
   1   5 -21   59.77    4.39
   1  -5 -21   53.48    4.19
  -1  -5  21   56.23    4.94
  -1  -5  20    8.96    3.01
  -1   5  20   15.33    2.83
   1   5 -20   15.50    2.94
   1  -5 -20   14.66    2.70
  -1   5  19   47.26    3.64
   1   5 -19   46.37    3.86
   1  -5 -19   42.68    3.66
  -1  -5  19   46.07    4.50
   1   5 -18   79.47    4.81
  -1  -5  18   74.98    5.14
   1  -5 -18   77.94    4.58
  -1   5  18   75.26    4.42
  -1  -5  17   54.56    4.33
  -1   5  17   51.68    3.40
   1  -5 -17   54.97    3.69
   1   5 -17   43.74    3.65
  -1  -5  16   66.80    4.59
   1   5 -16   57.55    3.94
  -1   5  16   55.90    3.40
   1  -5 -16   55.51    3.70
   1   5 -15  117.43    5.78
  -1   5  15  100.50    4.74
  -1  -5  15  102.15    5.64
   1   5 -15  100.78    5.19
   1  -5 -15   94.03    4.85
  -1   5  15  110.57    4.77
  -1   5  14    3.76    1.51
   1   5 -14    0.80    2.08
  -1   5  14    3.03    1.36
  -1  -5  14    2.23    1.97
   1  -5 -14    1.99    1.66
   1   5 -14    3.18    1.98
  -1   5  13   54.11    3.23
  -1  -5  13   53.91    4.05
  -1   5  13   54.14    3.04
   1  -5 -13   59.73    3.40
   1   5 -13   54.05    3.67
  -1   5  12  107.01    4.63
  -1  -5  12  103.93    5.33
  -1   5  12  102.96    4.40
   1  -5 -12  101.96    4.71
   1   5 -12  105.67    5.08
  -1   5  11   64.50    3.43
  -1  -5  11   66.83    4.10
  -1   5  11   67.93    3.24
   1   5 -11   71.35    3.94
   1  -5 -11   68.00    3.51
  -1   5  10   97.43    4.39
  -1  -5  10  106.15    5.18
  -1   5  10  105.63    4.23
   1  -5 -10  106.50    4.54
   1   5 -10  108.20    5.02
  -1   5   9    7.14    1.42
   1   5  -9   11.60    1.91
  -1   5   9    5.21    1.23
  -1  -5   9   10.46    2.09
   1  -5  -9    6.09    1.35
  -1   5   8  354.17   11.61
  -1  -5   8  367.84   12.43
   1  -5  -8  376.35   11.71
   1   5  -8  362.33   12.25
  -1   5   8  355.12   11.36
  -1   5   7  787.85   23.71
   1  -5  -7  809.80   23.73
  -1  -5   7  795.24   24.46
  -1   5   7  782.97   23.40
   1   5  -7  819.11   24.41
   1   5  -6    3.76    1.84
  -1  -5   6    1.39    1.76
   1  -5  -6    1.25    1.20
  -1   5   6    1.26    1.03
   1  -5  -5   75.59    3.42
   1  -5  -5   81.66    3.68
   1   5  -5   81.96    4.00
  -1  -5   5   71.24    3.97
  -1   5   5   79.76    3.33
  -1   5   4    7.60    1.68
  -1  -5   4    8.08    1.80
  -1   5   4    8.66    1.78
   1  -5  -4    9.72    1.31
   1  -5  -4    6.96    1.40
   1   5  -4    9.34    1.79
  -1   5   4    9.45    1.32
  -1   5   3   22.04    2.27
   1  -5  -3   30.32    2.06
  -1   5   3   22.68    1.76
  -1  -5   3   25.42    2.36
   1   5  -3   21.06    2.24
  -1   5   3   24.96    2.50
  -1   5   2    2.85    1.67
  -1  -5   2   -0.53    1.64
   1  -5  -2    0.29    1.17
   1   5  -2    0.60    1.45
  -1   5   2   -0.21    1.05
   1   5  -2    0.18    1.37
  -1   5   1  274.02    9.84
   1   5  -1  289.36    9.78
  -1  -5   1  272.24    9.60
  -1   5   1  268.78    8.90
   1   5  -1  285.70    9.41
  -1  -5   0  680.35   21.67
   1   5   0  709.73   21.27
  -1   5   0  693.86   20.90
  -1  -5   0  728.73   21.60
  -1   5   0  700.86   21.88
   1   5   0  717.26   21.65
  -1   5  -1   11.48    2.23
  -1  -5  -1   10.16    1.86
   1   5   1   13.74    1.72
   1   5   1   18.23    2.21
  -1  -5  -1   13.54    1.99
   1   5   2    2.07    1.69
  -1  -5  -2   -0.16    1.22
   1   5   2    0.33    1.41
  -1  -5  -2    0.18    1.53
  -1   5  -2    0.20    1.59
   1   5   2    0.14    1.28
   1   5   3   67.57    3.50
  -1  -5  -3   63.80    3.59
  -1   5  -3   64.66    3.79
   1   5   3   64.94    3.71
   1   5   3   66.92    3.34
  -1  -5  -3   66.34    3.47
   1   5   4  158.00    6.27
   1   5   4  164.31    6.11
  -1  -5  -4  156.98    6.22
  -1   5  -4  165.24    6.64
   1   5   4  160.94    6.54
  -1  -5  -4  178.95    6.60
   1   5   5   43.55    2.76
   1   5   5   40.93    2.88
  -1  -5  -5   45.77    2.85
  -1   5  -5   41.70    3.13
   1   5   5   44.23    3.06
   1   5   5   43.68    2.96
  -1  -5  -5   56.36    3.17
   1   5   6  842.39   25.49
  -1  -5  -6  841.77   25.45
   1   5   6  833.99   25.15
   1   5   6  848.81   25.50
  -1   5  -6  861.69   25.91
   1   5   7  177.07    6.80
  -1  -5  -7  177.41    7.01
  -1  -5  -7  181.24    6.86
   1   5   7  177.40    6.51
   1   5   7  166.06    6.74
  -1   5  -7  171.34    7.06
   1   5   8  132.30    5.49
  -1  -5  -8  127.85    5.68
  -1  -5  -8  133.94    5.54
   1   5   8  120.66    5.05
   1   5   8  127.26    5.44
  -1   5  -8  124.67    5.68
   1   5   9   51.27    3.19
  -1  -5  -9   57.22    3.56
  -1  -5  -9   48.72    3.21
   1   5   9   58.13    3.08
   1   5   9   57.64    3.35
  -1   5  -9   47.73    3.35
   1   5  10   84.22    4.31
   1   5  10   87.91    4.06
  -1   5 -10   85.89    4.41
   1   5  10   80.77    4.29
  -1  -5 -10   84.47    4.60
  -1   5 -10   91.47    4.66
  -1  -5 -10   90.17    4.45
   1   5  11  108.72    5.07
   1   5  11  107.68    5.04
   1   5  11  106.76    4.67
  -1   5 -11  113.00    5.28
  -1  -5 -11  108.18    5.34
  -1  -5 -11  109.80    5.21
   1  -5  11  105.50    5.51
  -1   5 -11  102.53    5.33
   1  -5  12   -1.67    2.01
  -1   5 -12   -2.51    1.85
   1   5  12    0.85    1.45
  -1  -5 -12   -0.24    1.65
   1   5  12    0.21    1.63
  -1   5 -12    0.24    1.87
   1   5  12   -0.21    1.48
  -1  -5 -12   -2.45    1.79
  -1   5 -13    7.75    2.22
  -1   5 -13    9.57    2.17
   1   5  13    9.72    1.81
  -1  -5 -13    8.90    2.26
  -1  -5 -13    6.08    1.86
   1   5  13    4.53    1.93
   1  -5  13    8.42    2.41
   1   5  13    8.00    1.81
   1   5  14   -0.67    1.67
  -1   5 -14   -0.99    1.95
   1   5  14   -0.18    1.56
  -1   5 -14   -0.25    2.09
  -1  -5 -14   -2.38    2.03
   1   5  14   -2.04    1.83
  -1  -5 -14   -0.98    1.84
   1  -5  14    1.82    2.05
   1   5  15    4.67    1.85
  -1  -5 -15    0.51    1.82
  -1   5 -15   -0.26    2.03
  -1   5 -15    2.63    2.30
   1   5  15    3.28    1.82
  -1  -5 -15    1.65    2.09
   1   5  15    2.59    1.99
   1  -5  15   -0.32    2.12
   1   5  16   60.87    3.88
  -1   5 -16   67.52    4.51
  -1  -5 -16   60.49    4.39
   1   5  16   62.48    4.18
   1  -5  16   60.28    4.60
  -1   5 -16   71.41    4.50
  -1  -5 -16   66.11    4.35
  -1  -5 -17    0.84    2.20
  -1  -5 -17   -0.89    2.47
   1  -5  17    2.39    2.75
  -1   5 -17    3.72    2.69
   1   5  17    3.79    2.04
   1   5  17    2.80    2.23
  -1   5 -17    1.39    2.33
  -1  -5 -18    2.04    2.34
   1   5  18   -1.32    2.05
  -1   5 -18   -0.60    2.64
  -1  -5 -18   -0.31    2.27
   1  -5  18   -0.36    2.53
  -1   5 -18   -1.13    2.16
   1   5  18    4.79    2.27
  -1  -5 -19   44.70    4.10
  -1  -5 -19   53.14    4.29
   1   5  19   55.61    4.17
  -1   5 -19   54.45    4.12
  -1   5 -19   48.98    4.34
   1   5  19   47.33    3.82
   1  -5  19   55.19    4.76
   1   5  20    3.41    2.39
  -1   5 -20   -2.24    2.63
   1  -5  20   -0.76    2.66
   1   5  20    0.29    2.35
  -1  -5 -20    1.98    2.40
  -1  -5 -20   -1.90    2.78
  -1   5 -20   -0.30    2.34
  -1   5 -21    4.31    3.07
   1  -5  21    7.92    3.16
   1   5  21    7.31    2.66
  -1  -5 -21    9.57    2.66
  -1  -5 -21    8.56    2.65
  -1   5 -21   10.60    2.79
  -1   5 -22    9.96    3.06
   1  -5  22    7.77    3.14
   1   5  22    8.50    2.91
  -1  -5 -22   17.66    3.11
  -1  -5 -22   13.35    3.02
  -1   5 -22    9.69    2.73
  -1   5 -23   10.31    3.10
  -1  -5 -23    8.39    2.92
  -1  -5 -23   11.02    2.95
  -1   5 -23   12.51    2.77
   1   5  23   18.38    3.46
   1  -5  23   17.31    3.83
   1  -5  24   -2.18    3.24
  -1   5 -24    1.85    2.79
  -1  -5 -24    0.37    2.68
   1   7 -23   -0.33    2.78
  -1  -7  23   -2.20    3.10
   1   7 -23    3.10    3.36
   1  -7 -23    4.39    2.99
   1   7 -22   43.15    4.58
  -1   7  22   35.66    4.08
   1   7 -22   39.52    4.11
   1  -7 -22   46.28    4.07
  -1  -7  22   33.29    4.59
   1  -7 -21   -1.27    2.54
   1   7 -21    2.90    2.87
  -1   7  21    1.25    2.04
  -1   7  21    0.47    2.45
   1   7 -21   -1.10    2.94
  -1  -7  21    2.90    2.67
  -1   7  21    0.32    2.88
   1  -7 -20   -1.52    2.46
   1   7 -20    0.32    2.63
   1   7 -20   -1.07    2.79
  -1   7  20    2.69    2.44
  -1   7  20   -0.24    2.04
  -1  -7  20   -0.80    3.01
  -1   7  20   -1.25    2.67
  -1   7  19  150.92    6.69
   1   7 -19  163.03    7.96
  -1  -7  19  165.38    8.35
  -1   7  19  153.86    7.57
   1  -7 -19  169.17    7.54
   1   7 -19  158.05    7.58
  -1   7  19  139.09    6.67
   1   7 -18   41.06    4.11
  -1   7  18   39.61    3.32
   1   7 -18   42.85    4.13
  -1   7  18   35.34    3.73
   1  -7 -18   44.65    3.82
  -1   7  18   39.68    3.25
  -1  -7  18   39.62    4.34
   1  -7 -17   28.53    3.24
  -1   7  17   32.15    2.87
   1   7 -17   29.83    3.55
  -1   7  17   26.75    2.74
  -1   7  17   36.94    3.68
  -1  -7  17   32.66    3.96
   1   7 -17   28.66    3.47
   1   7 -16   45.38    3.87
  -1   7  16   41.25    3.18
   1   7 -16   48.40    4.22
   1  -7 -16   47.05    3.69
  -1   7  16   47.90    3.91
  -1  -7  16   42.38    4.17
  -1   7  16   37.71    3.08
   1   7 -15   91.54    5.36
  -1   7  15   90.13    4.73
  -1   7  15   93.40    5.39
  -1  -7  15  116.44    6.33
   1  -7 -15  104.21    5.31
  -1   7  15   97.82    4.64
  -1   7  14    6.39    1.77
  -1   7  14    3.48    2.18
  -1   7  14    8.81    1.90
   1  -7 -14    6.09    2.06
  -1  -7  14    8.74    2.67
   1   7 -14    7.35    2.60
  -1   7  13  129.81    5.26
   1   7 -13  127.86    6.33
  -1   7  13  122.13    6.04
  -1  -7  13  135.16    6.77
  -1   7  13  113.85    5.29
   1  -7 -13  110.51    5.53
   1  -7 -12    9.86    2.07
  -1   7  12   14.93    1.88
  -1   7  12   14.38    2.94
   1   7 -12   19.26    2.83
  -1   7  12   13.73    2.58
  -1  -7  12   14.47    2.93
  -1   7  12   15.75    2.20
  -1   7  11   46.62    2.77
   1   7 -11   38.38    3.47
  -1   7  11   42.82    3.56
  -1  -7  11   43.91    3.91
   1  -7 -11   38.75    3.00
  -1   7  11   43.02    3.81
  -1   7  10   11.66    2.67
  -1  -7  10    9.83    2.47
  -1   7  10    3.52    1.94
   1   7 -10    7.40    2.18
   1  -7 -10    5.44    1.64
  -1   7  10    5.81    1.45
  -1   7   9    4.41    2.07
  -1  -7   9    4.05    2.21
   1  -7  -9    3.93    1.57
   1   7  -9    7.40    2.25
  -1   7   9    4.48    1.92
  -1   7   9    7.68    1.55
   1   7  -8  178.86    7.76
  -1   7   8  189.99    7.74
   1  -7  -8  183.60    7.07
  -1   7   8  188.64    6.77
  -1   7   8  175.68    7.94
  -1  -7   8  176.36    7.89
   1   7  -7    0.26    2.03
  -1   7   7    1.48    1.86
  -1  -7   7    0.27    1.83
  -1   7   7   -0.58    2.02
   1  -7  -7   -0.18    1.50
  -1   7   7    0.72    1.30
  -1  -7   6   45.13    3.58
  -1   7   6   40.45    3.48
  -1   7   6   43.23    3.59
   1  -7  -6   53.42    3.24
   1   7  -6   43.31    3.59
  -1   7   6   45.16    2.72
   1  -7  -6   37.94    2.71
  -1   7   5  115.06    5.67
   1  -7  -5  122.68    5.49
   1   7  -5  127.77    6.05
  -1  -7   5  111.45    5.84
  -1   7   5  123.31    6.22
  -1   7   5  128.97    5.02
  -1   7   4  165.35    7.16
   1  -7  -4  167.20    6.76
   1   7  -4  168.96    7.33
  -1  -7   4  160.24    7.22
  -1   7   4  179.60    7.69
   1   7  -4  172.83    6.94
  -1   7   4  168.21    6.29
  -1   7   3   49.08    3.53
   1   7  -3   55.68    3.85
   1  -7  -3   56.74    3.46
   1   7  -3   58.07    3.58
  -1   7   3   59.48    3.18
  -1   7   3   51.07    3.85
  -1  -7   3   54.31    3.84
  -1   7   2    7.88    1.52
   1  -7  -2    2.74    1.70
   1   7  -2   -0.20    1.61
  -1   7   2    6.34    2.10
  -1  -7   2   -0.25    1.98
   1  -7  -2    0.52    1.80
   1   7  -2    2.03    1.90
   1   7  -1    5.66    1.71
  -1   7   1    6.33    2.23
   1  -7  -1    5.95    2.16
  -1  -7   1    0.96    1.87
  -1   7   1    5.64    1.49
   1   7  -1    5.68    2.09
   1   7   0   -0.19    1.47
  -1  -7   0   -1.03    1.77
  -1   7   0   -0.49    1.36
   1  -7   0   -1.81    2.06
  -1  -7   0    1.68    1.80
   1   7   0   -0.26    1.94
  -1   7   0    1.66    1.99
   1   7   1    3.00    1.56
  -1   7  -1    1.91    2.00
  -1  -7  -1    2.71    1.77
   1   7   1    2.84    2.00
   1  -7   1    1.84    2.03
  -1   7  -1    2.70    1.38
   1   7   2   51.19    3.50
  -1  -7  -2   49.41    3.48
  -1   7  -2   55.02    3.91
   1   7   2   59.49    3.93
   1  -7   2   51.13    3.83
  -1   7  -2   52.17    3.16
   1   7   2   58.89    3.38
   1   7   3  144.11    6.14
  -1  -7  -3  125.47    5.97
  -1   7  -3  129.15    6.30
   1   7   3  124.19    5.52
   1  -7   3  135.32    6.49
   1   7   3  137.97    6.36
   1   7   4   24.30    2.72
  -1  -7  -4   25.55    2.83
  -1   7  -4   32.81    3.03
   1  -7   4   21.24    2.81
   1   7   4   27.44    3.05
   1   7   4   30.32    2.50
  -1  -7  -4   23.90    2.47
  -1  -7  -5   83.91    4.63
  -1   7  -5   78.28    4.73
   1   7   5   83.32    4.47
   1  -7   5   73.69    4.70
   1   7   5   76.77    4.72
   1   7   5   80.85    4.13
  -1  -7  -5   83.33    4.37
  -1  -7  -6  301.52   10.76
   1   7   6  275.20   10.84
   1  -7   6  275.30   10.98
   1   7   6  297.67   10.60
   1   7   6  289.44   10.07
  -1   7  -6  305.95   11.18
  -1  -7  -6  281.04   10.39
   1   7   7    7.69    2.17
   1   7   7    8.83    2.29
   1  -7   7   10.60    2.51
  -1   7  -7   13.38    2.38
   1   7   7   13.77    2.01
  -1  -7  -7   11.80    2.31
   1   7   8   -2.35    1.74
  -1   7  -8   -3.70    2.18
   1   7   8    2.53    2.14
   1  -7   8    1.82    2.24
  -1  -7  -8    0.69    1.63
   1   7   8    0.91    1.45
  -1  -7  -9   13.02    2.20
   1   7   9   16.31    2.58
  -1   7  -9   16.50    2.62
   1   7   9   11.25    1.79
   1   7   9   10.94    2.13
   1   7   9   14.29    2.30
   1  -7   9   16.27    2.83
  -1  -7 -10   11.69    2.32
   1   7  10    8.46    1.85
   1   7  10   13.51    2.45
  -1   7 -10    9.93    2.31
   1   7  10   13.08    2.24
   1   7  10    8.48    2.06
   1  -7  10    7.67    2.37
   1   7  11    5.88    1.76
   1   7  11    3.08    1.88
   1   7  11    2.47    1.83
  -1   7 -11    6.84    2.38
  -1   7 -11    4.42    2.00
   1  -7  11    5.25    2.23
  -1  -7 -11    5.66    2.12
  -1  -7 -12    3.75    2.07
   1   7  12    1.35    1.56
  -1   7 -12   -0.54    2.21
  -1  -7 -12    0.30    1.96
  -1   7 -12   -0.29    2.02
   1   7  12    1.26    1.83
   1   7  12    3.11    1.75
   1  -7  12    4.08    2.53
  -1  -7 -13   31.78    3.20
   1   7  13   33.68    2.83
  -1   7 -13   30.66    3.26
  -1  -7 -13   31.69    3.51
  -1   7 -13   27.24    3.28
   1   7  13   29.69    3.13
   1   7  13   26.37    2.85
   1  -7  13   26.57    3.45
   1  -7  14   18.72    3.40
   1   7  14   23.75    2.59
  -1   7 -14   17.05    2.99
  -1  -7 -14   22.09    3.09
   1   7  14   23.11    2.70
  -1   7 -14   20.77    3.27
   1   7  14   23.59    2.96
  -1  -7 -14   18.02    2.82
  -1  -7 -15    7.42    2.66
  -1   7 -15    6.99    2.77
   1   7  15    2.51    2.03
  -1   7 -15    5.30    2.60
  -1  -7 -15    6.33    2.55
   1   7  15    7.56    2.59
   1   7  15    4.39    2.13
   1  -7  15    3.33    2.47
   1   7  16   39.87    3.85
  -1   7 -16   51.36    4.23
   1   7  16   52.75    3.62
  -1   7 -16   61.74    4.62
  -1  -7 -16   51.42    4.53
   1  -7  16   51.45    4.76
   1   7  16   53.23    3.96
  -1  -7 -16   50.99    4.28
  -1   7 -17  253.37   10.00
   1   7  17  238.70    8.97
  -1   7 -17  213.43    9.63
  -1  -7 -17  218.52    9.84
   1  -7  17  224.41   10.35
   1   7  17  225.39    9.50
  -1  -7 -17  219.14    9.68
   1   7  17  224.71    9.23
   1   7  18   11.87    3.03
   1   7  18   20.19    2.74
  -1   7 -18   20.00    3.48
  -1  -7 -18   10.54    3.10
  -1   7 -18   14.53    3.23
  -1  -7 -18   18.81    3.22
   1   7  18   11.99    2.68
   1  -7  18   13.65    3.47
   1   7  19    1.52    2.69
  -1   7 -19   -2.36    2.98
   1   7  19   -0.48    2.22
  -1  -7 -19    0.75    2.84
  -1   7 -19    1.00    2.31
  -1  -7 -19    0.34    2.52
   1   7  19   -0.86    2.17
   1  -7  19    2.47    2.99
   1   7  20    9.99    2.76
  -1   7 -20    7.33    3.31
  -1  -7 -20    6.53    2.91
  -1   7 -20    6.75    2.72
  -1  -7 -20    8.11    2.74
   1   7  20    8.74    2.44
   1  -7  20    8.47    3.33
   1   7  21    2.26    2.81
  -1   7 -21    1.02    2.55
  -1  -7 -21    4.34    3.24
   1   7  21    2.08    2.19
  -1  -7 -21    2.19    2.66
   1  -7  21    1.31    3.39
  -1   7 -21    0.36    2.87
  -1  -7 -22    6.79    2.81
  -1   7 -22    6.26    3.48
   1   9 -19   24.13    3.72
   1   9 -19   26.45    3.97
   1  -9 -19   22.57    3.29
  -1  -9  19   24.33    4.20
   1   9 -18   25.65    3.61
  -1   9  18   22.64    3.99
  -1   9  18   20.33    2.73
   1   9 -18   14.31    3.46
  -1   9  18   18.13    3.33
   1  -9 -18   19.64    2.96
  -1  -9  18   17.30    3.75
   1   9 -17    8.77    2.83
  -1   9  17    4.55    2.30
   1   9 -17    7.81    3.21
  -1   9  17   10.52    3.49
  -1   9  17    9.41    2.86
  -1  -9  17    5.93    3.34
   1  -9 -17    6.80    2.61
   1  -9 -16   60.95    4.41
  -1   9  16   57.59    3.77
   1   9 -16   67.32    5.15
  -1   9  16   61.29    4.90
  -1   9  16   64.68    5.33
  -1  -9  16   48.94    5.08
   1   9 -16   52.69    4.91
  -1   9  15   28.88    2.83
  -1   9  15   26.36    3.93
   1  -9 -15   43.49    3.69
   1   9 -15   30.90    3.88
  -1   9  15   35.97    3.94
  -1  -9  15   24.77    4.03
  -1   9  14   61.61    3.74
   1   9 -14   56.14    4.78
  -1   9  14   62.88    4.82
  -1   9  14   58.74    5.17
  -1  -9  14   61.47    5.18
   1  -9 -14   58.54    4.13
  -1   9  13    4.96    2.92
  -1  -9  13    3.08    3.15
   1  -9 -13    0.51    2.06
   1   9 -13   -0.33    2.76
  -1   9  13    0.31    2.52
  -1   9  13    2.41    1.82
   1   9 -12   47.09    4.16
  -1   9  12   58.34    4.54
  -1   9  12   52.72    3.30
  -1   9  12   43.35    4.59
  -1  -9  12   42.02    4.40
   1  -9 -12   46.97    3.65
  -1   9  11    4.91    2.63
  -1  -9  11   -0.37    2.75
   1   9 -11    5.24    2.57
   1  -9 -11    1.19    1.96
  -1   9  11    3.40    1.70
  -1   9  11    2.45    2.50
  -1   9  10    2.99    2.61
  -1  -9  10    5.67    2.71
   1  -9 -10    7.90    2.09
   1   9 -10   10.56    2.87
  -1   9  10    4.55    1.79
  -1   9  10    3.35    2.12
   1   9  -9   88.90    5.42
  -1   9   9   74.58    5.08
   1  -9  -9   78.96    4.43
  -1   9   9   76.33    4.04
  -1  -9   9   68.30    5.29
  -1   9   9   84.03    5.54
  -1   9   8   29.39    2.48
   1   9  -8   33.60    3.63
  -1   9   8   31.34    3.68
  -1  -9   8   21.34    3.46
  -1   9   8   26.67    3.56
  -1  -9   7    3.07    2.57
  -1   9   7   -1.46    2.85
  -1   9   7   -0.61    2.39
   1   9  -7    3.59    2.33
   1  -9  -7    1.23    1.95
   1   9  -7    3.77    2.23
  -1   9   7   -0.54    1.66
   1   9  -6   57.35    4.23
  -1   9   6   68.73    4.85
   1  -9  -6   69.49    4.32
   1   9  -6   74.89    4.94
  -1   9   6   64.69    3.69
  -1  -9   6   62.27    4.75
  -1   9   6   72.19    5.13
  -1   9   5   55.44    4.27
   1  -9  -5   57.18    4.01
   1   9  -5   54.32    4.55
  -1   9   5   58.91    4.76
  -1  -9   5   56.08    4.50
  -1   9   5   50.55    3.30
   1   9  -5   45.68    3.85
  -1   9   4    9.65    2.12
  -1  -9   4   10.94    3.01
  -1   9   4   10.92    3.10
  -1   9   4   10.02    2.91
   1  -9  -4    9.90    2.43
   1   9  -4   12.91    2.83
   1   9  -4   10.70    2.45
  -1  -9   3  147.82    7.43
  -1   9   3  152.75    7.33
   1  -9  -3  149.81    6.87
   1   9  -3  151.09    7.54
  -1   9   3  155.14    7.70
   1   9  -3  154.95    6.92
  -1   9   3  157.21    6.38
  -1  -9   2  226.77    9.39
  -1   9   2  205.92    8.97
   1   9  -2  216.83    9.42
   1  -9  -2  203.35    8.74
  -1  -9   2  202.64    9.40
  -1   9   2  222.49    9.65
  -1   9   2  221.79    8.21
   1   9  -2  217.67    8.59
   1  -9  -1    1.30    2.44
  -1  -9   1    0.62    2.41
   1   9  -1    1.64    2.02
  -1   9   1   -1.38    1.90
   1   9  -1   -0.33    2.73
  -1   9   1   -1.06    2.47
  -1  -9   1    3.00    2.58
   1  -9  -1    1.13    2.14
   1  -9   0   -1.95    2.49
  -1  -9   0    3.50    2.43
   1  -9   0    4.44    2.41
   1   9   0    0.69    1.83
  -1   9   0    0.80    1.68
  -1   9   0    0.35    2.31
   1   9   0   -1.00    2.45
   1   9   1   13.95    2.45
   1   9   1   11.18    2.56
   1  -9   1   13.06    2.73
   1   9   1   21.61    3.25
  -1  -9  -1   13.06    2.62
  -1   9  -1   15.30    2.98
  -1   9  -1   18.50    2.36
   1   9   2   -1.14    2.06
   1   9   2   -0.58    2.28
   1   9   2    4.00    2.41
   1  -9   2    3.63    2.44
  -1  -9  -2    0.31    2.11
  -1   9  -2   -0.69    2.52
  -1   9  -2   -0.22    1.60
   1   9   3   15.50    2.38
   1   9   3   20.26    2.89
   1  -9   3   16.59    3.13
   1   9   3   17.69    2.92
  -1  -9  -3   20.33    2.86
  -1   9  -3   22.70    3.27
  -1   9  -3   10.91    2.14
   1   9   4   20.79    2.61
   1   9   4   25.02    3.19
   1   9   4   28.99    3.50
   1  -9   4   24.19    3.42
  -1  -9  -4   23.87    3.04
  -1   9  -4   22.24    3.36
  -1   9  -4   21.78    2.60
   1   9   5   10.77    2.15
   1   9   5   15.27    3.01
   1  -9   5   11.48    2.74
   1   9   5    8.07    2.39
  -1   9  -5    9.77    2.23
  -1  -9  -5   13.00    2.67
  -1   9  -5    9.63    2.71
   1   9   6    1.74    2.47
   1  -9   6   -1.42    2.55
   1   9   6    2.88    2.33
   1   9   6   -0.22    1.81
  -1   9  -6   -1.73    2.49
  -1  -9  -6   -1.20    1.91
   1   9   7   13.64    3.03
   1  -9   7   12.78    2.92
  -1   9  -7    7.97    2.84
   1   9   7    9.23    2.65
   1   9   7    9.90    2.07
  -1  -9  -7   14.33    2.51
   1  -9   8    8.49    2.93
   1   9   8   12.82    3.00
  -1   9  -8   21.59    3.32
   1   9   8   14.18    2.83
   1   9   8   14.44    2.19
  -1  -9  -8   13.48    2.61
   1   9   9    0.72    2.52
   1  -9   9    3.32    2.57
  -1   9  -9   -1.06    2.82
   1   9   9    3.78    2.46
   1   9   9    3.02    1.95
  -1  -9  -9    2.82    2.24
   1   9  10   21.93    3.61
   1  -9  10   18.62    3.33
   1   9  10   16.94    2.92
  -1   9 -10   18.57    3.56
   1   9  10   18.58    2.51
  -1  -9 -10   15.86    2.90
   1   9  11  156.58    6.85
  -1   9 -11  182.17    8.28
   1   9  11  176.39    7.76
  -1  -9 -11  163.08    7.59
   1   9  11  147.96    7.96
   1  -9  11  137.86    8.01
   1   9  12    1.53    2.12
  -1   9 -12    3.70    2.64
  -1  -9 -12   -0.30    2.35
  -1   9 -12    4.49    2.89
   1  -9  12   -5.18    3.45
   1   9  12    1.11    2.75
   1   9  12   -1.79    2.50
   1   9  13   59.93    3.83
  -1   9 -13   53.01    4.46
   1   9  13   56.14    4.36
   1  -9  13   46.10    4.67
  -1  -9 -13   57.81    4.32
   1   9  13   58.84    4.87
  -1   9 -13   52.37    4.73
  -1  -9 -14   45.42    4.18
   1   9  14   49.18    4.31
   1   9  14   46.36    4.51
   1   9  14   54.81    3.68
  -1   9 -14   42.45    4.23
   1  -9  14   59.94    5.38
  -1   9 -14   51.33    4.57
   1  -9  15    9.00    3.37
  -1   9 -15   13.49    3.05
   1   9  15   10.11    2.44
  -1   9 -15    8.32    3.07
   1   9  15   10.50    2.84
   1   9  15    7.75    3.14
  -1  -9 -15    6.80    2.78
   1   9  15   11.56    2.68
   1   9  16    3.77    2.74
  -1  -9 -16    1.99    2.59
  -1   9 -16    4.29    2.72
  -1   9 -16    2.36    2.67
   1   9  16    2.56    2.37
   1   9  16   11.03    3.41
   1  -9  16    4.81    3.04
   1   9  16    3.20    2.54
  -1   9 -17   63.43    5.06
  -1   9 -17   60.58    4.93
   1  -9  17   56.65    5.48
   1   9  17   62.60    4.90
   1   9  17   59.88    5.34
  -1  -9 -17   61.91    4.88
   1   9  17   62.79    4.43
  -1   9 -18    3.95    3.13
  -1   9 -18   -1.78    2.94
  -1  -9 -18    1.06    2.76
   1   9  18   -0.82    3.31
   1   9  18    6.57    3.15
   1  -9  18    1.82    3.61
  -1 -11  14    0.90    3.12
   1 -11 -14   -0.55    2.26
   1  11 -14   -2.69    2.89
  -1  11  13   -0.35    2.67
   1  11 -13    0.38    2.73
  -1  11  13    0.45    3.38
  -1 -11  13    1.34    3.17
  -1  11  12    0.71    2.87
   1  11 -12    0.76    2.97
  -1  11  12    0.45    2.93
  -1 -11  12   -2.18    3.11
  -1  11  11    1.41    2.94
   1  11 -11    3.08    3.00
  -1 -11  11   -2.57    3.23
  -1  11  11    0.44    3.25
  -1  11  10   -0.89    2.80
  -1 -11  10   -1.25    2.97
  -1  11  10    2.60    1.95
  -1  11  10   -0.35    2.66
   1  11 -10    1.94    2.93
  -1  11   9    3.11    3.07
  -1 -11   9    4.99    3.31
  -1  11   9   11.59    2.16
  -1  11   9   11.68    3.21
   1  11  -9    7.41    2.91
  -1  11   8    0.86    2.71
  -1 -11   8    2.05    3.10
   1  11  -8   -0.39    3.02
  -1  11   8    0.21    1.88
  -1  11   8    3.19    2.57
  -1 -11   7    1.20    3.03
  -1  11   7    0.43    2.74
  -1  11   7    0.36    2.67
   1  11  -7    6.18    2.73
  -1  11   7    4.35    2.01
  -1 -11   6    7.78    2.91
  -1  11   6    5.97    2.99
  -1  11   6    2.14    2.42
  -1  11   6    1.90    1.85
   1  11  -6    8.54    2.92
   1  11  -6    3.31    2.46
   1 -11  -6    2.39    2.30
   1 -11  -5    6.84    2.48
  -1  11   5    6.84    3.05
  -1  11   5    8.08    3.22
  -1 -11   5   10.79    3.12
  -1  11   5    9.69    2.23
   1  11  -5   11.61    3.25
   1  11  -5    7.66    2.65
  -1  11   4   35.53    3.95
  -1 -11   4   38.10    4.42
  -1  11   4   28.42    3.92
   1  11  -4   35.58    4.30
  -1  11   4   34.14    3.01
   1  11  -4   31.36    3.46
   1 -11  -4   30.39    3.61
  -1 -11   4   39.06    4.56
  -1  11   3    3.95    2.92
  -1 -11   3   -0.75    2.77
   1  11  -3   -0.28    2.21
  -1  11   3    0.45    1.80
   1 -11  -3    2.26    2.43
  -1 -11   3    0.42    2.84
  -1  11   3   11.02    3.44
   1  11  -3    2.32    2.81
  -1  11   2    1.07    2.81
  -1 -11   2   -0.75    2.88
  -1  11   2   -0.69    1.92
   1  11  -2    1.36    2.28
  -1 -11   2   -1.21    2.93
   1 -11  -2   -0.33    2.43
  -1  11   2   -3.78    3.19
   1  11  -2   -0.78    2.71
   1  11  -1   19.65    2.89
  -1  11   1   15.40    2.49
  -1  11   1    9.58    3.35
   1  11  -1   18.98    3.69
  -1 -11   1   18.52    3.54
   1 -11  -1   21.42    3.18
  -1  11   1   22.09    3.50
   1  11  -1   18.52    3.25
  -1  11   0    3.10    2.15
   1  11   0    2.42    2.23
  -1  11   0   -1.25    2.51
   1  11   0    6.73    2.96
  -1 -11   0    3.78    2.86
   1 -11   0    4.89    2.57
   1  11   0    5.50    2.73
   1  11   1    0.69    2.49
   1 -11   1   -0.39    2.77
  -1  11  -1    3.09    2.03
   1  11   1    5.81    2.18
  -1 -11  -1    3.76    2.73
   1 -11   1    1.84    2.48
   1  11   1    1.99    2.76
  -1  11  -1    7.48    3.49
   1  11   2    2.07    2.52
   1 -11   2    1.57    2.73
   1  11   2    1.30    1.92
  -1  11  -2    1.48    1.98
  -1  11  -2    1.23    2.83
   1  11   2    3.62    2.94
   1 -11   2    3.06    2.68
  -1 -11  -2    1.86    2.64
  -1 -11  -3   16.49    3.30
   1  11   3   16.89    3.29
   1  11   3   23.00    3.61
   1 -11   3   16.61    3.53
   1  11   3   16.26    2.78
  -1  11  -3   22.01    3.77
  -1  11  -3   17.22    2.70
  -1 -11  -4    0.36    2.38
   1  11   4    1.72    2.41
   1  11   4   -0.81    2.80
   1 -11   4    2.00    2.62
   1  11   4   -0.51    1.98
  -1  11  -4   -2.04    2.81
  -1  11  -4    1.31    2.26
  -1 -11  -5    0.70    2.54
   1 -11   5    0.81    2.89
   1  11   5    3.66    2.69
   1  11   5    4.42    2.72
  -1  11  -5    1.07    2.06
  -1  11  -5    2.05    2.74
   1  11   5    0.75    2.06
  -1  11  -6    1.24    2.82
   1 -11   6   -2.07    2.50
   1  11   6    0.41    2.81
   1  11   6    2.37    2.49
  -1 -11  -6   -0.70    2.25
  -1  11  -6   -0.55    2.10
   1  11   6    1.97    2.00
  -1  11  -7    4.09    2.72
   1 -11   7    4.67    2.94
   1  11   7    4.12    2.85
   1  11   7    1.01    2.40
  -1  11  -7    1.13    2.18
   1  11   7    4.87    2.07
  -1  11  -8    3.69    3.10
   1 -11   8    0.43    2.80
   1  11   8    6.40    3.19
   1  11   8    2.70    2.75
  -1  11  -8    3.96    2.24
   1  11   8    3.15    2.15
   1  11   9    0.34    2.59
   1 -11   9   -3.48    3.34
   1  11   9   -2.98    3.30
  -1  11  -9    4.56    3.15
   1  11   9    0.24    2.09
   1  11  10    3.72    2.69
   1 -11  10    7.55    3.61
   1  11  10   -0.86    2.83
  -1  11 -10   -2.88    3.29
   1  11  10   -2.16    2.26
  -1  11 -11   34.04    4.42
   1  11  11   30.05    4.18
   1 -11  11   27.94    4.23
   1  11  11   34.59    3.95
  -1 -11 -11   28.11    3.38
   1  11  11   26.94    3.00
  -1  11 -12   21.32    3.87
  -1 -11 -12   12.29    2.85
   1 -11  12   17.10    3.97
   1  11  12    9.63    3.40
  -1  11 -12   12.38    3.29
   1  11  12   15.69    3.28
  -1 -11 -13   -1.32    2.55
   1  11  13    1.72    3.05
  -1  11 -13   -0.35    2.72
   1  11  13   -0.44    3.19
   2   0 -27    3.88    2.75
  -2   0  27   -1.45    3.01
   2   0 -27    0.35    2.65
   2   0 -26   94.20    5.81
  -2   0  26   86.17    5.93
   2   0 -26   98.34    5.78
   2   0 -25    0.30    2.48
  -2   0  25    0.66    2.63
   2   0 -25    1.26    2.53
   2   0 -24   42.23    3.95
  -2   0  24   43.49    4.13
   2   0 -24   44.48    3.92
   2   0 -23    0.27    2.30
  -2   0  23    0.61    2.56
   2   0 -23    2.88    2.32
   2   0 -22   49.21    3.91
  -2   0  22   60.34    4.43
   2   0 -22   54.79    3.94
   2   0 -21   -0.74    2.01
   2   0 -21   -3.64    2.42
  -2   0  21   -1.68    2.44
   2   0 -20    8.46    2.28
   2   0 -20    6.46    2.33
  -2   0  20   14.83    2.64
   2   0 -19   -0.44    1.86
  -2   0  19    1.25    2.03
   2   0 -19    0.70    1.88
   2   0 -18  438.88   14.14
  -2   0  18  400.10   14.08
   2   0 -18  411.28   13.88
   2   0 -17   -0.99    1.60
  -2   0  17    0.22    1.94
   2   0 -17   -0.62    1.70
   2   0 -16  501.78   16.01
  -2   0  16  504.41   16.13
   2   0 -16  487.72   15.89
   2   0 -15    1.04    1.33
  -2   0  15    2.07    1.66
   2   0 -15   -0.36    1.68
   2   0 -14  177.98    6.53
   2   0 -14  161.46    6.29
  -2   0  14  158.61    6.41
  -2   0  13   -0.79    1.32
   2   0 -13    1.09    1.58
   2   0 -13   -1.03    1.35
  -2   0  12    0.86    1.19
   2   0 -12    3.30    1.46
   2   0 -12    4.19    1.38
  -2   0  11    0.13    1.24
   2   0 -11   -0.53    1.41
   2   0 -11   -0.61    1.02
   2   0 -10  348.17   10.93
   2   0 -10  347.88   11.05
  -2   0  10  348.18   11.01
  -2   0   9   -0.20    1.06
   2   0  -9    1.17    0.95
   2   0  -9   -0.11    0.99
   2   0  -8   35.88    1.95
  -2   0   8   33.59    1.88
   2   0  -8   36.76    2.00
   2   0  -7   -0.66    0.74
  -2   0   7    0.15    0.90
   2   0  -7    0.17    0.91
  -2   0   6   13.34    1.07
   2   0  -6   10.87    0.99
  -2   0   5   -0.79    0.67
   2   0  -5    0.20    0.69
   2   0  -4  202.84    6.16
  -2   0   4  210.23    6.19
   2   0  -3    1.10    0.34
  -2   0   3    0.26    0.39
  -2   0   2  458.04    3.60
   2   0  -2    0.26    1.13
   2   0  -1    1.11    0.29
  -2   0   1   -0.04    0.49
   2   0  -1    0.35    0.44
  -2   0   1    1.14    0.56
   2   0   0   -0.42    0.24
  -2   0  -1    0.29    0.50
   2   0   1    0.04    0.34
   2   0   1    0.10    0.28
   2   0   2   -0.62    0.58
   2   0   2    0.27    0.39
   2   0   3   -0.35    0.65
  -2   0  -3   -0.22    0.81
   2   0   3    1.11    0.76
   2   0   4 8816.71  244.12
  -2   0  -4 8905.42  244.06
   2   0   4 8478.55  244.09
   2   0   5   -0.34    1.05
  -2   0  -5   -0.32    0.94
   2   0   5   -1.82    1.19
   2   0   6 4062.41  115.44
  -2   0  -6 4141.84  115.35
  -2   0  -7   -0.62    1.13
   2   0   7    0.34    1.14
  -2   0  -8 3348.32   93.87
   2   0   8 3294.27   94.00
  -2   0  -9   -2.17    1.39
   2   0   9    0.42    1.59
   2   0  10  172.78    6.54
  -2   0 -10  180.37    6.47
  -2   0 -11   -1.36    1.72
   2   0  11   -1.68    1.68
   2   0  12 3380.93   96.15
  -2   0 -12 3374.54   95.93
  -2   0 -13   -1.92    2.01
   2   0  13   -1.37    2.13
   2   0  14  154.03    6.30
  -2   0 -14  136.09    6.10
   2   0  15    0.89    1.88
  -2   0 -15    0.22    1.80
   2   0  16  352.59   12.67
  -2   0 -16  368.19   12.61
  -2   0 -17   -2.50    2.16
   2   0  17   -1.25    2.15
   2   0  17   -1.39    2.38
  -2   0 -18    9.54    2.38
   2   0  18   11.60    2.41
   2   0  18    8.78    2.17
  -2   0 -19    1.40    2.12
   2   0  19    0.83    2.10
   2   0  19   -3.34    2.32
  -2   0 -20    7.39    2.51
   2   0  20    7.08    2.67
   2   0  20    5.41    2.62
  -2   0 -21    0.31    2.26
   2   0  21    1.55    2.60
  -2   0 -22   -0.33    2.44
   2   0  22    0.65    2.59
  -2   0 -23   -0.68    2.35
   2   0  23   -1.71    2.47
  -2   0 -24   15.64    3.07
   2   0  24   10.75    3.07
  -2   0 -25    1.86    2.88
   2   0  25   -1.50    2.86
  -2   0 -26    1.93    3.06
   2  -2 -27    5.36    2.68
   2  -2 -27    7.94    2.77
  -2  -2  27    4.33    3.07
   2   2 -27    5.43    2.86
   2   2 -27    4.44    2.70
  -2   2  27    5.45    3.08
   2  -2 -26    1.28    2.37
   2  -2 -26   -0.33    2.57
  -2  -2  26    6.48    3.20
   2   2 -26    0.70    2.77
   2   2 -26    6.75    2.79
  -2   2  26   -2.07    3.02
   2  -2 -25   -0.31    2.43
   2  -2 -25    3.20    2.63
  -2  -2  25    1.83    2.68
   2   2 -25   -0.68    2.69
   2   2 -25   -0.88    2.40
  -2   2  25    3.31    2.68
   2  -2 -24   14.03    2.93
   2   2 -24   13.57    2.93
   2  -2 -24   12.01    2.78
  -2  -2  24   17.99    3.34
   2   2 -24   17.58    2.93
  -2   2  24   15.38    3.21
  -2  -2  23  203.78    9.27
   2   2 -23  218.34    8.86
   2  -2 -23  221.11    9.11
  -2   2  23  204.86    9.07
   2  -2 -23  197.98    8.66
   2   2 -23  216.56    9.24
  -2  -2  22   95.35    5.75
   2   2 -22  100.09    5.38
   2  -2 -22   85.48    5.22
  -2   2  22   98.97    5.63
   2   2 -22   87.91    5.47
   2  -2 -22   84.35    5.14
  -2  -2  21   96.01    5.57
   2  -2 -21   89.00    5.11
   2  -2 -21   88.82    4.99
   2   2 -21   86.13    5.45
  -2   2  21   92.43    5.25
   2   2 -21   91.79    5.06
   2  -2 -20   15.32    2.51
   2   2 -20   17.55    3.21
   2  -2 -20   15.68    2.74
  -2  -2  20   10.36    2.75
   2   2 -20   10.76    2.46
  -2   2  20   12.18    2.62
   2  -2 -19  278.19   10.20
   2  -2 -19  277.84   10.50
  -2   2  19  271.74   10.24
   2   2 -19  297.94   10.87
   2   2 -19  291.94   10.37
  -2   2  19  285.34   10.55
  -2  -2  19  270.62   10.70
   2  -2 -18   61.53    3.73
   2   2 -18   62.99    4.14
  -2   2  18   62.15    3.80
   2  -2 -18   64.69    4.06
   2   2 -18   57.39    3.75
  -2   2  18   59.35    3.90
  -2  -2  18   62.64    4.20
   2   2 -17   23.10    2.70
  -2   2  17   24.30    2.47
   2  -2 -17   30.32    2.82
  -2  -2  17   22.07    2.79
  -2   2  17   26.64    2.63
   2   2 -17   21.82    2.48
   2  -2 -17   29.75    2.60
   2  -2 -16  166.80    6.60
  -2   2  16  169.19    6.61
   2   2 -16  168.52    7.07
   2  -2 -16  164.53    6.82
  -2   2  16  160.67    6.75
   2   2 -16  174.72    6.77
  -2  -2  16  173.67    7.05
   2  -2 -15   17.55    2.13
  -2  -2  15   18.50    2.30
   2   2 -15   16.82    2.05
  -2   2  15   15.05    2.05
   2   2 -15   18.37    2.40
   2  -2 -15   15.46    1.88
  -2   2  15   16.34    1.91
   2  -2 -14   49.55    2.90
  -2   2  14   49.55    2.93
   2   2 -14   46.91    3.24
   2  -2 -14   43.95    3.00
  -2   2  14   52.14    3.07
   2   2 -14   49.49    3.00
  -2  -2  14   51.45    3.29
   2   2 -13    7.18    1.62
  -2   2  13    3.85    1.42
   2  -2 -13    7.29    1.38
   2  -2 -13   10.97    1.74
  -2  -2  13    6.22    1.66
  -2   2  13   10.17    1.60
   2   2 -13    6.84    1.59
   2  -2 -12  717.54   20.95
   2  -2 -12  707.29   21.30
   2   2 -12  697.98   21.58
  -2   2  12  709.33   20.96
  -2   2  12  681.68   21.21
   2   2 -12  700.74   21.13
  -2  -2  12  679.69   21.35
   2  -2 -11  703.24   20.60
  -2   2  11  696.93   20.64
   2  -2 -11  681.40   21.00
  -2   2  11  681.71   20.94
   2   2 -11  712.28   20.88
  -2  -2  11  686.38   21.07
  -2   2  10    6.33    1.26
   2  -2 -10    7.09    1.18
   2  -2 -10    4.46    1.54
  -2  -2  10    5.12    1.61
  -2   2  10    6.36    1.37
   2   2 -10    6.43    1.30
  -2   2   9  192.91    6.49
   2  -2  -9  194.29    6.91
   2  -2  -9  201.18    6.47
  -2   2   9  190.75    6.85
  -2  -2   9  200.66    6.96
   2   2  -9  205.16    6.78
   2  -2  -8  617.27   18.33
  -2   2   8  613.77   18.22
   2  -2  -8  590.26   17.78
   2   2  -8  615.00   18.15
  -2   2   8  612.38   17.82
  -2  -2   8  616.27   18.28
   2  -2  -7  546.10   16.58
  -2   2   7  533.80   16.50
   2  -2  -7  543.96   16.03
   2   2  -7  572.02   16.39
  -2  -2   7  554.42   16.49
  -2   2   7  552.94   16.03
   2  -2  -6   24.52    1.74
  -2   2   6   25.63    1.77
   2   2  -6   28.15    1.59
  -2  -2   6   25.79    1.74
  -2   2   6   22.94    1.29
   2  -2  -6   23.50    1.25
   2  -2  -5 3320.26   94.50
  -2   2   5 3363.72   94.42
   2  -2  -5 3369.37   93.78
  -2  -2   5 3370.92   94.31
   2   2  -5 3330.17   94.22
  -2   2   5 3343.59   93.76
   2  -2  -4 3818.49  107.40
  -2   2   4 3863.74  107.38
  -2  -2   4 3835.59  107.17
   2   2  -4 3805.22  107.13
  -2   2   4 3807.15  106.62
   2  -2  -4 3814.97  106.66
   2   2  -3   19.91    1.23
  -2  -2   3   17.04    1.22
  -2  -2   2 5337.94  145.88
   2   2  -2 5168.69  145.87
   2  -2  -2 5093.84  146.20
   2  -2  -1 2416.93   72.06
   2   2  -1 2608.30   71.73
  -2  -2   1 2581.46   71.71
   2  -2   0 1989.62   12.59
  -2   2   0 2033.79    9.23
   2   2   0 2063.37   11.15
   2  -2   1 1256.12   20.54
  -2  -2  -1 1257.60   19.80
  -2   2  -1 1272.78   19.45
   2   2   2  107.51    3.64
  -2  -2  -2  107.32    3.73
  -2   2  -2  101.75    3.57
   2  -2   2  113.86    4.12
  -2  -2  -2   98.70    3.93
   2   2   3  122.34    4.31
  -2  -2  -3  130.03    4.39
  -2  -2  -3  131.73    4.71
   2  -2   3  129.35    4.74
  -2   2  -3  126.19    4.35
  -2  -2  -4  275.66    8.61
  -2  -2  -4  273.79    8.85
   2  -2   4  276.33    8.99
   2   2   4  264.70    8.51
  -2   2  -4  286.51    8.63
  -2   2  -5  343.80   10.52
   2  -2   5  325.92   10.56
  -2  -2  -5  349.21   10.78
  -2  -2  -5  336.53   10.50
   2  -2   5  344.06   10.91
   2   2   5  337.30   10.42
   2  -2   6   73.65    3.30
  -2   2  -6   77.96    3.25
  -2  -2  -6   73.89    3.22
   2   2   6   76.41    3.16
  -2  -2  -6   73.26    3.34
   2  -2   6   73.45    3.52
  -2   2  -7   13.45    1.57
   2  -2   7   11.90    1.71
  -2  -2  -7   13.75    1.48
   2  -2   7   15.67    1.95
   2   2   7   14.81    1.58
  -2  -2  -7   10.37    1.48
   2   2   7   13.73    1.50
  -2   2  -8  292.16    9.58
   2   2   8  313.15    9.58
  -2  -2  -8  273.24    9.47
   2  -2   8  292.62    9.65
  -2  -2  -8  273.39    9.59
   2   2   8  297.40    9.44
   2  -2   8  289.66    9.86
  -2   2  -9 1286.49   37.49
   2   2   9 1311.94   37.39
  -2  -2  -9 1291.13   37.42
   2  -2   9 1274.42   37.55
  -2  -2  -9 1261.47   37.55
   2   2   9 1275.60   37.34
   2  -2   9 1310.70   37.80
  -2   2 -10  334.44   10.34
   2   2  10  290.98    9.95
   2  -2  10  277.80   10.15
  -2  -2 -10  310.20   10.14
   2   2  10  316.76   10.13
  -2  -2 -10  285.97   10.21
   2  -2  10  307.20   10.48
   2   2  11    1.99    1.27
  -2   2 -11    4.09    1.60
   2  -2  11    2.48    1.72
  -2  -2 -11    2.11    1.47
   2  -2  11    2.18    1.69
   2   2  11    0.96    1.45
  -2  -2 -11    5.35    1.60
   2   2  12  120.89    5.14
   2  -2  12  112.15    5.43
   2  -2  12  109.01    5.17
  -2  -2 -12  121.44    5.29
  -2  -2 -12  131.98    5.31
   2   2  12  127.85    5.24
  -2  -2 -13   24.96    2.45
   2  -2  13   23.73    2.50
  -2  -2 -13   25.81    2.34
   2   2  13   21.05    2.30
   2   2  13   27.76    2.43
   2   2  14  288.87    9.94
  -2  -2 -14  288.72   10.25
  -2  -2 -14  281.19   10.00
   2   2  14  275.34   10.02
   2  -2  14  273.88   10.34
  -2  -2 -15    5.30    1.88
   2   2  15    3.91    2.08
   2   2  15    2.54    1.74
  -2  -2 -15    4.34    1.94
  -2  -2 -16   30.52    2.89
   2   2  16   24.53    2.85
   2   2  16   35.99    3.14
  -2  -2 -16   22.49    2.73
  -2  -2 -17  286.53   11.09
  -2  -2 -17  310.59   11.13
   2   2  17  306.78   11.12
   2   2  17  316.90   11.07
  -2  -2 -18    1.35    2.20
   2   2  18    1.64    2.25
   2   2  18   -0.51    2.52
  -2  -2 -18    0.25    2.04
  -2  -2 -19   14.20    2.90
  -2  -2 -19   18.60    2.83
   2   2  19   17.72    3.04
   2   2  19   16.96    2.90
  -2  -2 -20   52.76    4.23
   2   2  20   50.03    4.04
  -2  -2 -20   59.01    4.06
   2   2  20   57.40    4.19
   2   2  21   50.24    4.40
  -2  -2 -21   45.26    4.02
  -2  -2 -21   50.62    4.20
  -2  -2 -22    1.31    2.38
  -2  -2 -22    0.60    2.28
   2   2  22    0.32    2.71
  -2  -2 -23   23.76    3.34
  -2  -2 -23   11.66    2.99
   2   2  23   18.42    3.15
  -2  -2 -24   13.29    3.07
  -2  -2 -24   16.04    2.99
   2   2  24   15.35    3.12
  -2  -2 -25   18.00    3.12
  -2   2 -25   10.90    3.41
   2   2  25   19.76    3.76
  -2  -2 -25   15.03    3.28
   2  -4 -26   31.35    3.60
  -2  -4  26   35.28    4.41
   2   4 -26   40.00    4.48
  -2   4  26   41.09    4.30
   2   4 -26   38.14    3.89
   2  -4 -25    7.43    2.62
   2  -4 -25    7.83    2.78
  -2  -4  25   11.23    3.49
   2   4 -25    2.54    3.13
  -2   4  25    8.54    2.99
   2   4 -25    5.44    2.62
   2  -4 -24    9.16    2.58
   2  -4 -24   12.05    2.94
  -2  -4  24    5.75    3.06
   2   4 -24    8.12    3.15
  -2   4  24   13.03    2.88
   2   4 -24   10.59    2.77
  -2   4  23   29.84    3.25
   2   4 -23   42.02    4.16
  -2  -4  23   29.55    4.07
   2  -4 -23   30.59    3.55
   2  -4 -23   27.91    3.36
  -2   4  23   27.09    3.42
   2   4 -23   32.69    3.44
   2   4 -22    4.33    3.03
  -2   4  22    7.37    2.49
   2  -4 -22    5.45    2.53
  -2  -4  22   11.69    3.08
   2  -4 -22    5.90    2.35
   2   4 -22    6.60    2.53
  -2   4  22    8.78    2.86
  -2  -4  21   81.79    5.43
   2  -4 -21   71.47    4.91
   2   4 -21   70.41    5.25
  -2   4  21   76.77    4.48
   2  -4 -21   81.27    4.67
  -2   4  21   75.07    4.96
   2   4 -21   75.20    4.87
  -2  -4  20   56.52    4.63
   2  -4 -20   58.08    4.44
  -2   4  20   57.51    3.87
   2   4 -20   61.82    4.57
   2  -4 -20   57.68    3.88
  -2   4  20   56.25    4.20
   2   4 -20   50.06    3.98
  -2  -4  19  219.56    9.50
   2  -4 -19  222.28    9.25
  -2   4  19  236.36    8.74
   2   4 -19  221.57    9.39
   2  -4 -19  225.14    8.76
  -2   4  19  242.05    9.23
   2   4 -19  223.05    8.96
  -2  -4  18   78.10    5.02
   2  -4 -18   84.32    5.04
  -2   4  18   88.69    4.45
   2  -4 -18   80.40    4.56
  -2   4  18   85.28    4.81
   2   4 -18   90.20    4.81
  -2  -4  17   40.87    3.57
   2  -4 -17   44.77    3.53
  -2   4  17   47.19    3.14
   2  -4 -17   43.05    3.14
  -2   4  17   39.59    3.26
   2   4 -17   47.81    3.46
  -2   4  16  167.04    6.42
   2  -4 -16  151.20    6.93
   2   4 -16  167.56    6.85
  -2  -4  16  164.85    7.30
   2  -4 -16  157.64    6.48
  -2   4  15   19.61    2.18
   2  -4 -15   21.08    2.57
  -2  -4  15   23.00    2.87
   2  -4 -15   19.87    2.16
   2   4 -15   18.40    2.36
  -2   4  14  267.18    9.33
   2  -4 -14  290.49   10.30
  -2  -4  14  280.37   10.35
   2  -4 -14  277.50    9.53
   2   4 -14  282.28   10.00
   2  -4 -13   24.68    2.61
   2   4 -13   22.99    2.49
  -2  -4  13   18.70    2.47
   2  -4 -13   26.33    2.09
  -2   4  13   26.33    2.06
  -2   4  12  209.45    7.18
  -2  -4  12  204.49    8.08
   2  -4 -12  202.61    8.06
   2  -4 -12  214.21    7.41
   2   4 -12  213.88    7.80
  -2   4  11  335.24   10.61
   2  -4 -11  343.58   11.67
   2   4 -11  342.62   11.30
  -2  -4  11  338.79   11.66
   2  -4 -11  334.68   10.82
  -2   4  11  336.10   10.69
  -2   4  10  115.31    4.29
   2  -4 -10  118.85    5.30
   2   4 -10  112.40    4.91
  -2  -4  10  117.25    5.22
   2  -4 -10  112.58    4.45
  -2   4  10  114.34    4.37
  -2   4   9  144.33    4.93
   2   4  -9  151.85    5.80
   2  -4  -9  139.53    5.92
  -2  -4   9  136.95    5.78
   2  -4  -9  140.22    5.11
  -2   4   9  136.01    5.02
   2   4  -8  606.65   17.96
   2  -4  -8  612.47   18.30
  -2  -4   8  563.74   18.09
   2  -4  -8  601.25   17.37
  -2   4   8  575.06   17.13
  -2   4   8  555.30   17.21
   2   4  -7  113.74    4.85
   2  -4  -7  114.52    4.28
  -2  -4   7  120.10    5.08
  -2   4   7  120.01    4.14
  -2   4   7  120.73    4.26
  -2   4   6   85.56    3.25
  -2  -4   6   91.26    4.09
   2   4  -6   91.35    4.06
   2  -4  -6   96.07    3.46
   2   4  -5   52.20    2.88
  -2  -4   5   56.67    3.09
   2  -4  -5   60.06    2.39
  -2   4   5   51.18    2.21
   2  -4  -5   56.59    2.39
   2  -4  -4  140.51    4.84
  -2  -4   4  142.78    5.45
   2  -4  -4  143.83    4.69
  -2   4   4  136.19    4.62
   2   4  -4  141.53    5.39
   2   4  -3    9.95    1.70
  -2  -4   3   10.15    1.58
   2  -4  -3    8.98    1.75
  -2   4   3   10.62    1.01
   2   4  -3   10.90    1.48
   2   4  -2    9.57    1.42
   2   4  -2    5.60    1.59
  -2   4   2    6.94    0.92
  -2  -4   2    5.18    1.43
   2  -4  -2    4.50    1.71
   2   4  -1   36.88    2.34
   2   4  -1   38.18    2.49
  -2   4   1   34.54    1.78
  -2  -4   1   37.16    2.68
  -2  -4   1   36.98    2.35
   2   4   0   97.98    4.18
  -2  -4   0   92.80    4.04
  -2  -4   0   98.23    4.21
   2   4   0   97.08    4.16
  -2  -4   0   94.48    4.38
   2   4   1  704.97   20.82
   2   4   1  689.63   20.98
  -2  -4  -1  678.97   21.26
   2   4   1  721.74   21.05
  -2  -4  -1  686.91   21.08
   2   4   2  421.40   13.68
   2   4   2  424.64   13.52
  -2  -4  -2  462.98   14.15
   2   4   2  448.22   14.01
   2   4   2  458.36   13.74
  -2  -4  -2  410.59   13.71
   2   4   3  601.17   17.82
   2   4   3  568.41   17.51
  -2  -4  -3  557.49   17.73
   2   4   3  575.82   17.68
  -2  -4  -3  591.65   18.09
   2   4   3  582.14   17.95
  -2  -4  -4  794.98   24.02
   2   4   4  807.99   23.88
   2   4   4  811.05   24.26
   2   4   4  822.69   23.99
  -2  -4  -4  783.97   24.14
  -2   4  -5    5.43    1.31
  -2  -4  -5    5.00    1.49
   2   4   5    2.73    1.47
   2   4   5    4.94    1.34
  -2  -4  -5    5.93    1.51
   2   4   5    5.26    1.42
  -2   4  -6  367.56   11.67
   2   4   6  349.71   12.01
   2   4   6  377.58   11.72
  -2  -4  -6  356.23   11.85
   2   4   6  366.44   11.73
  -2  -4  -6  358.95   12.00
  -2   4  -7  147.57    5.72
   2   4   7  150.43    5.73
  -2  -4  -7  151.16    5.94
   2   4   7  147.36    6.04
   2   4   7  150.98    5.73
  -2  -4  -7  147.94    6.02
  -2   4  -8    8.68    1.71
  -2  -4  -8    7.79    1.67
   2   4   8    7.77    1.51
  -2  -4  -8    7.70    1.67
   2   4   8    7.26    1.62
   2   4   8    7.08    1.48
   2   4   9    9.41    1.60
  -2   4  -9   17.80    2.04
   2   4   9   14.60    1.92
  -2  -4  -9   12.12    1.91
   2   4   9   10.75    1.83
  -2  -4  -9   12.86    1.90
  -2   4 -10   66.81    3.74
  -2  -4 -10   70.53    3.84
   2   4  10   72.42    3.68
   2   4  10   72.72    3.86
   2   4  10   68.24    3.52
  -2  -4 -10   68.33    3.91
  -2  -4 -11   16.12    2.20
   2   4  11   25.33    2.32
  -2  -4 -11   18.93    2.24
  -2   4 -11   17.42    2.34
   2   4  11   15.49    2.03
  -2  -4 -12  258.80    9.63
   2   4  12  255.90    9.32
  -2  -4 -12  261.48    9.79
  -2   4 -12  272.21    9.65
   2   4  12  266.60    9.26
  -2  -4 -13    0.91    1.58
   2   4  13   -2.00    1.82
  -2   4 -13   -1.11    1.93
   2   4  13   -1.09    1.66
  -2  -4 -13    1.42    1.90
   2   4  14  105.57    5.15
  -2  -4 -14  118.89    5.55
  -2  -4 -14  103.65    5.33
  -2   4 -14  109.94    5.51
   2   4  14  103.26    4.95
   2   4  15  133.07    5.80
  -2  -4 -15  116.53    5.84
  -2  -4 -15  124.19    5.93
   2   4  15  104.74    5.33
  -2   4 -15  109.93    5.68
   2   4  16   75.69    4.47
  -2  -4 -16   79.44    4.84
  -2  -4 -16   77.16    4.63
   2   4  16   67.76    4.22
  -2   4 -16   83.06    4.93
   2   4  17  150.88    6.76
  -2  -4 -17  146.75    6.93
  -2   4 -17  137.87    6.77
   2   4  17  148.97    6.55
  -2  -4 -17  143.74    6.81
  -2  -4 -18    7.72    2.67
   2   4  18    3.94    2.55
  -2   4 -18    6.24    2.61
   2   4  18    5.75    2.49
  -2  -4 -18    9.50    2.63
   2   4  19  115.19    6.08
  -2  -4 -19  122.53    6.34
  -2   4 -19  100.00    6.05
   2   4  19  105.10    5.73
  -2  -4 -19  120.29    6.26
   2   4  20   41.73    3.89
  -2  -4 -20   43.68    4.07
  -2   4 -20   40.96    4.04
  -2  -4 -20   46.48    4.05
  -2  -4 -21   -0.32    2.50
  -2   4 -21   -0.33    2.31
   2   4  21   -0.90    2.66
  -2  -4 -21    5.40    2.70
  -2  -4 -22    2.11    2.58
  -2  -4 -22    0.33    2.27
  -2   4 -22    3.40    2.57
  -2   4 -22    2.75    2.91
   2   4  22    1.57    2.67
  -2  -4 -23   11.31    3.32
  -2  -4 -23    7.95    2.67
  -2   4 -23   19.46    3.29
  -2   4 -23   11.27    3.28
   2   4  23   12.83    3.05
  -2  -4 -24    1.14    2.77
  -2  -4 -24    1.07    2.84
   2   4  24    1.37    2.98
  -2   4 -24   -0.66    2.60
  -2   4 -24    2.57    2.71
   2   6 -24    8.46    2.93
  -2  -6  24    7.64    3.43
   2  -6 -24   11.50    2.69
   2  -6 -23   -3.29    2.42
  -2   6  23    0.99    2.31
   2  -6 -23    0.39    2.79
  -2  -6  23    1.64    3.03
   2   6 -23   -2.14    2.71
  -2   6  22   67.95    4.30
   2  -6 -22   63.39    5.28
  -2   6  22   62.29    4.02
  -2  -6  22   62.17    5.29
   2  -6 -22   60.30    4.54
   2   6 -22   70.85    4.71
  -2   6  21   -0.90    2.15
   2  -6 -21   -4.36    3.03
   2   6 -21   -0.29    2.47
  -2   6  21    1.54    1.89
  -2  -6  21    4.59    3.17
   2  -6 -21    2.20    2.15
  -2   6  20   27.84    2.93
   2  -6 -20   22.20    3.68
   2   6 -20   34.09    3.48
  -2   6  20   27.95    2.74
  -2  -6  20   23.20    3.63
   2  -6 -20   29.99    3.18
  -2   6  19   14.38    2.44
   2  -6 -19   11.93    2.80
   2   6 -19   10.09    2.70
  -2   6  19   12.97    2.18
  -2  -6  19   11.70    3.00
   2  -6 -19   12.06    2.50
  -2   6  18   16.75    2.45
   2  -6 -18   15.87    2.94
   2  -6 -18   15.78    2.45
  -2   6  18   13.90    2.14
  -2  -6  18   14.66    3.13
   2   6 -18   14.27    2.82
   2  -6 -17   28.60    2.87
   2   6 -17   26.73    3.57
   2  -6 -17   22.45    3.16
  -2   6  17   29.90    2.71
  -2   6  17   25.97    2.42
   2   6 -17   25.59    3.05
  -2  -6  17   26.59    3.42
  -2   6  16    8.16    1.87
   2  -6 -16    7.76    2.58
  -2  -6  16   11.38    2.86
   2   6 -16    8.13    2.45
   2  -6 -16    7.09    1.93
  -2   6  16    6.53    1.73
  -2   6  15   23.36    2.27
  -2   6  15   23.22    2.26
  -2  -6  15   24.84    3.15
   2  -6 -15   24.53    2.54
   2   6 -15   27.89    3.06
   2   6 -14   25.20    2.76
  -2   6  14   22.65    2.14
  -2  -6  14   21.74    2.99
  -2   6  14   21.47    2.08
   2  -6 -14   16.73    2.19
  -2   6  13   76.35    3.78
  -2  -6  13   90.93    5.11
   2  -6 -13   83.90    4.13
   2   6 -13   80.64    4.51
  -2   6  13   77.51    3.73
  -2   6  12    9.55    1.58
   2   6 -12   10.38    2.19
  -2  -6  12   13.88    2.58
   2  -6 -12    8.59    1.70
  -2   6  12   10.18    1.49
  -2   6  11    1.77    1.32
  -2  -6  11   -0.53    1.94
   2  -6 -11   -0.32    1.26
  -2   6  11    1.10    1.18
   2   6 -11    2.26    1.93
   2  -6 -10    4.26    1.43
   2   6 -10    3.51    1.69
  -2  -6  10    3.79    1.94
  -2   6  10    4.06    1.09
   2  -6  -9    1.55    1.26
  -2  -6   9   -0.49    1.73
   2   6  -9    1.54    1.75
  -2   6   9    0.44    0.95
  -2  -6   8   12.83    2.32
   2   6  -8   10.95    2.05
   2  -6  -8   11.71    1.61
  -2   6   8   14.71    1.45
  -2   6   7  627.89   18.62
   2  -6  -7  612.43   18.84
  -2  -6   7  630.32   19.95
   2   6  -7  639.75   19.82
   2  -6  -6   55.77    2.98
   2   6  -6   53.64    3.53
   2  -6  -6   51.28    2.79
  -2   6   6   53.24    2.64
  -2  -6   6   51.87    3.58
   2   6  -5 2003.96   58.93
  -2  -6   5 1992.95   59.00
  -2   6   5 2034.87   57.81
   2  -6  -5 2070.45   58.27
   2   6  -4 1654.72   48.21
   2  -6  -4 1618.65   47.50
  -2  -6   4 1659.29   48.27
  -2   6   4 1667.05   47.13
   2   6  -4 1627.71   48.08
   2   6  -3 3097.50   87.65
   2  -6  -3 3093.30   87.05
  -2   6   3 3057.96   86.54
   2   6  -3 3018.12   87.51
  -2  -6   3 3030.98   87.58
   2   6  -2  317.10   11.11
   2   6  -2  307.94   10.97
  -2   6   2  314.33   10.17
  -2  -6   2  336.28   11.16
  -2  -6   1 1407.40   40.92
  -2  -6   1 1362.45   41.44
  -2   6   1 1368.56   40.05
   2   6  -1 1382.47   40.83
   2   6  -1 1434.15   41.13
  -2  -6   0  240.85    8.76
   2   6   0  253.48    9.00
  -2   6   0  224.52    7.98
   2   6   0  231.85    8.61
  -2  -6   0  249.36    9.23
   2   6   1  211.28    8.12
   2   6   1  208.75    7.83
  -2  -6  -1  197.85    8.10
   2   6   1  216.06    7.85
   2   6   2    2.83    1.66
   2   6   2    3.92    1.76
   2   6   2    2.38    1.63
  -2  -6  -2    2.22    1.68
  -2  -6  -2    4.02    1.78
   2   6   3  246.84    8.98
   2   6   3  232.60    8.49
  -2  -6  -3  243.91    8.82
   2   6   3  226.90    8.54
  -2  -6  -3  224.03    8.91
   2   6   4  404.95   14.03
  -2  -6  -4  431.07   14.00
   2   6   4  420.87   13.70
   2   6   4  404.65   13.70
  -2  -6  -4  430.36   14.28
  -2  -6  -5   39.83    3.12
  -2  -6  -5   33.01    2.86
   2   6   5   34.72    2.96
   2   6   5   39.19    2.83
   2   6   5   34.82    2.70
   2   6   6   41.59    3.25
   2   6   6   46.35    3.05
  -2  -6  -6   47.54    3.24
   2   6   6   41.41    3.17
   2   6   6   39.76    2.88
   2   6   7   18.28    2.14
   2   6   7   19.06    2.39
   2   6   7   19.02    2.30
   2   6   7   16.44    2.36
  -2  -6  -7   20.69    2.34
   2   6   8    3.48    1.64
  -2   6  -8    1.81    1.56
  -2  -6  -8    1.88    1.81
  -2   6  -8    1.55    1.88
   2   6   8    4.05    1.68
  -2  -6  -8    2.58    1.71
   2   6   8    4.29    1.81
   2   6   9   55.46    3.34
  -2   6  -9   53.29    3.87
  -2   6  -9   56.98    3.59
  -2  -6  -9   52.04    3.64
   2   6   9   55.83    3.48
   2   6   9   48.92    3.49
  -2  -6  -9   55.21    3.74
   2   6  10    1.88    1.69
  -2   6 -10   -1.09    1.71
  -2  -6 -10    0.26    1.72
  -2   6 -10   -3.14    2.21
   2   6  10    0.21    1.63
  -2  -6 -10    1.26    1.87
   2   6  10    0.71    1.75
   2   6  11   10.77    1.96
  -2   6 -11   13.23    2.17
  -2  -6 -11   12.71    2.40
  -2   6 -11   13.01    2.49
   2   6  11   13.75    2.19
  -2  -6 -11   13.26    2.35
   2   6  11   15.40    2.42
  -2  -6 -12    4.58    2.11
   2   6  12    0.79    1.64
  -2   6 -12    2.64    2.01
  -2  -6 -12    3.30    2.14
  -2   6 -12    2.52    2.13
   2   6  12    4.52    2.04
   2   6  12   -0.45    1.85
   2   6  13   84.61    4.32
  -2   6 -13   74.54    4.60
  -2  -6 -13   73.34    4.67
   2   6  13   69.19    4.37
   2   6  13   76.81    4.45
  -2   6 -13   69.34    4.69
  -2  -6 -13   88.76    4.90
  -2   6 -14   -1.97    2.20
  -2   6 -14    1.06    2.47
   2   6  14    0.63    1.80
  -2  -6 -14    1.49    2.29
   2   6  14    1.58    2.01
   2   6  14    2.44    2.10
  -2  -6 -14    3.20    2.20
   2   6  15  136.25    5.89
  -2   6 -15  128.15    6.42
  -2  -6 -15  119.28    6.41
   2   6  15  112.51    6.06
   2   6  15  123.64    6.14
  -2   6 -15  121.49    6.43
  -2  -6 -15  121.45    6.49
   2   6  16   91.35    4.94
  -2   6 -16   98.47    5.55
  -2  -6 -16   93.20    5.64
   2   6  16   90.37    5.22
   2   6  16  102.19    5.41
  -2   6 -16   89.40    5.43
  -2  -6 -16   87.64    5.54
  -2   6 -17   16.87    3.14
  -2  -6 -17   19.00    3.27
   2   6  17   12.87    2.55
  -2   6 -17   14.05    3.18
   2   6  17   15.64    2.80
   2   6  17   15.26    2.63
  -2  -6 -17   10.13    2.83
  -2   6 -18    2.20    2.56
   2   6  18    1.43    2.22
  -2   6 -18   -0.62    2.75
  -2  -6 -18    3.73    2.84
   2   6  18    3.37    2.39
   2   6  18   -1.73    2.20
  -2  -6 -18    1.68    2.34
  -2  -6 -19   52.20    4.54
  -2  -6 -19   46.37    4.35
  -2   6 -19   46.95    4.19
   2   6  19   47.23    4.09
   2   6  19   47.87    3.93
  -2   6 -19   54.36    4.55
  -2   6 -20   21.17    3.39
  -2  -6 -20   18.72    3.26
  -2   6 -20   24.32    3.27
   2   6  20   18.66    2.95
   2   6  20   18.05    3.02
  -2  -6 -20   16.11    3.30
  -2  -6 -21    0.37    2.75
  -2  -6 -21    7.39    3.12
  -2   6 -21    2.06    2.82
  -2   6 -21    5.27    2.63
   2   6  21   -1.59    2.58
   2  -6  21   -2.14    3.11
  -2  -6 -22   17.97    3.43
  -2  -6 -22   17.87    3.55
   2   6  22   20.98    3.52
  -2   6 -22   18.44    3.19
   2  -6  22   24.26    4.07
  -2   6 -22   18.44    3.63
   2   8 -21    2.64    2.93
   2  -8 -21    4.71    2.29
  -2  -8  21    3.43    3.12
   2   8 -21    3.52    3.20
   2   8 -20   11.76    3.05
   2  -8 -20    7.67    2.36
  -2  -8  20   18.35    3.64
   2   8 -20    9.61    3.30
  -2   8  20   11.33    2.55
   2   8 -19    1.91    2.50
   2   8 -19    0.76    3.04
  -2   8  19   -1.42    2.27
  -2  -8  19    0.41    3.02
   2  -8 -19    0.27    2.14
   2   8 -18   41.16    4.47
  -2   8  18   43.86    3.30
  -2  -8  18   49.00    4.70
   2  -8 -18   48.90    3.86
   2   8 -18   48.00    4.23
  -2   8  18   53.29    3.46
  -2   8  17   -0.18    1.93
  -2   8  17    0.41    1.73
   2  -8 -17   -2.03    2.39
   2   8 -17    0.30    2.37
  -2  -8  17   -0.77    3.00
   2  -8 -16   92.59    4.99
  -2  -8  16   87.45    5.95
  -2   8  16   92.95    4.52
   2   8 -16   86.95    5.43
   2   8 -15   30.13    3.44
   2  -8 -15   33.55    3.17
  -2   8  15   36.46    2.81
  -2  -8  15   38.72    4.10
   2   8 -14   12.93    2.70
   2  -8 -14   15.44    2.23
  -2  -8  14    9.55    3.00
  -2   8  14   13.75    1.95
   2   8 -13    0.29    2.43
  -2  -8  13    1.73    2.58
  -2   8  13   -2.01    1.66
   2  -8 -13   -1.87    1.86
   2  -8 -12   12.35    2.01
  -2   8  12   10.06    1.76
   2   8 -12    5.13    2.40
  -2  -8  12   12.41    2.99
   2  -8 -11    0.96    1.61
  -2   8  11    1.74    1.42
  -2  -8  11    4.55    2.44
   2   8 -11    4.26    2.35
   2  -8 -10   34.96    2.71
  -2  -8  10   40.06    3.76
  -2   8  10   36.91    2.53
   2   8 -10   38.29    3.48
  -2   8   9   -0.28    1.34
   2   8  -9   -1.72    2.23
   2  -8  -9    4.02    1.61
  -2  -8   9    1.84    2.28
   2   8  -8   44.28    3.84
  -2  -8   8   45.47    3.99
  -2   8   8   41.94    2.71
  -2   8   8   35.12    3.73
   2   8  -7  150.21    6.78
  -2   8   7  122.26    6.65
   2  -8  -7  150.42    6.13
   2   8  -7  149.66    6.98
  -2   8   7  147.28    5.62
  -2   8   7  134.03    7.31
  -2  -8   7  143.02    6.96
   2   8  -6   75.87    4.74
  -2   8   6   71.13    4.70
   2  -8  -6   79.79    4.27
   2   8  -6   72.48    4.80
  -2   8   6   76.80    3.69
  -2   8   6   83.46    5.33
  -2  -8   6   71.45    4.75
  -2  -8   5   34.16    3.61
  -2   8   5   30.07    3.71
  -2   8   5   34.28    3.55
   2  -8  -5   28.40    2.77
   2   8  -5   29.14    3.39
  -2   8   5   29.61    2.39
   2   8  -5   29.61    3.31
  -2   8   4  344.18   12.81
   2   8  -4  356.01   12.84
   2   8  -4  344.88   12.53
  -2   8   4  361.17   11.57
  -2  -8   4  361.06   12.90
  -2   8   4  361.95   13.28
   2  -8  -4  339.42   12.03
   2  -8  -3  119.49    5.69
   2   8  -3  130.73    6.38
  -2  -8   3  121.54    6.13
  -2   8   3  130.45    5.24
   2   8  -3  129.08    6.09
  -2   8   3  130.50    6.77
  -2   8   2   10.83    1.81
  -2   8   2   17.07    3.27
  -2  -8   2   11.00    2.72
  -2  -8   2   14.22    2.95
   2  -8  -2   13.47    2.39
   2   8  -2   11.20    2.60
   2   8  -2    9.38    2.27
  -2  -8   1  124.89    6.13
  -2  -8   1  114.76    6.41
   2   8  -1  127.36    6.26
  -2   8   1  122.94    5.21
   2   8  -1  121.19    5.79
  -2   8   1  126.91    6.65
   2   8   0  138.19    6.37
  -2  -8   0  135.46    6.81
  -2   8   0  142.26    7.04
   2   8   0  141.07    6.77
   2   8   0  141.50    6.26
  -2   8   0  139.02    5.69
   2   8   1   22.89    2.67
   2   8   1   20.38    2.67
   2   8   1   23.76    2.99
  -2  -8  -1   17.04    2.79
  -2   8  -1   25.91    3.30
  -2   8  -1   18.35    2.13
   2   8   2   11.03    2.20
   2   8   2   14.28    2.58
   2   8   2    9.78    2.39
  -2  -8  -2    9.03    2.52
  -2   8  -2   12.38    2.00
  -2   8  -2   14.32    2.84
   2   8   3   63.63    4.17
  -2  -8  -3   73.24    4.63
  -2   8  -3   74.11    4.75
   2   8   3   56.17    4.38
   2   8   3   75.67    4.21
  -2  -8  -4    8.68    2.35
   2   8   4   10.42    2.43
   2   8   4    8.53    2.31
   2   8   4    7.86    2.01
  -2   8  -4    8.87    2.73
  -2  -8  -4    2.33    1.89
   2   8   5    0.60    1.98
   2   8   5   -0.66    1.79
   2   8   5   -0.75    1.85
  -2  -8  -5   -0.89    2.05
  -2   8  -5    0.96    2.20
  -2  -8  -5   -0.52    2.01
   2   8   6    6.31    2.04
  -2  -8  -6    8.66    2.45
   2   8   6   10.95    2.63
  -2   8  -6    7.39    2.44
   2   8   6   10.08    2.15
   2   8   7   12.03    2.69
  -2  -8  -7   14.32    2.62
  -2   8  -7   12.55    2.64
   2   8   7    9.09    2.34
   2   8   7   14.05    2.20
   2   8   8   55.08    3.69
   2   8   8   57.43    4.06
  -2   8  -8   49.62    4.24
   2   8   8   49.69    4.09
   2  -8   8   57.65    4.45
  -2  -8  -8   52.06    3.99
   2   8   9   97.57    4.93
  -2  -8  -9   89.51    5.33
  -2   8  -9   96.00    5.74
   2   8   9   92.59    5.15
   2  -8   9   88.47    5.71
   2   8   9   94.29    5.48
   2   8  10   13.71    2.45
  -2   8 -10    9.30    2.43
  -2   8 -10   12.04    2.73
   2   8  10    6.18    2.32
   2   8  10    4.45    2.33
  -2  -8 -10    8.78    2.40
   2  -8  10    7.63    2.97
   2   8  10   12.28    2.93
  -2  -8 -11    5.68    2.26
   2   8  11   10.26    2.14
  -2   8 -11   11.69    2.52
  -2   8 -11   13.92    2.84
   2  -8  11   12.00    2.92
   2   8  11   10.64    2.33
   2   8  11   12.76    2.85
   2   8  11    9.35    2.45
  -2  -8 -12   28.39    3.27
   2   8  12   23.00    2.70
  -2   8 -12   26.64    3.08
  -2   8 -12   21.39    3.27
   2  -8  12   27.09    3.79
   2   8  12   21.26    2.83
   2   8  12   24.45    3.34
   2   8  12   25.84    3.12
  -2  -8 -13   -0.32    2.39
   2   8  13    1.81    1.99
   2   8  13   -1.72    2.61
  -2   8 -13    2.37    2.75
   2  -8  13   -1.56    2.51
   2   8  13   -0.82    2.31
   2   8  13    0.86    2.16
  -2   8 -13    0.57    2.26
  -2  -8 -14    9.27    2.82
   2   8  14   14.13    2.53
  -2   8 -14   15.00    2.88
   2   8  14   17.20    2.79
  -2   8 -14   21.48    3.38
   2   8  14   15.10    2.60
   2  -8  14    7.99    3.25
  -2   8 -15    8.46    2.98
   2   8  15    3.31    2.21
  -2   8 -15    2.44    2.66
  -2  -8 -15    6.07    2.78
   2   8  15    6.32    2.54
   2   8  15    1.74    2.30
  -2  -8 -15   -0.34    2.39
   2  -8  15    5.33    3.12
  -2   8 -16    0.68    2.62
  -2   8 -16    3.16    2.64
   2   8  16    7.19    2.44
  -2  -8 -16    5.14    3.05
   2   8  16    7.09    2.90
   2   8  16    9.44    2.50
  -2  -8 -16    2.83    2.60
   2  -8  16    7.59    3.12
  -2   8 -17   12.28    3.05
  -2   8 -17    5.87    2.96
  -2  -8 -17    7.56    3.01
   2   8  17    7.90    2.76
   2   8  17    2.10    2.52
  -2  -8 -17    4.35    2.73
   2  -8  17    0.43    2.98
  -2   8 -18    1.40    2.69
  -2   8 -18    0.34    2.93
  -2  -8 -18    2.32    3.04
   2   8  18    5.94    2.66
   2   8  18    0.92    2.43
  -2  -8 -18    1.49    2.71
   2  -8  18    3.55    3.42
  -2   8 -19   17.34    3.63
  -2  -8 -19   12.34    3.61
   2   8  19   13.99    2.98
  -2   8 -19   17.29    3.61
  -2  -8 -19   18.00    3.57
   2  -8  19   18.63    4.01
  -2  -8 -20   18.47    3.69
  -2   8 -20   18.41    3.61
   2 -10 -17    2.62    2.05
  -2 -10  17    5.22    3.38
   2  10 -17    0.35    2.62
   2 -10 -16    5.33    2.26
  -2 -10  16    9.37    3.17
  -2  10  16    1.29    3.30
  -2  10  16    8.28    3.13
   2  10 -16    9.49    3.04
   2 -10 -15   23.51    2.94
   2  10 -15   20.90    3.63
  -2  10  15   26.79    3.92
  -2  10  15   24.66    4.22
  -2 -10  15   26.24    4.18
   2  10 -14   79.33    5.61
  -2  10  14   69.10    5.23
  -2 -10  14   75.98    5.89
  -2  10  14   78.70    5.91
  -2  10  14   76.26    4.04
   2 -10 -14   69.77    4.38
  -2  10  13    6.84    3.58
  -2 -10  13    4.36    3.11
   2 -10 -13    6.98    2.31
   2  10 -13    6.82    2.80
  -2  10  13    7.79    3.20
  -2  10  13    7.49    1.91
  -2  10  12   64.27    4.87
  -2 -10  12   51.46    5.12
  -2  10  12   64.79    5.34
   2  10 -12   73.26    5.25
  -2  10  12   64.76    3.67
   2  10 -11   16.56    3.37
  -2  10  11    8.07    3.11
  -2  10  11   11.23    3.44
  -2 -10  11   10.55    3.30
  -2  10  11   12.86    2.10
   2  10 -10   29.97    3.88
  -2  10  10   33.18    3.65
  -2 -10  10   26.68    3.84
  -2  10  10   28.67    4.26
  -2  10  10   34.25    2.61
  -2  10   9    6.27    1.79
   2  10  -9    8.34    3.13
  -2  10   9    5.05    2.72
  -2  10   9    4.96    3.18
  -2 -10   9    8.21    2.99
   2  10  -9    3.71    2.52
  -2  10   8    1.37    1.65
   2  10  -8    1.24    2.50
   2  10  -8    4.82    2.87
  -2 -10   8    2.58    2.97
  -2  10   8    4.98    2.98
  -2  10   8   -0.34    2.62
  -2  10   7   57.43    5.14
  -2 -10   7   58.28    4.91
  -2  10   7   59.19    4.76
   2 -10  -7   63.92    4.20
   2  10  -7   71.87    5.02
  -2  10   7   61.71    3.55
   2  10  -7   56.70    4.56
  -2  10   6   33.69    2.76
  -2  10   6   35.06    3.89
   2  10  -6   31.70    3.81
   2 -10  -6   30.99    3.29
  -2 -10   6   26.83    3.90
  -2  10   6   25.93    3.92
   2  10  -6   36.70    3.69
  -2  10   5   36.41    2.84
  -2  10   5   35.61    4.01
   2  10  -5   34.01    3.84
   2 -10  -5   27.93    3.13
  -2 -10   5   28.13    3.73
  -2  10   5   35.06    4.39
   2  10  -5   33.94    3.53
  -2  10   4   26.43    2.56
  -2  10   4   21.65    3.52
   2  10  -4   27.37    3.73
   2 -10  -4   28.04    3.15
  -2 -10   4   23.90    3.94
  -2 -10   4   22.03    3.56
  -2  10   4   19.90    3.65
   2  10  -4   26.43    3.22
  -2  10   3    0.40    3.39
   2  10  -3    6.59    2.94
  -2  10   3   -0.67    2.77
  -2 -10   3    4.41    2.86
   2 -10  -3    3.79    2.24
  -2  10   3    3.44    1.83
   2  10  -3    3.90    2.49
  -2 -10   3   -0.34    2.55
  -2  10   2   37.95    4.46
  -2  10   2   36.49    3.88
   2 -10  -2   35.96    3.57
  -2 -10   2   33.54    4.17
   2  10  -2   39.21    4.22
  -2 -10   2   40.73    4.11
   2  10  -2   35.62    3.54
  -2  10   2   38.76    3.08
  -2  10   1   31.68    4.05
   2  10  -1   29.84    3.82
   2  10  -1   29.17    3.57
   2 -10  -1   25.08    3.31
  -2 -10   1   29.53    3.81
  -2  10   1   24.77    2.62
   2  10  -1   23.04    3.16
   2 -10  -1   22.99    3.66
   2  10   0   75.87    5.12
  -2 -10   0   78.37    5.43
   2  10   0   86.68    5.60
  -2  10   0   87.63    6.02
   2 -10   0   68.61    5.44
  -2  10   0   74.38    4.20
   2  10   0   76.17    4.83
   2  10   1   69.60    5.32
   2  10   1   75.59    5.10
  -2 -10  -1   70.48    5.27
  -2  10  -1   77.02    5.61
   2 -10   1   83.67    5.66
  -2  10  -1   70.85    4.18
   2  10   1   76.99    4.63
   2  10   2   46.54    4.25
   2  10   2   49.16    4.10
  -2 -10  -2   42.60    4.30
  -2  10  -2   51.55    4.79
   2 -10   2   40.85    4.38
  -2  10  -2   48.56    3.43
   2  10   2   46.02    3.78
   2  10   3   52.18    4.20
  -2  10  -3   36.46    4.26
   2  10   3   52.29    4.52
   2 -10   3   36.65    4.10
   2  10   3   45.23    3.65
  -2  10  -3   44.42    3.38
  -2 -10  -3   35.74    3.94
  -2 -10  -4    8.18    2.82
  -2  10  -4    1.54    3.07
   2  10   4    2.15    2.27
  -2  10  -4    4.91    2.07
   2  10   4   -0.36    2.59
   2 -10   4    1.54    2.52
   2  10   4    5.10    2.22
  -2  10  -5   27.87    3.75
  -2  10  -5   24.83    2.83
   2  10   5   22.26    3.13
  -2 -10  -5   25.28    3.49
   2  10   5   30.46    3.05
   2  10   5   22.89    3.71
   2 -10   5   30.90    4.09
   2  10   6   11.88    2.90
   2  10   6   13.69    2.50
   2 -10   6   15.04    3.46
   2  10   6   12.40    2.91
  -2  10  -6   23.34    3.59
   2  10   7   13.60    3.17
   2 -10   7   12.94    3.40
  -2  10  -7   12.40    3.49
   2  10   7   13.41    2.80
   2  10   7   13.57    2.58
  -2 -10  -8    5.99    2.41
   2 -10   8   -0.41    2.94
   2  10   8    7.23    2.95
  -2  10  -8    3.51    2.85
   2  10   8    2.13    2.28
   2  10   8    2.22    2.07
  -2 -10  -9   -2.57    2.33
   2  10   9    0.39    2.63
   2 -10   9   -0.42    3.02
  -2  10  -9   -1.18    2.73
   2  10   9    1.53    2.56
   2  10   9   -1.47    1.98
   2  10  10   14.72    2.55
  -2 -10 -10   15.01    3.00
  -2  10 -10   13.07    2.92
  -2  10 -10   17.43    3.60
   2  10  10   16.05    3.00
   2 -10  10   15.73    3.64
   2  10  10   13.32    3.19
   2  10  11   14.06    2.55
  -2 -10 -11   16.39    3.19
  -2  10 -11   16.01    3.04
  -2  10 -11   13.85    3.20
   2  10  11    8.40    2.75
   2 -10  11   16.56    3.33
   2  10  11   15.36    3.36
   2  10  12    0.25    2.18
  -2  10 -12   -0.93    2.57
  -2 -10 -12    1.39    2.70
  -2  10 -12    3.06    3.17
   2  10  12   -2.83    2.59
   2 -10  12    4.80    3.37
   2  10  12    2.40    2.92
   2 -10  13   42.75    4.90
  -2  10 -13   47.38    4.21
   2  10  13   60.20    4.63
   2  10  13   55.52    4.89
  -2 -10 -13   53.69    4.59
  -2  10 -13   45.68    4.53
   2  10  14    8.10    3.07
   2 -10  14    6.81    3.50
  -2  10 -14    9.90    3.56
  -2  10 -14   10.39    3.13
   2  10  14   16.28    3.27
  -2 -10 -14    9.09    3.11
   2  10  15   12.29    3.15
  -2 -10 -15    7.00    2.99
   2  10  15    9.08    3.43
  -2  10 -15    3.34    2.96
  -2 -12   9   -1.27    3.14
   2  12  -9   -2.82    2.92
  -2 -12   8    3.33    2.99
   2  12  -8    4.80    3.14
   2  12  -7   -3.20    3.07
  -2  12   7    1.40    3.22
  -2 -12   7    3.69    3.00
  -2 -12   7    2.57    3.42
  -2  12   7   -2.69    3.20
  -2 -12   6    7.76    3.16
  -2  12   6   13.08    3.95
   2  12  -6    8.47    3.43
   2 -12  -6    8.85    2.63
  -2 -12   6    5.01    3.50
  -2  12   6    8.96    3.22
  -2 -12   5    4.02    3.18
  -2  12   5    3.75    3.32
   2  12  -5    8.84    3.07
  -2 -12   5    5.32    3.48
   2 -12  -5    2.17    2.33
  -2  12   5    2.34    2.89
  -2 -12   4   15.19    3.53
   2  12  -4    8.06    3.36
  -2  12   4    7.41    3.66
   2 -12  -4   15.56    2.84
  -2 -12   4   11.69    3.64
  -2  12   4    8.96    3.26
   2  12  -3    2.01    2.83
  -2  12   3    9.21    3.68
   2 -12  -3    1.63    2.41
  -2 -12   3   -1.80    3.15
  -2  12   3    1.96    3.08
   2  12  -2    2.04    2.86
  -2  12   2    0.46    3.51
  -2 -12   2    0.44    3.25
   2 -12  -2   -0.33    2.37
  -2  12   2   -1.56    2.81
   2  12  -2    2.91    2.91
   2  12  -1   35.80    4.47
  -2  12   1   32.53    4.31
   2 -12  -1   34.87    3.70
  -2 -12   1   29.23    4.29
  -2  12   1   31.96    3.95
   2  12  -1   37.90    4.09
  -2  12   0   15.02    3.68
   2  12   0   14.47    3.57
  -2 -12   0   13.42    3.43
   2 -12   0   17.17    3.18
   2  12   0   10.52    3.21
   2 -12   1    6.85    3.41
   2  12   1    1.65    2.95
  -2  12  -1    2.26    3.09
  -2 -12  -1    4.69    3.05
   2 -12   1   10.16    3.04
   2  12   1   -3.62    3.01
   2 -12   2   -0.86    3.03
   2  12   2    5.02    3.09
  -2  12  -2    6.72    3.50
  -2 -12  -2    2.10    2.87
   2 -12   2    2.36    2.60
   2  12   2    3.98    2.80
  -2 -12  -3   -0.83    3.01
   2  12   3    1.08    2.74
   2 -12   3   -2.61    2.98
  -2  12  -3    0.25    1.97
  -2  12  -3   -0.45    3.10
   2  12   3   -1.69    2.70
   2  12   4   -0.85    3.10
   2 -12   4    0.44    3.06
   2  12   4    1.77    2.67
  -2 -12  -4    1.21    2.95
  -2  12  -4    1.35    3.50
  -2  12  -4    2.07    2.04
   2  12   5    6.71    2.78
  -2 -12  -5    8.83    3.32
  -2  12  -5    8.57    3.32
   2  12   5   14.07    3.56
   2 -12   5   11.91    3.43
  -2  12  -6   -0.45    3.20
   2  12   6   -0.70    2.84
   2  12   6    6.86    3.46
   2 -12   6   -1.35    3.17
   2  12   7   11.18    3.08
   2  12   7   12.95    3.41
   3  -1 -28    9.86    3.03
   3   1 -28    8.16    3.19
  -3  -1  28    5.00    3.34
   3   1 -28    6.13    2.76
  -3   1  27    6.33    2.92
  -3  -1  27    2.21    3.19
   3  -1 -27   10.88    2.93
   3   1 -27    4.35    2.51
   3   1 -27    2.74    2.99
   3  -1 -27    5.88    2.84
  -3   1  26   11.57    3.25
  -3  -1  26    6.03    3.16
   3  -1 -26   12.99    2.95
   3   1 -26    6.58    2.67
   3   1 -26   12.35    2.97
   3  -1 -26   13.13    2.87
   3  -1 -25   40.98    3.82
   3   1 -25   51.67    4.38
   3  -1 -25   44.43    3.94
   3   1 -25   42.16    3.77
  -3   1  25   37.38    4.05
  -3  -1  25   36.43    4.09
   3   1 -24    2.74    2.71
   3  -1 -24    1.69    2.40
   3   1 -24    1.93    2.26
   3  -1 -24    3.49    2.51
  -3   1  24    6.88    2.66
  -3  -1  24    1.60    2.59
   3  -1 -23  290.39   11.14
   3  -1 -23  287.62   11.01
   3   1 -23  293.38   11.35
   3   1 -23  288.89   11.00
  -3   1  23  304.85   11.50
  -3  -1  23  286.78   11.38
   3  -1 -22    9.90    2.52
   3   1 -22    8.62    2.90
   3   1 -22    7.79    2.61
   3  -1 -22    7.15    2.62
  -3   1  22   12.55    3.03
  -3  -1  22    9.49    2.80
   3  -1 -21  436.51   15.05
   3   1 -21  492.88   15.63
  -3   1  21  424.02   15.22
  -3  -1  21  461.25   15.47
   3   1 -21  424.43   14.96
   3  -1 -21  441.09   15.19
   3   1 -20  160.78    7.19
   3  -1 -20  148.61    6.62
  -3   1  20  156.86    7.03
  -3  -1  20  159.60    7.03
   3   1 -20  145.52    6.65
   3  -1 -20  165.10    6.91
   3  -1 -19    2.99    1.93
   3   1 -19    0.97    2.16
   3   1 -19    1.93    1.81
   3  -1 -19    0.90    1.80
  -3  -1  19    1.21    1.92
  -3   1  19   -0.47    1.92
   3  -1 -18  123.00    5.75
   3   1 -18  139.10    6.15
   3  -1 -18  138.24    5.81
   3   1 -18  121.77    5.60
  -3   1  18  121.50    5.79
  -3  -1  18  136.50    5.98
   3  -1 -17   60.20    3.61
   3   1 -17   66.65    3.95
   3  -1 -17   72.83    3.79
   3   1 -17   56.63    3.47
  -3   1  17   56.64    3.59
  -3  -1  17   65.36    3.99
   3  -1 -16  173.11    7.00
   3   1 -16  188.19    7.36
   3  -1 -16  189.01    6.97
   3   1 -16  180.32    6.98
  -3  -1  16  190.88    7.29
  -3   1  16  181.33    7.14
   3  -1 -15   59.75    3.37
   3   1 -15   60.81    3.66
   3  -1 -15   62.48    3.29
   3   1 -15   58.83    3.33
  -3  -1  15   60.44    3.46
  -3   1  15   61.10    3.47
   3  -1 -14   54.11    3.14
   3  -1 -14   56.72    3.10
   3   1 -14   61.20    3.11
   3   1 -14   58.19    3.40
  -3   1  14   53.87    3.20
  -3  -1  14   56.84    3.22
   3   1 -13    0.88    1.49
   3  -1 -13    0.27    1.19
   3   1 -13   -0.14    1.09
  -3   1  13    0.15    1.37
   3  -1 -13   -0.91    1.29
  -3  -1  13   -1.42    1.29
   3  -1 -12  279.45    9.47
   3   1 -12  286.60    9.83
   3  -1 -12  293.91    9.35
  -3  -1  12  279.94    9.51
   3   1 -12  281.55    9.31
  -3   1  12  284.76    9.44
   3   1 -11  317.13   10.28
  -3   1  11  322.66   10.43
   3  -1 -11  317.27   10.41
  -3  -1  11  322.17   10.47
   3  -1 -11  335.64   10.30
  -3   1  10   53.84    2.74
   3   1 -10   56.24    2.69
   3  -1 -10   53.43    2.75
  -3  -1  10   58.22    2.83
   3  -1 -10   60.20    2.65
  -3   1   9 1104.07   31.57
   3   1  -9 1088.22   31.42
   3  -1  -9 1100.42   31.59
  -3  -1   9 1093.99   31.56
   3  -1  -9 1074.03   31.38
  -3   1   8  538.33   15.62
   3   1  -8  522.13   15.45
   3  -1  -8  527.79   15.66
  -3  -1   8  511.59   15.57
   3  -1  -8  517.16   15.45
  -3   1   7  671.56   19.81
   3   1  -7  677.42   19.64
  -3  -1   7  689.30   19.75
   3  -1  -7  668.64   19.62
   3  -1  -7  689.31   19.89
   3   1  -6  429.77   12.80
  -3  -1   6  439.38   12.88
   3  -1  -6  445.40   12.83
  -3   1   6  445.21   13.03
   3  -1  -6  430.41   13.06
   3   1  -5 4459.96  124.31
  -3  -1   5 4460.59  124.37
   3  -1  -5 4382.78  124.65
  -3   1   5 4460.99  124.59
   3   1  -4 1826.93   50.88
  -3  -1   4 1789.74   50.94
   3  -1  -4 1814.56   51.30
  -3   1   4 1831.59   51.23
   3   1  -3 2933.70   20.83
   3  -1  -3 3063.48   18.34
  -3  -1   3 3102.45   21.51
  -3   1   3 3057.14   19.99
  -3   1   3 2964.82   19.61
  -3   1   2  681.65    5.78
   3   1  -2  572.09    5.99
  -3  -1   2  642.22    6.51
  -3   1   2  684.10    4.33
  -3  -1   2  665.91    6.81
   3   1  -2  648.72    6.88
   3   1  -1 4857.30   17.34
  -3   1   1 4801.64   13.98
   3   1  -1 4707.74   15.93
  -3   1   1 4837.06   10.79
   3   1   0  106.42    2.62
  -3   1   0  109.21    1.98
   3  -1   0   -0.58    0.86
   3   1   0  106.54    2.90
  -3   1   0  105.59    2.36
  -3  -1   0  111.53    1.60
   3   1   0   -0.11    0.85
   3  -1   0   -0.80    1.05
   3   1   1    0.17    0.91
  -3   1  -1    0.78    0.65
   3  -1   1    0.92    0.55
  -3   1  -1   -0.14    0.80
   3   1   1   -0.04    0.46
  -3  -1  -1    0.40    0.50
   3   1   1   -0.10    1.15
   3  -1   1    1.69    0.73
  -3   1  -2   29.46    1.69
   3   1   2   29.62    1.79
   3  -1   2   32.26    1.78
  -3   1  -2   29.56    1.53
   3  -1   2   33.66    1.61
   3   1   2   30.52    1.42
  -3  -1  -2   34.08    1.48
   3   1   3  423.43   12.74
  -3   1  -3  432.88   12.59
   3  -1   3  439.38   12.56
  -3  -1  -3  403.18   12.43
   3   1   3  411.20   12.40
  -3   1  -3  414.57   12.67
   3  -1   3  429.38   12.81
  -3   1  -4  113.16    3.96
   3  -1   4  103.79    3.92
  -3  -1  -4  110.56    3.84
   3   1   4   99.36    3.78
  -3   1  -4  103.88    4.01
   3  -1   4  109.72    4.10
  -3   1  -5  982.33   27.52
   3  -1   5  961.07   27.47
  -3  -1  -5  960.92   27.35
  -3   1  -5  934.28   27.55
   3   1   5  898.80   27.34
   3  -1   5  949.04   27.65
   3  -1   6  292.77    9.36
  -3   1  -6  292.84    9.38
  -3  -1  -6  291.00    9.27
   3   1   6  280.47    9.25
  -3   1  -6  290.83    9.41
   3  -1   6  310.43    9.61
   3  -1   7  772.26   22.79
  -3   1  -7  793.31   22.84
  -3  -1  -7  746.20   22.65
   3   1   7  792.18   22.69
  -3   1  -7  765.09   22.82
   3  -1   7  736.67   22.94
   3  -1   8   61.81    3.25
  -3   1  -8   55.75    3.03
  -3  -1  -8   57.19    2.91
   3   1   8   54.79    2.98
  -3   1  -8   46.52    2.90
   3  -1   8   62.35    3.31
   3  -1   9 2285.92   64.12
  -3   1  -9 2193.38   64.09
  -3  -1  -9 2272.88   63.97
  -3   1  -9 2225.81   64.10
   3   1   9 2247.75   64.03
   3  -1   9 2216.39   64.32
   3  -1  10  139.22    5.77
  -3   1 -10  141.53    5.72
  -3   1 -10  143.56    5.58
   3   1  10  138.20    5.62
  -3  -1 -10  143.25    5.54
   3  -1  10  142.58    5.89
  -3  -1 -11 1172.64   33.68
   3  -1  11 1126.53   33.70
   3   1  11 1138.78   33.72
  -3   1 -11 1163.30   33.72
   3  -1  11 1100.58   33.97
   3  -1  12    8.08    2.07
   3   1  12    9.71    2.02
  -3   1 -12    7.12    1.87
  -3  -1 -12    6.56    1.68
   3  -1  12   12.20    2.15
   3  -1  13  144.09    5.96
  -3  -1 -13  133.93    5.96
  -3  -1 -13  136.14    5.80
  -3   1 -13  136.93    5.82
   3   1  13  135.06    5.89
   3  -1  13  137.74    6.09
   3  -1  14   21.93    2.72
  -3  -1 -14   26.08    2.64
   3   1  14   28.01    2.79
  -3  -1 -14   21.94    2.37
  -3   1 -14   19.80    2.29
   3  -1  14   23.81    2.67
   3  -1  15  266.15    9.72
  -3  -1 -15  273.39    9.95
  -3  -1 -15  264.04    9.53
  -3   1 -15  248.77    9.50
   3   1  15  252.63    9.67
   3  -1  15  261.61   10.00
   3   1  16    7.30    2.40
   3  -1  16    7.24    2.20
   3  -1  16    7.49    2.45
  -3  -1 -16   11.98    2.56
   3   1  16   12.00    2.49
  -3  -1 -16   12.00    2.31
  -3   1 -16    8.08    2.02
   3   1  17  116.88    5.92
   3  -1  17  119.96    6.21
  -3  -1 -17  123.96    6.24
  -3   1 -17  123.00    5.90
  -3  -1 -17  130.71    5.96
   3   1  17  124.08    6.18
   3   1  18  226.05    9.01
  -3  -1 -18  219.56    9.18
   3  -1  18  214.93    9.28
   3   1  18  226.75    9.26
  -3  -1 -18  234.71    8.99
  -3   1 -18  223.68    8.89
  -3  -1 -19    5.08    2.40
   3   1  19    5.41    2.49
  -3   1 -19    5.39    2.35
  -3  -1 -19    4.40    2.16
   3  -1  19    4.10    2.76
   3   1  19    5.69    2.74
   3  -1  20    6.60    2.51
  -3  -1 -20    6.78    2.40
  -3   1 -20    9.94    2.46
  -3  -1 -20    6.57    2.63
   3   1  20    7.45    2.66
   3  -1  21    7.95    2.77
  -3   1 -21    6.76    2.37
  -3  -1 -21    9.07    2.58
  -3  -1 -21    7.22    2.74
   3   1  21    2.79    2.55
   3  -1  22   21.25    3.57
  -3   1 -22   34.80    3.57
  -3  -1 -22   28.98    3.54
  -3  -1 -22   22.30    3.43
   3   1  22   29.79    3.81
   3  -1  23    8.96    2.92
   3   1  23    6.08    2.81
  -3  -1 -23   11.04    2.91
  -3  -1 -23   11.71    2.88
  -3   1 -23   10.38    2.97
  -3  -1 -24    8.66    2.57
   3   1  24    8.50    3.33
  -3   1 -24   11.10    2.68
  -3  -1 -24    9.29    3.00
  -3   1 -24   11.47    2.96
   3  -1  24   14.73    3.67
  -3   1 -25    1.16    2.77
  -3  -1 -25    1.93    2.69
   3  -3 -27    3.16    2.50
  -3  -3  27    2.36    2.96
   3   3 -27    5.50    3.00
  -3   3  27   10.40    3.32
   3   3 -27    2.18    2.45
   3  -3 -26    0.60    2.26
   3  -3 -26    0.69    2.40
  -3  -3  26   -0.38    2.71
   3   3 -26    1.43    2.98
  -3   3  26   -2.00    2.75
   3   3 -26    0.60    2.48
   3  -3 -25    0.87    2.25
   3  -3 -25    0.33    2.56
  -3  -3  25    2.90    2.87
   3   3 -25    3.12    3.03
  -3   3  25    3.82    2.77
   3   3 -25    0.87    2.42
   3  -3 -24   12.62    2.61
   3  -3 -24   18.64    3.18
  -3  -3  24   13.51    3.24
   3   3 -24   18.13    3.35
  -3   3  24   23.13    3.35
   3   3 -24   18.75    2.77
   3  -3 -23    1.04    2.15
   3  -3 -23   -0.62    2.62
  -3  -3  23    1.99    2.59
   3   3 -23   -0.98    2.56
  -3   3  23    1.46    2.32
   3   3 -23   -2.38    2.45
   3  -3 -22    1.23    2.06
   3  -3 -22   -0.59    2.34
  -3  -3  22   -1.59    2.38
   3   3 -22   -0.32    2.88
  -3   3  22    0.28    2.15
   3   3 -22   -0.25    2.24
   3   3 -21   21.99    3.39
  -3  -3  21   16.95    2.90
   3  -3 -21   15.59    3.05
  -3   3  21   16.82    2.75
   3   3 -21   15.66    2.68
   3  -3 -21   15.81    2.48
   3   3 -20    1.76    2.63
   3  -3 -20    2.45    2.39
  -3  -3  20    2.01    2.47
  -3   3  20   -1.78    2.35
   3   3 -20    0.47    2.11
   3  -3 -20    1.97    2.01
   3   3 -19  281.08   10.83
   3  -3 -19  278.97   10.60
  -3  -3  19  290.49   10.83
   3   3 -19  289.26   10.31
  -3   3  19  268.07   10.38
   3  -3 -19  274.41   10.02
   3   3 -18    3.25    2.03
  -3   3  18   -0.20    1.78
  -3  -3  18    1.81    1.98
   3  -3 -18    0.25    1.96
  -3   3  18    0.45    1.86
   3   3 -18    2.77    1.91
   3  -3 -18   -0.96    1.74
  -3   3  17   -1.08    1.55
   3   3 -17    4.44    2.26
   3  -3 -17    0.24    1.76
  -3  -3  17    2.19    1.83
   3   3 -17    1.81    1.88
  -3   3  17   -0.64    1.67
   3  -3 -17    0.89    1.52
   3  -3 -16   61.40    3.41
  -3   3  16   66.34    3.52
   3   3 -16   65.74    4.21
   3  -3 -16   69.98    3.94
  -3  -3  16   66.53    4.12
   3   3 -16   62.61    3.64
  -3   3  16   61.75    3.76
   3  -3 -15    5.28    1.39
   3  -3 -15    9.04    1.91
  -3  -3  15    5.81    1.80
   3   3 -15    9.06    2.13
  -3   3  15    6.97    1.57
   3   3 -15    6.07    1.68
  -3   3  15    8.36    1.77
   3  -3 -14    1.51    1.15
  -3   3  14    2.76    1.32
   3  -3 -14    4.71    1.68
  -3  -3  14    5.26    1.69
  -3   3  14    4.98    1.82
   3   3 -14    3.39    1.49
  -3   3  13   62.42    3.07
   3  -3 -13   60.16    3.49
   3  -3 -13   57.31    2.90
  -3   3  13   63.76    3.45
   3   3 -13   61.12    3.30
  -3  -3  13   59.26    3.49
  -3   3  12  247.76    8.31
   3  -3 -12  263.59    9.11
   3  -3 -12  245.74    8.30
  -3   3  12  264.58    8.92
   3   3 -12  257.26    8.73
  -3  -3  12  249.22    8.95
  -3  -3  11  443.22   14.18
  -3   3  11  447.44   13.47
   3  -3 -11  443.02   14.29
   3  -3 -11  447.58   13.46
  -3   3  11  437.89   14.05
   3   3 -11  432.02   13.91
  -3   3  10   14.88    1.44
   3  -3 -10   13.14    1.97
   3  -3 -10   15.50    1.31
  -3  -3  10   12.81    1.82
   3   3 -10   17.45    1.68
  -3   3  10   17.81    1.83
   3  -3  -9    3.78    0.89
  -3   3   9    5.67    1.02
   3  -3  -9    6.12    1.54
  -3  -3   9    4.97    1.44
  -3   3   9    5.00    1.42
   3   3  -9    4.98    1.22
  -3   3   8  147.37    4.99
   3  -3  -8  162.55    5.96
  -3   3   8  155.59    5.79
  -3   3   8  155.23    4.82
  -3  -3   8  165.96    5.79
   3   3  -8  161.32    5.54
   3  -3  -8  146.56    4.99
  -3   3   7   33.89    1.53
   3  -3  -7   35.13    2.45
  -3   3   7   40.83    2.38
  -3   3   7   35.47    1.38
  -3  -3   7   36.58    2.30
   3  -3  -7   31.27    1.55
   3   3  -7   31.84    2.05
   3   3  -6 1527.29   43.15
  -3   3   6 1530.80   43.57
   3  -3  -6 1503.00   42.52
  -3   3   6 1513.15   42.46
  -3  -3   6 1480.35   43.29
   3   3  -5  905.27   26.65
  -3   3   5  934.53   27.02
  -3   3   5  918.97   25.82
  -3   3   5  962.34   27.25
   3  -3  -5  912.83   25.87
  -3  -3   5  896.38   26.68
  -3   3   4  237.00    8.12
  -3   3   4  251.41    8.35
  -3  -3   4  240.61    7.81
   3   3  -4  243.54    7.79
  -3   3   3  345.81   11.13
  -3  -3   3  333.22   10.58
   3   3  -3  342.97   10.53
   3  -3  -3  357.02   11.09
  -3   3   2    7.24    1.42
  -3  -3   2    6.30    1.07
   3  -3  -2    6.37    1.48
   3   3  -2    8.16    1.12
  -3   3   1  599.99   17.30
   3   3  -1  624.51   17.97
  -3   3   1  595.02   18.44
   3  -3  -1  624.55   18.46
   3   3   0  860.95   24.52
  -3   3   0  828.52   25.10
   3  -3   0  849.59   25.14
   3   3   0  866.51   24.67
  -3   3   0  835.06   24.12
   3  -3   1   90.93    3.92
   3   3   1   88.57    3.48
  -3   3  -1   84.57    3.07
   3   3   1   90.73    3.34
  -3   3  -1   85.48    3.84
  -3  -3  -1   86.40    4.09
  -3  -3  -1   80.61    3.81
  -3  -3  -2    1.44    1.12
   3   3   2   -0.60    0.99
  -3  -3  -2   -0.87    0.87
   3  -3   2    0.44    1.36
  -3   3  -2    0.71    1.19
  -3   3  -2   -0.07    0.86
  -3  -3  -2   -0.83    1.40
  -3  -3  -3  186.46    6.41
   3   3   3  188.40    6.25
  -3   3  -3  184.91    6.19
   3  -3   3  184.81    6.88
  -3   3  -3  191.66    6.87
   3   3   3  197.13    7.01
  -3  -3  -3  190.99    6.86
  -3   3  -4   61.42    3.31
  -3   3  -4   59.68    2.76
  -3  -3  -4   63.57    2.91
   3   3   4   64.89    2.74
   3  -3   4   58.86    3.32
  -3  -3  -4   58.28    3.17
   3   3   4   60.68    3.29
   3   3   5   77.01    3.61
  -3   3  -5   74.55    3.67
  -3   3  -5   79.70    3.43
  -3  -3  -5   78.58    3.43
   3  -3   5   80.79    3.95
   3   3   5   81.40    3.35
   3   3   5   79.61    3.88
  -3  -3  -5   77.24    3.77
   3   3   6   95.57    4.23
  -3   3  -6  101.26    4.17
  -3   3  -6   99.17    4.45
  -3  -3  -6  101.39    4.22
   3  -3   6  102.65    4.67
   3   3   6  102.75    4.08
   3   3   6  101.56    4.59
  -3  -3  -6  102.68    4.59
  -3   3  -7  316.71   10.53
  -3  -3  -7  295.37   10.11
   3   3   7  308.85   10.03
   3  -3   7  321.42   10.75
  -3   3  -7  302.46   10.07
   3   3   7  317.83   10.22
  -3  -3  -7  310.64   10.52
  -3   3  -8  723.10   22.44
  -3  -3  -8  724.41   22.25
   3  -3   8  748.39   22.85
  -3   3  -8  718.41   22.14
   3   3   8  741.51   22.24
   3   3   8  757.89   22.10
  -3  -3  -8  749.78   22.66
   3   3   9   14.51    1.79
  -3  -3  -9   11.76    2.03
  -3   3  -9   15.57    1.94
   3   3   9   13.99    1.73
   3  -3   9   16.53    2.35
  -3   3  -9   14.42    1.99
  -3  -3  -9   12.17    1.82
   3   3  10  543.42   16.27
  -3   3 -10  507.11   16.24
   3  -3  10  515.52   16.84
  -3  -3 -10  487.86   16.22
  -3   3 -10  514.63   16.47
   3   3  10  522.45   16.11
  -3  -3 -10  515.84   16.59
  -3  -3 -11    3.46    1.80
   3   3  11    4.63    1.58
  -3   3 -11    2.41    1.59
   3   3  11    3.28    1.63
   3  -3  11    4.82    1.96
  -3  -3 -11    3.15    1.65
  -3   3 -11    5.64    1.82
  -3   3 -12    4.37    1.72
   3   3  12    1.80    1.67
   3  -3  12    4.06    2.03
   3   3  12    4.24    1.60
  -3  -3 -12    4.56    1.88
  -3  -3 -12    3.75    1.66
   3   3  13   15.12    2.06
  -3   3 -13   17.23    2.40
   3   3  13   16.79    2.29
   3  -3  13   13.83    2.41
  -3  -3 -13   14.42    2.19
  -3  -3 -13   17.04    2.45
   3  -3  14  175.46    8.01
   3   3  14  200.11    7.60
  -3  -3 -14  187.52    7.56
  -3   3 -14  189.36    7.64
   3   3  14  188.05    7.45
  -3  -3 -14  179.56    7.75
   3  -3  15  281.46   11.40
   3   3  15  310.77   10.96
  -3  -3 -15  315.39   11.11
   3   3  15  310.64   10.85
  -3   3 -15  303.63   11.13
  -3  -3 -15  302.63   11.35
   3  -3  16   96.77    5.80
   3   3  16  112.49    5.51
  -3  -3 -16  102.36    5.43
   3   3  16  101.19    5.20
  -3   3 -16   98.07    5.56
  -3  -3 -16  116.03    5.91
   3  -3  17   90.21    5.58
   3   3  17   88.66    5.13
  -3  -3 -17   78.35    4.96
   3   3  17   91.03    5.05
  -3   3 -17   93.77    5.37
  -3  -3 -17   99.95    5.54
   3  -3  18  121.89    6.66
  -3  -3 -18  124.67    6.12
  -3   3 -18  119.62    6.23
   3   3  18  119.36    5.94
   3   3  18  117.89    6.02
  -3  -3 -18  114.62    6.39
   3   3  19    8.29    2.69
  -3   3 -19    7.43    2.75
  -3  -3 -19    9.63    2.41
   3  -3  19    5.22    2.76
   3   3  19    5.32    2.69
  -3  -3 -19   14.99    2.98
   3  -3  20   55.32    4.57
   3   3  20   37.74    3.89
  -3  -3 -20   49.95    4.10
  -3  -3 -20   46.30    4.23
  -3   3 -20   47.72    4.19
  -3  -3 -21   10.42    2.97
   3  -3  21   12.40    2.91
  -3   3 -21   15.68    3.16
  -3  -3 -21   13.58    3.06
   3   3  21   13.31    3.00
  -3  -3 -22   11.92    3.21
   3  -3  22   17.92    3.50
  -3   3 -22   10.62    2.95
  -3  -3 -22   16.99    3.15
   3   3  22   12.98    3.16
  -3  -3 -23   12.82    3.08
   3  -3  23    6.45    3.42
  -3   3 -23   14.30    3.15
  -3  -3 -23   13.63    3.07
   3   3  23   15.74    3.12
   3   3  24   10.71    3.18
   3  -3  24   18.06    3.79
  -3  -3 -24   15.26    3.42
  -3  -3 -24   15.86    3.00
   3  -5 -25   -3.01    3.16
   3  -5 -25    0.88    2.46
  -3   5  25    4.65    2.86
   3   5 -25   -2.42    2.84
  -3  -5  25    2.03    3.16
   3   5 -25    1.15    3.25
   3  -5 -24  218.64    9.78
  -3  -5  24  201.16    9.78
  -3   5  24  198.96    9.12
   3   5 -24  222.88    9.11
   3   5 -24  203.97    9.73
   3  -5 -24  203.35    8.77
   3   5 -23    3.99    3.22
  -3   5  23    5.71    2.33
   3   5 -23    6.54    2.65
  -3   5  23    0.92    2.51
   3  -5 -23    9.25    3.11
   3  -5 -23    6.98    2.57
  -3  -5  23    5.65    3.07
   3   5 -22   14.07    3.32
  -3   5  22   18.04    2.77
   3  -5 -22   11.36    2.90
  -3   5  22   10.04    2.90
   3   5 -22   19.20    2.98
  -3  -5  22   18.13    3.55
   3  -5 -22   20.18    2.65
  -3  -5  21  153.33    7.66
   3   5 -21  137.06    7.49
  -3   5  21  152.05    6.53
   3  -5 -21  142.37    7.43
   3   5 -21  156.59    7.01
  -3   5  21  137.09    6.90
   3  -5 -21  155.92    6.74
   3  -5 -20   16.78    2.52
   3   5 -20   10.94    3.03
  -3   5  20   11.39    2.38
   3  -5 -20   20.03    3.17
  -3   5  20   15.06    2.81
  -3  -5  20   14.35    3.35
   3   5 -20   14.55    2.84
  -3   5  19   75.31    4.12
   3  -5 -19   69.62    4.83
   3   5 -19   72.39    4.45
  -3  -5  19   66.59    4.93
  -3   5  19   78.54    4.84
   3  -5 -19   74.78    4.23
  -3   5  18   14.11    2.18
   3  -5 -18   16.04    2.99
   3  -5 -18   12.85    2.16
  -3  -5  18   20.49    3.06
  -3   5  18   20.05    2.97
   3   5 -18   18.72    2.67
  -3   5  17    3.45    2.15
   3  -5 -17    4.21    1.85
  -3   5  17    3.04    1.82
   3  -5 -17    1.76    2.22
  -3   5  17    5.50    1.48
  -3  -5  17    5.85    2.43
   3   5 -17    6.98    2.20
  -3  -5  16   23.81    3.04
   3  -5 -16   21.42    2.26
  -3   5  16   28.80    2.46
   3  -5 -16   32.72    3.27
  -3   5  16   27.34    2.08
  -3   5  16   24.89    2.80
   3   5 -16   28.83    2.88
   3   5 -15   84.83    4.77
  -3   5  15  104.41    4.44
   3  -5 -15   92.04    5.18
  -3  -5  15  109.37    5.46
  -3   5  15   96.23    5.01
   3  -5 -15   99.71    4.50
  -3   5  15   93.54    4.16
   3   5 -14   90.29    4.47
  -3   5  14   87.13    3.83
   3  -5 -14   83.69    4.73
  -3  -5  14   78.21    4.68
  -3   5  14   81.03    4.51
   3  -5 -14   81.84    3.92
  -3   5  14   79.46    3.62
  -3   5  13  137.61    5.23
  -3  -5  13  143.07    6.45
  -3   5  13  145.86    6.32
   3  -5 -13  136.75    6.38
   3  -5 -13  142.92    5.57
   3   5 -13  146.75    6.05
  -3   5  13  149.99    5.40
   3   5 -12   73.53    3.83
  -3   5  12   61.08    3.80
   3  -5 -12   61.65    3.91
  -3   5  12   65.21    3.01
  -3  -5  12   66.16    3.91
   3  -5 -12   65.73    3.20
  -3   5  12   58.51    2.87
  -3   5  11   50.27    2.47
  -3   5  11   51.98    3.48
   3  -5 -11   56.72    3.65
   3   5 -11   47.05    3.22
  -3  -5  11   58.30    3.60
  -3   5  11   49.99    2.48
   3  -5 -11   49.74    2.68
  -3   5  10  328.78   10.31
   3   5 -10  347.78   11.40
  -3   5  10  349.02   11.62
  -3   5  10  330.96   10.39
  -3  -5  10  327.53   11.55
   3  -5 -10  335.14   10.57
  -3   5   9   14.03    1.23
  -3   5   9   14.26    2.39
   3  -5  -9   17.39    1.50
   3   5  -9   18.29    2.07
  -3   5   9   15.03    2.07
  -3  -5   9    8.43    1.88
   3   5  -8   78.37    3.76
  -3   5   8   65.89    4.23
  -3   5   8   75.15    4.00
   3  -5  -8   61.44    2.91
  -3  -5   8   81.51    3.93
  -3   5   8   70.72    2.77
   3   5  -7   32.17    2.49
   3  -5  -7   26.52    1.68
  -3   5   7   27.43    2.54
  -3  -5   7   29.36    2.51
  -3   5   7   26.63    1.55
  -3   5   7   28.28    2.69
   3  -5  -6 1674.71   46.62
   3   5  -6 1650.51   47.58
  -3   5   6 1626.71   47.90
  -3   5   6 1692.05   48.24
  -3  -5   6 1622.24   47.63
  -3   5   6 1618.05   46.37
   3  -5  -6 1626.39   46.49
   3  -5  -5  825.31   24.17
   3   5  -5  839.51   24.99
  -3   5   5  834.90   25.32
   3   5  -5  829.84   25.33
  -3   5   5  850.37   23.87
  -3   5   5  814.98   25.68
  -3  -5   5  788.38   24.99
   3   5  -4  973.81   30.19
   3  -5  -4 1003.09   29.55
  -3  -5   4 1028.44   30.29
   3   5  -4 1047.46   30.65
  -3   5   4 1039.32   29.18
  -3  -5   3 1437.40   43.82
   3   5  -3 1506.80   43.93
   3  -5  -3 1549.38   44.42
  -3   5   3 1529.36   42.90
   3   5  -3 1520.52   44.26
   3  -5  -2  510.21   16.40
  -3  -5   2  516.84   15.89
  -3  -5   2  530.64   16.79
   3   5  -2  489.36   16.10
  -3   5   2  507.52   15.01
   3   5  -2  495.76   15.93
  -3  -5   1    2.45    1.82
   3   5  -1    1.78    1.57
   3  -5  -1    0.21    1.71
  -3  -5   1    3.09    1.48
   3   5  -1    1.64    1.36
  -3   5   1    4.11    0.95
  -3  -5   0  169.24    6.84
   3  -5   0  153.56    6.55
   3   5   0  151.81    6.21
   3   5   0  168.05    6.45
  -3  -5   0  165.38    6.54
   3   5   0  162.57    6.11
  -3  -5  -1   85.07    4.49
   3   5   1   73.49    3.65
   3  -5   1   75.95    4.26
   3   5   1   83.70    3.99
   3   5   1   77.62    3.95
  -3  -5  -1   88.79    4.24
  -3  -5  -2   25.94    2.66
   3  -5   2   23.57    2.54
   3   5   2   30.38    2.22
   3   5   2   30.75    2.50
   3   5   2   31.22    2.53
  -3  -5  -2   26.74    2.42
   3   5   3   42.99    3.17
  -3  -5  -3   39.78    3.16
   3   5   3   41.86    2.67
   3  -5   3   36.23    2.94
   3   5   3   35.82    2.74
  -3  -5  -3   48.54    3.18
   3   5   3   42.03    2.86
   3   5   4   10.28    1.99
   3   5   4    7.13    1.45
   3   5   4    8.18    1.65
   3  -5   4    5.06    1.84
  -3  -5  -4    9.40    1.84
   3   5   4    6.71    1.73
  -3   5  -4    5.31    1.29
  -3   5  -5   58.47    3.07
  -3  -5  -5   59.16    3.35
   3   5   5   66.64    3.39
   3   5   5   63.24    3.47
   3  -5   5   58.77    3.86
   3   5   5   65.33    3.79
  -3  -5  -5   60.48    3.71
  -3   5  -6  404.93   13.13
   3   5   6  424.65   13.33
  -3  -5  -6  402.00   13.51
   3   5   6  426.31   13.55
   3  -5   6  400.31   14.05
   3   5   6  409.64   13.84
  -3  -5  -6  421.98   13.95
  -3  -5  -7   21.07    2.42
   3   5   7   14.74    2.04
  -3   5  -7   20.27    2.13
  -3  -5  -7   14.83    2.12
   3   5   7   20.12    2.12
   3   5   7   18.46    2.39
   3  -5   7   17.23    2.54
  -3  -5  -8  102.47    5.11
  -3   5  -8  102.06    4.65
  -3  -5  -8  102.32    4.93
   3  -5   8  108.48    5.41
   3   5   8  101.49    4.65
   3   5   8  102.43    5.08
   3   5   8  100.94    4.73
   3   5   9   24.25    2.41
  -3   5  -9   24.63    2.46
  -3  -5  -9   23.63    2.59
  -3  -5  -9   25.44    2.70
   3   5   9   30.67    2.48
   3   5   9   27.00    2.67
   3  -5   9   25.75    2.91
  -3  -5 -10    7.56    2.07
   3   5  10    9.51    1.88
  -3   5 -10    9.53    2.06
  -3  -5 -10   13.62    2.24
   3   5  10    9.95    2.04
   3  -5  10    7.53    2.32
   3   5  10    9.03    1.96
   3   5  11   32.56    2.80
  -3   5 -11   36.38    2.92
  -3  -5 -11   37.47    3.07
  -3  -5 -11   30.27    3.04
   3   5  11   37.91    2.89
   3   5  11   30.10    2.95
   3  -5  11   35.02    3.38
   3   5  12    8.74    1.89
  -3  -5 -12    3.83    2.14
   3   5  12    6.46    1.99
  -3   5 -12   10.04    2.32
  -3  -5 -12    8.14    2.26
   3  -5  12    6.67    2.51
   3   5  12    4.81    1.96
   3   5  13   87.03    4.92
   3   5  13   89.92    4.72
   3  -5  13   82.91    5.41
  -3  -5 -13  102.60    5.24
   3   5  13   97.27    4.81
  -3   5 -13   86.70    4.89
  -3  -5 -13   85.56    5.20
  -3  -5 -14  185.37    7.90
   3   5  14  176.54    7.47
  -3   5 -14  183.00    7.74
   3   5  14  186.75    7.45
  -3  -5 -14  180.07    8.02
   3   5  14  179.49    7.82
   3   5  15   17.61    2.82
   3   5  15   15.18    2.50
  -3   5 -15   15.77    2.99
   3   5  15   15.91    2.67
  -3  -5 -15   10.94    2.77
  -3  -5 -15   13.66    2.83
  -3  -5 -16  176.30    8.23
   3   5  16  202.10    8.16
  -3  -5 -16  185.31    8.54
   3   5  16  191.43    8.25
  -3   5 -16  190.99    8.23
   3   5  16  198.62    7.89
  -3  -5 -17   30.09    3.65
   3   5  17   32.66    3.57
  -3  -5 -17   34.09    3.69
   3   5  17   31.46    3.15
  -3   5 -17   22.17    3.36
   3   5  18   63.51    4.37
  -3  -5 -18   55.40    4.67
  -3  -5 -18   63.62    4.60
  -3   5 -18   59.77    4.59
   3   5  18   50.98    3.98
  -3  -5 -19   15.13    3.09
  -3  -5 -19   14.96    3.02
  -3   5 -19   14.67    3.02
   3   5  19   18.66    2.91
  -3  -5 -20    6.20    2.59
  -3  -5 -20    8.09    2.80
   3   5  20    6.32    2.47
  -3   5 -20    9.81    2.73
  -3  -5 -21    1.13    2.77
  -3  -5 -21    2.79    2.73
   3   5  21    2.80    2.57
  -3   5 -21    4.10    2.53
  -3  -5 -22    0.78    2.80
  -3  -5 -22    3.24    2.86
  -3   5 -22   -2.11    2.82
   3   5  22   -2.26    2.72
  -3   5 -23   20.77    3.48
  -3  -5 -23   12.87    3.31
   3  -7 -23    0.28    2.24
   3   7 -23    0.61    2.50
  -3  -7  23   -0.83    3.23
  -3   7  22    9.62    2.48
   3  -7 -22    2.77    2.78
   3   7 -22    3.31    2.59
   3  -7 -22    6.87    2.34
  -3   7  22    8.13    3.04
  -3  -7  22    1.60    3.11
  -3   7  21    8.08    2.35
   3  -7 -21   14.17    3.40
   3   7 -21   14.59    2.81
   3  -7 -21    6.36    2.35
  -3   7  21   10.13    2.89
  -3  -7  21    1.55    2.99
  -3   7  20    0.31    2.30
   3  -7 -20   -1.51    2.22
   3   7 -20   -0.29    2.48
  -3   7  20    0.81    1.84
   3  -7 -20   -1.86    2.92
  -3  -7  20    1.12    2.62
  -3   7  20    3.15    1.63
  -3   7  19   34.07    2.76
  -3   7  19   48.05    4.13
  -3  -7  19   58.64    4.68
  -3   7  19   52.97    3.45
   3  -7 -19   43.26    4.23
   3   7 -19   48.97    4.01
   3  -7 -19   45.93    3.58
  -3   7  18   46.52    3.10
  -3   7  18   53.43    4.28
  -3  -7  18   55.54    4.61
  -3   7  18   47.15    3.34
   3  -7 -18   56.89    4.61
   3   7 -18   50.03    4.09
   3  -7 -18   52.26    3.62
  -3   7  17  117.98    5.39
  -3   7  17  144.32    6.80
  -3   7  17  136.78    5.73
   3  -7 -17  136.82    7.17
   3  -7 -17  133.32    5.98
   3   7 -17  137.74    6.59
  -3  -7  17  144.79    7.29
  -3  -7  16   36.02    4.01
  -3   7  16   38.45    2.65
   3  -7 -16   43.89    3.08
  -3   7  16   31.68    2.67
   3   7 -16   41.38    3.53
  -3  -7  15   41.92    3.99
  -3   7  15   47.17    2.89
   3  -7 -15   43.89    3.02
   3   7 -15   41.64    3.55
  -3  -7  14   45.25    3.94
  -3   7  14   45.60    2.76
   3  -7 -14   44.01    3.01
   3   7 -14   38.88    3.44
  -3  -7  13   55.56    4.34
  -3   7  13   60.06    3.13
   3  -7 -13   69.39    3.52
   3   7 -13   69.58    4.25
  -3  -7  12   27.69    3.26
   3   7 -12   23.78    2.89
  -3   7  12   28.05    2.01
   3  -7 -12   23.49    2.15
  -3  -7  11   77.91    4.97
  -3   7  11   87.61    3.65
   3  -7 -11   88.22    4.00
   3   7 -11   84.22    4.71
   3  -7 -10   25.85    2.17
   3   7 -10   36.45    3.13
  -3  -7  10   27.63    3.13
  -3   7  10   33.87    2.11
  -3   7   9   66.42    2.98
  -3  -7   9   64.76    4.25
   3   7  -9   61.29    4.04
   3  -7  -9   65.06    3.22
  -3  -7   8  222.64    8.94
  -3   7   8  225.47    7.42
   3   7  -8  228.84    8.88
   3  -7  -7   84.02    3.84
   3   7  -7   83.83    4.73
  -3  -7   7   91.66    4.93
   3   7  -7   88.98    4.89
  -3   7   7   82.49    3.47
   3  -7  -6   31.65    2.29
   3   7  -6   35.85    3.12
   3   7  -6   29.05    3.01
  -3  -7   6   29.69    3.03
  -3   7   6   29.42    1.99
   3  -7  -5  124.85    5.16
   3   7  -5  130.17    5.96
  -3  -7   5  130.91    6.00
  -3   7   5  129.44    4.78
   3   7  -5  128.57    6.07
   3   7  -4   58.13    3.86
  -3  -7   4   56.19    3.66
   3  -7  -4   51.72    3.02
  -3   7   4   49.13    2.60
   3   7  -4   51.39    3.73
   3   7  -3   14.77    2.40
   3  -7  -3   15.60    2.56
  -3  -7   3   15.61    2.29
   3   7  -3   12.20    2.31
  -3   7   3   13.13    1.58
  -3  -7   3   18.51    2.91
   3   7  -2   17.12    2.43
  -3  -7   2   11.18    2.16
  -3  -7   2   22.24    2.94
  -3   7   2   17.01    1.65
   3   7  -2   20.96    2.55
  -3   7   1   26.29    2.01
   3   7  -1   31.29    2.78
  -3  -7   1   25.13    2.98
   3   7  -1   32.32    2.99
   3   7   0   34.70    2.88
   3   7   0   33.92    2.96
  -3  -7   0   24.20    3.10
   3   7   0   34.40    2.96
  -3   7   0   33.85    2.28
   3   7   1   20.68    2.52
   3   7   1   18.04    2.36
  -3  -7  -1   16.00    2.64
   3   7   1   15.17    2.13
   3   7   2   91.44    4.91
   3   7   2   80.66    4.57
  -3  -7  -2   92.80    4.93
  -3  -7  -2   89.77    5.21
   3   7   2   89.26    4.58
   3   7   3   30.39    3.00
   3   7   3   29.68    2.78
  -3  -7  -3   25.64    3.05
   3   7   3   31.21    2.86
  -3  -7  -3   33.95    3.09
   3   7   4   22.27    2.41
   3   7   4   24.82    2.76
   3   7   4   22.23    2.49
  -3  -7  -4   18.89    2.78
  -3  -7  -4   17.55    2.52
   3   7   5   43.12    3.19
  -3  -7  -5   42.55    3.53
   3   7   5   42.27    3.17
   3   7   5   43.78    3.49
   3   7   6    4.10    1.87
  -3   7  -6    6.87    1.87
   3   7   6    5.47    2.08
  -3  -7  -6    4.87    2.11
   3   7   6    4.50    1.85
   3   7   7   67.04    4.33
   3   7   7   65.48    4.39
   3   7   7   63.58    3.97
  -3   7  -7   65.35    3.88
  -3  -7  -7   70.67    4.47
   3   7   7   73.26    4.07
   3   7   8  178.49    7.73
   3   7   8  177.49    7.74
  -3   7  -8  179.94    7.21
   3   7   8  177.94    7.33
  -3  -7  -8  178.53    7.79
   3   7   8  180.67    7.34
   3   7   9   26.87    2.78
  -3   7  -9   27.60    2.79
   3   7   9   25.26    3.12
   3   7   9   27.23    2.81
  -3  -7  -9   27.59    3.15
   3   7   9   29.64    3.25
  -3   7 -10   37.60    3.27
   3   7  10   50.16    3.51
   3   7  10   41.38    3.55
   3   7  10   46.29    3.37
  -3  -7 -10   43.34    3.77
  -3   7 -11   13.23    2.61
  -3  -7 -11   11.63    2.57
   3   7  11   12.30    2.57
   3   7  11    9.68    2.26
  -3  -7 -11    7.41    2.62
   3   7  11   15.78    2.53
   3   7  12   28.27    2.88
  -3  -7 -12   22.05    3.01
  -3   7 -12   29.71    3.20
   3   7  12   16.53    2.72
  -3  -7 -12   22.05    3.18
   3   7  12   27.22    2.97
   3   7  13    7.36    2.33
  -3   7 -13    8.41    2.85
  -3  -7 -13    9.12    2.77
   3   7  13    5.23    2.32
   3   7  13    8.30    2.37
  -3  -7 -13    5.89    2.68
  -3   7 -14  121.66    6.21
  -3  -7 -14  106.73    6.38
   3   7  14  120.09    6.28
   3   7  14  127.86    6.20
   3   7  14  125.02    5.92
  -3  -7 -14  114.79    6.60
  -3  -7 -15   15.75    3.12
  -3   7 -15   18.58    3.23
   3   7  15   17.85    2.66
   3   7  15   16.48    2.93
  -3  -7 -15   19.84    3.23
   3   7  15   14.26    2.92
  -3  -7 -16    0.35    2.50
  -3   7 -16    4.74    2.89
   3   7  16    2.18    2.50
  -3  -7 -16   -1.07    2.72
   3   7  16    2.78    2.57
   3   7  17   37.86    3.74
  -3  -7 -17   42.44    4.15
   3   7  17   26.94    3.56
  -3   7 -17   40.40    3.94
  -3  -7 -17   35.40    4.19
  -3  -7 -18   52.81    4.75
  -3  -7 -18   51.24    4.84
   3   7  18   56.39    4.36
  -3   7 -18   43.54    4.30
  -3  -7 -19   16.62    3.35
  -3   7 -19   12.22    3.25
  -3  -7 -19   11.32    3.41
   3   7  19   12.60    2.87
  -3   7 -19   10.84    3.22
  -3  -7 -20   20.27    3.92
   3   7  20   24.90    3.50
  -3  -7 -20   26.94    4.10
  -3   7 -20   24.17    3.61
  -3   7 -20   17.63    3.81
  -3  -9  20   -0.43    3.03
   3  -9 -20    1.50    2.18
   3   9 -20    7.51    3.50
   3   9 -20    1.98    2.65
  -3  -9  19    2.51    3.12
   3  -9 -19   -0.72    1.91
   3   9 -19    4.16    2.62
   3   9 -18    2.19    2.45
  -3  -9  18    2.45    3.00
   3  -9 -18    3.25    1.98
   3   9 -17    0.93    2.44
  -3  -9  17    2.00    2.68
   3  -9 -17    4.43    1.96
  -3  -9  16    0.39    2.80
   3  -9 -16    1.28    1.85
   3   9 -16    0.31    2.24
  -3   9  16   -1.13    1.68
   3  -9 -15    5.75    1.95
  -3  -9  15    6.05    2.85
  -3   9  15    5.27    1.76
   3   9 -15    6.58    2.80
   3  -9 -14   14.34    2.20
  -3  -9  14   13.28    3.21
  -3   9  14   12.83    1.90
   3   9 -14   11.86    2.89
   3  -9 -13    4.30    1.76
  -3  -9  13    5.39    2.91
  -3   9  13    9.23    1.69
   3   9 -12   21.21    3.08
  -3   9  12   26.35    2.21
  -3  -9  12   18.85    3.50
   3  -9 -12   23.69    2.31
  -3  -9  11  145.04    7.58
  -3   9  11  155.07    5.85
   3   9 -11  155.46    7.34
  -3   9  10   20.78    2.04
  -3  -9  10   23.83    3.50
   3   9 -10   20.02    3.12
   3   9 -10   30.25    3.49
  -3   9   9   -0.65    1.37
   3   9  -9   -0.30    2.45
   3   9  -9    2.12    2.32
  -3  -9   9    0.66    2.59
   3   9  -8   31.80    3.53
  -3  -9   8   29.27    3.62
   3   9  -8   32.98    3.64
  -3   9   8   38.75    2.53
  -3   9   7   43.62    2.83
   3  -9  -7   44.37    3.30
  -3  -9   7   35.86    4.18
   3   9  -7   32.51    3.86
   3   9  -7   41.95    4.12
   3  -9  -6  856.36   26.57
   3   9  -6  855.43   27.69
   3   9  -6  839.96   27.51
  -3  -9   6  877.96   27.80
  -3   9   6  892.87   25.91
   3  -9  -5  746.05   23.29
   3   9  -5  733.89   24.21
  -3  -9   5  739.41   24.24
  -3   9   5  761.73   22.57
   3   9  -5  745.07   24.18
   3   9  -4  242.83    9.97
  -3  -9   4  226.12    9.74
  -3   9   4  245.70    8.43
   3   9  -4  224.16    9.65
   3  -9  -4  224.41    8.94
  -3  -9   4  274.34   11.12
   3  -9  -3    6.64    2.27
  -3  -9   3    6.06    3.43
  -3  -9   3    6.43    2.69
   3   9  -3    5.45    2.67
  -3   9   3    6.57    1.78
   3   9  -3    6.57    2.57
   3  -9  -2  138.12    6.23
  -3  -9   2  129.21    7.04
   3   9  -2  134.11    6.75
   3   9  -2  113.27    6.14
  -3   9   2  124.44    5.34
  -3  -9   2  134.94    6.61
  -3  -9   1   12.91    2.91
  -3   9   1   12.00    1.83
   3   9  -1    8.84    2.55
   3   9  -1    5.83    2.47
   3   9  -1   11.35    2.51
   3   9   0   -0.82    2.10
  -3   9   0    0.69    1.50
  -3  -9   0    6.41    2.68
   3   9   0   -1.06    2.14
   3   9   0   -0.62    2.34
   3   9   1   27.70    3.14
   3   9   1   25.21    3.27
  -3  -9  -1   27.14    3.63
   3   9   1   26.96    3.16
  -3   9  -1   29.45    2.52
   3   9   2   -1.91    2.17
   3   9   2    0.31    2.31
  -3  -9  -2    2.13    2.43
   3   9   2    3.10    2.17
  -3   9  -2    0.19    1.60
   3   9   3   51.42    3.97
  -3   9  -3   60.32    3.59
   3   9   3   60.93    4.14
   3   9   3   57.76    4.38
  -3  -9  -3   58.04    4.64
   3   9   4   17.60    3.12
   3   9   4   15.82    2.58
  -3  -9  -4   22.44    3.29
   3   9   4   21.65    2.87
  -3  -9  -5   54.49    4.30
  -3  -9  -5   66.69    4.97
   3   9   5   68.38    4.38
   3   9   5   72.45    4.34
  -3   9  -5   73.18    5.21
   3   9   5   65.65    4.73
   3   9   6    0.80    2.01
  -3   9  -6   -0.72    2.60
   3   9   6    3.30    2.44
  -3  -9  -6    3.12    2.12
   3   9   6    2.00    2.16
   3   9   7    2.73    2.15
   3   9   7    6.47    2.42
  -3   9  -7    7.28    2.83
  -3   9  -7    3.35    2.04
  -3  -9  -7    6.80    2.38
   3   9   7    5.79    2.58
   3   9   8   18.61    2.66
  -3   9  -8   14.74    2.71
   3   9   8   15.22    2.75
  -3   9  -8   14.02    3.37
   3   9   8   25.85    3.54
  -3  -9  -8   20.49    3.22
  -3  -9  -9   47.74    4.25
  -3   9  -9   50.19    3.87
   3   9   9   48.43    3.98
   3   9   9   48.31    4.27
   3   9   9   51.41    3.79
  -3   9  -9   41.97    4.47
  -3   9 -10    0.52    2.24
  -3   9 -10    0.73    2.80
   3   9  10   -3.47    2.86
   3   9  10    0.84    2.25
   3   9  10    1.49    2.18
  -3  -9 -10   -0.69    2.69
  -3   9 -11   17.94    2.91
  -3   9 -11   14.42    3.05
   3   9  11   12.09    2.79
   3   9  11   11.08    2.53
  -3  -9 -11   18.77    3.17
   3   9  11   18.80    3.28
   3   9  12   45.76    3.77
  -3   9 -12   53.96    4.82
  -3   9 -12   56.44    4.28
  -3  -9 -12   44.19    4.43
   3   9  12   50.69    4.02
   3   9  12   42.49    4.23
  -3   9 -13   27.79    3.51
  -3   9 -13   12.72    3.25
   3   9  13   19.66    3.20
  -3  -9 -13   25.11    3.82
   3   9  13   23.24    3.53
   3   9  13   22.96    3.38
  -3  -9 -14   35.88    4.26
  -3   9 -14   36.82    4.27
   3   9  14   29.48    3.54
  -3   9 -14   37.88    3.93
   3   9  14   26.50    4.00
  -3  -9 -15    0.38    2.83
  -3   9 -15    5.23    3.20
   3   9  15    1.51    2.54
  -3   9 -15    0.63    2.75
   3   9  15    2.67    2.74
  -3  -9 -16    6.56    2.93
  -3   9 -16    9.33    3.15
  -3   9 -16   15.15    3.18
   3   9  16    9.73    3.09
   3   9  16   13.05    3.09
  -3   9 -17    0.33    3.12
   3   9  17   -0.32    2.60
   3   9  17   -0.79    2.85
  -3  -9 -17    5.55    3.09
   3  11 -14    3.91    2.72
  -3 -11  14    2.99    2.84
   3  11 -13    1.40    2.67
  -3 -11  13    7.96    3.32
   3  11 -12    0.35    2.66
  -3 -11  12    0.82    2.98
  -3  11  12    6.44    3.59
  -3  11  11    0.73    2.68
   3  11 -11   -0.71    2.45
  -3  11  11   -2.76    3.83
  -3 -11  11   -3.24    3.14
  -3  11  10    4.04    3.16
   3  11 -10    3.25    2.86
  -3  11  10    3.63    3.31
  -3 -11  10    4.78    2.95
  -3  11   9   14.29    3.30
  -3  11   9   15.04    3.44
  -3 -11   9   12.82    3.22
   3  11  -9   20.94    3.64
  -3  11   8    7.75    3.17
   3  11  -8    7.53    3.01
  -3 -11   8    6.46    3.10
  -3  11   8    5.77    3.19
  -3 -11   7   16.36    3.42
  -3  11   7   14.18    3.74
  -3  11   7   13.76    3.20
   3  11  -7   11.19    3.25
  -3  11   7   15.84    2.12
  -3 -11   7    8.40    3.40
   3 -11  -7   15.42    2.54
  -3 -11   6    3.67    3.02
  -3  11   6    1.77    3.19
  -3  11   6    2.23    3.23
   3  11  -6    3.60    3.01
  -3 -11   6   -1.93    3.62
   3 -11  -6    4.30    2.26
  -3  11   6    1.35    1.78
  -3 -11   5   83.07    6.75
   3 -11  -5  101.26    5.40
   3  11  -5   95.68    6.14
  -3  11   5   99.62    6.84
  -3  11   5   95.62    6.16
  -3  11   5   92.15    4.57
  -3 -11   5  110.61    6.45
   3 -11  -4   -1.09    2.24
  -3 -11   4    2.26    3.17
   3  11  -4    0.72    2.75
  -3  11   4   -0.88    2.99
  -3  11   4   -1.86    2.98
  -3  11   4   -0.36    1.72
  -3 -11   4    6.47    2.93
  -3  11   3   20.37    3.41
  -3  11   3   16.74    2.31
   3 -11  -3   17.21    2.68
  -3 -11   3   21.04    3.80
  -3  11   3   20.13    4.03
   3  11  -3   16.72    3.37
  -3  11   2    8.87    3.09
   3  11  -2    6.23    2.75
  -3  11   2    6.02    1.93
  -3 -11   2    3.44    3.05
   3 -11  -2    7.83    2.37
   3  11  -2    3.68    2.71
  -3  11   2    5.22    3.29
   3  11  -1   -0.33    2.47
  -3  11   1    1.41    1.87
   3  11  -1    4.54    2.68
   3 -11  -1    1.85    2.20
  -3 -11   1   -0.86    2.98
   3  11  -1   -5.19    2.98
  -3  11   1   -0.43    2.95
   3  11   0   16.07    3.29
  -3  11   0   24.63    4.11
   3  11   0   27.76    3.73
   3  11   0   19.34    3.10
  -3  11   0   21.41    2.57
  -3 -11   0   18.67    3.66
   3 -11   0   23.82    3.42
   3  11   1   45.45    4.22
  -3  11  -1   51.93    5.09
   3  11   1   53.30    4.57
   3  11   1   43.93    3.88
  -3  11  -1   46.37    3.44
  -3 -11  -1   51.28    4.97
   3  11   2    8.15    2.88
  -3 -11  -2    4.57    3.01
   3  11   2   13.70    3.29
  -3  11  -2    7.64    3.42
   3  11   2    7.26    2.55
  -3  11  -2    8.96    2.20
   3  11   3   12.70    2.80
   3  11   3   14.86    3.19
   3  11   3   14.79    2.95
  -3 -11  -3   12.70    3.35
  -3  11  -3   10.74    2.10
  -3  11  -3   14.50    3.31
  -3  11  -4    7.69    3.58
   3  11   4    4.16    2.67
  -3 -11  -4    4.83    2.88
   3 -11   4    4.64    2.88
   3  11   4    9.60    3.14
  -3  11  -4    3.78    2.05
   3  11   5    6.38    2.45
  -3  11  -5   12.16    2.52
  -3  11  -5   12.46    3.19
   3 -11   5   13.75    3.48
   3  11   5    7.72    3.04
  -3  11  -6   19.64    4.03
   3  11   6   19.44    3.54
   3 -11   6   17.12    3.71
   3  11   6   16.16    2.99
  -3  11  -6   20.91    2.78
  -3  11  -7    0.51    2.23
   3 -11   7    3.55    3.32
   3  11   7    2.42    3.10
   3  11   7    3.18    2.75
  -3  11  -7   -3.85    3.07
  -3  11  -7   -1.65    2.22
   3  11   8   29.87    4.04
   3 -11   8   34.84    4.52
  -3  11  -8   21.54    4.18
   3  11   8   23.83    3.47
  -3  11  -8   29.11    3.26
  -3 -11  -9    2.20    2.44
   3  11   9   -0.41    2.96
   3 -11   9    5.48    3.03
  -3  11  -9   -1.28    2.94
   3  11   9   -1.92    2.58
  -3  11  -9    0.58    2.30
  -3 -11 -10    4.44    2.66
   3 -11  10    9.30    3.65
   3  11  10    4.94    3.21
  -3  11 -10    4.67    3.33
  -3  11 -10    0.59    2.38
   3  11  10    3.85    2.76
   3  11  11   11.28    3.30
  -3 -11 -11    6.40    2.91
   3  11  11    9.38    2.95
  -3  11 -11    9.35    2.94
   4   0 -28   21.57    3.35
   4   0 -28   17.98    3.40
  -4   0  28   21.51    3.51
   4   0 -27   -0.31    2.35
   4   0 -27   -0.64    2.33
  -4   0  27    0.68    2.55
   4   0 -26   18.36    3.07
   4   0 -26    8.93    2.74
  -4   0  26   15.11    3.13
   4   0 -25   -0.29    2.37
   4   0 -25   -1.49    2.28
  -4   0  25    5.36    2.88
   4   0 -24    1.38    2.19
   4   0 -24    4.84    2.36
  -4   0  24    3.34    2.60
   4   0 -23   -0.52    2.10
   4   0 -23    0.54    2.34
  -4   0  23    6.12    2.67
   4   0 -22    3.74    2.28
   4   0 -22   -0.26    2.23
  -4   0  22    5.55    2.49
   4   0 -21    0.47    2.00
   4   0 -21    0.49    2.23
  -4   0  21    5.80    2.48
   4   0 -20  281.64   10.56
   4   0 -20  307.01   10.88
  -4   0  20  293.36   10.88
   4   0 -19   -0.66    2.04
  -4   0  19    2.09    1.95
   4   0 -19   -0.21    1.81
  -4   0  18   -1.52    2.04
   4   0 -18    0.39    1.67
   4   0 -17   -0.60    1.82
  -4   0  17   -1.00    1.74
   4   0 -17   -0.37    1.55
   4   0 -16   12.20    2.03
  -4   0  16   10.35    1.81
   4   0 -16    7.40    1.69
   4   0 -15    2.65    1.71
   4   0 -15    1.12    1.37
  -4   0  15   -0.34    1.44
  -4   0  14  271.28    9.47
   4   0 -14  286.80    9.66
   4   0 -14  281.75    9.44
   4   0 -13    1.08    1.41
   4   0 -13    0.13    1.08
  -4   0  13   -0.42    1.35
  -4   0  12   49.92    2.70
   4   0 -12   45.81    2.73
   4   0 -12   46.69    2.51
   4   0 -11    0.41    1.16
  -4   0  11   -0.80    1.02
   4   0 -11    0.88    0.99
  -4   0  10  400.99   12.34
   4   0 -10  402.32   12.30
  -4   0   9   -0.09    1.01
   4   0  -9    0.26    0.81
   4   0  -8 2458.96   69.44
  -4   0   8 2464.62   69.45
  -4   0   7    0.69    0.83
   4   0  -7   -0.91    0.68
  -4   0   6  177.19    5.53
   4   0  -6  177.68    5.56
  -4   0   5   -0.50    0.93
  -4   0   5    0.12    0.52
   4   0  -5   -0.60    0.53
   4   0  -4  437.71   13.25
  -4   0   4  437.96   13.28
  -4   0   4  448.92   12.73
  -4   0   3    1.12    0.38
  -4   0   3   -0.03    0.45
   4   0  -3   -0.42    0.86
  -4   0   3   -0.50    1.02
  -4   0   3    0.22    0.70
   4   0  -3   -0.71    0.83
   4   0  -2   -0.36    0.80
   4   0  -2    1.49    0.87
   4   0  -2    0.11    0.44
  -4   0   2   -0.08    0.83
  -4   0   2    0.09    0.41
  -4   0   1   -0.39    0.43
   4   0  -1   -0.27    0.82
   4   0  -1    0.41    0.47
  -4   0   1    0.57    0.93
   4   0  -1    0.50    0.68
   4   0   0  328.50    9.64
  -4   0   0  288.61    9.72
   4   0   0  325.25    9.35
  -4   0   0  313.69    9.24
   4   0   1    0.47    0.75
  -4   0  -1   -0.27    0.80
  -4   0  -1   -0.05    0.59
   4   0   1    0.59    0.63
  -4   0  -2  136.38    4.75
   4   0   2  130.74    4.61
   4   0   2  132.36    4.44
  -4   0  -2  128.18    4.35
   4   0   3   -0.28    0.98
  -4   0  -3   -0.32    0.96
  -4   0  -3    0.36    0.78
   4   0   3    0.08    0.87
   4   0   4 1473.79   41.92
  -4   0  -4 1430.49   41.71
  -4   0  -4 1486.26   42.10
   4   0   4 1472.12   41.84
  -4   0  -5    2.13    1.21
   4   0   5   -0.64    1.13
  -4   0  -5   -0.29    1.05
   4   0   5   -0.66    1.26
   4   0   6 2729.82   77.12
  -4   0  -6 2649.97   77.00
  -4   0  -6 2848.55   77.36
   4   0   6 2676.19   77.11
   4   0   7    1.29    1.34
  -4   0  -7    0.84    1.21
   4   0   7   -0.13    1.37
  -4   0  -7    0.73    1.42
   4   0   8    1.82    1.47
  -4   0  -8   -0.66    1.22
   4   0   8    1.74    1.39
  -4   0  -8   -0.64    1.51
   4   0   9    1.11    1.40
  -4   0  -9    0.43    1.28
   4   0   9   -0.45    1.35
   4   0  10  130.79    5.40
   4   0  10  115.97    5.16
  -4   0 -10  132.77    5.19
   4   0  11   -2.24    1.86
  -4   0 -11    1.00    1.44
   4   0  11    0.17    1.70
   4   0  12  272.82    9.64
   4   0  12  266.96    9.53
  -4   0 -12  261.78    9.35
   4   0  13    1.78    1.97
  -4   0 -13   -1.14    1.49
   4   0  13    1.07    1.67
   4   0  14   41.88    3.33
  -4   0 -14   43.39    3.12
   4   0  14   37.39    3.26
   4   0  15    1.55    2.27
   4   0  15    1.71    1.91
  -4   0 -15   -1.71    1.87
   4   0  16  542.29   18.30
  -4   0 -16  565.98   18.06
   4   0  17    0.82    2.15
  -4   0 -17   -0.24    2.29
   4   0  18   -2.59    2.57
  -4   0 -18    2.78    2.08
   4   0  19    1.52    2.34
  -4   0 -19    0.26    2.16
  -4   0 -20   20.75    2.84
   4   0  20   18.63    3.14
  -4   0 -21    2.31    2.30
   4   0  21    1.34    2.70
  -4   0 -22   79.77    5.48
   4   0  22   76.84    5.60
  -4   0 -22   88.78    5.32
  -4   0 -23   -0.74    2.59
   4   0  23    2.96    2.69
  -4   0 -23    1.56    2.52
  -4   0 -24   -1.16    3.00
  -4   0 -24    3.22    2.67
   4   0  24    1.94    2.71
   4  -2 -27   34.75    3.79
   4   2 -27   37.17    4.23
   4  -2 -27   41.24    4.09
   4   2 -27   38.30    3.86
  -4  -2  27   47.35    4.58
  -4   2  27   45.82    4.39
   4   2 -26   48.74    4.53
   4  -2 -26   56.72    4.48
  -4  -2  26   41.98    4.56
   4   2 -26   50.61    4.08
  -4   2  26   57.29    4.57
   4  -2 -26   43.42    4.07
   4   2 -25   41.31    3.81
   4  -2 -25   36.00    3.96
  -4  -2  25   43.45    4.29
  -4   2  25   37.62    4.09
   4   2 -25   44.56    4.27
   4  -2 -25   38.04    3.69
   4  -2 -24   85.61    5.13
  -4  -2  24   72.38    5.16
   4   2 -24   80.48    4.77
  -4   2  24   65.21    4.70
   4  -2 -24   59.45    4.37
   4   2 -24   79.58    5.28
   4  -2 -23   79.60    4.74
   4   2 -23   86.03    5.50
   4  -2 -23   79.54    4.97
   4   2 -23   83.46    4.84
  -4   2  23   82.97    5.21
  -4  -2  23   86.22    5.47
   4   2 -22   28.43    3.84
   4  -2 -22   17.64    2.74
   4  -2 -22   14.61    2.75
  -4  -2  22   17.58    2.91
   4   2 -22   22.18    2.89
  -4   2  22   18.70    2.94
   4  -2 -21  379.49   12.86
   4   2 -21  365.93   13.50
   4  -2 -21  368.73   13.26
   4   2 -21  375.91   13.02
  -4   2  21  372.69   13.20
  -4  -2  21  369.33   13.39
   4   2 -20    1.92    2.52
   4  -2 -20    2.49    1.83
   4  -2 -20    1.00    1.96
  -4  -2  20    3.44    2.42
   4   2 -20    2.63    2.10
  -4   2  20    0.72    2.12
   4  -2 -19  122.75    5.49
   4  -2 -19  121.59    5.84
   4   2 -19  125.21    6.28
   4   2 -19  132.34    5.80
  -4   2  19  130.98    5.95
  -4  -2  19  126.02    6.06
   4  -2 -18   38.94    2.76
   4   2 -18   36.23    3.29
   4  -2 -18   37.64    3.17
  -4  -2  18   38.77    3.24
  -4   2  18   36.83    3.11
   4   2 -18   29.94    2.74
  -4  -2  17   14.29    2.38
   4  -2 -17   14.56    2.18
   4   2 -17   11.79    2.02
  -4   2  17   17.60    2.38
   4  -2 -17   19.88    2.04
   4   2 -17    9.92    2.22
  -4  -2  16    7.10    1.84
   4  -2 -16    8.31    1.89
   4   2 -16    7.68    1.68
  -4   2  16    5.85    1.74
   4  -2 -16    7.70    1.52
   4   2 -16   10.76    2.16
   4   2 -15   19.65    2.48
   4  -2 -15   24.38    2.39
  -4  -2  15   17.30    2.07
   4   2 -15   20.19    1.95
  -4   2  15   22.04    2.20
   4  -2 -15   20.33    1.87
  -4   2  14   32.68    2.52
   4   2 -14   39.25    2.48
   4  -2 -14   31.14    2.55
  -4  -2  14   32.61    2.55
   4  -2 -14   37.38    2.30
   4   2 -13  107.57    4.37
  -4   2  13  105.69    4.49
   4  -2 -13   98.28    4.56
  -4  -2  13   98.69    4.53
   4  -2 -13  105.53    4.14
  -4  -2  12   67.51    3.43
  -4   2  12   73.35    3.52
   4  -2 -12   72.93    3.56
   4   2 -12   75.00    3.31
   4  -2 -12   67.96    3.02
  -4  -2  11  341.39   11.03
  -4   2  11  346.12   11.05
   4  -2 -11  352.47   11.25
   4   2 -11  333.59   10.80
   4  -2 -11  341.20   10.55
  -4  -2  10   69.64    3.25
  -4   2  10   71.98    3.25
   4   2 -10   67.38    3.00
   4  -2 -10   67.38    2.80
   4  -2 -10   72.52    3.36
  -4  -2   9   27.08    1.80
  -4   2   9   28.43    1.97
   4  -2  -9   26.35    2.06
   4   2  -9   28.46    1.76
   4  -2  -9   28.10    1.56
   4  -2  -8    1.01    1.01
  -4   2   8   -1.11    1.15
  -4  -2   8    0.37    0.89
   4   2  -8    1.41    0.82
   4  -2  -8   -0.58    0.70
  -4   2   7   50.07    2.56
   4  -2  -7   54.33    2.72
  -4  -2   7   47.25    2.29
   4   2  -7   53.15    2.23
   4  -2  -7   54.61    1.96
  -4   2   6  764.73   22.66
   4  -2  -6  778.97   21.84
  -4  -2   6  762.77   22.30
   4   2  -6  771.19   22.16
   4   2  -5  367.67   11.23
  -4   2   5  346.58   10.85
  -4  -2   5  347.26   10.39
  -4   2   5  361.20   11.05
   4   2  -5  343.43   10.27
   4   2  -4  699.70   19.84
  -4   2   4  685.56   20.46
  -4  -2   4  697.54   19.93
  -4  -2   4  676.54   21.04
   4   2  -4  702.69   20.86
  -4   2   4  699.57   20.64
   4  -2  -3 2340.71   65.01
   4   2  -3 2279.91   64.23
   4   2  -3 2228.26   65.22
  -4  -2   3 2321.31   64.28
  -4   2   3 2238.63   65.03
  -4  -2   3 2300.07   65.44
   4   2  -2  324.17   10.54
   4   2  -2  312.72    9.23
   4   2  -2  312.18    9.18
   4  -2  -2  318.43    9.05
   4  -2  -2  323.73    9.99
  -4   2   2  313.70    9.96
   4   2  -2  298.05   10.10
  -4   2   2  317.28    9.14
  -4   2   1   57.67    2.13
   4  -2  -1   61.06    2.11
   4   2  -1   61.05    3.15
  -4   2   1   62.15    2.80
   4   2  -1   62.52    2.09
   4   2  -1   56.21    2.94
   4   2  -1   62.43    2.22
   4  -2  -1   62.76    2.90
  -4   2   0 1146.46   33.12
   4  -2   0 1161.86   33.10
   4   2   0 1145.26   34.24
  -4  -2   0 1179.84   33.14
   4   2   0 1174.82   33.02
  -4   2   0 1175.00   33.77
   4  -2   0 1204.88   33.86
   4   2   0 1173.10   33.96
   4  -2   1  131.06    4.54
  -4  -2  -1  135.46    4.52
   4   2   1  146.46    5.26
   4  -2   1  150.05    5.20
  -4   2  -1  145.58    5.14
   4   2   1  140.68    4.42
  -4   2  -1  133.35    4.53
  -4   2  -2   24.71    1.41
   4  -2   2   23.95    1.52
  -4  -2  -2   23.74    1.36
   4   2   2   20.41    1.78
   4  -2   2   22.43    1.82
   4   2   2   22.15    1.29
  -4   2  -2   23.53    1.80
   4  -2   3   23.04    1.60
  -4  -2  -3   23.94    1.46
   4   2   3   25.52    1.50
   4  -2   3   23.44    1.93
  -4   2  -3   29.60    1.72
  -4   2  -3   25.95    1.88
   4  -2   4  170.37    5.87
  -4  -2  -4  172.90    5.77
   4  -2   4  175.80    6.34
  -4   2  -4  167.96    6.14
   4   2   4  172.86    5.71
  -4   2  -4  167.42    5.85
  -4  -2  -5    0.31    1.11
   4  -2   5   -0.16    1.30
  -4   2  -5    0.14    1.31
   4   2   5   -0.10    1.04
   4  -2   5   -1.21    1.36
  -4   2  -5    0.33    1.14
   4  -2   6 1000.82   29.07
  -4  -2  -6  992.02   28.93
  -4   2  -6  993.67   29.07
   4  -2   6 1009.48   29.57
  -4   2  -6 1005.45   29.32
   4   2   6  969.43   28.86
  -4  -2  -7   -0.25    1.18
   4  -2   7   -1.26    1.65
  -4   2  -7   -1.20    1.28
   4   2   7   -0.36    1.08
   4  -2   7    0.13    1.45
  -4   2  -7   -1.09    1.20
   4  -2   8   90.28    4.24
  -4  -2  -8   97.59    4.13
  -4   2  -8  101.03    4.25
  -4   2  -8   92.20    4.34
   4   2   8   97.55    4.14
   4  -2   8   97.64    4.60
  -4  -2  -9   16.81    1.78
   4  -2   9   21.18    2.39
  -4   2  -9   18.50    2.07
  -4   2  -9   18.26    1.93
   4  -2   9   19.49    2.12
   4   2   9   21.12    1.95
   4  -2  10    3.84    1.81
  -4   2 -10    3.12    1.57
   4   2  10    2.08    1.40
   4  -2  10    2.93    1.70
  -4   2 -10    4.41    1.52
  -4  -2 -10    1.12    1.47
   4   2  11  280.18    9.48
  -4   2 -11  265.08    9.56
  -4  -2 -11  252.37    9.71
  -4   2 -11  261.89    9.56
   4  -2  11  280.41    9.97
   4  -2  11  263.73    9.54
  -4  -2 -11  280.98    9.56
   4   2  12   56.11    3.46
  -4   2 -12   57.24    3.56
  -4  -2 -12   57.77    3.74
  -4   2 -12   56.26    3.50
   4  -2  12   58.53    3.85
   4  -2  12   58.04    3.56
  -4  -2 -12   53.17    3.32
  -4   2 -13  103.35    4.94
   4   2  13  106.20    5.05
   4  -2  13  105.80    5.11
  -4  -2 -13   99.27    5.31
  -4   2 -13   98.46    5.00
   4  -2  13  105.88    5.39
  -4  -2 -13  104.41    4.89
  -4  -2 -14   11.55    2.28
   4  -2  14   18.15    2.71
  -4  -2 -14   19.45    2.64
   4   2  14   20.24    2.48
  -4   2 -14   15.59    2.32
  -4   2 -14   16.78    2.33
   4  -2  14   19.52    2.62
   4   2  15   52.06    3.54
  -4   2 -15   52.00    3.61
  -4  -2 -15   44.88    3.66
  -4   2 -15   48.29    3.63
   4   2  15   48.74    3.59
   4  -2  15   52.36    3.90
   4  -2  15   48.48    3.71
  -4  -2 -15   46.85    3.38
  -4   2 -16   99.24    5.27
   4   2  16   97.82    5.32
   4  -2  16  102.89    5.49
  -4  -2 -16  103.72    5.56
  -4   2 -16   95.21    5.36
   4   2  16  110.43    5.40
  -4  -2 -16  103.24    5.21
   4  -2  16  101.65    5.60
   4  -2  17   21.00    3.09
  -4   2 -17   21.18    2.97
   4   2  17   23.96    3.11
  -4  -2 -17   18.18    2.83
   4  -2  17   22.89    3.09
  -4  -2 -17   14.97    2.71
  -4   2 -17   15.43    2.67
   4   2  17   20.00    2.94
   4   2  18    6.06    2.82
   4  -2  18   -0.28    2.63
  -4   2 -18    7.93    2.57
  -4  -2 -18    3.92    2.13
   4  -2  18    1.60    2.36
  -4  -2 -18    4.08    2.48
  -4   2 -18    3.95    2.31
   4   2  18    5.61    2.68
   4  -2  19   85.35    5.41
  -4  -2 -19   79.73    5.25
  -4   2 -19   67.02    4.90
   4   2  19   87.24    5.23
  -4  -2 -19   88.51    5.08
  -4   2 -19   91.95    5.21
   4  -2  20   28.12    3.68
  -4  -2 -20   31.90    3.69
  -4   2 -20   33.73    3.73
   4   2  20   37.22    3.82
  -4  -2 -20   25.46    3.30
  -4   2 -20   35.40    3.46
  -4  -2 -21    7.19    2.37
   4  -2  21   -0.36    2.90
   4   2  21    8.28    2.73
  -4  -2 -21    7.87    2.92
  -4   2 -21    7.82    2.96
  -4   2 -21   10.27    2.77
  -4  -2 -22   19.34    3.27
   4  -2  22   27.54    3.75
   4   2  22   24.51    3.64
  -4  -2 -22   24.58    3.60
  -4   2 -22   21.78    3.25
  -4  -2 -23    6.82    2.71
   4  -2  23   10.17    3.36
   4   2  23    5.14    3.01
  -4  -2 -23    4.66    2.91
  -4   2 -23    8.74    2.98
   4   2  24   -1.42    2.97
  -4  -2 -24    2.42    2.88
   4  -4 -26   28.98    3.36
   4  -4 -26   33.84    4.10
  -4  -4  26   25.86    3.93
   4   4 -26   29.55    4.19
  -4   4  26   28.27    3.79
   4   4 -26   30.69    3.55
   4  -4 -25   -0.81    2.30
   4   4 -25    1.09    3.14
   4  -4 -25   -1.06    2.79
  -4  -4  25   -3.00    2.91
   4   4 -25    3.94    2.63
  -4   4  25    1.58    2.58
  -4  -4  24   88.58    5.87
   4   4 -24   84.76    5.86
   4  -4 -24   82.06    5.65
   4  -4 -24   82.23    4.87
   4   4 -24   80.96    5.00
  -4   4  24   85.62    5.43
   4   4 -23   50.76    4.55
   4  -4 -23   45.49    4.23
  -4  -4  23   46.27    4.45
  -4   4  23   44.90    4.16
   4   4 -23   54.52    4.02
   4  -4 -23   49.39    3.67
   4   4 -22    0.33    2.43
  -4  -4  22    1.32    2.46
   4  -4 -22    0.32    2.43
   4  -4 -22   -0.68    1.92
   4   4 -22    0.25    2.16
  -4   4  22   -1.40    2.61
   4   4 -21   10.70    2.89
   4  -4 -21   11.91    2.75
  -4  -4  21   15.47    3.00
   4  -4 -21   13.54    2.36
  -4   4  21    7.76    2.66
   4   4 -21   14.89    2.60
  -4  -4  20  127.63    6.53
   4  -4 -20  124.74    6.42
   4   4 -20  133.27    6.83
   4  -4 -20  119.26    5.59
  -4   4  20  121.47    6.10
   4   4 -20  127.52    6.03
  -4  -4  19  326.69   12.27
   4  -4 -19  322.46   12.15
   4   4 -19  344.04   12.69
   4  -4 -19  316.08   11.26
  -4   4  19  322.60   11.85
   4   4 -19  350.00   11.80
  -4  -4  18  130.82    6.45
   4  -4 -18  131.08    6.39
   4   4 -18  137.60    6.81
   4  -4 -18  128.55    5.57
  -4   4  18  133.72    6.19
   4   4 -18  142.91    6.09
  -4  -4  17   34.52    3.29
  -4   4  17   32.40    2.51
   4  -4 -17   28.70    3.00
   4  -4 -17   35.05    2.54
   4   4 -17   34.61    2.85
  -4   4  17   36.17    3.03
   4  -4 -16    8.96    1.62
  -4   4  16    9.65    1.73
   4  -4 -16   13.68    2.30
   4   4 -16   10.81    2.04
  -4   4  16    9.55    2.17
  -4  -4  16   12.75    2.41
   4  -4 -15   88.65    4.02
   4  -4 -15   87.65    4.86
  -4   4  15   99.38    4.13
  -4  -4  15   92.29    4.86
   4   4 -15   95.26    4.51
  -4   4  15   93.26    4.66
   4  -4 -14  191.56    6.71
  -4   4  14  190.12    6.73
   4  -4 -14  184.21    7.70
  -4  -4  14  190.67    7.60
   4   4 -14  188.77    7.21
  -4   4  14  200.36    7.55
  -4  -4  13  153.58    6.07
  -4   4  13  138.32    5.10
  -4   4  13  138.61    5.89
   4  -4 -13  144.28    6.22
   4   4 -13  138.60    5.66
   4  -4 -13  132.01    5.06
  -4   4  12   25.89    1.49
  -4   4  12   25.89    2.47
  -4   4  12   26.34    1.80
   4  -4 -12   26.24    2.51
  -4  -4  12   28.31    2.53
   4  -4 -12   22.74    1.73
   4   4 -12   26.83    2.21
  -4   4  11  468.71   14.10
  -4   4  11  488.11   15.21
   4  -4 -11  481.99   15.47
  -4   4  11  454.02   13.80
  -4  -4  11  475.29   15.13
   4  -4 -11  474.50   14.14
   4   4 -11  501.91   14.89
  -4   4  10  107.94    3.74
  -4   4  10  103.66    4.70
   4  -4 -10   97.27    4.81
  -4   4  10  107.07    3.46
  -4  -4  10  113.15    4.75
   4   4 -10  104.13    4.41
   4  -4 -10   99.85    3.77
  -4   4   9   32.30    2.58
  -4   4   9   31.50    1.53
  -4  -4   9   32.15    2.34
   4  -4  -9   30.00    1.56
   4   4  -9   35.90    2.38
   4   4  -8  250.67    8.24
  -4   4   8  238.41    8.63
  -4   4   8  247.66    7.33
  -4  -4   8  230.93    8.35
   4  -4  -8  242.68    7.38
  -4   4   8  243.72    8.91
   4   4  -7  541.19   16.67
  -4   4   7  551.27   15.72
  -4   4   7  568.27   17.28
  -4  -4   7  560.70   16.91
   4  -4  -7  548.20   15.76
  -4   4   7  549.32   17.51
  -4   4   6   12.75    2.04
  -4  -4   6    9.79    1.58
  -4   4   6   13.79    1.86
   4   4  -6   11.79    1.53
  -4   4   5  884.06   27.04
   4   4  -5  892.57   26.51
   4  -4  -5  911.17   25.65
  -4  -4   5  886.87   26.55
  -4   4   5  954.95   27.52
  -4   4   4  216.63    8.04
  -4  -4   4  217.28    7.28
   4   4  -4  212.16    7.21
  -4  -4   3  145.75    5.20
  -4   4   3  140.06    5.82
   4   4  -3  141.63    5.18
   4  -4  -3  138.20    5.79
  -4  -4   2   32.32    2.00
   4   4  -2   29.95    2.06
  -4   4   2   36.52    2.72
   4  -4  -2   33.64    2.63
  -4   4   2   32.64    1.33
  -4   4   1   27.55    1.34
   4   4  -1   24.86    1.76
  -4   4   1   27.97    2.44
  -4  -4   1   26.84    2.42
   4   4  -1   28.36    1.92
   4  -4  -1   30.71    2.53
  -4   4   0  804.85   23.33
   4   4   0  843.98   23.87
   4  -4   0  811.18   24.69
   4   4   0  810.77   24.04
  -4   4   0  808.65   24.68
  -4  -4   0  798.32   24.75
  -4  -4   0  810.01   25.03
   4  -4   1   55.55    3.37
   4   4   1   49.38    2.75
  -4   4  -1   50.19    2.26
   4   4   1   52.37    2.58
  -4   4  -1   46.55    3.08
  -4  -4  -1   52.86    3.30
  -4  -4  -1   58.85    3.57
  -4  -4  -2    4.25    1.67
   4  -4   2    4.63    1.73
   4   4   2    6.61    1.37
  -4   4  -2    3.05    1.02
   4   4   2    6.78    1.22
  -4  -4  -2    5.30    1.82
   4   4   2    3.44    1.60
  -4   4  -2    5.38    1.77
  -4   4  -3  617.59   17.89
   4   4   3  604.38   18.02
  -4  -4  -3  593.72   18.22
   4   4   3  564.30   18.91
  -4   4  -3  599.45   18.88
   4  -4   3  611.59   18.98
  -4  -4  -3  600.17   18.88
   4   4   4  127.70    5.24
  -4   4  -4  118.60    4.56
  -4   4  -4  128.00    5.40
   4   4   4  116.63    4.60
  -4  -4  -4  118.16    4.81
   4  -4   4  117.24    5.37
   4   4   4  125.13    5.57
  -4  -4  -4  120.30    5.45
   4   4   5   83.60    4.17
  -4   4  -5   83.34    3.64
  -4   4  -5   85.99    4.38
  -4  -4  -5   83.06    3.87
   4  -4   5   92.45    4.61
   4   4   5   86.60    3.72
  -4  -4  -5   88.59    4.39
   4   4   5   89.82    4.49
   4   4   6    9.29    1.55
  -4  -4  -6   10.01    1.89
   4   4   6   12.29    1.85
  -4   4  -6    9.00    1.64
  -4  -4  -6   10.38    1.68
  -4   4  -6   10.84    1.94
   4  -4   6    8.07    2.11
   4   4   6   14.14    2.17
   4   4   7  117.31    5.02
  -4   4  -7  116.75    4.73
  -4   4  -7  110.01    5.23
  -4  -4  -7  121.00    4.97
   4   4   7  110.05    4.61
  -4  -4  -7  104.45    5.22
   4   4   7  109.22    5.31
   4  -4   7  111.44    5.38
   4   4   8    3.97    1.38
  -4  -4  -8    2.11    1.65
   4   4   8    2.34    1.51
  -4   4  -8    2.56    1.46
  -4   4  -8    2.59    1.53
  -4  -4  -8    3.22    1.59
   4  -4   8    2.92    1.85
   4   4   8    2.06    1.62
   4   4   9  140.14    5.98
  -4   4  -9  160.37    6.05
  -4   4  -9  148.42    6.36
  -4  -4  -9  147.13    6.11
   4   4   9  142.03    5.80
   4   4   9  137.88    6.33
  -4  -4  -9  148.90    6.52
   4  -4   9  154.07    6.69
   4  -4  10   20.25    2.78
   4   4  10   19.41    2.48
  -4  -4 -10   18.73    2.60
   4   4  10   17.84    2.21
  -4   4 -10   18.22    2.26
   4   4  10   17.54    2.16
  -4   4 -10   19.24    2.40
  -4  -4 -10   16.22    2.19
  -4  -4 -11  117.79    5.90
  -4  -4 -11  129.48    5.64
  -4   4 -11  124.71    5.84
   4  -4  11  127.56    6.21
   4   4  11  128.05    5.39
   4   4  11  111.22    5.32
  -4   4 -11  117.58    5.44
  -4  -4 -12   97.65    5.39
  -4  -4 -12  100.47    5.00
   4  -4  12   99.95    5.65
   4   4  12  100.16    4.94
  -4   4 -12  104.35    5.07
  -4   4 -12   89.21    5.08
   4   4  12  102.14    4.85
  -4   4 -13   25.08    2.88
   4   4  13   25.15    2.72
   4   4  13   23.32    2.67
   4  -4  13   22.44    3.20
  -4   4 -13   21.56    2.81
  -4  -4 -13   22.96    2.59
  -4  -4 -13   23.30    3.20
  -4   4 -14   28.17    3.14
   4   4  14   25.52    2.91
   4   4  14   28.69    2.92
   4  -4  14   30.30    3.65
  -4  -4 -14   24.80    3.26
  -4  -4 -14   25.37    3.01
  -4   4 -14   30.03    3.21
  -4  -4 -15   -1.53    2.59
   4   4  15    1.81    2.09
  -4   4 -15   -1.29    2.40
   4   4  15   -1.87    2.33
   4  -4  15    2.30    2.70
  -4   4 -15   -1.07    2.29
  -4  -4 -15   -0.77    2.05
   4  -4  16  182.88    8.68
  -4   4 -16  189.35    8.25
   4   4  16  196.73    8.10
  -4  -4 -16  184.94    8.13
   4   4  16  184.31    7.92
  -4   4 -16  199.93    8.30
  -4  -4 -16  190.94    8.60
   4  -4  17   65.34    5.22
  -4  -4 -17   74.21    4.78
   4   4  17   69.16    4.51
  -4   4 -17   69.80    4.75
  -4   4 -17   71.39    4.75
   4   4  17   69.96    4.63
  -4  -4 -17   56.26    4.91
  -4  -4 -18   19.95    3.20
   4  -4  18   23.99    3.70
  -4   4 -18   23.13    3.20
  -4  -4 -18   25.05    3.26
   4   4  18   19.32    2.91
  -4   4 -18   20.72    3.13
  -4  -4 -19   33.95    3.88
  -4   4 -19   35.75    3.78
   4  -4  19   29.48    3.88
  -4   4 -19   28.98    3.50
   4   4  19   33.41    3.47
  -4  -4 -19   27.32    3.51
   4  -4  20   65.01    5.23
  -4  -4 -20   58.28    4.58
  -4   4 -20   58.60    4.59
   4   4  20   60.79    4.69
  -4   4 -20   59.68    4.63
  -4  -4 -20   65.98    5.19
  -4  -4 -21   -1.92    2.77
  -4   4 -21   -0.94    2.78
  -4   4 -21    1.70    2.60
   4  -4  21    2.46    3.18
  -4  -4 -21    2.64    2.47
   4   4  21    0.32    2.75
  -4  -4 -22   -2.38    2.73
  -4   4 -22    0.97    2.44
   4  -4  22   -1.69    3.11
   4   4  22   -0.66    2.49
  -4   4 -22   -2.85    2.92
  -4  -4 -22    2.05    2.69
  -4   4 -23    0.74    2.93
  -4  -4 -23    2.83    2.74
  -4  -4 -23    9.84    3.51
   4   4  23    1.39    2.95
   4  -6 -24    1.17    2.69
  -4  -6  24    0.40    2.83
  -4   6  24   -0.97    2.73
   4   6 -24   -0.29    2.51
   4   6 -24   -1.18    3.07
   4  -6 -24    0.53    2.22
   4  -6 -23   14.79    3.50
  -4  -6  23    8.06    3.41
  -4   6  23   16.27    3.30
   4   6 -23   14.11    2.85
   4   6 -23   20.27    3.64
   4  -6 -23   20.69    2.83
  -4   6  22   33.55    3.17
   4   6 -22   25.95    3.94
   4  -6 -22   29.48    3.75
   4  -6 -22   34.07    3.21
  -4   6  22   31.15    3.63
  -4  -6  22   26.22    3.84
   4   6 -22   24.66    3.20
   4  -6 -21    7.53    2.00
   4   6 -21    2.95    3.06
  -4   6  21    7.54    2.07
   4  -6 -21    6.09    3.01
   4   6 -21    5.56    2.31
  -4   6  21    3.19    1.51
  -4   6  21    4.46    2.76
  -4  -6  21    1.07    2.91
  -4   6  20    1.74    2.39
   4  -6 -20   -0.65    1.79
   4   6 -20   -2.07    2.12
  -4   6  20    2.53    1.94
   4  -6 -20   -3.13    3.04
  -4   6  20    2.22    1.40
  -4  -6  20   -0.34    2.44
   4   6 -19  100.38    5.18
  -4   6  19   92.98    4.54
   4  -6 -19   81.80    5.60
  -4  -6  19   91.36    5.67
  -4   6  19   88.10    5.26
   4  -6 -19   88.92    4.63
  -4   6  19   84.90    4.03
  -4   6  18    4.33    2.32
   4  -6 -18    3.44    1.91
   4   6 -18   -0.25    2.11
  -4   6  18    4.03    1.77
   4  -6 -18    7.57    2.84
  -4   6  18    4.04    1.45
  -4  -6  18    0.32    2.45
  -4   6  17   82.40    3.83
  -4   6  17   98.83    5.25
  -4  -6  17   85.77    5.26
  -4   6  17   96.28    4.36
   4  -6 -17   86.12    5.45
   4   6 -17   92.04    5.00
   4  -6 -17   91.04    4.41
  -4   6  16   44.11    2.60
  -4   6  16   55.25    3.89
  -4   6  16   55.56    3.06
   4  -6 -16   46.43    3.97
  -4  -6  16   48.32    3.93
   4   6 -16   51.89    3.67
   4  -6 -16   52.38    3.13
  -4   6  15   34.72    2.18
  -4   6  15   47.97    3.64
   4  -6 -15   36.34    3.53
   4   6 -15   33.59    2.98
  -4   6  15   34.67    2.45
  -4  -6  15   37.91    3.36
   4  -6 -15   34.12    2.52
   4   6 -14   21.98    2.47
  -4   6  14   22.30    1.95
  -4   6  14   21.94    2.77
  -4  -6  14   24.78    2.95
   4  -6 -14   19.19    1.92
  -4   6  13   49.14    2.58
  -4   6  13   43.32    3.56
   4   6 -13   42.51    3.24
  -4  -6  13   45.92    3.57
   4  -6 -13   46.41    2.61
  -4   6  13   52.95    3.97
  -4   6  12   51.69    2.50
  -4   6  12   47.81    3.86
  -4   6  12   52.25    3.68
  -4  -6  12   57.62    3.78
   4  -6 -12   49.45    2.62
   4   6 -12   50.51    3.47
  -4   6  11    0.08    0.97
  -4   6  11   -0.24    1.68
   4   6 -11   -0.20    1.82
  -4   6  11    0.28    2.05
   4  -6 -11    1.36    1.02
  -4  -6  11    2.86    1.96
   4  -6 -10    8.96    1.24
  -4   6  10    9.90    1.13
  -4   6  10    8.75    2.21
   4   6 -10    7.54    1.70
  -4  -6  10    9.46    2.12
  -4   6  10    9.70    2.43
   4   6  -9  126.32    5.39
   4  -6  -9  122.83    4.37
  -4  -6   9  132.00    5.78
  -4   6   9  118.47    5.98
  -4   6   9  119.46    4.15
  -4   6   9  119.58    5.71
  -4   6   8   11.28    2.25
  -4   6   8   16.13    2.44
  -4  -6   8   19.42    2.35
   4   6  -8   15.34    2.14
  -4   6   8   14.96    1.13
   4   6  -7   21.96    2.27
  -4   6   7   26.68    2.80
  -4   6   7   27.17    1.41
  -4  -6   7   26.36    2.57
  -4   6   7   27.43    3.00
   4   6  -7   27.56    2.86
   4  -6  -6  291.12    9.12
   4   6  -6  284.55   10.07
  -4   6   6  275.13   10.47
  -4   6   6  295.07    8.72
   4   6  -6  296.09   10.64
  -4  -6   6  293.91   10.22
  -4   6   6  265.82   10.82
   4  -6  -5   26.44    1.80
   4   6  -5   28.36    2.44
  -4   6   5   27.69    1.40
  -4  -6   5   21.04    2.27
  -4   6   5   22.02    2.76
   4   6  -5   26.01    2.77
  -4   6   5   21.84    2.57
   4   6  -4    1.66    1.51
  -4   6   4    0.20    0.76
   4   6  -4    4.14    2.05
  -4   6   4    1.56    1.88
  -4  -6   4    0.74    1.33
  -4  -6   4    3.81    2.21
  -4  -6   3   19.88    2.17
   4  -6  -3   21.14    2.62
  -4   6   3   23.74    2.78
  -4  -6   3   27.19    3.01
  -4   6   3   23.63    1.44
   4   6  -3   21.29    2.43
   4   6  -3   20.36    2.16
   4   6  -2   14.42    1.96
  -4  -6   2   14.09    2.52
   4   6  -2   15.56    2.12
  -4   6   2   14.36    2.55
  -4  -6   2   19.56    2.12
   4  -6  -2   14.82    2.21
  -4   6   2   17.15    1.31
  -4   6   1   14.77    2.33
  -4  -6   1   11.08    2.28
   4   6  -1    9.72    1.72
   4   6  -1    6.73    1.77
   4  -6  -1   14.32    2.39
   4   6  -1    8.41    1.83
  -4   6   1   11.91    1.21
  -4  -6   0  179.12    7.72
  -4   6   0  183.67    7.65
   4   6   0  176.49    6.97
   4  -6   0  162.76    7.29
   4   6   0  177.01    6.71
  -4  -6   0  173.77    7.32
   4   6   0  185.90    7.27
  -4  -6  -1    5.94    1.97
  -4   6  -1    4.13    1.88
  -4   6  -1    3.27    1.06
   4   6   1    3.88    1.52
   4   6   1    6.08    1.97
   4   6   1    4.20    1.68
   4  -6   1    6.23    2.13
  -4  -6  -1    5.09    2.15
   4  -6   2  105.87    5.73
   4   6   2  117.78    5.30
  -4   6  -2  120.18    4.54
   4   6   2  114.95    4.96
  -4   6  -2  109.76    5.70
   4   6   2  113.50    5.42
  -4  -6  -2  120.92    5.75
  -4  -6  -2  115.59    6.00
  -4  -6  -3    2.54    1.84
   4   6   3    1.95    1.71
  -4   6  -3    1.81    1.91
  -4   6  -3    2.70    1.21
   4   6   3    1.86    1.47
  -4  -6  -3    4.26    2.25
   4  -6   3    1.59    1.89
   4   6   3    0.42    1.58
   4   6   4  204.14    7.85
   4  -6   4  191.74    8.27
  -4   6  -4  196.25    7.09
   4   6   4  205.30    7.46
  -4  -6  -4  191.88    8.17
  -4   6  -4  205.92    8.34
   4   6   4  207.21    8.31
   4   6   4  199.21    7.76
   4   6   5   68.83    4.07
   4  -6   5   65.64    4.35
  -4   6  -5   71.11    3.56
   4   6   5   72.88    3.78
  -4  -6  -5   68.27    4.28
  -4   6  -5   70.58    4.50
   4   6   5   61.47    3.84
   4   6   5   69.01    4.32
   4   6   6  162.49    7.06
   4   6   6  157.73    6.64
  -4   6  -6  165.89    7.12
  -4   6  -6  155.19    6.14
   4   6   6  154.99    6.30
   4   6   6  156.96    6.77
   4  -6   6  161.73    7.41
  -4  -6  -6  142.32    6.83
   4  -6   7   30.74    3.48
  -4   6  -7   29.40    2.58
   4   6   7   28.07    2.64
  -4  -6  -7   31.92    2.87
  -4   6  -7   29.23    3.27
   4   6   7   31.77    3.20
   4   6   7   32.13    2.92
  -4  -6  -7   32.20    3.13
   4   6   8  292.52   10.35
  -4   6  -8  285.87   10.79
  -4   6  -8  284.68    9.99
  -4  -6  -8  270.66   10.33
   4  -6   8  268.24   10.98
   4   6   8  298.76   10.12
  -4  -6  -8  285.42   10.84
   4   6   8  276.28   10.77
   4   6   9    0.99    1.72
   4   6   9    2.39    1.83
  -4   6  -9    1.79    1.92
  -4  -6  -9    2.20    1.94
  -4  -6  -9    3.52    2.35
  -4   6  -9    2.19    2.04
   4   6   9   -0.55    2.06
   4  -6   9    0.63    2.51
   4   6  10    3.09    1.89
  -4  -6 -10    3.61    2.20
   4   6  10    5.02    2.10
  -4   6 -10    5.27    2.10
  -4  -6 -10    6.66    2.28
  -4   6 -10    4.24    2.32
   4  -6  10    6.87    2.77
   4   6  10    4.81    2.31
  -4   6 -11  254.70    9.48
   4   6  11  244.90   10.00
   4   6  11  245.54    9.35
   4  -6  11  256.42   10.50
  -4  -6 -11  249.97    9.87
  -4  -6 -11  257.33   10.32
   4   6  11  251.07    9.50
   4   6  12   48.39    3.67
  -4   6 -12   41.29    3.70
   4  -6  12   36.29    4.20
  -4  -6 -12   53.49    4.07
   4   6  12   44.43    3.51
  -4  -6 -12   49.21    4.19
   4   6  12   43.86    3.87
   4   6  13  176.69    7.94
   4   6  13  179.98    7.46
   4  -6  13  169.19    8.46
  -4  -6 -13  177.15    7.94
  -4   6 -13  183.70    7.60
   4   6  13  164.85    7.35
  -4  -6 -13  171.14    8.20
   4   6  14   44.13    3.97
   4   6  14   49.52    3.77
  -4  -6 -14   50.77    4.21
   4  -6  14   46.10    4.50
  -4  -6 -14   50.30    4.37
  -4   6 -14   44.69    3.90
   4   6  14   53.25    3.80
  -4   6 -15    7.03    2.52
   4   6  15    5.37    2.24
  -4  -6 -15    4.34    2.49
   4  -6  15    4.51    2.72
  -4  -6 -15    9.49    2.83
   4   6  15    5.33    2.62
   4   6  15    4.55    2.36
  -4   6 -16    1.98    2.45
  -4  -6 -16   -1.60    2.73
   4  -6  16    0.78    2.78
  -4  -6 -16    0.73    2.70
   4   6  16    2.56    2.50
   4   6  16    0.53    2.20
  -4  -6 -17   23.90    3.42
  -4   6 -17   26.14    3.29
   4  -6  17   14.46    3.61
   4   6  17   28.56    3.28
  -4  -6 -17   21.04    3.54
  -4  -6 -18    4.44    2.95
  -4   6 -18    2.49    2.66
   4  -6  18    2.48    2.83
   4   6  18    6.08    2.56
  -4  -6 -18    9.77    3.44
  -4  -6 -19   -0.35    2.55
  -4   6 -19    5.54    2.83
  -4  -6 -19   -1.61    2.79
   4   6  19    1.20    2.56
   4  -6  19   -0.43    2.85
  -4  -6 -20    1.82    2.72
  -4   6 -20    6.05    2.89
   4   6  20    5.28    2.71
  -4  -6 -20   -0.82    3.16
   4  -6  20   -2.62    3.03
   4   6  21    7.74    2.76
  -4   6 -21    9.08    2.91
  -4  -6 -21   11.42    3.27
  -4  -6 -21    7.51    2.98
  -4  -8  22    5.79    3.21
   4   8 -22    3.04    2.64
   4  -8 -22   -1.48    2.18
  -4  -8  21    3.22    2.87
   4  -8 -21    2.82    2.03
  -4   8  21    3.31    2.83
   4   8 -21    2.40    2.48
  -4  -8  20   10.17    3.29
   4  -8 -20    3.13    1.86
  -4   8  20    2.91    2.71
  -4   8  20    7.31    3.23
   4   8 -20    9.48    2.71
  -4  -8  19   10.28    3.21
  -4   8  19   15.91    3.57
   4  -8 -19   13.69    2.26
  -4   8  19   14.28    2.97
   4   8 -19   14.62    2.86
  -4   8  18    1.81    1.73
  -4  -8  18   -1.47    2.82
   4   8 -18   -2.26    2.48
  -4   8  18    2.19    2.44
   4  -8 -18    0.20    1.74
  -4   8  18    1.17    2.75
  -4   8  17   -1.38    1.68
  -4  -8  17    0.72    2.49
   4   8 -17    1.64    2.18
  -4   8  17    3.72    2.52
   4  -8 -17    2.58    1.63
  -4   8  17    2.30    2.50
  -4   8  16    7.57    1.81
  -4  -8  16    8.70    2.80
   4   8 -16    4.85    2.27
  -4   8  16    7.96    2.60
   4  -8 -16    4.34    1.62
  -4   8  16    3.41    2.58
   4   8 -15    1.34    2.14
  -4   8  15    2.37    1.49
  -4  -8  15    0.68    2.59
  -4   8  15    3.03    2.34
  -4   8  15   -1.48    2.79
   4  -8 -15    1.64    1.47
  -4  -8  14   73.50    5.01
  -4   8  14   64.63    3.25
   4   8 -14   70.87    4.54
  -4   8  14   70.19    4.81
  -4   8  14   64.49    5.13
   4  -8 -14   64.61    3.47
  -4   8  13   29.96    3.37
   4   8 -13   25.84    3.00
   4  -8 -13   24.58    2.12
  -4  -8  13   28.03    3.46
  -4   8  13   20.22    3.34
  -4   8  13   25.92    2.02
  -4   8  12   14.46    2.92
   4   8 -12   21.40    2.82
   4  -8 -12   19.63    1.93
  -4   8  12   19.60    1.74
  -4  -8  12   13.28    2.93
  -4   8  12   18.77    3.37
  -4   8  11    4.12    2.30
   4   8 -11    7.39    2.28
  -4   8  11    6.44    2.70
  -4  -8  11    3.58    2.57
  -4   8  11    8.01    1.36
  -4   8  10  125.39    6.41
   4   8 -10  122.23    6.18
  -4   8  10  122.16    4.54
  -4  -8  10  119.89    6.29
  -4   8  10  121.78    6.89
   4   8 -10  131.73    6.60
  -4   8   9   79.11    4.88
   4   8  -9   74.86    4.61
  -4   8   9   68.35    3.06
   4   8  -9   68.20    4.70
  -4   8   9   80.51    5.45
  -4  -8   9   70.14    4.82
  -4   8   8   87.60    3.65
  -4   8   8   90.86    5.49
   4   8  -8   96.65    5.80
  -4  -8   8  109.68    5.62
  -4   8   8  106.76    6.10
   4   8  -8   91.11    5.18
   4  -8  -7  348.77   11.29
   4   8  -7  354.82   12.60
  -4   8   7  346.00   12.91
  -4   8   7  335.69   10.79
  -4  -8   7  363.29   12.81
  -4   8   7  364.67   13.58
   4   8  -7  365.88   13.03
   4  -8  -6  298.26   10.00
   4   8  -6  292.95   11.00
  -4   8   6  307.01   11.48
  -4   8   6  299.16    9.39
   4   8  -6  297.02   11.46
  -4   8   6  292.28   11.81
  -4  -8   6  281.82   11.08
  -4   8   5  212.75    9.43
  -4  -8   5  222.43    9.96
   4  -8  -5  205.99    7.72
   4   8  -5  230.67    8.88
  -4   8   5  209.50    9.08
  -4   8   5  216.79    7.22
   4   8  -5  223.53    9.17
  -4  -8   5  226.23    8.88
  -4  -8   4  133.07    6.33
  -4  -8   4  132.11    7.21
   4  -8  -4  126.11    5.51
   4   8  -4  130.06    6.31
   4   8  -4  131.48    6.60
  -4   8   4  140.79    5.03
  -4  -8   3  194.14    8.18
   4  -8  -3  191.94    8.69
   4   8  -3  210.32    8.41
  -4  -8   3  213.86    9.31
   4   8  -3  204.15    8.49
  -4   8   3  200.33    6.93
   4   8  -2    9.43    2.21
   4   8  -2   10.09    2.40
   4  -8  -2    8.48    2.72
  -4   8   2   10.12    1.51
   4   8  -2    7.84    2.34
  -4  -8   2    7.99    2.68
   4   8  -1   33.11    3.17
   4   8  -1   39.56    3.54
   4  -8  -1   43.83    4.12
   4   8  -1   43.26    3.59
  -4   8   1   34.91    2.43
  -4  -8   1   41.16    4.04
   4   8   0  401.33   13.58
   4  -8   0  389.20   14.33
   4   8   0  394.75   13.93
  -4  -8   0  401.27   14.66
   4   8   0  396.79   13.86
  -4   8   0  385.12   12.54
   4   8   1    3.01    1.92
   4   8   1    4.38    2.27
   4  -8   1    2.61    2.60
   4   8   1    1.60    2.04
  -4  -8  -1    3.83    2.38
  -4   8  -1    4.14    1.51
   4   8   2    0.82    2.14
   4  -8   2   -2.68    2.53
   4   8   2    2.81    2.27
  -4  -8  -2    2.78    2.61
   4   8   2   -0.69    1.85
   4   8   3  200.44    8.45
   4  -8   3  187.69    8.73
  -4   8  -3  187.52    7.28
   4   8   3  210.03    8.10
  -4  -8  -3  209.29    9.10
   4   8   3  198.00    8.21
  -4  -8  -3  198.42    8.56
  -4   8  -4   -0.53    1.74
   4   8   4    1.26    2.15
   4   8   4   -2.25    2.43
   4  -8   4    0.69    2.63
   4   8   4   -0.23    1.90
  -4  -8  -4   -0.35    2.47
  -4  -8  -4    2.17    2.44
  -4   8  -5   53.79    3.49
   4   8   5   64.99    4.14
   4   8   5   62.96    3.97
   4   8   5   61.35    4.41
   4  -8   5   65.36    4.80
  -4  -8  -5   52.07    4.34
  -4   8  -6   78.05    4.32
   4   8   6   80.03    4.58
   4   8   6   88.32    4.80
  -4  -8  -6   87.79    5.35
   4  -8   6   78.98    5.44
   4   8   6   77.32    4.86
   4   8   7    5.95    2.19
   4   8   7   11.40    2.55
   4  -8   7    5.04    2.71
  -4   8  -7    6.40    2.11
   4   8   7    3.53    1.99
  -4  -8  -7    5.22    2.72
   4   8   8    2.98    2.11
  -4   8  -8   -1.74    2.04
   4   8   8   -1.50    2.23
   4  -8   8   -2.21    2.85
   4   8   8   -0.72    1.96
   4   8   8    1.28    2.48
  -4  -8  -8   -1.65    2.37
   4   8   9  114.39    5.77
   4  -8   9  108.90    6.68
  -4   8  -9  125.92    5.79
   4   8   9  117.59    5.72
  -4  -8  -9   94.62    6.04
   4   8   9  114.21    6.16
   4   8   9  116.38    6.31
  -4   8 -10   -3.12    2.35
   4  -8  10   -0.78    3.15
   4   8  10    1.25    2.40
  -4  -8 -10    2.06    2.67
   4   8  10    0.25    2.23
   4   8  10    2.74    2.25
   4   8  10   -0.97    2.43
   4   8  11   19.69    2.86
  -4   8 -11   23.58    3.02
  -4  -8 -11   22.64    3.36
   4   8  11   20.84    3.30
   4   8  11   25.68    2.96
   4   8  11   18.68    3.13
   4  -8  11   17.15    3.49
   4   8  12    8.03    2.37
  -4   8 -12    8.37    2.77
  -4  -8 -12    8.57    2.94
   4   8  12    7.58    2.79
   4  -8  12    5.70    3.34
   4   8  12    9.42    2.77
   4   8  12    5.60    2.37
  -4   8 -13    2.18    2.57
   4   8  13    2.91    2.37
  -4  -8 -13    2.95    2.87
   4   8  13    4.81    2.36
   4   8  14   -1.94    2.45
  -4  -8 -14    0.77    2.80
  -4  -8 -14    1.04    2.67
  -4   8 -14    1.41    2.57
   4   8  15   -0.28    2.35
  -4  -8 -15    2.15    2.76
  -4  -8 -15    0.39    2.85
  -4   8 -15   -2.34    2.73
  -4  -8 -16   54.63    5.06
   4   8  16   53.08    4.31
  -4   8 -16   48.68    4.28
  -4  -8 -16   46.91    4.64
  -4  -8 -17    1.25    2.96
   4   8  17    4.17    2.63
  -4   8 -17   -1.26    2.69
  -4  -8 -17    0.76    2.83
  -4  -8 -18    6.80    3.33
  -4   8 -18    6.85    2.93
   4   8  18    2.46    2.73
  -4  -8 -18    1.96    2.87
   4  10 -17    2.52    2.66
  -4 -10  17    1.63    2.86
   4  10 -16    4.46    2.61
  -4 -10  16    5.56    2.97
  -4  10  16    8.08    3.19
   4  10 -15   14.38    3.16
  -4 -10  15   15.48    3.32
   4  10 -14   -0.96    2.37
  -4 -10  14   -0.77    2.81
   4  10 -13    6.54    2.65
  -4 -10  13    7.62    3.16
   4  10 -12    9.87    2.72
  -4 -10  12   12.24    3.21
   4  10 -11    2.81    2.55
  -4 -10  11    4.70    2.83
  -4  10  11    6.77    1.46
   4  10 -10  100.84    5.93
  -4 -10  10   94.47    6.16
  -4  10  10   97.46    4.10
   4  10  -9    3.49    2.66
  -4 -10   9    5.89    2.98
  -4  10   9    5.05    1.43
  -4 -10   8   22.05    3.55
  -4  10   8   21.59    1.88
   4  10  -8   19.20    3.34
   4  10  -7   46.20    4.26
  -4 -10   7   46.33    4.36
   4 -10  -7   56.86    3.42
  -4 -10   7   55.05    5.41
  -4  10   7   46.39    2.72
  -4  10   6    8.43    1.60
  -4 -10   6    5.83    2.69
   4  10  -6    7.71    2.90
   4  10  -6    7.90    2.71
   4 -10  -6    6.17    2.09
  -4 -10   6   11.89    3.64
  -4 -10   5   -1.60    2.51
   4 -10  -5    0.43    1.95
  -4 -10   5    0.44    3.06
  -4  10   5    0.69    1.41
   4  10  -5    4.09    2.69
   4  10  -5    0.63    2.50
   4  10  -4   22.82    3.42
  -4  10   4   28.13    2.36
  -4 -10   4   35.39    3.66
   4  10  -4   21.18    3.16
   4 -10  -4   26.22    2.75
  -4 -10   4   26.23    4.04
  -4 -10   3   16.02    3.67
   4 -10  -3   19.65    2.67
   4  10  -3   17.34    3.15
  -4  10   3   17.04    2.10
   4  10  -3   15.21    2.89
   4  10  -3   16.26    2.93
  -4 -10   2   17.50    3.39
   4 -10  -2   13.64    2.49
   4  10  -2   19.44    3.27
  -4  10   2   14.39    1.93
   4  10  -2   16.28    3.02
   4  10  -2   14.19    2.90
  -4 -10   1   -1.67    2.87
   4  10  -1   -1.81    2.42
  -4  10   1    1.49    1.50
   4  10  -1   -0.65    2.41
   4  10  -1    3.47    2.52
   4  10   0   28.68    3.62
  -4  10   0   26.06    2.43
  -4 -10   0   36.06    4.40
   4  10   0   26.98    3.29
   4  10   0   27.70    3.42
   4  10   1   -0.33    2.63
  -4 -10  -1    0.82    2.60
   4  10   1   -0.29    2.28
  -4  10  -1    1.29    1.51
   4  10   1   -0.29    2.23
   4  10   2    3.20    2.28
   4  10   2   -0.28    2.19
  -4  10  -2   -1.55    1.75
   4  10   2    0.67    2.24
  -4 -10  -2    2.05    2.93
   4  10   3   -2.36    2.11
  -4  10  -3    3.01    1.72
   4  10   3    1.41    2.09
   4  10   3    0.29    2.18
  -4 -10  -3    0.40    2.70
   4  10   4    5.42    2.62
   4  10   4    5.91    2.41
  -4  10  -4    3.70    1.82
  -4 -10  -4    3.22    2.70
   4  10   4    8.51    2.41
  -4  10  -4    6.93    2.04
   4  10   5   -0.35    2.56
   4  10   5    0.28    2.20
   4  10   5    1.13    2.26
  -4  10  -5   -1.56    1.99
   4  10   6   18.04    3.02
  -4  10  -6   17.31    2.61
   4  10   6   22.03    3.44
   4  10   6   16.18    2.90
  -4 -10  -6   15.86    3.06
   4  10   7   11.88    2.96
  -4  10  -7   11.50    2.59
   4  10   7   16.14    2.81
  -4 -10  -7   16.37    3.39
   4  10   8   13.44    3.06
  -4  10  -8   17.17    2.70
   4  10   8   22.00    2.99
  -4 -10  -8   22.18    3.49
   4  10   9    5.24    2.97
  -4  10  -9   13.20    2.77
   4  10   9    7.78    2.65
  -4 -10  -9   11.10    3.23
   4  10  10   21.76    3.49
  -4  10 -10   19.64    3.04
   4  10  10   19.79    3.00
  -4 -10 -10   21.09    3.89
   4  10  11    9.49    3.18
   4  10  11   15.25    2.96
  -4 -10 -11   15.08    3.30
  -4  10 -11    6.43    2.83
   4  10  12    2.97    2.55
  -4  10 -12    1.73    2.66
  -4 -10 -12    3.23    2.92
   4  10  12    6.14    2.95
   4  10  13   26.23    3.45
   4  10  13   18.97    3.58
  -4 -10 -13   32.56    4.10
  -4  10 -13   27.49    3.47
  -4 -12   8  130.27    8.59
   4  12  -8  108.32    7.02
  -4 -12   8  119.79    7.27
  -4 -12   7   25.05    4.13
  -4 -12   7   22.74    4.84
   4  12  -7   24.64    4.09
   4  12  -6   47.57    4.78
  -4 -12   6   50.33    5.83
  -4 -12   6   65.45    5.45
   4  12  -5   30.00    4.12
   4  12  -5   29.05    3.93
   4 -12  -5   39.55    3.56
  -4 -12   5   30.18    4.80
   4  12  -4   14.13    3.44
   4  12  -4   11.04    3.26
   4 -12  -4   11.97    2.61
  -4 -12   4   17.27    4.25
   4  12  -3    5.57    2.98
   4  12  -3    0.69    2.74
   4 -12  -3    4.22    2.32
  -4 -12   3    2.93    3.49
   4  12  -2    7.18    2.98
   4  12  -2    4.80    2.87
   4 -12  -2    1.47    2.28
  -4 -12   2    3.41    3.24
   4  12  -1    5.35    3.11
   4  12  -1    8.87    3.01
  -4 -12   1    5.29    3.43
   4 -12  -1    5.31    2.50
   4  12   0   -2.70    2.85
   4  12   0    0.34    2.45
  -4 -12   0    7.12    3.24
   4 -12   0    2.00    2.55
   4  12   1   10.41    3.15
  -4 -12  -1    7.07    3.55
   4  12   1    6.71    2.89
   4  12   2    6.66    3.08
   4  12   2   11.28    3.03
  -4 -12  -2   11.95    3.66
   4  12   3   -0.99    2.78
  -4 -12  -3    0.91    2.97
   4  12   3    3.58    2.75
  -4  12  -3   -1.20    2.00
   4  12   4    3.61    2.73
   4  12   4    2.39    2.88
  -4  12  -4    3.22    2.18
  -5   1  28   18.80    3.52
   5   1 -28   15.23    3.53
   5  -1 -28   22.68    3.36
   5   1 -28   19.61    3.32
   5  -1 -28   23.64    3.39
  -5  -1  28   23.17    3.76
   5  -1 -27    2.57    2.74
   5   1 -27    3.59    2.50
  -5  -1  27    6.92    2.92
  -5   1  27    6.75    2.95
   5  -1 -27    5.06    2.36
   5   1 -27   -0.33    2.57
   5   1 -26   -0.29    2.43
   5  -1 -26    3.09    2.47
  -5  -1  26   -0.33    2.73
  -5   1  26    1.63    2.50
   5   1 -26   -0.31    2.57
   5  -1 -26    1.14    2.33
   5   1 -25    3.02    2.16
   5  -1 -25    3.26    2.52
   5   1 -25    3.34    2.53
   5  -1 -25    4.08    2.29
  -5  -1  25    1.58    2.44
  -5   1  25    0.62    2.58
   5  -1 -24   88.72    5.17
  -5   1  24   82.60    5.14
   5   1 -24   78.00    4.79
  -5  -1  24   78.87    5.08
   5   1 -24   82.28    5.23
   5  -1 -24   70.01    4.58
   5  -1 -23    0.50    2.19
   5   1 -23    1.13    2.93
   5   1 -23   -1.49    2.20
   5  -1 -23    2.97    2.29
  -5   1  23    3.61    2.32
  -5  -1  23    1.13    2.46
   5  -1 -22  182.50    7.59
  -5  -1  22  174.03    7.57
  -5   1  22  172.30    7.58
   5   1 -22  166.75    7.22
   5   1 -22  162.76    7.56
   5  -1 -22  162.86    7.13
   5   1 -21    6.82    2.55
   5  -1 -21    9.11    2.40
   5   1 -21   11.87    2.46
   5  -1 -21   14.92    2.53
  -5  -1  21    7.06    2.51
  -5   1  21   14.05    2.64
   5  -1 -20  165.20    6.99
   5   1 -20  161.60    7.24
  -5  -1  20  174.10    7.12
  -5   1  20  168.62    7.05
   5   1 -20  154.63    6.70
   5  -1 -20  154.15    6.69
   5  -1 -19   83.88    4.53
   5   1 -19   80.29    4.77
  -5  -1  19   88.44    4.71
  -5   1  19   80.08    4.57
   5   1 -19   94.30    4.55
   5  -1 -19   85.84    4.47
   5  -1 -18  263.72    9.56
   5   1 -18  255.29    9.73
  -5  -1  18  274.63    9.69
  -5   1  18  258.21    9.48
   5   1 -18  260.78    9.30
   5  -1 -18  253.23    9.34
   5  -1 -17  294.05   10.56
  -5   1  17  300.68   10.63
  -5  -1  17  319.27   10.78
   5   1 -17  301.95   10.45
   5   1 -17  314.64   10.96
   5  -1 -17  307.96   10.47
   5  -1 -16   14.49    2.01
   5   1 -16   10.58    2.03
  -5  -1  16   11.30    2.01
  -5   1  16   11.39    2.02
   5   1 -16    8.56    1.70
   5  -1 -16   10.40    1.80
   5   1 -15  659.79   20.17
   5  -1 -15  666.55   20.45
  -5   1  15  664.20   20.38
  -5  -1  15  682.35   20.46
   5  -1 -15  649.26   20.22
   5   1 -15  671.93   20.83
   5   1 -14   30.82    2.24
  -5   1  14   34.75    2.48
   5  -1 -14   36.19    2.52
  -5  -1  14   28.76    2.36
   5  -1 -14   28.54    2.26
  -5   1  13  158.54    5.91
   5   1 -13  162.14    5.73
   5  -1 -13  152.24    5.91
  -5  -1  13  152.16    5.83
   5  -1 -13  156.82    5.81
   5   1 -12   36.11    2.16
  -5   1  12   39.49    2.28
   5  -1 -12   37.17    2.37
  -5  -1  12   36.64    2.37
   5  -1 -12   36.61    2.26
  -5   1  11  110.74    4.41
   5   1 -11  114.28    4.23
   5  -1 -11  109.62    4.49
  -5  -1  11  107.95    4.29
   5  -1 -11  116.05    4.33
   5  -1 -10    9.90    1.21
  -5  -1  10   13.24    1.40
  -5   1  10   10.42    1.31
   5   1 -10   10.24    1.18
   5  -1 -10   11.21    1.51
  -5   1   9 2661.49   74.93
   5   1  -9 2633.76   74.67
  -5  -1   9 2636.38   74.79
   5  -1  -9 2682.60   75.08
  -5   1   8 1841.62   52.87
   5   1  -8 1876.76   52.59
   5  -1  -8 1864.00   53.07
  -5  -1   8 1864.74   52.69
   5   1  -7  124.62    4.01
  -5   1   7  129.51    4.24
  -5  -1   7  128.32    4.13
  -5   1   7  118.37    4.31
   5  -1  -7  118.23    4.45
  -5   1   6  527.75   15.31
  -5  -1   6  526.96   16.09
   5  -1  -6  521.29   15.34
   5   1  -6  520.48   15.89
  -5  -1   6  518.90   14.98
   5   1  -6  515.18   14.93
  -5   1   6  534.91   15.38
  -5   1   5  787.77   23.04
  -5   1   5  814.47   23.20
   5   1  -5  828.09   23.68
   5  -1  -5  781.58   22.97
  -5  -1   5  784.89   23.75
  -5  -1   5  802.30   22.55
  -5   1   4  509.41   14.62
  -5   1   4  487.93   14.70
   5  -1  -4  497.80   14.69
  -5  -1   4  503.71   15.37
   5  -1  -4  483.22   14.52
   5   1  -4  504.94   15.17
   5   1  -3   70.91    3.33
  -5   1   3   77.76    3.00
  -5  -1   3   79.94    3.51
   5  -1  -3   87.55    3.09
  -5   1   3   83.58    3.10
  -5  -1   3   83.87    3.75
   5   1  -3   77.24    3.63
   5  -1  -3   82.86    3.15
   5  -1  -3   75.67    2.90
   5   1  -2    3.12    0.88
  -5   1   2    6.02    0.91
  -5   1   2    5.32    0.90
   5  -1  -2    4.68    0.79
   5  -1  -2    6.41    0.98
  -5  -1   2    4.19    1.22
   5   1  -2    4.98    1.17
  -5  -1   2    7.38    1.23
  -5  -1   1   80.55    3.47
  -5   1   1   72.73    2.98
   5   1  -1   80.87    3.37
  -5   1   1   77.46    3.01
   5   1  -1   73.00    3.50
   5  -1  -1   77.18    2.86
   5  -1  -1   77.23    3.01
   5   1   0   35.49    1.48
  -5   1   0   32.06    1.83
   5  -1   0   35.16    1.91
  -5  -1   0   35.98    2.29
  -5  -1   0   36.33    1.41
   5   1   0   38.86    2.42
   5   1   0   40.14    2.24
  -5   1   0   30.03    1.86
   5  -1   0   37.91    1.73
  -5   1  -1  152.26    5.15
   5   1   1  154.23    5.41
   5  -1   1  152.06    5.01
  -5   1  -1  142.23    5.01
   5  -1   1  149.00    5.19
  -5  -1  -1  152.75    5.56
  -5  -1  -1  141.44    4.63
   5   1   1  147.85    5.66
   5   1   1  144.46    4.67
   5  -1   2  324.66    9.95
  -5   1  -2  319.60   10.01
  -5  -1  -2  323.55   10.52
   5   1   2  315.17   10.26
  -5   1  -2  336.64   10.14
   5  -1   2  328.73   10.16
  -5  -1  -2  312.11    9.62
   5   1   2  316.92    9.68
  -5   1  -3 1104.88   31.28
  -5  -1  -3 1074.66   31.77
  -5   1  -3 1081.35   31.38
   5   1   3 1057.96   31.51
   5  -1   3 1091.44   31.46
   5  -1   3 1082.82   31.21
  -5  -1  -3 1053.34   30.94
   5   1   3 1101.75   31.02
   5  -1   4  480.41   14.64
   5  -1   4  488.03   14.39
  -5  -1  -4  438.54   14.79
  -5   1  -4  459.01   14.50
   5   1   4  477.47   14.64
  -5  -1  -4  481.21   14.14
   5   1   4  479.19   14.24
  -5   1  -4  461.13   14.37
   5  -1   5  521.75   16.19
  -5   1  -5  524.06   16.10
  -5  -1  -5  514.53   16.41
   5  -1   5  526.85   15.95
   5   1   5  533.95   16.16
  -5   1  -5  511.33   15.94
   5   1   5  542.16   15.84
  -5  -1  -5  516.30   15.71
   5  -1   6    0.38    1.26
  -5   1  -6    0.29    1.12
  -5  -1  -6   -1.21    1.48
   5   1   6    1.15    1.39
   5  -1   6   -0.61    1.33
  -5  -1  -6   -0.89    1.01
  -5   1  -6   -0.93    1.26
   5   1   6    1.34    1.19
   5  -1   7    5.98    1.45
   5   1   7    5.00    1.58
   5  -1   7    2.97    1.42
  -5   1  -7    3.00    1.33
  -5  -1  -7    5.51    1.59
  -5  -1  -7    2.97    1.17
   5   1   7    4.34    1.35
  -5   1  -7    5.83    1.34
   5  -1   8   44.25    2.88
  -5   1  -8   33.86    2.54
  -5  -1  -8   35.90    2.40
   5   1   8   44.08    2.59
  -5   1  -8   37.92    2.49
   5   1   8   38.56    2.56
   5  -1   8   35.68    2.56
  -5   1  -9   19.40    2.10
   5  -1   9   18.83    2.25
   5   1   9   15.03    1.99
   5  -1   9   14.82    2.06
   5   1   9   20.25    2.07
  -5   1  -9   17.44    1.88
  -5  -1  -9   19.68    1.93
   5  -1  10    0.82    1.66
   5  -1  10    4.02    1.91
   5   1  10    2.64    1.43
  -5   1 -10    0.52    1.35
   5   1  10    3.01    1.61
  -5  -1 -10    0.65    1.33
  -5   1 -10    1.18    1.54
  -5  -1 -11   29.70    2.52
   5  -1  11   31.17    2.75
   5  -1  11   32.95    2.87
  -5   1 -11   27.22    2.53
   5   1  11   30.36    2.67
   5   1  11   35.11    2.86
  -5   1 -11   28.24    2.57
  -5  -1 -12  161.36    6.53
   5  -1  12  162.96    6.75
   5  -1  12  163.85    7.01
  -5   1 -12  157.18    6.54
   5   1  12  160.82    6.69
   5   1  12  160.12    6.63
  -5   1 -12  167.44    6.84
  -5  -1 -13   44.54    3.13
   5  -1  13   48.08    3.38
   5  -1  13   47.59    3.57
   5   1  13   47.48    3.35
  -5   1 -13   43.80    3.14
   5   1  13   40.26    3.17
  -5   1 -13   37.19    3.31
  -5  -1 -14   60.23    3.71
   5  -1  14   56.48    3.92
   5  -1  14   53.45    3.93
   5   1  14   54.57    3.72
  -5   1 -14   53.53    3.61
  -5   1 -14   54.91    3.79
   5  -1  15    0.28    2.17
   5  -1  15   -2.13    2.16
   5   1  15   -1.71    2.10
  -5   1 -15    1.83    1.96
  -5  -1 -15    2.01    1.87
  -5   1 -15   -1.06    2.00
   5  -1  16   14.54    2.81
   5  -1  16   15.91    2.91
   5   1  16   15.95    2.87
  -5   1 -16   14.11    2.63
  -5  -1 -16   16.96    2.74
  -5   1 -16   10.07    2.60
  -5  -1 -17  409.80   13.97
  -5   1 -17  404.03   13.98
   5  -1  17  392.49   14.05
  -5   1 -17  402.41   14.33
   5   1  17  378.53   14.04
   5  -1  17  406.58   14.50
  -5   1 -18   13.00    2.97
  -5  -1 -18   15.85    2.66
  -5   1 -18   10.65    2.85
   5  -1  18   15.95    3.29
   5   1  18   10.94    3.00
  -5   1 -19    7.14    2.60
  -5   1 -19   11.10    2.54
  -5  -1 -19    5.16    2.27
   5  -1  19    8.63    2.81
   5   1  19    5.73    2.76
  -5   1 -20    4.08    2.54
  -5   1 -20    1.70    2.40
  -5  -1 -20   -0.28    2.03
   5  -1  20    3.11    2.51
   5   1  20    0.95    2.44
  -5  -1 -21   16.25    3.03
  -5  -1 -21    7.40    2.61
  -5   1 -21    2.97    2.63
   5  -1  21   14.74    3.08
   5   1  21    7.00    2.65
  -5  -1 -22    7.69    2.95
   5   1  22   15.03    3.14
  -5   1 -22   15.41    3.03
  -5  -1 -22    5.23    2.74
   5  -1  22   10.07    3.15
  -5  -1 -23    3.60    3.26
   5  -1  23    5.01    3.10
   5   1  23   12.43    3.27
  -5   1 -23    8.29    2.81
  -5  -1 -23    7.35    2.87
   5  -3 -27   17.35    3.29
  -5  -3  27   14.34    3.44
   5  -3 -27   16.89    3.00
   5   3 -27   15.89    3.63
  -5   3  27   14.57    3.29
   5   3 -27   21.42    3.20
   5  -3 -26   -2.74    2.97
  -5  -3  26   -1.77    2.96
   5  -3 -26    0.27    2.26
   5   3 -26    3.19    3.07
  -5   3  26    2.22    2.72
   5   3 -26    3.40    2.33
   5  -3 -25   25.44    3.57
  -5  -3  25   22.45    3.43
   5  -3 -25   24.24    3.10
   5   3 -25   23.46    3.68
  -5   3  25   26.07    3.45
   5   3 -25   27.71    3.28
   5  -3 -24   -0.32    2.47
  -5  -3  24    5.19    2.85
   5  -3 -24    2.91    2.07
   5   3 -24    5.04    3.00
  -5   3  24   -0.58    2.47
   5   3 -24    2.87    2.20
   5   3 -23   24.10    3.47
  -5  -3  23   17.32    3.03
   5  -3 -23   22.78    2.62
   5   3 -23   18.94    2.78
  -5   3  23   20.63    3.17
   5  -3 -23   19.59    3.15
   5   3 -22   23.33    3.33
  -5  -3  22   21.22    3.12
   5  -3 -22   17.99    2.49
   5   3 -22   23.43    2.81
  -5   3  22   19.83    2.94
   5  -3 -22   21.16    3.05
   5   3 -21   16.15    3.13
  -5  -3  21   14.84    2.76
   5  -3 -21   17.90    2.41
  -5   3  21   15.83    2.68
   5   3 -21   17.88    2.54
   5  -3 -21   14.93    2.72
   5   3 -20    2.08    2.66
   5  -3 -20    1.52    1.71
  -5  -3  20    0.27    2.10
  -5   3  20    1.21    2.12
   5   3 -20    0.85    1.95
   5  -3 -20    1.62    2.16
   5   3 -19   75.61    4.82
   5  -3 -19   68.20    4.34
  -5  -3  19   70.57    4.38
   5  -3 -19   74.22    3.84
   5   3 -19   68.44    4.07
  -5   3  19   64.20    4.11
   5  -3 -18   -1.24    1.89
  -5  -3  18    0.24    1.78
   5   3 -18    0.76    1.64
  -5   3  18   -0.86    1.89
   5  -3 -18    0.98    1.46
   5   3 -18    0.28    2.15
   5  -3 -17   13.26    2.26
  -5  -3  17   15.51    2.30
  -5   3  17    9.96    2.08
   5   3 -17   10.67    1.90
   5  -3 -17   14.86    1.81
   5  -3 -16   90.76    4.08
  -5   3  16   99.83    4.71
   5   3 -16   93.83    4.36
   5  -3 -16   84.99    4.65
  -5  -3  16  101.77    4.75
  -5  -3  15   66.79    3.83
   5  -3 -15   75.38    4.12
   5  -3 -15   71.47    3.32
   5   3 -15   72.79    3.64
  -5   3  15   80.46    4.03
  -5  -3  14    2.17    1.53
  -5   3  14    3.02    1.47
   5   3 -14    1.46    1.25
   5  -3 -14    1.25    1.66
   5  -3 -14    2.75    1.06
   5  -3 -13    1.55    1.03
   5  -3 -13    0.40    1.58
   5   3 -13    1.76    1.24
  -5   3  13    2.36    1.59
  -5  -3  13    1.18    1.43
   5  -3 -12    9.51    1.86
   5   3 -12   10.25    1.51
  -5  -3  12   13.97    1.87
  -5   3  12   10.35    1.74
   5  -3 -12    8.53    1.20
  -5   3  11 1063.19   30.34
   5  -3 -11 1050.13   30.62
  -5  -3  11 1014.50   30.20
   5  -3 -11 1021.50   29.35
   5   3 -11  992.59   29.84
  -5   3  10  382.08   12.55
   5  -3 -10  387.20   12.76
   5   3 -10  392.47   12.03
  -5  -3  10  390.80   12.33
   5  -3 -10  391.36   11.52
  -5  -3   9   73.25    3.36
   5   3  -9   80.42    3.22
   5  -3  -9   76.10    2.65
  -5   3   9   76.95    3.61
  -5   3   8  385.16   12.52
   5  -3  -8  397.89   11.30
  -5  -3   8  378.46   12.13
   5   3  -8  395.82   11.94
  -5   3   8  391.90   12.83
  -5  -3   7 1075.20   31.12
   5   3  -7 1061.51   30.87
  -5   3   7 1122.88   31.93
  -5   3   7 1075.67   31.63
   5   3  -6  889.52   26.93
  -5   3   6  979.91   27.73
  -5   3   6  963.08   27.99
   5   3  -6  985.52   28.11
  -5  -3   6  932.78   27.12
  -5   3   5   97.72    4.11
  -5   3   5   95.11    4.30
  -5  -3   5   96.76    3.50
   5   3  -5   97.73    4.44
   5   3  -5   87.99    3.33
  -5  -3   5  102.06    4.80
   5  -3  -4   37.51    2.48
   5   3  -4   35.55    1.74
  -5  -3   4   39.70    2.87
  -5  -3   4   33.65    1.79
  -5   3   4   41.80    2.59
   5   3  -4   34.23    2.55
   5  -3  -3   29.38    2.18
   5   3  -3   29.03    1.46
  -5  -3   3   23.66    2.49
   5   3  -3   31.81    1.56
  -5   3   3   26.37    2.23
   5   3  -3   31.36    2.40
   5   3  -2  699.68   21.08
   5   3  -2  682.92   19.84
  -5   3   2  714.06   20.93
  -5   3   2  683.78   19.59
   5  -3  -2  696.95   20.91
   5   3  -2  688.08   19.96
   5   3  -1   23.52    2.18
   5   3  -1   23.75    1.45
   5  -3  -1   24.25    2.16
   5   3  -1   26.81    1.33
  -5   3   1   24.72    1.27
   5   3  -1   25.70    2.46
  -5   3   1   24.87    2.06
  -5   3   0   11.48    1.59
   5   3   0   10.56    1.74
  -5   3   0    9.46    0.94
   5  -3   0    8.41    0.93
   5   3   0    9.34    0.90
   5   3   0    7.72    1.97
   5  -3   0    9.49    1.59
   5   3   0   10.04    1.13
  -5   3  -1  320.63   10.27
   5  -3   1  351.16   10.31
  -5  -3  -1  336.08   10.39
   5   3   1  347.85   10.22
  -5   3  -1  336.77   11.18
   5   3   1  335.55   11.29
   5  -3   1  345.04   11.25
   5  -3   2  151.01    5.22
  -5  -3  -2  151.43    5.32
   5   3   2  151.28    5.13
   5  -3   2  161.10    6.15
  -5   3  -2  156.19    6.01
  -5   3  -2  156.26    5.24
   5  -3   3   20.86    1.69
  -5  -3  -3   17.95    1.51
   5   3   3   19.22    1.42
  -5   3  -3   20.07    2.11
   5  -3   3   18.99    2.15
  -5   3  -3   21.12    1.57
   5  -3   4  297.33    9.40
  -5  -3  -4  282.23    9.34
   5   3   4  291.43    9.17
   5  -3   4  294.95   10.14
  -5   3  -4  286.99    9.32
  -5   3  -4  295.19    9.97
   5  -3   5  344.53   10.83
  -5  -3  -5  333.21   10.79
   5   3   5  334.58   10.60
   5  -3   5  329.97   11.44
  -5   3  -5  343.54   10.79
  -5   3  -5  338.39   11.31
   5  -3   6  102.34    4.40
  -5  -3  -6  104.25    4.40
   5   3   6  104.54    4.27
   5  -3   6  110.26    5.09
  -5   3  -6  110.30    4.88
  -5   3  -6  109.64    4.42
   5   3   7    8.29    1.87
  -5   3  -7   13.69    1.67
   5  -3   7    6.38    1.55
   5   3   7    9.43    1.48
  -5   3  -7    7.56    1.64
  -5  -3  -7    8.38    1.48
   5  -3   7   10.02    2.11
  -5   3  -8   85.98    4.15
  -5  -3  -8   84.53    4.08
   5  -3   8   95.81    4.30
   5  -3   8   99.79    4.88
   5   3   8   92.84    4.06
  -5   3  -8   86.17    4.41
   5  -3   9  245.65    8.62
  -5  -3  -9  246.64    8.54
  -5   3  -9  232.46    8.50
   5  -3   9  245.90    9.23
  -5   3  -9  226.90    8.70
   5   3   9  233.59    8.34
  -5  -3 -10    1.27    1.93
   5  -3  10    0.76    1.77
  -5   3 -10    0.21    1.74
   5   3  10    1.88    1.57
  -5  -3 -10    3.64    1.68
   5  -3  10    0.58    1.69
  -5   3 -10    1.72    1.60
  -5   3 -11   23.36    2.48
   5  -3  11   21.48    2.48
  -5  -3 -11   22.48    2.81
   5  -3  11   23.97    3.00
  -5   3 -11   23.34    2.55
   5   3  11   28.55    2.52
  -5  -3 -11   22.96    2.34
   5  -3  12    7.87    2.06
  -5   3 -12    8.98    1.96
   5  -3  12   12.33    2.66
  -5  -3 -12   11.37    2.14
  -5  -3 -12    7.16    2.20
  -5   3 -12    5.56    2.06
   5   3  12    8.43    1.99
  -5   3 -13    4.43    2.16
   5  -3  13    2.80    2.06
   5   3  13    0.86    1.65
  -5  -3 -13    4.83    1.94
   5  -3  13    0.59    2.30
   5   3  13    2.52    1.95
  -5   3 -13    3.80    2.03
  -5  -3 -13    4.59    2.03
  -5   3 -14  141.08    6.33
   5   3  14  133.75    6.11
   5  -3  14  137.19    6.40
  -5  -3 -14  134.96    6.11
   5   3  14  126.70    6.02
  -5   3 -14  130.69    6.24
  -5  -3 -14  141.48    6.74
   5  -3  14  131.13    6.67
  -5  -3 -15    5.13    1.99
   5  -3  15    7.06    2.82
   5   3  15    1.64    2.16
  -5   3 -15    3.96    2.20
  -5  -3 -15    4.98    2.59
   5   3  15    7.66    2.34
  -5   3 -15    8.87    2.28
  -5  -3 -16    6.42    2.37
   5  -3  16    3.69    2.52
  -5   3 -16    2.51    2.14
   5   3  16    1.69    2.04
  -5  -3 -16    7.11    2.52
   5   3  16    4.83    2.38
  -5   3 -16    3.66    2.17
  -5  -3 -17    7.26    2.43
   5  -3  17   10.51    3.22
  -5   3 -17    6.15    2.41
  -5   3 -17   11.68    2.60
   5   3  17    9.12    2.66
  -5  -3 -17    5.72    2.62
   5  -3  18   20.27    3.70
  -5  -3 -18   21.10    2.91
  -5   3 -18   22.46    3.06
   5   3  18   21.43    3.12
  -5  -3 -18   23.39    3.36
  -5   3 -18   23.69    3.22
   5   3  19    8.42    2.59
   5  -3  19   10.14    3.05
  -5  -3 -19    8.23    2.57
  -5   3 -19    8.77    2.68
  -5   3 -19   10.33    2.77
  -5  -3 -19    8.71    3.07
   5   3  20   -0.63    2.35
   5  -3  20    0.78    2.71
  -5  -3 -20    0.31    2.50
  -5   3 -20    0.91    2.42
  -5   3 -20   -1.01    2.58
  -5  -3 -20    3.39    2.52
   5   3  21    3.61    2.70
   5  -3  21    3.63    2.99
  -5  -3 -21    5.09    2.59
  -5   3 -21    5.60    2.65
  -5   3 -21    5.65    2.70
  -5  -3 -21    7.42    2.84
   5   3  22   -3.05    2.77
  -5  -3 -22    5.94    2.73
   5  -3  22    4.16    3.15
  -5  -3 -22    5.66    3.02
  -5   3 -22    0.73    2.92
  -5   3 -22    1.92    2.60
   5   5 -25   31.54    4.30
   5  -5 -25   35.58    4.33
  -5  -5  25   28.82    4.17
   5  -5 -25   32.29    3.36
   5   5 -25   34.21    3.69
  -5   5  25   36.84    4.06
   5   5 -24  119.98    7.21
   5  -5 -24  135.86    7.31
   5  -5 -24  120.00    5.92
   5   5 -24  117.09    6.06
  -5   5  24  121.43    6.68
  -5  -5  24  130.89    7.12
   5   5 -23    1.10    2.51
  -5  -5  23    2.80    2.91
   5  -5 -23    3.92    2.83
   5  -5 -23    0.91    1.96
  -5   5  23    3.26    2.60
   5   5 -23    4.70    2.29
   5   5 -22   18.02    3.52
   5  -5 -22   13.43    3.20
  -5  -5  22   12.10    3.19
   5   5 -22   17.16    2.77
  -5   5  22   12.50    2.96
   5  -5 -22   13.93    2.34
   5   5 -21  150.55    7.50
   5  -5 -21  128.28    7.00
   5  -5 -21  137.42    5.97
  -5  -5  21  144.04    7.18
  -5   5  21  143.93    6.80
   5   5 -21  124.95    6.23
   5   5 -20    6.01    2.22
   5  -5 -20    5.15    2.50
   5   5 -20    5.24    2.83
   5  -5 -20   19.22    2.36
  -5  -5  20   14.78    2.84
  -5   5  20    9.93    2.51
   5  -5 -19    2.64    1.65
   5   5 -19    2.22    1.94
   5  -5 -19    1.25    2.48
  -5  -5  19    3.83    2.39
  -5   5  19    5.73    2.28
  -5   5  19    1.45    1.15
   5   5 -18   50.41    3.44
   5  -5 -18   46.10    3.87
  -5  -5  18   53.85    4.01
  -5   5  18   49.80    3.72
  -5   5  18   39.77    2.40
   5  -5 -18   49.89    2.97
   5   5 -17   65.91    3.76
   5  -5 -17   62.98    4.39
  -5  -5  17   65.96    4.31
  -5   5  17   66.80    4.12
  -5   5  17   58.33    2.78
   5  -5 -17   64.27    3.33
   5   5 -16   11.45    2.11
   5  -5 -16   12.14    2.60
   5  -5 -16    8.18    1.53
  -5   5  16   10.53    2.22
  -5   5  16   10.05    1.15
  -5  -5  16   13.00    2.48
  -5  -5  15   29.68    2.91
   5   5 -15   32.77    2.72
   5  -5 -15   32.31    3.14
  -5   5  15   30.62    2.91
  -5   5  15   26.68    1.59
   5  -5 -15   32.14    2.15
   5  -5 -14   26.98    2.93
  -5   5  14   28.46    2.81
  -5  -5  14   32.93    2.96
   5  -5 -14   27.04    1.90
   5   5 -14   31.12    2.65
  -5   5  13   36.27    2.90
   5  -5 -13   35.23    2.03
  -5  -5  13   34.50    2.96
   5   5 -13   36.11    2.68
   5  -5 -12    0.25    0.84
   5   5 -12    1.94    1.47
  -5  -5  12   -0.41    1.58
  -5   5  12   -1.56    1.92
  -5  -5  11   11.03    1.92
  -5   5  11   12.38    2.23
   5   5 -11   10.48    1.69
   5  -5 -11   13.11    1.09
  -5   5  11    9.29    1.96
  -5   5  10    5.45    1.98
   5   5 -10    2.00    1.23
   5  -5 -10    2.89    0.69
  -5  -5  10    3.90    1.58
  -5   5  10    2.72    1.74
  -5   5   9    6.03    1.84
  -5   5   9    3.15    1.76
  -5  -5   9    6.19    1.52
   5   5  -9    7.21    1.52
   5   5  -8    8.73    1.49
  -5   5   8    6.85    1.83
  -5   5   8    5.31    1.91
  -5  -5   8    7.81    1.62
   5   5  -7    1.12    1.25
  -5  -5   7    3.11    1.32
  -5   5   7    1.21    1.81
  -5   5   7    2.27    1.65
  -5   5   6   30.07    2.55
   5  -5  -6   29.84    1.24
   5   5  -6   29.38    2.13
  -5   5   6   25.80    2.74
  -5  -5   6   25.99    2.14
  -5   5   5  180.05    7.07
  -5   5   5  177.52    7.36
  -5  -5   5  179.49    6.48
   5   5  -5  172.04    6.37
  -5   5   4   25.36    2.60
  -5  -5   4   26.20    2.00
   5  -5  -4   21.61    2.58
   5   5  -4   23.82    1.91
  -5   5   3   44.03    1.59
  -5  -5   3   50.57    2.68
   5  -5  -3   48.47    3.34
  -5   5   3   43.67    3.27
  -5   5   3   47.15    1.69
   5   5  -3   39.71    2.54
   5   5  -2  972.34   28.97
   5  -5  -2 1015.41   30.07
   5   5  -2  989.94   29.17
  -5   5   2  982.49   30.11
  -5   5   2  990.31   28.02
  -5  -5   1  104.02    5.65
  -5   5   1  115.63    5.47
   5   5  -1  116.69    4.55
   5   5  -1  111.03    4.68
   5  -5  -1  123.82    5.59
  -5  -5   1  101.03    5.30
  -5   5   1  114.99    3.82
  -5  -5   0   55.46    3.82
  -5   5   0   50.53    3.43
   5   5   0   49.63    2.57
   5  -5   0   43.06    3.27
   5   5   0   47.36    2.81
  -5  -5   0   46.05    3.42
  -5   5   0   44.09    2.08
  -5  -5  -1   59.30    4.03
  -5   5  -1   55.37    3.62
   5   5   1   54.86    2.80
   5  -5   1   54.38    3.66
   5   5   1   55.82    3.09
  -5  -5  -1   61.08    3.85
  -5   5  -1   50.99    2.38
  -5   5  -2  154.99    5.45
   5   5   2  148.13    5.99
   5   5   2  159.30    5.77
   5  -5   2  147.09    6.63
  -5   5  -2  163.04    6.75
   5   5   2  149.23    6.78
  -5  -5  -2  164.37    7.19
   5   5   2  167.07    6.66
  -5  -5  -2  157.15    6.81
  -5  -5  -3  384.16   13.57
   5   5   3  385.09   13.20
  -5   5  -3  397.31   12.17
   5   5   3  389.56   12.79
   5   5   3  398.13   12.43
   5  -5   3  380.28   13.51
  -5   5  -3  411.00   13.54
   5   5   3  376.80   13.56
  -5  -5  -4    1.00    1.89
   5   5   4    1.04    1.59
  -5   5  -4   -1.10    1.24
  -5   5  -4    1.65    1.86
   5   5   4    0.83    1.23
   5  -5   4   -1.27    2.00
   5   5   4   -0.25    1.82
   5   5   5  265.50    9.47
  -5   5  -5  253.81    8.66
  -5   5  -5  258.26    9.73
  -5  -5  -5  255.06    9.07
   5  -5   5  249.87    9.80
   5   5   5  267.28    8.83
   5   5   5  249.97    9.77
  -5  -5  -5  253.74    9.84
   5   5   6   94.16    4.77
  -5   5  -6   97.99    4.23
  -5   5  -6   89.08    4.90
  -5  -5  -6   92.41    4.49
   5  -5   6   84.23    5.02
   5   5   6   95.42    4.20
   5   5   6   85.76    4.93
  -5  -5  -6  105.26    5.31
   5   5   7   82.12    4.39
  -5   5  -7   80.55    3.92
  -5   5  -7   90.96    4.72
  -5  -5  -7   84.56    4.33
   5  -5   7   77.89    4.82
   5   5   7   79.38    3.92
   5   5   7   73.85    4.68
  -5  -5  -7   88.46    4.87
   5   5   8   51.61    3.50
  -5   5  -8   55.12    3.29
  -5   5  -8   47.11    3.75
  -5  -5  -8   59.78    3.62
   5  -5   8   56.68    4.39
   5   5   8   56.36    3.29
   5   5   8   58.31    4.01
  -5  -5  -8   55.50    4.03
   5   5   9   95.94    4.77
  -5   5  -9   82.83    4.45
  -5   5  -9   92.69    5.11
  -5  -5  -9   99.53    4.91
   5  -5   9   87.51    5.43
   5   5   9   92.99    4.49
  -5  -5  -9   93.06    5.34
   5   5   9   89.25    5.21
   5   5  10    1.88    1.76
  -5  -5 -10    4.21    2.46
   5   5  10    4.43    2.02
  -5   5 -10    3.02    1.90
  -5  -5 -10    3.89    2.06
  -5   5 -10    4.20    2.37
   5  -5  10    1.23    2.34
   5   5  10    2.28    2.17
   5   5  11   20.88    2.98
  -5  -5 -11   15.61    2.51
   5   5  11   16.04    2.37
  -5  -5 -11   13.67    3.05
   5   5  11   12.17    2.23
  -5   5 -11   14.44    2.56
  -5   5 -11   14.36    2.83
   5  -5  11   20.24    3.22
   5   5  12  129.28    6.11
  -5   5 -12  138.41    6.22
   5   5  12  120.96    6.47
   5   5  12  134.43    5.94
   5  -5  12  127.51    6.81
  -5  -5 -12  136.71    6.38
  -5   5 -12  127.67    6.36
  -5  -5 -12  123.27    6.75
  -5   5 -13   89.53    5.00
   5   5  13   96.90    5.20
   5   5  13   82.66    5.27
   5   5  13   86.62    4.79
  -5  -5 -13   95.94    5.26
   5  -5  13   67.89    5.38
  -5   5 -13   84.51    5.14
  -5  -5 -13   91.53    5.68
   5   5  14  133.32    6.37
  -5   5 -14  128.17    6.30
   5   5  14  127.08    6.73
   5  -5  14  153.36    7.60
  -5  -5 -14  122.48    6.98
  -5  -5 -14  133.99    6.55
   5   5  14  142.66    6.41
  -5   5 -14  138.54    6.74
   5   5  15   26.23    3.10
  -5   5 -15   26.53    3.49
  -5   5 -15   25.49    3.13
   5   5  15   18.80    3.02
   5   5  15   25.65    3.38
   5  -5  15   25.96    3.88
  -5  -5 -15   26.37    3.63
  -5  -5 -15   20.02    3.09
  -5  -5 -16   48.97    4.16
  -5  -5 -16   42.79    4.32
  -5   5 -16   43.63    4.16
   5   5  16   41.41    3.74
   5  -5  16   43.81    4.46
  -5   5 -16   38.10    3.64
   5  -5  17   69.97    5.37
  -5   5 -17   53.04    4.53
   5   5  17   66.26    4.47
  -5  -5 -17   69.98    5.35
  -5  -5 -17   68.94    4.81
  -5   5 -17   56.52    4.38
  -5   5 -18    2.79    2.56
  -5  -5 -18    5.04    2.95
  -5  -5 -18    2.87    2.73
  -5   5 -18    3.14    2.51
   5   5  18    4.81    2.66
   5  -5  18    7.27    3.21
  -5   5 -19   17.53    3.06
  -5  -5 -19   15.20    3.42
  -5  -5 -19   19.19    3.30
   5   5  19   11.29    2.81
  -5   5 -19   15.36    3.08
   5  -5  19   14.58    3.76
  -5   5 -20    1.70    2.47
  -5  -5 -20    2.89    3.00
  -5  -5 -20    2.05    2.60
  -5   5 -20   -1.95    2.77
   5   5  20    4.34    2.91
   5  -5  20    5.15    3.08
   5   5  21    1.30    2.48
  -5  -5 -21    2.55    2.93
  -5  -5 -21    1.41    2.67
  -5   5 -21   -1.77    2.76
   5   7 -23   17.39    3.17
   5  -7 -23   21.46    3.63
   5   7 -23   22.68    3.82
   5  -7 -23   21.27    2.72
  -5   7  23   21.28    3.26
  -5  -7  23   14.60    3.54
   5   7 -22    1.09    2.35
   5  -7 -22    7.36    2.88
   5   7 -22   -2.45    3.44
   5  -7 -22    1.33    1.89
  -5   7  22    4.15    2.59
  -5  -7  22    0.37    2.90
   5  -7 -21   -0.76    2.81
   5   7 -21    2.14    2.27
   5  -7 -21    4.13    1.97
  -5   7  21   -0.31    2.58
  -5  -7  21    2.91    2.76
   5   7 -20    4.70    2.29
   5  -7 -20    3.09    1.75
  -5   7  20   -0.30    2.27
  -5   7  19   11.44    1.94
   5  -7 -19   11.35    1.96
   5   7 -19    7.42    2.26
  -5   7  19   10.66    2.84
  -5  -7  19   18.09    3.12
   5  -7 -18    5.70    1.66
   5   7 -18    5.05    2.26
  -5   7  18    8.04    2.98
  -5   7  18    8.59    1.79
  -5  -7  18    4.95    2.57
  -5   7  18    4.95    2.62
   5  -7 -17    3.25    1.48
   5   7 -17    5.15    2.33
  -5   7  17    9.64    2.94
  -5   7  17    6.43    1.53
  -5  -7  17    9.89    2.71
  -5   7  17    4.01    2.23
   5  -7 -16    9.00    1.57
   5   7 -16    4.91    2.05
  -5   7  16    7.20    1.59
  -5   7  16    3.69    2.27
  -5  -7  16    6.78    2.55
  -5   7  16    7.34    2.68
  -5   7  15  153.04    5.57
  -5   7  15  154.67    7.16
   5   7 -15  155.18    6.61
   5  -7 -15  143.75    5.55
  -5   7  15  145.43    7.64
  -5  -7  15  156.17    7.33
  -5   7  14   66.71    3.02
  -5   7  14   65.07    4.45
   5   7 -14   53.21    3.85
   5  -7 -14   62.16    2.98
  -5   7  14   60.00    4.75
  -5  -7  14   56.96    4.46
   5   7 -13  289.67   10.55
  -5   7  13  300.19    9.16
  -5   7  13  297.16   11.08
  -5  -7  13  279.44   10.95
   5  -7 -13  279.33    9.20
  -5   7  13  282.40   11.46
  -5   7  12   -0.23    1.18
   5  -7 -12   -0.26    1.00
   5   7 -12    1.10    1.92
  -5   7  12    0.33    2.48
  -5  -7  12   -0.53    2.29
  -5   7  12    0.81    2.23
  -5   7  11  145.39    7.41
  -5  -7  11  159.38    7.06
   5   7 -11  148.06    6.49
  -5   7  11  160.12    7.15
  -5   7  11  153.26    5.08
  -5   7  10   46.55    2.00
  -5   7  10   42.99    3.71
   5   7 -10   45.91    3.22
  -5  -7  10   41.72    3.49
  -5   7  10   41.31    3.93
   5   7 -10   35.90    3.61
   5   7  -9   63.46    3.91
   5   7  -9   69.07    4.57
  -5   7   9   69.78    2.51
  -5  -7   9   62.17    4.17
  -5   7   9   61.98    4.68
  -5   7   9   64.59    4.33
  -5   7   8    0.86    0.63
  -5   7   8    5.17    2.38
   5   7  -8    1.98    2.26
  -5  -7   8   -0.23    1.89
  -5   7   8    1.91    2.24
   5   7  -8    1.67    1.88
   5  -7  -7  115.11    4.11
   5   7  -7  113.70    5.30
   5   7  -7  113.95    5.90
  -5   7   7  113.07    3.67
  -5   7   7  106.90    5.76
  -5   7   7  116.54    6.24
  -5  -7   7  118.76    5.49
  -5   7   6    9.26    2.41
  -5  -7   6   16.29    2.24
  -5   7   6   14.85    2.68
  -5   7   6   13.62    0.93
   5   7  -6    8.52    2.44
   5   7  -6   18.10    2.32
   5  -7  -6   12.46    1.39
  -5  -7   6   13.24    2.88
  -5   7   5   11.37    0.95
   5  -7  -5   12.53    1.48
  -5  -7   5   10.12    2.81
  -5   7   5   11.74    2.33
   5   7  -5    7.78    2.30
  -5  -7   5    9.62    2.09
  -5   7   5   11.66    2.77
   5   7  -5   10.65    2.05
  -5   7   4  110.87    5.98
  -5  -7   4  104.12    6.06
   5   7  -4  104.77    5.09
  -5  -7   4  105.13    5.02
   5  -7  -4  106.35    5.70
   5   7  -4  102.80    5.47
  -5   7   4  109.67    3.77
   5  -7  -3    2.59    2.19
   5   7  -3    1.80    1.94
  -5   7   3    3.39    0.93
   5   7  -3    5.05    1.87
  -5   7   3    2.77    2.19
  -5  -7   3   -0.33    2.22
  -5   7   2    7.21    1.08
  -5   7   2   11.38    1.19
   5   7  -2   12.30    2.01
   5  -7  -2    6.05    2.27
   5   7  -2   11.94    2.47
  -5   7   2    8.52    2.35
   5   7  -2   12.57    2.02
  -5  -7   2    7.67    2.45
  -5   7   1   22.43    1.71
   5  -7  -1   23.73    3.07
   5   7  -1   25.24    2.53
  -5   7   1   29.99    1.78
   5   7  -1   26.19    2.81
  -5   7   1   26.41    3.29
   5   7  -1   29.25    2.71
  -5  -7   1   30.69    3.50
   5  -7   0   24.50    3.06
  -5   7   0   32.02    1.96
   5   7   0   34.03    2.67
  -5   7   0   29.06    3.21
   5   7   0   29.30    2.79
   5   7   0   28.30    3.08
  -5  -7   0   30.08    3.47
  -5  -7  -1    3.21    2.17
   5   7   1   -1.26    1.86
   5   7   1    0.90    1.84
   5  -7   1   -0.61    1.97
  -5   7  -1   -0.23    1.21
   5   7   1    0.37    1.57
  -5  -7  -1    4.43    2.55
  -5   7  -1   -1.21    2.24
  -5   7  -2   87.68    3.77
   5   7   2   82.24    4.23
  -5  -7  -2   89.76    5.47
  -5   7  -2   92.57    5.16
  -5  -7  -2   75.61    4.93
   5   7   2   89.83    4.89
   5  -7   2   77.61    5.05
   5   7   2   80.48    4.53
  -5   7  -3   54.46    3.05
   5   7   3   58.25    3.42
  -5  -7  -3   58.81    4.53
  -5   7  -3   58.41    4.31
   5   7   3   53.26    3.68
   5  -7   3   58.64    4.32
   5   7   3   50.03    3.80
  -5  -7  -3   53.68    4.26
  -5  -7  -4   80.27    5.21
  -5   7  -4   87.31    4.10
   5   7   4   91.26    4.45
  -5   7  -4   89.61    5.38
   5   7   4   90.88    5.01
   5  -7   4   89.70    5.36
   5   7   4   86.91    4.83
   5   7   5  207.36    8.06
  -5   7  -5  198.99    8.44
  -5   7  -5  184.90    7.10
   5   7   5  183.18    7.34
   5  -7   5  199.81    8.68
   5   7   5  189.21    7.79
  -5  -7  -5  174.47    8.24
   5   7   5  193.07    8.53
   5   7   6   29.18    3.41
  -5   7  -6   26.52    3.21
   5   7   6   25.37    3.01
  -5   7  -6   32.81    2.83
   5   7   6   32.25    2.84
  -5  -7  -6   34.50    3.52
   5   7   6   34.14    3.14
   5  -7   6   34.00    3.80
   5   7   7   22.57    3.27
   5   7   7   20.00    2.45
   5  -7   7   21.87    3.15
   5   7   7   23.08    2.81
  -5   7  -7   22.87    2.60
  -5   7  -7   26.62    3.38
   5   7   7   31.59    3.16
  -5  -7  -7   19.70    3.22
  -5  -7  -8   90.45    5.43
   5   7   8   78.26    4.75
  -5   7  -8   82.12    4.37
  -5   7  -8   81.43    5.16
   5  -7   8   83.45    5.52
   5   7   8   79.87    4.34
   5   7   8   79.19    4.87
   5   7   8   87.03    5.37
   5   7   9    1.07    1.87
  -5  -7  -9    1.67    2.59
   5   7   9    0.25    2.19
  -5   7  -9    0.62    1.94
  -5   7  -9    3.73    2.45
   5   7   9    4.36    2.47
   5  -7   9    0.36    2.55
  -5  -7 -10   19.66    3.42
   5   7  10   30.41    3.20
  -5   7 -10   24.23    2.92
  -5  -7 -10   27.94    3.24
  -5   7 -10   27.55    3.48
   5   7  10   31.14    2.99
   5  -7  10   32.84    3.96
   5   7  10   26.94    3.36
   5   7  11  190.91    7.76
  -5   7 -11  165.84    7.29
  -5   7 -11  171.35    8.20
  -5  -7 -11  169.23    7.83
   5  -7  11  164.43    8.39
   5   7  11  172.09    7.33
   5   7  11  161.53    7.90
  -5  -7 -11  165.23    8.32
   5   7  12   36.85    3.60
  -5   7 -12   46.28    3.82
   5  -7  12   36.90    4.50
  -5  -7 -12   34.99    3.79
  -5   7 -12   33.61    3.82
   5   7  12   42.01    3.61
  -5  -7 -12   43.13    4.37
   5   7  12   35.01    3.86
   5   7  13    7.46    2.46
  -5  -7 -13    8.00    3.29
  -5   7 -13    7.53    2.87
  -5   7 -13    5.15    2.51
  -5  -7 -13    6.29    2.76
   5  -7  13    3.60    3.07
   5   7  13    7.00    2.71
  -5   7 -14   56.05    4.80
  -5  -7 -14   66.46    4.84
   5   7  14   61.31    4.24
   5  -7  14   61.47    5.30
  -5  -7 -14   67.52    5.32
  -5   7 -14   65.42    4.53
  -5   7 -15   39.13    4.13
  -5  -7 -15   27.66    3.70
  -5   7 -15   34.34    3.80
   5   7  15   32.45    3.43
  -5  -7 -15   34.68    4.29
   5  -7  15   30.74    4.21
  -5   7 -16    4.42    2.73
  -5   7 -16   -0.89    2.97
  -5  -7 -16    9.40    2.89
   5   7  16    9.72    2.71
  -5  -7 -16    3.68    3.22
   5  -7  16    2.58    3.10
  -5   7 -17   45.25    4.49
  -5  -7 -17   61.71    4.95
  -5  -7 -17   54.18    5.16
   5   7  17   49.87    4.29
   5  -7  17   47.59    5.08
  -5   7 -17   52.20    4.40
  -5   7 -18    5.39    2.80
  -5   7 -18    2.57    2.59
  -5  -7 -18    4.81    2.89
   5   7  18    7.23    2.77
  -5  -7 -18    3.44    3.20
   5  -7  18    3.61    3.47
   5   9 -19    0.59    2.47
  -5   9  19    3.39    2.92
  -5  -9  19   -0.79    2.86
  -5   9  19    4.71    2.91
  -5   9  18   -0.84    2.64
  -5  -9  18    6.49    3.08
   5   9 -18    1.70    2.38
  -5   9  18    4.37    2.63
  -5   9  17   12.07    3.32
  -5  -9  17    9.62    3.14
  -5   9  17    7.68    3.00
   5   9 -17    5.53    2.36
  -5   9  16   27.10    3.97
  -5  -9  16   23.41    3.51
   5  -9 -16   18.48    1.92
   5   9 -16   20.09    2.92
  -5   9  16   20.87    3.09
  -5   9  15    2.63    2.74
   5   9 -15   -3.60    2.41
  -5   9  15    1.65    2.78
  -5  -9  15   -0.70    2.43
  -5  -9  14    3.06    2.51
  -5   9  14   -2.06    2.99
  -5   9  14    0.31    1.21
  -5   9  14   -1.96    2.63
   5   9 -14    4.97    2.28
  -5  -9  13    8.62    2.77
  -5   9  13   11.06    3.22
  -5   9  13    6.21    1.32
  -5   9  13    5.22    2.86
   5   9 -13   10.16    2.44
  -5  -9  12    1.65    2.60
  -5   9  12    0.40    2.66
  -5   9  12    3.47    1.15
  -5   9  12    6.18    2.56
   5   9 -12   -0.53    2.09
  -5  -9  11   12.46    2.80
  -5   9  11   11.99    3.24
  -5   9  11   13.79    1.35
  -5   9  11    9.49    2.92
   5   9 -11   10.87    2.40
  -5   9  10    2.38    2.61
  -5  -9  10    5.56    2.65
  -5   9  10    4.58    2.79
  -5   9  10    5.79    1.11
  -5   9   9    4.38    2.90
  -5  -9   9    5.47    2.53
  -5   9   9    0.66    2.54
   5   9  -9    1.33    2.64
  -5   9   9    2.11    0.92
   5   9  -9    1.64    2.25
  -5   9   8   11.13    3.29
  -5  -9   8    7.04    2.82
  -5   9   8    7.63    2.89
   5   9  -8    8.20    2.95
   5   9  -8    4.04    2.22
  -5   9   8    8.86    1.15
  -5  -9   8   13.14    3.71
  -5  -9   7    0.57    2.43
  -5   9   7   -0.77    2.66
  -5   9   7    1.32    2.44
   5   9  -7    0.64    2.50
   5   9  -7   -2.97    2.28
  -5   9   7    1.06    0.93
   5  -9  -7   -0.14    1.30
  -5  -9   7   -2.66    2.82
  -5  -9   6    5.01    2.44
  -5   9   6    1.92    2.97
  -5   9   6    6.27    2.68
  -5   9   6    4.78    1.09
   5   9  -6    8.63    2.35
   5  -9  -6    4.72    1.56
  -5  -9   6    6.90    3.12
   5   9  -6    9.46    2.93
   5  -9  -5   -0.67    1.45
  -5  -9   5   -1.68    3.14
  -5   9   5    0.33    2.32
  -5   9   5    0.37    1.07
   5   9  -5    2.17    2.29
  -5  -9   5   -0.82    2.09
  -5   9   5   -0.77    2.62
   5   9  -5   -1.08    2.40
  -5   9   4   48.36    4.26
  -5   9   4   53.01    4.80
   5   9  -4   53.60    4.05
   5   9  -4   64.53    4.49
  -5   9   4   55.82    2.73
   5  -9  -4   51.76    3.34
  -5  -9   4   48.37    4.80
   5   9  -3   19.98    2.76
   5  -9  -3   20.22    3.41
  -5   9   3   15.92    1.66
   5   9  -3   16.52    2.90
  -5  -9   3   13.78    3.22
  -5   9   3   12.92    3.10
   5   9  -3   15.17    2.70
   5   9  -2   13.47    2.38
   5  -9  -2   11.34    3.01
   5   9  -2   15.18    3.09
  -5   9   2   17.65    1.81
   5   9  -2   16.98    2.69
  -5   9   2   13.99    3.16
  -5  -9   2   14.18    3.09
  -5  -9   1    7.69    2.87
   5   9  -1    9.91    2.40
   5  -9  -1   11.08    2.92
   5   9  -1    8.62    2.56
   5   9  -1    9.87    2.45
  -5   9   1    5.29    2.77
  -5   9   1    9.03    1.56
  -5   9   0    2.78    1.49
   5  -9   0    1.80    3.00
  -5   9   0    1.98    1.51
   5   9   0    6.68    2.20
  -5  -9   0    1.21    2.69
   5   9   0    4.99    2.33
   5   9   0    2.86    2.20
  -5   9   0   -1.13    2.78
  -5  -9  -1   93.01    6.15
  -5   9  -1   77.02    5.64
   5   9   1   82.17    4.74
  -5   9  -1   84.26    4.01
   5  -9   1   82.31    5.65
   5   9   1   80.47    5.06
   5   9   1   89.96    5.31
  -5   9  -1   78.78    3.92
  -5  -9  -2   84.89    5.97
  -5   9  -2   84.94    5.70
   5   9   2   81.18    4.66
  -5   9  -2   77.05    3.94
   5   9   2   82.03    4.97
   5  -9   2   80.08    5.69
   5   9   2   84.65    5.09
  -5   9  -2   75.27    3.86
  -5  -9  -3   46.09    4.62
  -5   9  -3   51.45    4.58
   5   9   3   54.42    3.85
   5   9   3   38.96    3.79
   5  -9   3   45.67    4.48
  -5   9  -3   47.14    3.08
   5   9   3   58.33    4.21
   5   9   4    0.97    2.13
  -5   9  -4   -0.91    1.78
   5  -9   4   -1.15    2.69
   5   9   4   -0.31    2.41
   5   9   4    2.26    2.30
  -5  -9  -4    0.70    2.60
  -5   9  -4   -1.51    2.52
   5   9   5   16.84    2.84
  -5   9  -5   17.72    2.32
   5  -9   5   20.06    3.80
   5   9   5   13.01    3.00
  -5   9  -5   23.58    3.78
  -5  -9  -5   16.41    3.09
   5   9   5   15.60    2.54
  -5   9  -6   25.04    2.91
   5   9   6   33.75    3.15
  -5  -9  -6   37.66    4.11
   5  -9   6   24.92    4.08
   5   9   6   23.64    3.38
  -5   9  -6   30.50    4.01
   5   9   6   36.23    3.50
   5   9   7   87.73    5.14
  -5   9  -7   80.15    5.66
  -5   9  -7   78.96    4.50
   5   9   7   74.02    4.67
  -5  -9  -7   81.69    5.65
   5  -9   7   78.48    5.80
   5   9   7   79.58    5.25
   5   9   8   12.64    2.54
  -5   9  -8    6.42    3.22
  -5  -9  -8    5.72    3.19
   5  -9   8    7.30    3.41
   5   9   8   11.08    2.79
  -5   9  -8    9.69    2.51
   5   9   9   18.16    2.87
  -5   9  -9   18.43    3.52
  -5  -9  -9   19.45    3.54
   5   9   9   18.80    3.21
   5  -9   9   15.38    3.47
  -5   9  -9   18.70    2.92
  -5   9 -10   47.98    3.74
   5   9  10   44.46    3.68
  -5  -9 -10   41.91    4.46
  -5   9 -10   49.09    4.51
   5   9  10   55.88    4.57
   5  -9  10   52.44    5.05
  -5  -9 -11   34.46    4.31
   5   9  11   23.90    3.52
   5  -9  11   35.23    4.41
   5   9  11   27.92    3.23
  -5   9 -11   21.61    3.23
  -5   9 -11   27.80    3.99
   5   9  12   27.85    3.39
   5   9  12   25.26    3.57
   5  -9  12   25.78    4.28
  -5  -9 -12   28.06    3.98
  -5   9 -12   23.33    3.39
   5   9  13    3.66    2.32
   5  -9  13    5.00    3.28
   5   9  13    6.42    3.04
  -5   9 -13    5.02    2.81
  -5  -9 -13    6.67    3.46
  -5  -9 -14    4.64    3.24
   5  -9  14    3.25    3.18
  -5   9 -14    5.81    2.76
   5   9  14    8.75    3.11
   5   9  14    2.59    2.42
  -5   9 -15    0.90    2.43
   5   9  15    0.37    2.86
   5   9  15    5.92    2.74
  -5  -9 -15   -1.29    3.10
  -5 -11  13   -2.74    2.99
   5  11 -13    2.85    2.69
   5  11 -12   21.67    3.36
  -5 -11  12   24.35    3.82
  -5  11  12   14.92    3.58
   5  11 -11    4.47    2.75
  -5  11  11    2.26    3.33
  -5  11  11    5.48    3.51
  -5 -11  11    3.71    3.28
  -5  11  10  120.99    7.31
   5  11 -10  142.18    7.14
  -5 -11  10  121.64    8.48
  -5 -11  10  128.51    7.34
  -5  11  10  136.59    8.20
  -5  11   9   14.07    3.80
   5  11  -9   12.09    3.18
  -5 -11   9    5.90    4.24
  -5 -11   9   11.73    3.39
  -5  11   9   18.27    4.25
  -5  11   8  110.73    7.28
  -5  11   8  104.34    6.70
   5  11  -8  109.37    6.33
  -5 -11   8  101.17    6.34
  -5 -11   8  108.52    7.71
  -5  11   7   89.50    6.12
   5 -11  -7   80.23    4.39
  -5 -11   7   83.71    6.91
   5  11  -7   96.55    5.90
  -5 -11   7   81.30    5.79
  -5  11   7   92.89    6.87
  -5  11   6  124.26    7.23
   5 -11  -6  109.84    5.41
  -5 -11   6  108.20    7.64
   5  11  -6  110.36    6.54
  -5  11   6  119.73    7.82
  -5 -11   6  124.43    6.79
  -5  11   5    4.51    3.56
   5  11  -5    0.33    2.79
  -5 -11   5    2.92    3.47
   5 -11  -5    5.42    2.01
   5  11  -5    2.78    2.51
  -5  11   5    3.85    2.95
   5  11  -4    7.88    2.73
  -5  11   4    8.50    3.35
   5 -11  -4   10.04    2.25
  -5 -11   4    3.84    3.33
  -5  11   4    4.99    3.07
   5  11  -4    8.58    2.77
   5  11  -3    0.33    2.48
  -5 -11   3   -0.48    3.11
   5 -11  -3   -0.73    2.01
   5  11  -3    0.92    2.26
   5  11  -2   -0.67    2.47
   5 -11  -2    5.03    2.17
  -5 -11   2    7.60    3.16
   5  11  -2    2.13    2.34
  -5 -11   1    1.41    2.95
   5  11  -1   -0.91    2.38
   5  11  -1    2.04    2.38
   5 -11  -1   -0.42    2.95
  -5  11   0    5.65    1.75
   5  11   0    2.38    2.33
   5  11   0    2.73    2.61
   5 -11   0    5.05    3.35
  -5 -11   0    3.27    3.21
  -5 -11  -1   14.35    3.44
   5  11   1   11.84    2.72
   5  11   1   13.22    3.17
  -5  11  -1   14.91    2.15
   5 -11   1   16.97    3.62
  -5 -11  -2    2.27    3.06
   5  11   2    6.47    2.52
  -5  11  -2    6.17    1.88
   5  11   2    6.00    2.76
   5 -11   2   12.86    3.33
  -5 -11  -3   19.96    3.93
   5 -11   3   13.40    3.58
   5  11   3   10.66    2.99
  -5  11  -3   14.96    2.36
   5  11   3   15.71    2.91
   5 -11   4    0.88    3.06
   5  11   4    0.72    2.45
  -5  11  -4    3.82    2.04
   5  11   4    3.78    2.38
   5 -11   5   13.50    3.86
   5  11   5    5.77    2.98
  -5  11  -5   12.43    2.33
   5  11   5   10.17    2.83
   5  11   6    4.40    2.83
   5 -11   6    1.84    3.65
  -5  11  -6    3.95    2.27
   5  11   6    4.96    2.52
   5 -11   7   -0.46    3.41
   5  11   7   -0.38    2.72
   5  11   7    1.17    2.44
  -5  11  -7    1.94    2.36
  -5 -11  -8    6.24    3.21
   5  11   8    1.91    2.63
  -5  11  -8    3.53    2.32
   5  11   8    0.30    2.33
   6   0 -28   32.67    3.74
   6   0 -28   39.82    3.94
  -6   0  28   35.28    3.94
   6   0 -27   -0.91    2.31
   6   0 -27   -1.21    2.49
  -6   0  27    0.97    2.52
   6   0 -26    0.59    2.32
   6   0 -26    5.22    2.67
  -6   0  26    2.17    2.58
   6   0 -25    0.84    2.25
   6   0 -25    1.39    2.24
  -6   0  25   -0.30    2.29
   6   0 -24    2.95    2.23
   6   0 -24   -0.54    2.31
  -6   0  24   -0.29    2.28
   6   0 -23   -2.29    2.02
   6   0 -23   -0.51    2.18
  -6   0  23   -1.92    2.42
   6   0 -22   18.85    2.57
   6   0 -22   14.82    2.73
  -6   0  22   17.19    2.72
   6   0 -21   -1.14    1.79
   6   0 -21    0.95    2.21
  -6   0  21    0.98    2.13
   6   0 -20    0.43    1.82
   6   0 -20    0.46    2.23
  -6   0  20    1.38    2.07
   6   0 -19   -1.82    1.93
  -6   0  19    3.00    2.08
   6   0 -19   -0.44    2.07
   6   0 -18  265.58    9.73
  -6   0  18  286.91    9.96
   6   0 -18  278.65    9.98
   6   0 -17   -1.07    1.58
  -6   0  17   -0.37    1.63
   6   0 -17   -1.18    1.72
   6   0 -16   45.19    2.97
  -6   0  16   60.10    3.30
   6   0 -16   58.65    3.42
   6   0 -15    0.92    1.32
  -6   0  15    0.31    1.43
   6   0 -15    2.15    1.63
   6   0 -14  409.97   13.06
  -6   0  14  415.59   13.08
  -6   0  13   -0.51    1.24
   6   0 -13   -0.26    1.17
   6   0 -12  871.96   25.93
  -6   0  12  892.03   25.89
   6   0 -11   -0.63    0.95
  -6   0  11   -0.61    1.03
   6   0 -10  140.73    5.01
  -6   0  10  144.83    5.00
  -6   0   9   -0.46    0.85
   6   0  -9   -0.25    0.97
  -6   0   8 2069.07   58.54
   6   0  -8 2108.85   58.68
  -6   0   8 2032.84   59.22
   6   0  -7    0.06    0.72
   6   0  -7   -0.68    1.14
  -6   0   7    0.32    0.65
  -6   0   7    0.48    0.91
  -6   0   6    8.78    0.76
  -6   0   6    9.58    1.26
  -6   0   6    8.22    0.84
   6   0  -6    9.48    1.43
  -6   0   5    0.49    0.94
  -6   0   5    0.11    0.47
  -6   0   5   -0.34    0.63
   6   0  -5   -0.11    1.00
  -6   0   4 1336.47   37.74
   6   0  -4 1366.85   38.75
  -6   0   4 1330.95   37.66
   6   0  -4 1352.91   38.48
  -6   0   4 1331.81   38.54
   6   0  -3    0.38    1.19
  -6   0   3   -0.47    1.10
   6   0  -3    1.15    1.03
  -6   0   3    0.23    0.50
  -6   0   2  108.96    4.27
   6   0  -2  106.27    4.41
  -6   0   2  108.16    3.45
   6   0  -2   99.27    4.03
   6   0  -2  107.49    3.50
   6   0  -1   -0.84    0.90
  -6   0   1    0.05    0.57
   6   0  -1   -0.55    1.07
  -6   0   1   -1.52    1.16
   6   0  -1    1.69    0.69
  -6   0   0  253.06    8.49
  -6   0   0  254.29    7.67
   6   0   0  254.35    8.22
   6   0   0  248.05    7.79
   6   0   1    1.35    0.99
   6   0   1    0.50    0.83
  -6   0  -1    0.41    0.80
  -6   0  -1    1.79    1.36
  -6   0  -2  734.55   21.77
   6   0   2  765.38   22.25
  -6   0  -2  751.49   22.51
   6   0   2  755.63   21.98
   6   0   3    0.74    1.19
   6   0   3   -0.98    1.12
  -6   0  -3   -0.30    1.40
  -6   0  -3   -0.09    0.91
   6   0   4  995.01   30.14
  -6   0  -4 1030.64   29.83
   6   0   4 1040.16   30.05
  -6   0  -4 1056.36   30.52
  -6   0  -5    1.19    1.36
  -6   0  -5   -0.11    1.04
   6   0   5   -0.98    1.15
   6   0   5   -0.40    1.22
   6   0   6  105.43    4.45
  -6   0  -6   99.31    4.11
   6   0   6  101.65    4.38
  -6   0  -6  107.02    4.69
   6   0   7    0.32    1.23
   6   0   7    0.47    1.16
  -6   0  -7   -0.54    1.27
  -6   0  -7   -0.19    1.29
   6   0   8    0.89    1.47
   6   0   8    0.33    1.48
  -6   0  -8    2.51    1.33
  -6   0  -8    3.44    1.71
   6   0   9   -0.19    1.53
  -6   0  -9    0.64    1.48
  -6   0  -9    0.48    1.34
   6   0   9   -0.88    1.54
  -6   0 -10  264.53    9.92
   6   0  10  272.05    9.61
  -6   0 -10  272.44    9.44
   6   0  10  274.63    9.78
   6   0  11   -1.30    1.93
   6   0  11   -0.19    1.79
  -6   0 -11   -1.28    1.69
  -6   0 -11    4.07    2.16
   6   0  12    1.16    1.91
   6   0  12   -1.23    2.08
  -6   0 -12    0.77    1.77
  -6   0 -12    0.76    1.82
   6   0  13   -0.98    2.13
  -6   0 -13   -0.27    2.16
  -6   0 -13    1.43    1.78
   6   0  13    0.22    1.97
  -6   0 -14   52.63    4.03
   6   0  14   49.51    3.86
  -6   0 -14   52.45    3.63
   6   0  14   55.51    3.89
   6   0  15    0.73    2.54
   6   0  15    0.28    2.21
  -6   0 -15   -0.46    2.10
  -6   0 -15   -1.46    2.10
   6   0  16    2.79    2.57
   6   0  16    1.46    2.31
  -6   0 -16   -0.31    2.13
  -6   0 -16    4.60    2.24
   6   0  17    0.62    2.34
  -6   0 -17   -0.32    2.36
  -6   0 -17   -0.51    2.20
   6   0  18   -0.32    2.46
  -6   0 -18    1.34    2.16
  -6   0 -18    2.66    2.12
  -6   0 -19   -0.83    2.21
   6   0  19   -2.02    2.68
  -6   0 -20    3.19    2.29
   6   0  20    1.05    2.81
  -6   0 -21    2.41    2.51
   6   0  21    2.55    2.82
  -6   0 -22   38.38    3.99
   6   0  22   56.74    4.85
  -6   2  27   -0.32    2.41
  -6  -2  27   -3.53    2.99
   6  -2 -27    0.55    2.22
   6   2 -27    5.77    3.13
   6  -2 -27    2.99    2.51
   6   2 -27   -2.29    2.42
  -6   2  26   -2.18    2.54
  -6  -2  26    2.71    2.72
   6   2 -26    2.97    2.89
   6  -2 -26    1.57    2.14
   6  -2 -26    0.32    2.34
   6   2 -26   -1.10    2.15
  -6   2  25    2.06    2.50
  -6  -2  25    3.90    2.57
   6   2 -25    3.42    2.27
   6  -2 -25    3.70    2.56
   6   2 -25    3.22    2.67
   6  -2 -25    1.00    2.13
   6   2 -24   40.68    4.10
   6  -2 -24   39.89    3.30
  -6  -2  24   38.36    3.84
   6  -2 -24   37.88    3.78
   6   2 -24   36.37    3.44
  -6   2  24   43.64    3.84
  -6   2  23  167.60    7.54
   6   2 -23  171.42    7.94
   6  -2 -23  164.09    7.68
   6  -2 -23  164.21    7.14
   6   2 -23  174.17    7.34
  -6  -2  23  189.01    7.97
  -6   2  22   29.44    3.23
  -6  -2  22   33.69    3.47
   6  -2 -22   34.71    3.41
   6   2 -22   34.51    3.13
   6   2 -22   33.20    3.64
   6  -2 -22   26.36    2.84
  -6   2  21  128.55    5.94
   6  -2 -21  120.38    6.00
   6   2 -21  122.24    6.28
   6  -2 -21  112.84    5.39
   6   2 -21  123.49    5.65
  -6  -2  21  122.16    6.05
  -6   2  20   56.99    3.86
   6  -2 -20   50.95    3.78
   6   2 -20   58.15    4.22
   6  -2 -20   60.20    3.61
   6   2 -20   54.71    3.66
  -6  -2  20   43.20    3.64
  -6   2  19   64.40    4.02
   6   2 -19   70.85    4.56
   6  -2 -19   68.25    4.18
  -6  -2  19   65.31    4.08
   6  -2 -19   67.72    3.74
   6   2 -19   68.42    3.84
   6   2 -18   -0.54    1.57
  -6   2  18    0.61    1.74
   6  -2 -18    1.12    1.67
  -6  -2  18   -0.85    1.78
   6  -2 -18    0.16    1.52
   6   2 -18    1.84    1.96
   6   2 -17   -0.17    1.52
  -6   2  17   -1.52    1.76
  -6  -2  17   -0.20    1.60
   6  -2 -17   -0.21    1.62
   6  -2 -17   -0.60    1.47
   6  -2 -16   56.83    3.53
  -6  -2  16   57.22    3.39
   6  -2 -16   55.51    3.03
  -6   2  16   54.79    3.27
   6   2 -16   55.60    3.08
   6  -2 -15    1.90    1.34
  -6  -2  15   -0.34    1.44
   6   2 -15    1.13    1.37
  -6   2  15    1.35    1.44
   6  -2 -15   -0.96    1.50
   6  -2 -14    8.92    1.80
   6  -2 -14    8.89    1.55
  -6   2  14   10.57    1.74
   6   2 -14    9.88    1.53
  -6  -2  14   10.56    1.75
   6  -2 -13 1501.09   42.12
  -6  -2  13 1391.47   42.47
  -6   2  13 1516.82   42.60
   6   2 -13 1464.52   42.21
   6  -2 -13 1454.81   42.83
   6  -2 -12  113.75    4.19
  -6  -2  12  107.48    4.43
   6   2 -12  111.85    4.22
  -6   2  12  107.91    4.56
   6  -2 -12  104.97    4.71
   6  -2 -11   80.82    3.20
   6  -2 -11   70.86    3.75
  -6  -2  11   82.04    3.47
   6   2 -11   78.32    3.22
  -6   2  11   81.84    3.62
   6  -2 -10 1052.40   30.52
   6   2 -10 1076.17   30.56
   6  -2 -10 1061.17   31.33
  -6   2  10 1060.76   31.08
  -6  -2  10 1098.15   30.78
  -6   2  10 1052.47   30.27
   6  -2  -9  448.65   13.04
   6   2  -9  440.27   13.03
  -6   2   9  431.64   12.82
  -6   2   9  457.42   13.66
  -6  -2   9  442.04   13.23
  -6  -2   8   79.62    2.96
  -6   2   8   76.72    3.37
   6   2  -8   79.75    2.78
   6   2  -8   76.11    3.78
   6  -2  -8   76.63    2.89
  -6   2   8   75.37    3.55
   6   2  -7    4.04    0.60
  -6   2   7    4.08    1.19
  -6  -2   7    5.34    0.81
  -6   2   7    4.28    1.16
   6   2  -7    4.33    1.37
   6  -2  -7    3.38    0.71
  -6  -2   7    4.47    1.65
  -6   2   6   76.70    3.46
  -6   2   6   70.62    3.22
  -6  -2   6   73.43    2.56
   6   2  -6   76.44    2.39
  -6  -2   6   73.72    3.89
   6  -2  -6   76.20    2.64
   6   2  -6   78.28    3.74
  -6   2   5  497.16   15.01
  -6  -2   5  487.83   15.65
   6  -2  -5  500.09   14.34
  -6   2   5  486.84   14.80
   6   2  -5  494.70   15.35
   6  -2  -5  474.95   14.05
   6  -2  -4 1221.08   33.67
  -6  -2   4 1206.28   34.99
   6  -2  -4 1179.30   33.26
   6   2  -4 1193.81   34.55
  -6   2   4 1129.50   33.38
  -6   2   4 1178.58   34.15
  -6  -2   3  314.60   10.82
   6   2  -3  325.42   10.78
  -6   2   3  310.10   10.01
   6  -2  -3  301.78    9.23
  -6   2   3  313.27    9.42
   6   2  -3  327.53   10.53
  -6  -2   3  323.26   10.61
   6  -2  -3  315.97   10.01
   6  -2  -2   13.51    1.01
  -6   2   2   12.89    1.54
  -6  -2   2   12.58    1.99
   6   2  -2   16.61    2.07
   6   2  -2   14.16    1.80
  -6  -2   2   18.43    1.99
  -6   2   2   14.31    1.16
   6  -2  -2   13.18    1.53
   6   2  -1  406.05   11.76
   6  -2  -1  414.95   12.14
   6  -2  -1  407.51   12.83
   6   2  -1  423.05   13.49
  -6   2   1  402.52   12.77
   6   2  -1  415.07   11.86
  -6   2   1  404.04   12.36
   6   2  -1  424.11   13.23
  -6  -2   1  401.71   13.30
   6   2   0  319.51   10.16
  -6   2   0  298.70    9.40
   6  -2   0  305.32    9.21
   6  -2   0  299.20    9.83
  -6  -2   0  298.47    8.96
   6   2   0  297.64    8.87
  -6   2   0  313.52    9.83
   6   2   0  298.10   10.40
  -6  -2   0  285.15   10.21
  -6  -2  -1  142.14    6.00
   6  -2   1  145.08    5.04
  -6   2  -1  150.02    5.50
  -6  -2  -1  147.34    4.81
  -6   2  -1  141.14    5.16
   6   2   1  153.17    5.82
   6  -2   1  154.54    5.67
   6   2   1  149.39    4.76
   6   2   1  136.81    6.05
  -6  -2  -2  213.41    7.83
   6  -2   2  213.76    6.85
  -6   2  -2  199.30    7.16
  -6  -2  -2  202.37    6.59
   6   2   2  201.38    7.41
  -6   2  -2  208.87    7.00
   6  -2   2  222.55    7.49
   6   2   2  202.49    6.55
   6   2   2  202.32    7.86
  -6  -2  -3  361.09   12.02
   6  -2   3  351.93   11.07
  -6   2  -3  352.97   11.46
  -6  -2  -3  357.53   10.87
   6   2   3  354.30   11.66
  -6   2  -3  356.61   11.22
   6  -2   3  337.98   11.59
   6   2   3  359.30   10.83
   6   2   3  344.71   12.00
  -6  -2  -4   80.68    4.19
   6  -2   4   81.68    3.60
  -6   2  -4   73.70    3.77
  -6  -2  -4   85.84    3.42
   6   2   4   92.40    4.11
  -6   2  -4   78.00    3.62
   6  -2   4   83.89    4.01
   6   2   4   85.18    3.40
   6   2   4   75.57    4.17
  -6   2  -5  562.18   16.95
   6   2   5  563.29   17.22
   6  -2   5  562.15   16.79
  -6   2  -5  532.32   16.96
  -6  -2  -5  542.21   16.54
   6   2   5  544.18   16.56
  -6  -2  -5  535.88   17.63
   6  -2   5  555.19   17.32
  -6   2  -6   24.39    2.04
  -6  -2  -6   21.38    2.56
   6  -2   6   25.75    2.42
   6   2   6   19.67    2.07
   6  -2   6   20.00    2.09
  -6  -2  -6   20.19    1.76
   6   2   6   20.11    1.83
  -6   2  -6   27.28    2.20
   6  -2   7   28.62    2.42
  -6   2  -7   24.30    2.22
   6  -2   7   26.46    2.50
   6   2   7   29.73    2.45
   6   2   7   24.48    2.12
  -6   2  -7   27.63    2.39
  -6  -2  -7   32.30    2.18
  -6   2  -8   92.94    4.51
   6   2   8   89.50    4.24
   6  -2   8   91.93    4.42
  -6   2  -8   99.45    4.50
   6  -2   8   98.92    4.84
   6   2   8   97.87    4.59
  -6  -2  -8  102.40    4.26
   6   2   9    4.42    1.82
  -6   2  -9    3.72    1.64
   6  -2   9    4.41    1.83
   6  -2   9    1.60    1.83
   6   2   9    1.85    1.58
  -6   2  -9    4.19    1.60
  -6  -2  -9    6.55    1.56
   6   2  10   48.95    3.21
  -6   2 -10   50.78    3.24
  -6  -2 -10   44.42    2.92
   6  -2  10   46.57    3.15
   6  -2  10   41.02    3.38
  -6   2 -10   42.42    3.12
   6   2  10   49.38    3.16
  -6   2 -11   16.69    2.37
   6  -2  11   11.38    2.38
   6  -2  11   11.78    2.33
   6   2  11   15.39    2.28
  -6   2 -11   16.21    2.33
   6   2  11   15.38    2.28
  -6  -2 -11   14.58    2.09
  -6  -2 -12   33.70    2.90
   6  -2  12   29.51    3.25
   6  -2  12   33.77    3.15
   6   2  12   36.45    3.04
  -6   2 -12   28.80    2.94
   6   2  12   32.06    2.98
  -6   2 -12   36.42    3.15
  -6   2 -13  274.70   10.76
  -6  -2 -13  290.25   10.48
   6  -2  13  305.46   10.84
   6  -2  13  287.51   11.24
  -6   2 -13  315.62   10.81
   6   2  13  291.43   10.67
  -6  -2 -14   -1.11    2.13
   6  -2  14   -0.59    2.45
   6  -2  14    3.11    2.43
  -6   2 -14    0.95    2.27
   6   2  14   -0.96    2.38
  -6   2 -14    1.06    2.48
  -6   2 -15  295.82   11.05
  -6  -2 -15  290.54   10.59
   6  -2  15  275.50   10.72
   6  -2  15  280.76   11.34
   6   2  15  285.07   10.73
  -6   2 -15  279.43   10.65
  -6   2 -16   -0.29    2.23
  -6  -2 -16   -1.48    2.24
   6  -2  16   -3.56    2.82
   6  -2  16    1.32    2.34
  -6   2 -16   -0.52    2.32
   6   2  16    1.32    2.20
   6   2  17    2.77    2.49
   6  -2  17    1.35    2.43
  -6  -2 -17   -1.04    2.10
  -6   2 -17    3.69    2.47
  -6   2 -17   -1.61    2.33
   6   2  18    2.61    2.40
   6  -2  18    2.46    2.32
  -6  -2 -18    4.10    2.30
  -6   2 -18    2.59    2.43
  -6   2 -18    1.39    2.14
   6   2  19   19.12    3.02
   6  -2  19   12.41    3.06
  -6  -2 -19   15.69    2.85
  -6   2 -19   14.52    2.91
  -6   2 -19   20.08    2.91
   6   2  20    8.87    2.73
   6  -2  20    1.52    2.93
  -6  -2 -20    5.68    2.70
  -6   2 -20    7.77    2.69
  -6  -2 -20    1.93    2.91
  -6   2 -20    7.43    2.56
   6   2  21    7.00    2.93
   6  -2  21    5.50    3.22
  -6  -2 -21   10.87    2.71
  -6   2 -21    9.94    3.18
  -6  -2 -21    5.61    3.08
  -6   2 -21    8.24    2.86
   6   2  22   12.89    3.27
  -6  -2 -22    9.05    2.85
   6  -2  22   13.47    3.62
  -6   2 -22    9.20    3.05
  -6  -2 -22   22.44    4.02
  -6   2 -22   11.96    3.04
  -6  -4  26  128.29    7.44
   6   4 -26  140.24    7.73
   6  -4 -26  140.72    7.50
   6  -4 -26  129.30    6.35
   6   4 -26  146.62    6.83
  -6   4  26  134.63    7.01
   6  -4 -25   25.02    3.68
   6   4 -25   26.65    4.19
  -6  -4  25   22.76    3.63
   6   4 -25   24.33    3.22
  -6   4  25   23.47    3.57
   6  -4 -25   28.49    3.09
   6  -4 -24   38.15    3.98
   6   4 -24   37.05    4.29
   6  -4 -24   34.54    3.03
  -6  -4  24   35.58    3.99
  -6   4  24   40.12    3.90
   6   4 -24   34.06    3.38
   6   4 -23    3.50    2.90
  -6  -4  23   -2.89    2.71
   6  -4 -23    0.66    2.64
   6  -4 -23    2.09    1.84
  -6   4  23    4.49    2.53
   6   4 -23    2.40    2.14
   6   4 -22    2.05    2.60
   6  -4 -22    1.92    2.25
  -6  -4  22   -3.06    2.37
  -6   4  22    2.15    2.40
   6   4 -22   -1.84    2.02
   6  -4 -22    0.20    1.68
   6  -4 -21   32.24    3.62
   6  -4 -21   31.61    2.69
  -6  -4  21   34.92    3.55
  -6   4  21   42.60    3.54
   6   4 -21   36.74    3.03
   6   4 -21   29.98    3.57
   6  -4 -20   10.74    2.72
   6   4 -20    9.84    2.11
  -6   4  20    9.13    2.23
  -6  -4  20    5.56    2.30
   6  -4 -20   10.69    1.83
   6  -4 -19    3.44    2.26
  -6   4  19    1.91    2.02
   6   4 -19   -0.20    1.73
  -6  -4  19    2.37    2.01
   6  -4 -19   -0.16    1.36
   6  -4 -18    4.40    2.23
   6  -4 -18    1.72    1.36
   6   4 -18    1.51    1.77
  -6   4  18    2.76    1.91
  -6  -4  18    1.00    1.93
  -6  -4  17  104.62    5.23
   6  -4 -17  102.11    5.42
   6   4 -17   96.13    4.66
  -6   4  17  112.23    5.25
   6  -4 -17   99.00    4.24
   6   4 -16   15.36    1.94
  -6   4  16   16.44    2.25
   6  -4 -16   12.74    2.42
  -6  -4  16   18.02    2.44
   6  -4 -16   12.18    1.52
   6   4 -15  297.37    9.68
  -6  -4  15  291.47   10.17
   6  -4 -15  300.86   10.64
  -6   4  15  295.66   10.18
   6  -4 -15  279.57    9.05
  -6   4  15  273.83    8.37
   6  -4 -14    3.77    1.91
  -6   4  14    4.34    1.80
  -6  -4  14    3.87    1.77
   6   4 -14    3.21    1.61
   6  -4 -14    4.30    1.10
   6   4 -13   52.87    2.84
   6  -4 -13   49.15    2.26
  -6  -4  13   49.93    3.14
  -6   4  13   46.11    3.20
   6  -4 -13   46.62    3.38
   6   4 -12  247.90    8.15
   6  -4 -12  233.93    7.37
  -6  -4  12  241.90    8.50
  -6   4  12  245.53    8.74
  -6   4  11   61.21    3.52
  -6   4  11   66.19    3.92
   6   4 -11   59.54    2.99
   6  -4 -11   62.92    2.27
  -6  -4  11   54.65    3.21
  -6   4  10   92.19    4.64
  -6   4  10   95.64    4.40
   6   4 -10   85.88    3.63
  -6  -4  10   88.52    3.98
   6  -4 -10   88.50    2.80
  -6   4   9    8.47    1.83
   6   4  -9    8.23    1.19
  -6  -4   9    8.70    1.50
   6   4  -9    5.76    1.82
  -6   4   9    8.41    1.74
  -6   4   8    1.78    1.48
   6   4  -8    2.65    1.04
  -6   4   8    0.21    1.52
  -6  -4   8    0.97    1.11
   6   4  -8    0.43    1.59
   6   4  -7  168.28    5.78
  -6   4   7  174.73    6.72
   6   4  -7  175.16    7.05
  -6  -4   7  172.63    7.43
  -6  -4   7  171.52    6.00
  -6   4   7  178.03    7.02
  -6   4   6    6.76    1.62
   6   4  -6    4.23    0.91
   6   4  -6    7.32    1.98
  -6   4   6    5.52    1.62
  -6  -4   6    4.02    1.08
  -6  -4   6    2.86    1.85
  -6   4   5   59.25    3.55
   6   4  -5   55.80    2.53
  -6  -4   5   54.26    3.76
  -6  -4   5   58.27    2.56
   6   4  -5   62.69    3.64
   6   4  -4   15.82    1.25
  -6   4   4   16.15    2.06
   6  -4  -4   16.20    1.97
   6   4  -4   16.42    1.32
   6   4  -4   15.79    2.13
  -6  -4   4   10.35    2.17
  -6   4   3    6.30    1.74
   6   4  -3    4.54    0.99
   6   4  -3    3.48    1.81
   6  -4  -3    5.88    1.66
   6   4  -3    2.70    0.86
   6   4  -2   11.19    1.05
   6  -4  -2   11.67    1.91
   6   4  -2    8.52    1.89
  -6   4   2   12.95    0.84
   6   4  -2   12.07    1.23
  -6   4   2   12.89    1.98
  -6   4   1   14.85    2.07
   6   4  -1   14.00    1.19
   6   4  -1    9.87    2.11
   6   4  -1   15.41    2.07
  -6   4   1   14.56    1.02
   6   4  -1   13.94    1.39
   6  -4  -1   15.43    2.09
   6   4   0  162.08    6.73
   6   4   0  162.85    5.58
  -6   4   0  167.36    5.48
   6  -4   0  175.29    6.86
   6   4   0  179.28    5.98
  -6   4   0  165.27    6.69
   6   4   1  108.89    3.93
  -6   4  -1  106.46    4.93
   6  -4   1  105.96    5.06
   6   4   1  102.40    4.18
  -6   4  -1  107.74    3.92
   6   4   2  183.77    6.23
  -6   4  -2  183.17    7.31
  -6   4  -2  188.33    6.30
   6  -4   2  189.33    7.43
  -6   4  -3   57.92    3.36
  -6  -4  -3   41.17    2.49
   6   4   3   46.27    2.43
   6  -4   3   50.86    3.46
  -6   4  -3   47.74    2.50
  -6   4  -4    1.76    1.19
   6   4   4    0.34    0.96
  -6   4  -4    2.31    1.66
  -6  -4  -4    1.13    1.20
   6  -4   4    0.46    1.82
  -6   4  -5    1.66    1.24
  -6  -4  -5    1.67    1.33
   6   4   5    2.46    1.19
  -6   4  -5    2.95    1.71
   6  -4   5    0.97    1.80
  -6   4  -6   51.56    3.43
  -6  -4  -6   44.99    2.84
   6   4   6   51.13    2.75
  -6   4  -6   53.55    2.89
   6  -4   6   38.12    3.38
  -6   4  -7   22.46    2.11
   6  -4   7   21.35    2.73
  -6   4  -7   18.66    2.42
  -6  -4  -7   18.68    2.10
   6   4   7   20.96    2.71
   6   4   7   18.04    1.89
  -6   4  -8  111.84    4.95
  -6   4  -8  112.85    5.40
  -6  -4  -8  114.51    5.09
   6  -4   8  108.54    5.69
   6   4   8  116.81    4.87
  -6  -4  -8   99.61    5.62
   6   4   8  102.09    5.64
   6   4   9   79.11    4.06
  -6   4  -9   83.36    4.62
  -6  -4  -9   82.96    4.28
   6   4   9   72.40    4.60
   6  -4   9   78.75    4.86
  -6  -4  -9   84.22    5.06
  -6   4  -9   81.91    4.29
  -6   4 -10  150.27    6.25
  -6  -4 -10  151.70    6.34
   6   4  10  130.73    6.67
   6  -4  10  134.97    6.83
   6   4  10  140.75    5.96
  -6   4 -10  146.98    6.59
  -6  -4 -10  144.30    7.05
  -6   4 -11  332.75   11.71
  -6  -4 -11  330.63   11.67
   6   4  11  303.47   12.09
   6  -4  11  333.91   12.47
  -6   4 -11  344.54   12.01
   6   4  11  322.04   11.37
  -6  -4 -11  341.27   12.64
  -6   4 -12  174.30    7.59
   6   4  12  185.79    7.70
   6   4  12  178.72    8.14
  -6  -4 -12  191.11    7.67
  -6   4 -12  182.77    7.94
   6   4  12  183.68    7.42
   6  -4  12  180.77    8.38
  -6  -4 -12  181.94    8.46
   6   4  13   16.25    2.70
  -6   4 -13   14.01    2.73
   6  -4  13    9.58    2.88
  -6   4 -13   14.96    2.60
   6   4  13   19.38    2.70
  -6  -4 -13   11.06    3.14
  -6  -4 -13   16.73    2.78
  -6   4 -14    7.18    2.51
   6   4  14   10.05    2.37
   6  -4  14   17.86    3.44
  -6   4 -14    9.49    2.44
   6   4  14   13.96    2.74
  -6  -4 -14    9.65    2.96
  -6  -4 -14    9.15    2.25
  -6   4 -15    2.54    2.55
   6   4  15    0.25    2.31
  -6   4 -15    2.50    2.31
   6  -4  15    1.79    2.49
  -6  -4 -15    3.57    2.67
  -6  -4 -15    2.66    2.24
   6  -4  16   61.68    5.10
  -6  -4 -16   72.75    4.67
  -6   4 -16   71.77    4.69
  -6  -4 -16   67.81    5.11
  -6   4 -16   66.42    4.78
   6   4  16   69.05    4.55
  -6   4 -17    2.46    2.24
   6  -4  17    0.38    2.87
   6   4  17    3.04    2.48
  -6   4 -17    0.89    2.41
  -6  -4 -17    9.15    2.96
  -6  -4 -17    0.58    2.28
  -6   4 -18    5.80    2.64
   6  -4  18    5.11    3.08
   6   4  18   -1.16    2.37
  -6   4 -18    2.72    2.52
  -6  -4 -18    1.97    2.81
  -6  -4 -18    1.82    2.25
  -6   4 -19    3.03    2.64
   6   4  19   -0.31    2.34
  -6   4 -19    3.11    2.75
   6  -4  19   -1.22    2.81
  -6  -4 -19   -2.03    2.68
  -6  -4 -19    0.63    2.32
  -6   4 -20    4.57    2.57
  -6   4 -20    3.83    2.55
   6  -4  20   -0.84    2.87
  -6  -4 -20    2.94    2.39
   6   4  20    3.22    2.66
  -6  -4 -20    3.35    3.22
   6   4  21    0.34    2.50
  -6  -4 -21    0.87    3.20
  -6   4 -21    3.28    2.68
  -6  -4 -21    2.71    2.50
   6  -6 -24   21.24    3.74
  -6  -6  24   19.07    3.64
  -6   6  24   17.22    3.35
   6   6 -24   26.03    3.22
   6   6 -24   26.96    4.27
   6  -6 -24   18.83    2.62
   6  -6 -23   -1.49    2.62
  -6  -6  23   -0.35    2.94
   6   6 -23    1.29    2.26
  -6   6  23    3.06    2.66
   6   6 -23   -3.20    3.17
   6  -6 -23   -1.64    1.99
   6  -6 -22    5.83    3.01
  -6  -6  22    2.72    2.67
  -6   6  22    4.78    2.70
   6   6 -22    0.75    2.12
   6   6 -22    3.16    2.77
   6  -6 -22    4.59    1.83
   6  -6 -21    4.24    2.86
   6   6 -21    4.29    2.17
  -6  -6  21    1.96    2.45
  -6   6  21    9.62    2.56
   6  -6 -21    3.58    1.66
   6  -6 -20   10.85    1.94
  -6  -6  20   10.70    2.87
   6   6 -20    8.04    2.16
   6  -6 -20   12.02    3.03
  -6   6  20   16.95    2.87
  -6   6  20   12.81    1.25
   6  -6 -19   95.73    6.03
  -6  -6  19  112.26    6.06
   6  -6 -19  100.49    4.56
   6   6 -19  108.24    5.31
  -6   6  19  108.25    5.79
  -6  -6  18  146.31    7.10
   6  -6 -18  148.61    5.71
   6   6 -18  156.98    6.57
  -6   6  18  149.69    6.92
  -6  -6  17    1.11    2.27
   6   6 -17    2.91    1.91
   6  -6 -17    1.92    1.32
  -6   6  17    1.31    2.22
  -6  -6  16   98.25    5.30
   6   6 -16  100.49    4.85
  -6   6  16  102.69    5.40
  -6   6  16   97.94    5.82
   6  -6 -16   93.50    3.93
  -6  -6  15   99.37    5.35
   6   6 -15  100.41    4.91
   6  -6 -15  105.12    3.99
  -6   6  15  102.13    5.85
  -6   6  15  102.96    5.46
  -6   6  14   22.96    3.30
   6   6 -14   17.24    2.37
  -6  -6  14   12.24    2.65
   6  -6 -14   15.85    1.40
  -6   6  14   17.24    2.77
  -6  -6  13  183.15    7.58
   6   6 -13  189.37    7.11
  -6   6  13  193.48    8.26
   6  -6 -13  178.11    5.79
  -6   6  13  200.02    7.94
  -6   6  12    6.62    2.17
   6   6 -12    2.56    1.72
  -6  -6  12    3.58    1.99
  -6   6  12    0.59    2.18
   6   6 -11   14.01    2.00
  -6   6  11   15.84    2.49
  -6   6  11   13.78    2.70
  -6  -6  11   13.81    2.17
   6   6 -10   12.92    1.95
  -6   6  10    9.34    2.38
  -6  -6  10   15.28    2.17
  -6   6  10    9.02    2.34
  -6  -6   9  157.91    6.45
  -6   6   9  161.53    7.34
   6   6  -9  157.67    6.15
  -6   6   9  158.09    6.95
  -6   6   8    8.34    2.12
   6   6  -8    8.22    1.60
  -6  -6   8    7.56    1.72
  -6   6   8    4.00    2.15
  -6   6   7   39.51    3.68
  -6  -6   7   33.46    2.58
  -6   6   7   41.26    3.27
   6   6  -7   42.40    2.69
   6   6  -6   68.24    3.53
  -6   6   6   82.04    4.70
  -6  -6   6   70.77    3.67
  -6   6   6   68.86    4.24
   6  -6  -6   73.52    2.64
   6   6  -5   19.68    1.93
  -6  -6   5   14.53    1.79
  -6   6   5   15.94    2.54
   6   6  -4    0.16    1.24
   6  -6  -4    0.52    1.87
  -6   6   4    1.10    2.04
   6   6  -4   -0.43    1.25
  -6   6   3   64.66    2.15
   6  -6  -3   61.45    4.06
  -6   6   3   71.53    4.36
   6   6  -3   66.82    3.46
  -6   6   3   61.48    2.21
   6   6  -3   64.07    3.28
   6  -6  -2  104.49    5.46
   6   6  -2  105.26    4.43
  -6   6   2  102.77    5.52
   6   6  -2  101.02    4.62
  -6   6   2  106.44    3.51
   6  -6  -1   23.64    2.85
  -6  -6   1   20.61    2.92
   6   6  -1   19.59    1.97
  -6   6   1   24.47    2.85
   6   6  -1   22.85    2.21
  -6  -6   1   18.45    2.74
  -6   6   1   20.37    1.29
  -6   6   0    0.40    0.78
  -6  -6   0   -0.33    2.23
   6   6   0    2.68    1.33
  -6   6   0    1.35    1.88
  -6  -6   0    2.56    1.92
   6   6   0    0.71    1.38
   6  -6   0    1.10    1.89
   6  -6   1    2.52    2.22
   6   6   1    1.46    1.50
  -6   6  -1    1.69    0.96
  -6  -6  -1    1.31    2.02
   6   6   1    0.99    1.76
  -6   6  -1   -0.27    1.87
  -6  -6  -1    0.59    2.05
   6   6   1    1.28    1.31
   6  -6   2   -0.29    2.17
   6   6   2    0.19    1.54
  -6   6  -2    0.32    1.02
  -6  -6  -2    1.66    2.29
  -6  -6  -2   -1.19    2.13
   6   6   2    1.74    1.31
   6   6   2   -0.25    1.96
  -6   6  -2   -0.54    2.01
   6   6   3   17.60    2.41
  -6   6  -3   19.98    1.83
  -6   6  -3   15.16    2.61
   6   6   3   19.43    2.88
   6   6   3   16.78    1.83
  -6  -6  -3   26.16    3.09
   6  -6   3   12.87    2.52
   6   6   3   14.48    2.04
  -6  -6  -4   43.60    3.76
   6   6   4   47.28    3.45
  -6   6  -4   41.40    2.56
  -6   6  -4   43.23    3.67
   6   6   4   40.24    2.68
   6  -6   4   35.52    3.52
   6   6   4   41.45    2.97
   6   6   4   42.06    3.66
   6   6   5   26.65    3.22
   6   6   5   27.51    2.35
   6   6   5   25.93    2.60
   6  -6   5   27.41    3.32
  -6   6  -5   29.10    2.28
   6   6   5   25.23    2.92
  -6  -6  -5   25.91    3.17
  -6   6  -5   23.54    2.95
   6   6   6    8.03    1.76
   6   6   6    8.76    2.13
  -6   6  -6    5.51    1.55
  -6  -6  -6    8.39    2.61
  -6   6  -6   12.48    2.42
   6   6   6    7.84    2.32
   6  -6   6    5.04    2.25
   6   6   7   -0.35    1.68
   6   6   7    1.23    2.00
  -6   6  -7    2.11    1.70
  -6  -6  -7    0.66    1.92
  -6  -6  -7    1.27    2.03
  -6   6  -7   -0.28    2.29
   6   6   7   -0.61    1.94
   6  -6   7    3.57    2.36
   6   6   8    0.37    1.76
  -6  -6  -8   -0.67    2.36
   6   6   8   -0.25    2.12
  -6   6  -8   -1.90    2.02
  -6  -6  -8    0.47    2.05
  -6   6  -8    1.99    2.42
   6  -6   8   -1.00    2.47
   6   6   8    2.17    2.43
   6   6   9  367.20   13.34
  -6   6  -9  356.60   12.86
  -6   6  -9  408.37   14.00
  -6  -6  -9  393.17   13.39
   6  -6   9  377.44   14.29
   6   6   9  390.38   12.91
  -6  -6  -9  407.99   14.51
   6   6   9  360.87   13.92
   6   6  10    3.45    2.07
  -6  -6 -10    3.18    2.77
   6   6  10    7.24    2.40
  -6   6 -10    3.44    2.05
  -6  -6 -10    1.54    2.10
  -6   6 -10    6.64    2.61
   6  -6  10    8.80    3.09
   6   6  10    8.72    2.74
   6   6  11   47.89    3.78
  -6   6 -11   49.81    3.55
  -6   6 -11   51.03    4.24
  -6  -6 -11   41.60    3.75
   6  -6  11   44.59    4.42
   6   6  11   48.86    3.49
  -6  -6 -11   39.99    4.20
   6   6  11   44.31    4.23
  -6   6 -12   80.38    4.77
   6   6  12   84.72    5.11
   6   6  12   77.13    5.48
  -6  -6 -12   94.59    5.30
   6   6  12   85.24    4.70
   6  -6  12   90.92    6.02
  -6  -6 -12   81.54    5.62
  -6   6 -12   84.21    5.34
  -6   6 -13   -1.78    2.25
  -6  -6 -13   -0.59    2.48
  -6   6 -13   -0.61    2.73
   6   6  13    2.83    2.23
  -6  -6 -13    2.29    2.80
   6  -6  13    1.53    2.82
  -6   6 -14    3.49    2.27
  -6  -6 -14    1.82    2.28
  -6   6 -14    0.94    2.45
   6   6  14    0.25    2.21
  -6  -6 -14    4.29    2.99
   6  -6  14    3.54    2.96
  -6   6 -15    6.77    2.41
  -6  -6 -15    7.54    2.71
  -6   6 -15    5.80    2.52
   6   6  15    8.32    2.72
  -6  -6 -15    6.82    3.24
   6  -6  15    8.47    3.18
  -6   6 -16    8.58    2.61
  -6  -6 -16    6.16    2.56
  -6   6 -16    5.32    3.00
   6   6  16    7.30    2.52
  -6  -6 -16    6.18    2.96
   6  -6  16    9.91    3.54
  -6   6 -17    6.82    2.60
  -6   6 -17    9.10    3.11
   6   6  17    6.79    2.53
  -6  -6 -17   10.08    2.86
  -6  -6 -17    8.88    3.29
   6  -6  17    5.95    3.25
  -6   6 -18    4.21    2.67
  -6   6 -18   10.22    3.03
   6   6  18    9.11    2.83
  -6  -6 -18    8.30    2.85
  -6  -6 -18    0.87    3.20
   6  -6  18    5.64    3.12
  -6  -6 -19   12.49    3.24
  -6  -6 -19   16.09    3.77
  -6   6 -19    9.13    3.00
   6   6  19   14.72    3.06
  -6   8  21    1.96    2.73
   6   8 -21    2.91    2.52
  -6  -8  21   -1.86    2.81
  -6   8  21   -0.83    2.90
  -6   8  20    7.06    2.66
  -6  -8  20    7.93    2.91
  -6   8  20    4.12    2.82
   6   8 -20    9.12    2.57
  -6   8  19   28.20    3.89
  -6  -8  19   15.43    3.21
  -6   8  19   20.60    3.32
   6   8 -19   25.07    3.02
  -6   8  18   24.10    3.59
  -6   8  18   20.74    3.38
  -6  -8  18   27.26    3.61
   6   8 -18   22.09    2.91
  -6  -8  17    3.33    2.57
   6   8 -17    0.49    2.02
   6  -8 -17   -1.19    1.13
  -6   8  17   -1.87    2.47
  -6   8  17    1.17    2.82
   6   8 -16    7.56    2.26
   6  -8 -16    7.21    1.26
  -6  -8  16   11.53    2.72
  -6   8  16    6.92    2.82
  -6   8  16    5.25    2.53
  -6   8  15    3.80    2.80
  -6  -8  15    0.93    2.22
   6   8 -15    2.78    1.92
  -6   8  15    1.53    2.36
  -6   8  14   42.56    3.86
   6   8 -14   35.90    3.05
  -6   8  14   40.18    4.27
  -6  -8  14   35.53    3.60
  -6   8  13   42.14    3.88
  -6   8  13   41.15    4.27
  -6  -8  13   37.11    3.56
   6   8 -13   41.03    3.21
   6   8 -12   22.09    2.63
  -6  -8  12   28.23    3.39
  -6   8  12   19.76    3.36
  -6   8  12   28.83    3.46
  -6   8  11   68.12    4.79
   6   8 -11   78.84    4.38
  -6  -8  11   72.18    4.71
  -6   8  11   75.04    5.35
   6   8 -11   77.28    5.24
   6   8 -10    5.28    1.96
   6   8 -10    1.96    2.70
  -6   8  10   -0.37    2.88
  -6  -8  10    0.53    2.15
  -6   8  10    4.88    2.52
  -6   8   9  107.62    5.79
   6   8  -9   91.29    4.82
   6   8  -9   86.40    5.56
  -6  -8   9   88.37    5.02
  -6   8   9   95.49    6.02
  -6   8   8    7.06    2.48
   6   8  -8    9.56    2.90
   6   8  -8   10.25    2.28
  -6   8   8   12.43    3.15
  -6  -8   8    9.34    2.34
  -6   8   7   40.64    4.02
  -6   8   7   30.95    3.49
   6   8  -7   26.46    3.51
   6   8  -7   39.39    3.18
   6  -8  -7   35.70    1.97
  -6  -8   7   32.70    4.22
  -6  -8   7   34.51    3.14
  -6   8   6   25.00    3.17
   6   8  -6   27.53    3.48
   6   8  -6   29.79    2.91
   6  -8  -6   32.96    2.01
  -6  -8   6   27.87    3.94
  -6   8   6   21.18    3.33
  -6  -8   6   36.58    3.10
  -6   8   5   60.85    2.15
  -6   8   5   64.68    2.18
   6  -8  -5   59.18    3.05
  -6  -8   5   65.18    5.14
   6   8  -5   62.37    3.81
  -6  -8   5   54.41    3.83
   6   8  -5   49.29    4.11
  -6   8   5   52.03    4.60
  -6   8   5   54.82    4.33
  -6   8   4    0.91    0.83
   6   8  -4    0.62    1.88
   6   8  -4    1.48    2.34
  -6   8   4    1.23    0.78
  -6  -8   4   -1.17    2.58
   6   8  -4    2.25    2.00
  -6   8   4    0.35    2.52
  -6   8   3   73.44    2.81
   6   8  -3   70.80    4.06
   6  -8  -3   75.43    5.03
   6   8  -3   68.36    4.23
  -6   8   3   70.18    5.05
   6   8  -3   61.20    4.58
  -6   8   3   70.51    2.84
  -6  -8   3   70.68    5.36
  -6   8   2   29.88    3.55
  -6   8   2   32.15    1.85
   6   8  -2   32.26    2.90
   6  -8  -2   35.36    3.73
   6   8  -2   31.02    2.91
  -6   8   2   32.56    1.89
   6   8  -2   37.60    3.59
  -6  -8   2   34.24    4.05
   6   8  -1    0.29    2.29
   6   8  -1   -0.24    1.68
  -6   8   1    0.69    2.19
  -6   8   1    1.85    1.24
   6   8  -1    2.22    1.78
   6  -8  -1    1.00    2.47
  -6   8   1    0.53    1.11
  -6  -8   1    3.94    2.54
   6   8   0   13.27    2.78
  -6   8   0   16.56    1.72
  -6   8   0   17.09    1.62
   6   8   0   17.22    2.20
  -6  -8   0   17.80    3.48
  -6   8   0   18.89    3.15
   6  -8   0   18.58    3.29
   6   8   0   16.61    2.47
  -6   8  -1   12.64    2.89
  -6   8  -1   16.71    1.87
   6   8   1   16.96    2.83
   6   8   1   13.19    2.15
   6  -8   1   12.80    2.93
   6   8   1   11.75    2.33
  -6  -8  -1   13.73    3.32
  -6  -8  -2   38.79    3.95
  -6   8  -2   38.32    2.54
  -6   8  -2   36.68    3.92
   6   8   2   40.66    3.56
   6   8   2   42.60    3.07
   6   8   2   33.79    3.65
   6  -8   2   38.07    4.01
  -6  -8  -2   37.91    4.10
  -6   8  -3  124.79    5.00
   6   8   3  115.63    5.42
   6   8   3  106.84    5.77
   6  -8   3  111.02    6.70
  -6  -8  -3  114.13    6.71
   6   8   3  124.97    6.21
  -6   8  -3  123.76    6.70
  -6   8  -4   99.59    4.62
   6   8   4   92.62    5.37
   6  -8   4  108.89    6.33
   6   8   4  105.78    5.03
  -6   8  -4  117.18    6.46
  -6  -8  -4   99.06    6.09
   6   8   4  111.54    5.78
   6   8   5    3.34    2.25
  -6   8  -5    0.35    2.54
  -6   8  -5   -2.37    1.79
   6  -8   5    5.25    2.84
   6   8   5    0.27    2.02
   6   8   5    3.96    1.80
  -6  -8  -5   -1.83    2.46
   6   8   6    5.25    2.29
  -6   8  -6    4.91    1.96
  -6   8  -6    4.94    2.57
   6   8   6    3.30    2.22
   6  -8   6    5.98    2.80
   6   8   6    2.97    1.88
  -6  -8  -6    4.44    2.72
   6   8   7    1.11    2.36
  -6   8  -7    0.97    1.95
  -6   8  -7    3.85    2.74
   6   8   7    0.84    2.01
   6  -8   7   -1.53    2.69
   6   8   7    1.30    1.85
   6   8   7   -0.36    2.59
  -6  -8  -7    1.88    2.62
  -6  -8  -8    1.90    2.87
  -6   8  -8    3.31    2.08
  -6   8  -8    3.15    2.87
   6   8   8    3.32    1.97
   6   8   8    3.96    2.68
   6  -8   8    1.17    2.86
   6   8   8    0.29    2.03
  -6   8  -9   53.08    4.51
   6  -8   9   45.30    4.58
   6   8   9   52.05    4.05
   6   8   9   53.48    3.77
  -6  -8  -9   52.47    4.77
  -6   8  -9   56.57    3.82
   6   8  10    1.81    2.43
   6  -8  10    0.41    3.40
  -6   8 -10    0.93    2.19
  -6   8 -10   -1.05    2.57
  -6  -8 -10   -1.18    2.77
   6   8  10   -1.18    2.09
   6  -8  11   20.66    3.91
  -6   8 -11   24.24    3.07
   6   8  11   22.43    3.36
   6   8  11   23.76    2.89
  -6  -8 -11   11.62    3.50
  -6   8 -11   18.04    3.51
  -6   8 -12  195.73    9.38
   6  -8  12  206.40   10.11
   6   8  12  206.82    8.45
  -6   8 -12  194.47    8.45
  -6  -8 -12  192.69    9.55
   6  -8  13    1.76    3.67
  -6   8 -13   -0.82    2.52
  -6   8 -13    2.53    2.88
   6   8  13    0.26    2.50
  -6  -8 -13    2.92    3.36
  -6   8 -14   49.55    4.72
  -6  -8 -14   41.03    4.12
  -6  -8 -14   49.77    5.09
   6   8  14   42.64    3.96
   6  -8  14   55.98    5.58
  -6   8 -14   50.63    4.17
  -6   8 -15   31.32    3.65
  -6  -8 -15   27.76    3.85
  -6   8 -15   35.14    4.24
  -6  -8 -15   27.97    4.38
   6  -8  15   33.32    4.71
   6   8  15   27.27    3.51
   6   8  16   -0.58    2.56
  -6  -8 -16    1.84    2.66
  -6  -8 -16    5.46    3.36
   6  10 -16    1.10    2.32
  -6 -10  16    1.13    2.82
   6  10 -15   26.76    3.31
  -6  10  15   27.64    3.72
  -6 -10  15   17.49    3.47
   6  10 -14    1.70    2.22
  -6  10  14    4.26    2.89
  -6  10  14    1.34    3.31
  -6 -10  14    0.36    2.80
   6  10 -13    5.02    2.41
  -6  10  13    5.67    2.82
  -6  10  13    2.66    3.23
  -6 -10  13    0.69    2.58
   6  10 -12    7.89    2.42
  -6  10  12    3.12    3.15
  -6 -10  12    5.80    2.73
  -6  10  12    8.21    3.21
   6  10 -11   -1.36    2.27
  -6 -10  11    2.63    2.74
  -6  10  11    2.16    2.97
  -6 -10  11   -2.12    3.52
  -6  10  11    2.86    2.70
   6  10 -10    4.97    2.45
  -6  10  10    3.59    2.98
  -6  10  10    9.01    3.35
  -6 -10  10    5.74    2.59
  -6 -10  10   -0.52    3.62
   6  10  -9   11.19    2.62
  -6 -10   9   19.84    4.14
  -6  10   9   14.57    3.73
  -6 -10   9   13.02    2.99
  -6  10   9   11.21    3.17
   6  10  -8   -1.12    2.30
  -6 -10   8   -1.48    3.12
  -6 -10   8    3.35    2.59
  -6  10   8    2.14    2.98
  -6  10   8    3.65    2.97
  -6  10   7   11.43    1.04
  -6  10   7    9.82    3.08
   6 -10  -7   10.54    1.64
  -6 -10   7   14.45    3.99
   6  10  -7   13.70    2.66
  -6 -10   7    6.54    2.48
  -6  10   7   11.53    3.34
  -6  10   7   10.26    0.92
  -6  10   6   12.41    3.20
  -6  10   6   10.44    1.04
   6 -10  -6   14.10    1.89
  -6 -10   6    6.16    3.50
  -6  10   6   11.54    1.12
  -6  10   6    9.41    3.23
   6  10  -6   10.16    2.58
   6  10  -5    5.61    2.44
  -6  10   5    3.27    2.86
  -6  10   5    5.29    0.98
  -6  10   5    4.79    1.06
  -6  10   5    7.62    3.24
   6  10  -5    5.93    2.38
   6 -10  -5    4.65    1.66
  -6 -10   5    0.47    2.97
  -6  10   4   -2.90    2.38
   6  10  -4    0.53    2.09
  -6  10   4   -0.78    1.02
  -6  10   4   -1.06    1.04
   6  10  -4    0.85    1.87
  -6  10   4   -1.26    2.68
  -6 -10   4   -2.80    3.17
   6 -10  -4    1.91    1.71
   6  10  -3   -0.53    2.13
  -6  10   3    1.79    1.19
  -6  10   3    0.31    1.04
   6 -10  -3    0.21    1.74
  -6 -10   3   -0.93    2.85
  -6  10   3   -1.68    3.21
   6  10  -3    2.88    2.38
   6  10  -2    7.04    2.45
  -6  10   2    3.35    3.04
   6  10  -2    1.31    2.17
  -6  10   2    3.90    1.26
  -6  10   2    2.27    1.24
   6 -10  -2    7.09    3.19
  -6 -10   2    6.02    3.41
   6  10  -1    1.48    2.23
  -6  10   1    5.40    2.78
  -6  10   1   -0.87    1.39
   6  10  -1    1.29    2.11
   6 -10  -1    6.33    2.89
  -6  10   1   -0.52    1.21
  -6 -10   1   -0.46    2.70
  -6  10   0   -0.82    2.80
   6  10   0    1.21    2.16
   6 -10   0   -0.80    3.11
   6  10   0    1.78    2.04
  -6  10   0    0.54    1.39
  -6  10   0    1.43    1.33
  -6 -10   0   -1.84    3.26
   6  10   1    4.60    2.43
  -6  10  -1    1.24    2.87
   6 -10   1    2.82    2.91
  -6  10  -1    1.78    1.56
   6  10   1    2.02    2.22
  -6 -10  -1    1.35    3.06
  -6  10  -1    2.81    1.52
  -6  10  -2   45.23    3.06
  -6  10  -2   53.62    3.30
   6  10   2   54.82    3.98
  -6 -10  -2   56.57    5.33
   6 -10   2   56.14    4.86
   6  10   2   43.29    4.05
  -6  10  -2   53.57    4.95
  -6  10  -3    2.41    1.86
   6  10   3    1.51    2.29
  -6  10  -3    4.21    1.74
  -6  10  -3    4.14    3.26
   6 -10   3    6.68    3.07
   6  10   3    0.63    2.34
   6  10   4    7.88    2.66
   6 -10   4    4.27    2.79
  -6  10  -4    4.12    2.95
   6  10   4    8.32    2.36
  -6  10  -4    4.24    2.01
  -6 -10  -5    5.69    3.02
   6  10   5    5.63    2.51
   6 -10   5    5.63    3.17
  -6  10  -5    7.02    3.40
   6  10   5    6.36    2.22
  -6  10  -5    5.70    2.12
  -6 -10  -6   39.62    4.45
   6  10   6   33.37    3.87
   6 -10   6   29.32    4.15
  -6  10  -6   29.56    4.16
  -6  10  -6   36.33    3.12
   6  10   6   33.36    3.40
  -6 -10  -7   21.91    3.98
   6  10   7   23.35    2.94
  -6  10  -7   15.83    3.91
  -6  10  -7   22.78    2.91
   6 -10   7   19.19    4.00
   6  10   7   19.00    3.22
  -6 -10  -8   12.43    3.53
   6  10   8   11.24    2.67
  -6  10  -8    4.12    3.12
   6 -10   8   13.61    3.82
   6  10   8   12.36    2.93
  -6  10  -8    6.44    2.27
  -6  10  -9    6.04    2.37
  -6  10  -9   13.05    3.34
   6 -10   9    5.12    3.26
   6  10   9    7.82    3.01
   6  10   9    5.30    2.30
  -6 -10  -9    8.28    3.26
   6  10  10    3.51    2.28
   6  10  10    8.22    3.04
  -6  10 -10    5.31    2.39
   7  -1 -27   17.59    3.15
   7   1 -27   11.02    2.69
  -7   1  27   12.79    2.99
  -7  -1  27   14.90    3.17
   7  -1 -27   15.39    2.68
   7   1 -27    9.68    3.16
   7  -1 -26    2.12    2.47
   7   1 -26    2.77    2.25
  -7  -1  26    8.70    2.56
  -7   1  26    7.94    2.56
   7  -1 -26    6.94    2.44
   7   1 -26    5.78    2.89
   7   1 -25   12.20    2.59
   7  -1 -25   16.24    2.85
  -7  -1  25   16.21    2.97
  -7   1  25   11.93    2.91
   7   1 -25   12.49    2.98
   7  -1 -25   13.71    2.39
   7  -1 -24    5.55    2.20
   7   1 -24    6.05    2.26
  -7   1  24    1.92    2.29
  -7  -1  24    4.18    2.48
   7   1 -24    6.05    2.77
   7  -1 -24    5.56    2.26
   7  -1 -23    3.97    2.14
   7   1 -23    0.96    2.01
   7   1 -23    3.63    2.68
   7  -1 -23    6.68    2.29
  -7   1  23    4.16    2.21
  -7  -1  23    8.41    2.54
   7  -1 -22   31.78    3.17
   7   1 -22   35.88    3.43
   7  -1 -22   28.60    3.00
   7   1 -22   33.92    3.04
  -7   1  22   34.69    3.16
  -7  -1  22   30.55    3.15
   7   1 -21    4.06    1.85
   7  -1 -21    2.16    1.98
   7  -1 -21    9.22    2.26
   7   1 -21    5.20    2.51
  -7   1  21    5.30    2.12
  -7  -1  21    7.21    2.32
   7   1 -20  148.19    6.19
   7  -1 -20  137.19    6.25
   7   1 -20  151.16    6.63
  -7   1  20  141.24    6.29
  -7  -1  20  135.96    6.23
   7  -1 -20  139.82    6.18
   7  -1 -19    1.71    1.95
   7   1 -19    5.10    2.14
   7  -1 -19    1.93    1.85
   7   1 -19    3.76    1.74
  -7  -1  19    4.29    1.86
  -7   1  19    1.82    1.85
   7   1 -18    0.71    1.91
   7  -1 -18    0.36    1.89
   7  -1 -18    0.81    1.81
   7   1 -18   -0.53    1.55
  -7  -1  18    2.48    1.78
  -7   1  18   -0.57    1.83
  -7   1  17  215.32    8.00
  -7  -1  17  217.33    7.99
   7  -1 -17  219.18    7.96
   7  -1 -17  221.53    8.18
   7   1 -17  214.26    7.82
  -7  -1  16    4.08    1.58
   7  -1 -16    6.26    1.74
  -7   1  16    6.28    1.74
   7  -1 -16    3.42    1.61
   7   1 -16    5.38    1.58
   7  -1 -15   68.66    3.46
  -7  -1  15   67.60    3.44
  -7   1  15   68.07    3.49
   7  -1 -15   61.21    3.47
   7   1 -15   67.91    3.31
  -7  -1  14    0.95    1.25
  -7   1  14    0.28    1.29
   7   1 -14    1.49    1.19
   7  -1 -14    1.27    1.38
   7  -1 -14    1.86    1.26
  -7  -1  13  119.70    4.55
   7   1 -13  109.27    4.37
   7  -1 -13  111.22    4.72
  -7   1  13  115.89    4.62
  -7  -1  12  381.37   11.61
  -7   1  12  349.76   11.65
   7   1 -12  375.25   11.51
   7  -1 -12  384.50   11.98
  -7   1  11   68.88    2.95
  -7  -1  11   62.33    2.79
  -7   1  11   64.32    3.01
   7   1 -11   61.95    2.72
   7  -1 -11   61.91    3.03
   7  -1 -10    3.78    1.19
  -7   1  10    4.46    1.04
   7   1 -10    2.58    0.77
  -7   1  10    5.05    1.11
  -7  -1  10    1.50    1.43
  -7  -1  10    2.62    0.90
   7   1  -9   10.52    0.99
  -7  -1   9   11.64    1.02
  -7   1   9   14.83    1.28
  -7  -1   9   13.52    1.83
  -7   1   9   11.19    1.37
   7   1  -9   15.46    1.84
   7  -1  -9   12.48    1.36
  -7  -1   8    3.11    0.63
   7   1  -8    3.28    0.64
  -7   1   8    2.14    1.07
  -7   1   8    4.35    0.88
   7  -1  -8    2.75    1.07
   7   1  -8    3.47    1.36
  -7   1   8    3.64    1.00
  -7  -1   8    3.82    1.47
  -7  -1   7  139.79    4.18
  -7   1   7  131.07    4.67
  -7  -1   7  132.06    5.53
  -7   1   7  131.33    4.87
   7  -1  -7  139.39    4.87
   7   1  -7  133.67    5.41
  -7   1   6  203.77    6.66
  -7  -1   6  205.46    7.67
  -7   1   6  219.45    6.91
   7   1  -6  206.74    7.45
   7  -1  -6  209.90    6.89
  -7   1   5 1049.24   31.61
  -7  -1   5 1144.29   32.83
   7  -1  -5 1140.33   32.11
  -7   1   5 1113.65   31.76
   7  -1  -5 1114.23   31.82
   7   1  -5 1107.66   32.45
  -7   1   4   83.95    3.30
   7  -1  -4   82.94    3.38
  -7  -1   4   86.17    4.21
   7   1  -4   95.10    4.22
   7  -1  -4   83.39    3.69
  -7  -1   4   84.84    4.00
  -7   1   4   77.08    3.44
   7   1  -4   91.07    3.94
  -7  -1   3   18.36    1.92
  -7   1   3   12.24    1.43
  -7   1   3   13.60    1.28
   7  -1  -3   15.85    1.33
   7  -1  -3   14.84    1.63
   7   1  -3   12.86    1.73
   7   1  -3   14.21    1.69
   7  -1  -3   13.03    1.31
   7  -1  -2  285.49    8.77
  -7   1   2  273.96    8.72
   7  -1  -2  260.25    9.09
   7   1  -2  263.37    9.51
  -7   1   2  280.71    9.00
   7   1  -2  278.40    9.32
  -7  -1   2  282.22    9.57
   7  -1  -2  280.01    8.77
   7  -1  -1  534.87   16.16
  -7   1   1  548.42   16.09
   7   1  -1  543.84   15.51
  -7  -1   1  520.24   16.88
  -7   1   1  551.59   16.49
  -7  -1   1  546.82   15.43
   7   1  -1  523.01   16.64
   7  -1  -1  528.18   16.13
   7   1  -1  529.03   17.06
  -7   1   0   63.42    2.88
   7   1   0   69.31    2.56
   7  -1   0   71.53    3.12
  -7   1   0   67.83    3.26
  -7  -1   0   67.54    3.64
  -7  -1   0   72.70    2.46
   7   1   0   71.91    3.47
   7  -1   0   60.32    2.88
   7   1   0   64.15    3.64
   7  -1   1  297.94    9.19
  -7   1  -1  283.19    9.02
   7   1   1  287.17    8.73
   7  -1   1  280.82    9.23
  -7   1  -1  276.38    9.41
  -7  -1  -1  274.58    9.84
  -7  -1  -1  281.33    8.58
   7   1   1  266.29    9.84
   7   1   1  293.64    9.58
   7   1   2   24.81    2.17
  -7   1  -2   30.45    2.25
   7  -1   2   35.41    2.15
   7   1   2   33.68    1.86
   7  -1   2   30.88    2.14
  -7  -1  -2   28.31    2.52
  -7  -1  -2   29.99    1.68
   7   1   2   32.25    2.64
  -7   1  -2   30.00    1.96
   7  -1   3  165.96    6.30
   7   1   3  185.09    6.13
  -7  -1  -3  185.42    7.08
   7  -1   3  178.04    6.48
  -7   1  -3  175.59    6.62
   7   1   3  167.83    6.57
  -7   1  -3  176.81    6.25
  -7  -1  -3  180.56    5.92
   7  -1   4  130.13    5.10
   7   1   4  127.78    4.93
  -7  -1  -4  133.73    5.85
  -7   1  -4  136.46    5.48
   7   1   4  136.17    5.41
   7  -1   4  134.74    5.39
  -7  -1  -4  128.43    4.75
  -7   1  -4  132.24    5.10
   7  -1   5   70.23    3.57
   7   1   5   66.11    3.22
  -7   1  -5   65.28    3.52
  -7  -1  -5   61.47    3.68
   7  -1   5   59.79    3.23
   7   1   5   65.44    3.42
  -7  -1  -5   61.72    2.99
  -7   1  -5   64.90    3.20
  -7  -1  -6   19.83    2.43
  -7   1  -6   22.15    2.20
   7   1   6   14.52    1.79
   7  -1   6   20.14    2.08
   7   1   6   21.32    2.13
   7  -1   6   23.91    2.15
  -7  -1  -6   20.69    1.82
  -7   1  -6   20.29    1.92
   7  -1   7   96.43    4.45
   7   1   7   88.43    3.99
   7  -1   7   74.42    3.89
   7   1   7   83.90    4.14
  -7   1  -7   80.47    4.29
  -7  -1  -7   88.10    4.62
  -7  -1  -7   87.74    3.80
  -7   1  -7   71.90    3.81
   7  -1   8   65.11    3.80
   7   1   8   61.17    3.39
   7   1   8   50.73    3.34
   7  -1   8   60.16    3.39
  -7  -1  -8   64.06    3.92
  -7   1  -8   53.57    3.54
  -7  -1  -8   59.76    3.19
  -7   1  -8   57.64    3.33
   7  -1   9  112.72    5.31
   7   1   9  108.30    4.99
   7  -1   9  111.52    5.00
   7   1   9  112.29    5.09
  -7  -1  -9  104.29    5.49
  -7   1  -9  103.81    5.18
  -7  -1  -9  112.64    4.81
  -7   1  -9  102.53    4.81
   7  -1  10  133.97    6.25
   7   1  10  142.26    5.95
  -7  -1 -10  146.61    6.52
  -7   1 -10  127.71    6.12
   7  -1  10  137.13    5.98
   7   1  10  135.05    5.87
  -7   1 -10  130.65    5.78
  -7  -1 -10  130.06    5.61
   7   1  11   -0.42    1.89
   7  -1  11   -1.04    2.35
   7  -1  11    0.25    2.16
  -7   1 -11   -1.75    2.03
  -7  -1 -11   -0.28    2.16
  -7  -1 -11    0.75    1.77
  -7   1 -11    0.40    1.89
   7   1  11   -1.28    2.10
  -7   1 -12   83.72    4.52
   7  -1  12   83.60    4.68
  -7  -1 -12   78.92    4.98
  -7   1 -12   89.89    4.93
   7   1  12   82.43    4.67
  -7  -1 -12   81.26    4.35
   7   1  12   79.64    4.57
   7  -1  12   77.72    4.79
   7  -1  13   -0.70    2.42
   7   1  13   -2.07    2.47
   7  -1  13    0.55    2.30
  -7   1 -13   -0.28    2.38
  -7  -1 -13   -1.20    2.26
  -7   1 -13    0.22    2.08
  -7  -1 -13    1.27    1.97
   7   1  13    0.48    2.11
   7  -1  14   86.03    5.05
   7   1  14   87.40    5.06
  -7   1 -14   92.72    4.93
  -7  -1 -14   83.92    4.73
  -7  -1 -14   83.19    5.38
  -7   1 -14   84.48    5.17
   7   1  14   96.10    5.17
   7  -1  14   85.63    5.25
  -7  -1 -15   67.15    4.86
  -7   1 -15   60.07    4.61
   7  -1  15   70.96    4.68
   7   1  15   66.25    4.46
   7  -1  15   68.28    4.71
  -7  -1 -15   53.84    3.96
  -7   1 -15   73.24    4.39
   7   1  16   24.08    3.27
   7  -1  16   27.92    3.40
  -7   1 -16   26.14    3.14
  -7  -1 -16   33.33    3.13
  -7   1 -16   31.76    3.59
  -7  -1 -16   32.05    3.88
  -7  -1 -17    0.78    2.15
  -7   1 -17   -2.37    2.25
  -7  -1 -17    1.06    2.37
  -7   1 -17    3.32    2.28
   7  -1  17    2.94    2.44
   7   1  17    1.82    2.22
  -7   1 -18   12.30    2.60
  -7  -1 -18   16.57    2.79
  -7   1 -18   18.00    3.06
   7   1  18   13.80    3.11
   7  -1  18   18.43    3.24
  -7   1 -19    1.43    2.30
  -7  -1 -19   -0.28    2.12
  -7   1 -19    0.72    2.61
   7  -1  19   -1.43    2.79
   7   1  19   -0.67    2.47
  -7   1 -20    7.48    2.71
  -7  -1 -20    4.14    2.32
  -7   1 -20    1.50    2.86
   7  -1  20   10.00    3.14
   7   1  20    5.29    2.85
  -7   1 -21    9.60    2.87
  -7  -1 -21   14.45    3.02
   7  -1  21   15.72    3.37
   7   1  21   17.57    3.64
  -7   1 -21   14.91    3.38
   7   3 -27    0.82    2.17
   7  -3 -27    3.75    2.27
  -7  -3  27    3.78    2.85
   7   3 -27   -0.36    3.05
  -7   3  27    5.01    2.69
   7  -3 -27    4.91    2.89
   7   3 -26    2.11    2.23
   7   3 -26    3.52    2.81
   7  -3 -26    1.43    2.13
  -7  -3  26    2.97    2.70
   7  -3 -26    4.07    2.49
  -7   3  26    5.71    2.72
   7   3 -25    0.50    2.01
   7   3 -25    3.43    2.77
   7  -3 -25    0.33    2.47
   7  -3 -25    0.23    2.03
  -7  -3  25    3.48    2.50
  -7   3  25    0.29    2.30
  -7   3  24   49.64    4.10
   7   3 -24   55.24    4.66
   7  -3 -24   68.06    4.66
   7  -3 -24   55.45    3.68
  -7  -3  24   62.91    4.52
   7   3 -24   53.32    3.87
   7  -3 -23    7.31    2.70
  -7  -3  23    0.86    2.33
   7   3 -23    3.59    2.78
   7  -3 -23    0.81    1.84
  -7   3  23    1.60    2.31
   7   3 -23    1.84    1.95
   7  -3 -22   -0.29    2.44
  -7   3  22    2.03    2.27
   7   3 -22    0.44    2.06
  -7  -3  22    0.27    2.05
   7   3 -22    3.85    2.55
   7  -3 -22    0.76    1.85
   7   3 -21  148.86    7.29
   7  -3 -21  156.46    7.08
   7  -3 -21  139.53    5.98
  -7  -3  21  144.38    6.70
   7   3 -21  152.96    6.36
  -7   3  21  145.15    6.60
   7  -3 -20    7.87    2.36
   7   3 -20    1.36    1.71
  -7   3  20    1.84    2.12
  -7  -3  20    3.38    2.15
   7  -3 -20    1.79    1.70
  -7  -3  19   33.25    3.05
   7  -3 -19   31.93    2.43
   7  -3 -19   31.91    3.16
   7   3 -19   33.23    2.59
  -7   3  19   28.11    2.86
   7  -3 -18   46.85    3.55
  -7  -3  18   43.23    3.22
  -7   3  18   41.75    3.22
   7   3 -18   40.27    2.86
   7  -3 -18   39.84    2.53
   7  -3 -17   35.25    3.12
   7  -3 -17   35.65    2.27
  -7  -3  17   36.90    2.97
  -7   3  17   40.45    3.04
   7   3 -17   34.58    2.62
   7  -3 -16    1.15    1.86
  -7   3  16    1.90    1.64
   7   3 -16   -0.14    1.42
  -7  -3  16   -1.12    1.60
   7  -3 -16    1.13    1.13
  -7  -3  15   34.79    2.62
   7  -3 -15   30.10    2.90
   7  -3 -15   36.84    2.09
  -7   3  15   38.74    2.84
   7   3 -15   36.42    2.38
  -7  -3  14  106.35    4.51
   7  -3 -14   99.48    4.91
   7   3 -14  106.42    4.19
  -7   3  14   96.93    4.52
  -7   3  14   96.15    3.28
   7  -3 -14  101.89    3.77
   7  -3 -13    2.60    1.77
  -7   3  13    3.30    1.51
  -7  -3  13    2.06    1.40
   7   3 -13    0.76    1.09
   7  -3 -13    4.08    0.92
  -7   3  12   38.71    2.64
   7   3 -12   41.59    2.17
   7  -3 -12   37.95    1.89
  -7  -3  12   46.43    2.53
   7   3 -11  380.41   11.72
  -7  -3  11  384.90   12.07
  -7   3  11  397.70   12.90
  -7   3  11  385.29   12.46
   7  -3 -11  385.80   11.32
   7  -3 -10    1.08    0.64
   7   3 -10    1.27    1.62
   7   3 -10    0.37    0.85
  -7  -3  10    1.14    0.99
   7  -3 -10    0.83    0.57
  -7   3  10   -0.37    1.50
  -7   3  10    1.35    1.18
   7  -3  -9   54.75    1.85
  -7  -3   9   58.50    3.78
   7   3  -9   55.05    2.23
  -7  -3   9   57.93    2.49
  -7   3   9   50.85    2.94
  -7   3   9   57.68    3.29
   7  -3  -9   52.08    1.92
   7   3  -9   55.84    3.47
  -7  -3   8   33.24    2.86
   7   3  -8   28.97    1.37
  -7   3   8   29.81    2.17
   7   3  -8   31.63    2.68
  -7  -3   8   29.57    1.60
  -7   3   8   29.73    2.39
  -7   3   7   40.63    2.54
   7   3  -7   39.52    1.60
   7   3  -7   48.56    3.23
  -7  -3   7   44.54    1.84
  -7   3   7   39.99    2.74
  -7  -3   7   49.03    3.34
  -7  -3   6  181.48    5.60
  -7   3   6  170.86    6.66
   7   3  -6  187.38    5.44
   7   3  -6  174.94    7.18
  -7   3   6  189.01    6.99
   7  -3  -6  187.52    5.75
  -7  -3   6  169.48    7.40
   7   3  -5  356.47   11.96
  -7   3   5  337.82   11.62
  -7  -3   5  333.78   12.31
   7  -3  -5  361.33   10.63
   7   3  -4   -0.20    1.54
  -7   3   4    0.83    0.58
   7  -3  -4    0.54    0.51
   7  -3  -4   -0.63    1.23
  -7  -3   4    0.25    1.71
  -7   3   4    1.15    1.35
   7  -3  -3  551.32   16.08
   7   3  -3  569.32   15.90
  -7   3   3  537.38   17.38
  -7  -3   3  599.92   18.46
   7   3  -3  565.49   15.81
  -7   3   3  537.01   16.24
  -7  -3   3  540.10   17.91
   7   3  -3  595.64   17.91
   7  -3  -3  517.47   17.28
   7  -3  -2   19.55    1.27
   7  -3  -2   19.38    2.07
   7   3  -2   21.98    1.11
  -7   3   2   21.29    2.09
   7   3  -2   24.64    2.61
  -7  -3   2   19.87    2.60
   7   3  -2   20.82    0.98
   7   3  -2   19.69    2.31
  -7  -3   2   24.63    2.57
  -7   3   2   20.20    1.40
   7  -3  -1  126.13    5.21
   7   3  -1  120.73    4.03
   7  -3  -1  123.76    4.17
  -7   3   1  121.17    5.09
   7   3  -1  115.05    5.27
  -7  -3   1  121.61    5.62
   7   3  -1  119.66    3.85
  -7   3   1  117.34    4.28
   7   3  -1  124.60    5.68
  -7  -3   0    1.81    1.68
   7   3   0    1.18    1.49
  -7   3   0    2.13    0.90
   7  -3   0    1.79    1.01
   7  -3   0    2.45    1.48
   7   3   0    2.79    0.82
  -7   3   0    1.34    1.29
   7   3   0    0.23    1.68
   7   3   0    2.14    0.67
   7   3   1    1.17    1.50
  -7  -3  -1    0.46    1.74
  -7   3  -1    1.30    0.96
   7  -3   1    1.03    1.16
  -7  -3  -1    1.77    0.83
   7  -3   1    2.21    1.42
  -7   3  -1    4.47    1.49
   7   3   1    1.89    1.65
   7   3   1    2.29    0.87
  -7  -3  -2  511.62   16.55
   7   3   2  499.99   16.11
  -7   3  -2  504.95   15.32
  -7   3  -2  501.11   15.91
   7  -3   2  496.84   15.15
  -7  -3  -2  496.10   15.03
   7   3   2  492.34   16.55
   7  -3   2  494.21   16.07
   7   3   2  505.99   14.88
   7   3   3  354.53   12.52
  -7   3  -3  377.40   11.93
  -7   3  -3  381.96   12.41
   7  -3   3  384.35   11.85
  -7  -3  -3  383.68   11.68
  -7  -3  -3  357.29   13.04
   7  -3   3  363.03   12.60
   7   3   3  367.88   13.03
   7   3   3  379.66   11.52
   7   3   4   23.57    1.70
  -7  -3  -4   18.14    2.52
  -7   3  -4   19.56    1.92
   7   3   4   16.86    2.31
   7  -3   4   17.30    1.88
  -7  -3  -4   17.30    1.63
   7   3   4   13.80    2.41
   7  -3   4   16.99    2.31
  -7   3  -4   20.74    2.21
  -7  -3  -5    4.67    2.02
   7   3   5    4.63    1.67
  -7   3  -5    8.46    1.55
   7   3   5    8.34    1.42
   7  -3   5    6.17    1.65
  -7   3  -5    6.59    1.87
  -7  -3  -5    3.00    1.31
   7  -3   5    6.01    1.96
   7  -3   6  493.27   15.73
  -7  -3  -6  502.18   15.59
  -7   3  -6  502.12   16.12
   7   3   6  502.36   15.49
   7   3   6  501.73   16.24
  -7   3  -6  498.84   15.88
   7  -3   6  508.57   16.52
   7  -3   7   32.14    2.60
  -7  -3  -7   31.05    2.36
  -7   3  -7   32.24    2.68
   7   3   7   34.40    2.97
   7   3   7   30.98    2.36
   7  -3   7   30.65    3.11
  -7   3  -7   33.79    2.83
  -7   3  -8    8.43    1.97
   7   3   8   12.33    2.16
  -7  -3  -8    4.67    1.58
   7  -3   8   10.48    1.91
   7  -3   8    9.45    2.34
   7   3   8    7.37    1.74
  -7   3  -8    6.22    2.01
   7   3   9   20.45    2.65
  -7   3  -9   27.86    2.61
   7  -3   9   20.26    2.51
  -7  -3  -9   22.75    2.41
   7  -3   9   25.21    3.13
  -7   3  -9   27.53    2.75
   7   3   9   23.70    2.40
   7  -3  10  112.17    5.34
  -7  -3 -10  115.57    5.19
   7  -3  10  113.01    5.91
  -7   3 -10  115.03    5.47
   7   3  10  111.00    5.51
  -7   3 -10  108.47    5.55
   7   3  10  112.42    5.20
   7  -3  11    0.44    2.27
   7   3  11    0.92    2.35
  -7  -3 -11    1.84    1.90
   7  -3  11    1.18    2.47
   7   3  11    2.84    2.09
  -7   3 -11    0.24    2.02
  -7   3 -11    3.79    2.19
  -7  -3 -12   25.09    2.77
   7  -3  12   23.41    3.34
  -7   3 -12   23.29    2.96
   7  -3  12   27.06    2.99
  -7   3 -12   26.91    2.94
   7   3  12   26.83    2.86
  -7  -3 -13    6.41    2.12
   7  -3  13   10.56    2.94
  -7   3 -13    8.20    2.39
   7  -3  13   10.98    2.51
  -7   3 -13    5.29    2.38
   7   3  13    3.27    2.04
  -7  -3 -14   17.39    2.52
   7  -3  14   10.31    2.80
  -7   3 -14   15.88    2.74
   7  -3  14   14.92    2.74
   7   3  14   11.18    2.48
  -7   3 -14   20.01    2.90
  -7  -3 -15    1.27    2.00
   7  -3  15    2.07    2.63
  -7   3 -15    2.34    2.35
   7  -3  15    4.60    2.32
   7   3  15    1.83    2.20
  -7   3 -15    7.48    2.49
   7  -3  16   -0.36    2.42
  -7   3 -16    0.55    2.12
   7   3  16    1.92    2.22
  -7   3 -16    3.38    2.18
  -7  -3 -16   -1.33    2.23
  -7  -3 -17    1.95    2.26
   7  -3  17    4.09    3.08
   7   3  17   -0.86    2.23
  -7   3 -17    2.57    2.31
  -7   3 -17    2.90    2.32
  -7   3 -18   12.45    2.89
  -7  -3 -18   10.78    3.28
   7  -3  18    7.71    3.32
  -7  -3 -18   12.52    2.62
  -7   3 -18   10.96    2.74
   7   3  18   11.64    2.78
   7   3  19    4.03    2.55
   7  -3  19   -0.40    3.04
  -7  -3 -19    3.33    2.39
  -7   3 -19    1.41    2.48
  -7  -3 -19    1.65    2.82
  -7   3 -19   -3.07    2.69
   7   3  20    3.87    2.83
  -7   3 -20    2.56    2.95
  -7  -3 -20    1.28    2.71
   7  -3  20    2.06    2.72
  -7  -3 -20    2.21    2.43
  -7   3 -20   -0.31    2.50
   7  -5 -25   36.10    4.21
   7   5 -25   44.48    3.76
  -7   5  25   49.21    4.29
  -7  -5  25   36.98    4.22
   7  -5 -25   41.84    3.29
   7   5 -25   46.02    4.83
   7   5 -24   20.77    3.75
   7  -5 -24   24.58    3.77
   7  -5 -24   23.78    2.68
  -7  -5  24   25.17    3.74
  -7   5  24   19.81    3.35
   7   5 -24   23.27    2.96
   7  -5 -23  129.68    7.03
  -7   5  23  129.06    6.58
   7   5 -23  129.13    6.08
   7  -5 -23  139.26    5.76
  -7  -5  23  130.85    6.81
   7   5 -23  120.55    7.31
   7  -5 -22   -0.68    2.79
   7   5 -22    3.14    2.07
  -7   5  22    0.83    2.43
  -7  -5  22    3.71    2.51
   7  -5 -22    4.15    1.69
   7  -5 -21    0.32    1.51
  -7  -5  21    2.66    2.41
   7  -5 -21    1.32    2.32
  -7   5  21    1.35    2.29
   7   5 -21   -1.93    1.86
  -7   5  21   -0.40    0.78
   7  -5 -20   69.23    4.92
  -7  -5  20   81.91    4.82
   7   5 -20   79.28    4.30
  -7   5  20   80.61    4.72
   7  -5 -20   71.38    3.60
  -7   5  20   68.58    2.52
  -7  -5  19    5.89    2.25
   7   5 -19    4.32    1.93
  -7   5  19    3.03    2.23
   7  -5 -19    5.61    1.45
   7  -5 -19    4.01    2.47
  -7  -5  18    8.11    2.33
   7   5 -18    7.64    1.81
  -7   5  18    6.82    2.31
   7  -5 -18    7.42    1.44
   7  -5 -18    5.37    2.38
   7   5 -17    7.06    1.74
  -7  -5  17    5.28    2.10
  -7   5  17    3.55    2.04
   7  -5 -17    6.95    1.32
   7   5 -16   34.48    2.59
  -7  -5  16   37.67    3.09
  -7   5  16   31.00    3.07
   7  -5 -16   29.94    1.89
  -7   5  15  160.37    6.81
  -7   5  15  175.40    7.50
   7   5 -15  165.66    6.18
   7  -5 -15  145.60    5.19
  -7  -5  15  163.31    6.69
  -7   5  14  137.52    6.89
   7   5 -14  155.38    5.89
  -7  -5  14  151.62    6.34
  -7   5  14  166.97    6.74
   7  -5 -14  144.83    4.83
  -7   5  13  360.01   12.41
   7   5 -13  353.63   10.94
  -7  -5  13  356.30   11.53
  -7   5  13  370.17   11.86
   7  -5 -13  318.83    9.57
  -7   5  12  459.78   15.31
  -7   5  12  438.07   14.67
   7   5 -12  437.65   13.79
  -7  -5  12  446.88   14.33
   7   5 -12  418.81   15.11
  -7   5  11    6.03    2.21
  -7  -5  11    4.88    1.71
   7   5 -11    7.24    1.44
   7   5 -11    4.74    2.43
  -7   5  11    7.31    2.04
   7   5 -10    0.11    1.14
  -7   5  10    0.26    1.88
  -7  -5  10    0.31    1.43
   7   5 -10    2.39    1.93
  -7   5  10    3.87    1.88
  -7   5   9   45.47    3.23
   7   5  -9   41.73    2.36
  -7   5   9   38.54    3.30
  -7  -5   9   42.04    2.60
   7   5  -9   40.26    3.42
  -7  -5   9   41.05    3.79
  -7   5   8   93.11    4.77
   7   5  -8   91.18    3.73
  -7   5   8  101.19    5.14
  -7  -5   8   86.81    3.92
   7   5  -8   84.56    4.91
  -7  -5   8   94.73    5.53
  -7   5   7   82.72    4.43
   7   5  -7   87.94    3.46
  -7   5   7   80.18    4.70
  -7  -5   7   75.48    3.52
  -7  -5   7   89.67    5.20
   7   5  -7   80.36    4.68
  -7   5   6   21.73    2.35
   7   5  -6   19.54    1.56
  -7  -5   6   15.17    1.54
  -7   5   6   14.59    2.31
   7   5  -6   16.26    2.36
  -7  -5   6   20.64    2.91
   7   5  -5   37.59    2.21
   7   5  -5   42.60    2.15
  -7   5   5   43.10    3.30
   7   5  -5   41.43    3.37
  -7  -5   5   36.59    3.48
  -7   5   4   91.37    4.79
   7   5  -4   83.04    3.37
   7   5  -4  102.83    4.94
   7  -5  -4   76.90    4.42
   7   5  -4   77.47    3.43
   7   5  -3   32.50    1.90
   7  -5  -3   33.96    2.96
   7   5  -3   34.11    2.07
  -7   5   3   34.99    2.99
   7   5  -3   39.10    3.27
  -7   5   2   -0.29    0.56
   7  -5  -2    1.43    1.71
   7   5  -2    0.18    0.96
   7   5  -2   -0.24    1.70
  -7   5   2   -0.72    1.74
   7   5  -2    0.36    1.05
   7  -5  -1   13.51    2.21
   7   5  -1   11.59    1.55
   7   5  -1   11.72    1.25
  -7   5   1   12.04    1.05
  -7   5   1   13.56    2.22
   7   5   0   11.30    1.53
   7  -5   0    9.45    2.21
   7   5   0    8.68    1.24
  -7   5   0   12.23    1.19
  -7   5   0   10.25    2.02
   7  -5   1   31.39    3.01
  -7   5  -1   20.52    2.54
   7   5   1   24.16    1.95
  -7   5  -1   19.82    1.55
   7   5   1   20.50    1.66
   7  -5   2   92.92    4.94
   7   5   2   88.54    3.73
  -7   5  -2  100.78    5.03
   7   5   2   85.33    4.04
  -7   5  -2   89.51    3.71
   7   5   3   20.90    1.83
  -7   5  -3   24.56    2.74
   7   5   3   21.55    2.05
   7  -5   3   22.43    2.86
  -7   5  -3   21.93    1.91
  -7   5  -4  153.98    6.87
  -7  -5  -4  152.57    6.04
   7  -5   4  141.24    7.00
   7   5   4  152.94    5.74
  -7   5  -4  163.00    5.90
  -7   5  -5    6.74    1.52
   7  -5   5    7.74    2.36
  -7  -5  -5   11.60    1.88
   7   5   5    7.06    1.56
  -7   5  -5   11.35    2.45
  -7   5  -6  193.67    8.24
  -7  -5  -6  208.09    7.69
   7  -5   6  198.05    8.59
   7   5   6  199.44    7.28
   7   5   6  184.81    8.58
  -7   5  -6  213.34    7.58
  -7   5  -7   54.09    3.30
   7   5   7   57.59    4.12
   7   5   7   51.06    3.17
  -7  -5  -7   56.53    3.49
   7  -5   7   48.06    4.11
  -7  -5  -7   43.29    4.11
  -7   5  -7   54.84    3.95
   7  -5   8   17.91    3.00
  -7   5  -8   20.44    2.31
  -7  -5  -8   20.18    2.51
   7   5   8   19.09    2.84
  -7   5  -8   23.76    3.01
  -7  -5  -8   15.39    3.14
   7   5   8   17.80    2.23
   7  -5   9    3.25    2.66
  -7   5  -9   -1.46    2.06
  -7  -5  -9   -0.22    1.91
  -7  -5  -9   -3.43    2.87
  -7   5  -9    2.18    2.23
   7   5   9    0.18    1.89
   7   5   9    1.59    2.50
  -7  -5 -10  449.91   16.74
  -7   5 -10  478.75   15.62
  -7   5 -10  482.13   16.17
  -7  -5 -10  482.51   15.75
   7   5  10  462.51   15.34
   7  -5  10  487.10   16.85
   7   5  10  464.88   15.88
   7   5  10  421.21   16.35
   7   5  11   74.67    4.91
  -7   5 -11   72.65    4.66
  -7  -5 -11   76.05    4.72
   7   5  11   69.41    5.27
   7  -5  11   72.55    5.32
  -7   5 -11   74.16    4.94
   7   5  11   75.28    4.35
  -7  -5 -11   75.27    5.58
  -7  -5 -12  157.39    8.05
  -7  -5 -12  154.87    7.02
  -7   5 -12  148.95    6.94
   7  -5  12  167.47    8.13
  -7   5 -12  159.08    7.38
   7   5  12  153.61    6.70
  -7   5 -13    4.50    2.31
  -7   5 -13    0.29    2.58
   7   5  13    0.92    2.24
  -7  -5 -13   -1.07    2.20
  -7  -5 -13    0.38    2.78
   7  -5  13    0.37    2.71
  -7  -5 -14   73.68    5.56
  -7  -5 -14   76.23    4.82
  -7   5 -14   78.75    5.06
   7   5  14   62.47    4.32
  -7   5 -14   71.10    4.72
   7  -5  14   70.74    5.47
  -7   5 -15    0.93    2.26
   7   5  15    0.77    2.18
  -7   5 -15   -0.29    2.43
  -7  -5 -15    2.33    2.46
  -7  -5 -15    3.65    3.23
   7  -5  15    2.34    2.96
   7   5  16   18.65    2.98
  -7   5 -16   20.51    3.26
  -7   5 -16   18.77    3.15
  -7  -5 -16   18.43    3.06
  -7  -5 -16   25.04    3.78
   7  -5  16   20.90    3.79
  -7   5 -17    5.45    2.50
   7   5  17    5.44    2.63
  -7   5 -17   -0.32    2.53
  -7  -5 -17    1.57    2.52
  -7  -5 -17    4.31    2.90
   7  -5  17    0.41    2.97
   7   5  18    6.60    2.80
  -7   5 -18    7.82    2.67
  -7   5 -18    5.71    2.67
  -7  -5 -18    8.48    2.70
  -7  -5 -18   10.62    3.49
   7  -5  18   13.62    3.41
  -7  -5 -19    4.72    2.71
   7   5  19    3.45    2.68
  -7  -5 -19    1.37    3.33
  -7   5 -19    3.14    2.58
  -7  -7  22   -0.35    2.60
   7   7 -22    0.24    2.10
  -7   7  22   -1.25    2.33
  -7   7  22    1.61    3.03
  -7   7  21    3.35    2.61
  -7  -7  21    6.36    2.76
  -7   7  21    7.48    2.95
   7   7 -21    5.16    2.07
  -7   7  20    2.39    2.41
   7   7 -20    4.07    2.01
  -7  -7  20    7.12    2.65
  -7   7  20    7.32    2.83
   7   7 -19   14.33    2.49
  -7   7  19   10.56    3.18
   7  -7 -19   14.70    1.57
  -7  -7  19   18.12    3.08
  -7   7  19   17.29    2.92
   7   7 -18   34.88    3.07
  -7  -7  18   36.32    3.61
  -7   7  18   38.87    3.72
   7  -7 -18   37.86    2.08
  -7   7  18   46.01    4.42
   7   7 -17   16.99    2.31
  -7   7  17   14.62    2.93
   7  -7 -17   11.96    1.21
  -7  -7  17   17.32    2.82
  -7   7  17   10.51    2.89
   7   7 -16   17.95    2.54
  -7   7  16   12.79    2.67
   7  -7 -16   12.23    0.97
  -7   7  16   14.98    3.16
  -7  -7  16   11.13    2.36
  -7  -7  15   31.08    3.23
  -7   7  15   27.30    3.25
  -7   7  15   25.94    3.64
   7   7 -15   26.76    2.64
  -7   7  14   79.98    5.59
  -7  -7  14   94.26    5.06
   7   7 -14   95.99    4.53
  -7   7  14   82.31    5.13
  -7   7  13   59.05    4.69
  -7  -7  13   51.03    3.84
   7   7 -13   58.04    3.48
   7   7 -13   54.41    4.48
  -7   7  13   61.64    4.38
  -7  -7  12  171.62    7.27
  -7   7  12  183.80    8.48
   7   7 -12  162.63    6.73
  -7   7  12  184.38    7.90
   7   7 -11   40.80    2.94
  -7  -7  11   43.76    3.43
  -7   7  11   32.63    3.83
  -7   7  11   38.67    3.66
   7   7 -10   97.35    4.60
  -7   7  10   92.81    5.87
  -7  -7  10  106.98    5.12
  -7  -7  10   96.05    6.49
  -7   7  10  102.58    5.67
  -7   7   9  138.26    7.16
  -7  -7   9  132.33    5.90
  -7   7   9  148.88    6.80
   7   7  -9  129.57    5.54
  -7   7   8   67.07    4.79
  -7  -7   8   64.03    3.72
  -7   7   8   65.60    4.48
   7   7  -8   60.59    3.50
  -7   7   7   46.50    3.88
   7   7  -7   52.66    3.20
  -7  -7   7   49.82    3.25
  -7   7   7   56.27    4.40
  -7   7   6   24.69    3.10
   7   7  -6   21.40    2.26
  -7  -7   6   27.81    2.47
  -7   7   6   24.96    3.37
   7  -7  -6   23.71    1.42
   7   7  -5  177.79    6.85
   7   7  -5  177.72    6.94
  -7   7   5  206.44    8.57
   7   7  -4   61.69    3.40
  -7   7   4   59.17    4.51
   7   7  -4   62.25    3.55
   7  -7  -4   64.83    4.61
   7  -7  -3   46.99    3.91
   7   7  -3   43.91    2.82
  -7   7   3   42.13    1.51
  -7   7   3   44.57    1.56
   7   7  -3   41.10    2.94
  -7   7   3   45.96    4.01
  -7   7   2   36.83    3.84
   7  -7  -2   42.62    3.87
   7   7  -2   37.38    2.64
  -7  -7   2   40.89    4.22
   7   7  -2   40.60    2.92
  -7   7   2   39.07    1.86
  -7   7   2   45.50    1.83
  -7   7   1   47.32    2.18
  -7  -7   1   55.86    4.64
  -7   7   1   53.89    4.30
   7  -7  -1   45.14    3.92
   7   7  -1   49.99    3.24
   7   7  -1   54.20    3.01
   7   7  -1   48.76    3.86
   7   7   0    6.25    2.21
  -7   7   0    7.18    1.16
   7  -7   0    5.38    2.43
   7   7   0    8.45    1.88
  -7  -7   0    6.10    2.65
  -7  -7   0    8.32    2.73
  -7   7   0    8.06    2.53
   7   7   0    4.48    1.52
   7   7   1   10.30    2.52
   7   7   1   11.43    1.81
   7   7   1   11.25    2.07
   7  -7   1   10.98    2.59
  -7   7  -1   12.56    1.41
  -7  -7  -1   16.51    3.11
  -7  -7  -1   15.13    3.09
  -7   7  -1    9.04    2.51
   7   7   2   16.17    2.62
  -7   7  -2   14.99    1.66
   7   7   2   16.39    1.91
   7   7   2   17.78    2.27
   7  -7   2   20.04    3.13
  -7   7  -2   14.15    2.80
  -7  -7  -2   19.76    3.09
   7   7   3    9.85    1.79
   7  -7   3    7.43    2.68
   7   7   3    6.12    1.85
  -7   7  -3    7.50    1.42
  -7   7  -3   10.10    2.74
  -7  -7  -3    6.69    2.57
   7   7   3    8.61    2.42
   7   7   4    1.38    2.04
  -7   7  -4    4.09    1.42
  -7   7  -4    0.64    2.41
   7   7   4    4.22    1.63
   7   7   4    0.70    2.23
   7   7   4    2.47    1.77
   7  -7   4    7.87    2.59
  -7  -7  -4    2.14    2.50
  -7  -7  -5   45.56    4.38
   7   7   5   45.87    3.73
  -7   7  -5   47.72    2.94
  -7   7  -5   45.94    4.19
   7   7   5   45.78    3.05
   7   7   5   45.93    4.15
   7  -7   5   49.39    4.31
   7   7   5   39.89    3.22
   7   7   6    7.14    2.37
  -7   7  -6    4.52    1.63
   7   7   6    5.59    2.45
  -7   7  -6    3.22    2.66
  -7  -7  -6    5.12    2.63
   7   7   6    4.37    1.64
   7   7   6    5.22    1.81
   7  -7   6    9.58    2.93
   7   7   7    5.78    2.35
  -7   7  -7    6.95    1.92
  -7  -7  -7    5.58    2.85
  -7   7  -7    4.80    2.66
   7  -7   7    3.28    2.64
   7   7   7    7.13    2.32
   7   7   7    2.68    1.68
   7   7   7   10.44    2.95
  -7   7  -8    0.40    1.94
  -7  -7  -8    3.39    2.85
   7  -7   8   -0.75    2.78
   7   7   8    0.77    1.95
  -7   7  -8   -0.32    2.60
   7   7   8    1.00    1.61
   7   7   8    1.39    2.62
   7   7   9    4.58    2.12
  -7   7  -9    4.52    1.96
  -7   7  -9    7.87    2.72
  -7  -7  -9    3.83    2.59
   7  -7   9    9.23    3.16
   7   7  10   13.77    2.61
  -7   7 -10   16.00    2.59
  -7  -7 -10   18.52    2.90
  -7   7 -10   17.52    3.36
  -7  -7 -10   14.52    3.41
   7  -7  10   10.26    3.23
   7  -7  11   42.26    4.74
  -7  -7 -11   39.04    3.70
   7   7  11   42.60    3.45
  -7   7 -11   38.90    3.97
  -7   7 -11   43.15    3.54
  -7  -7 -11   32.28    4.07
  -7   7 -12    0.34    2.81
  -7  -7 -12   -0.30    2.44
  -7   7 -12    4.35    2.37
   7   7  12   -4.03    2.51
  -7  -7 -12   -2.09    3.23
   7  -7  12    0.82    3.01
  -7   7 -13   15.09    3.19
  -7   7 -13   12.67    2.75
  -7  -7 -13   10.34    2.92
   7   7  13    9.70    2.52
   7  -7  13    9.69    3.32
  -7  -7 -13    9.95    3.55
  -7  -7 -14   68.25    4.96
  -7  -7 -14   71.44    6.02
   7  -7  14   67.05    5.76
  -7   7 -14   73.94    5.16
   7   7  14   76.44    4.75
  -7   7 -14   62.87    4.61
  -7   7 -15   24.39    3.38
  -7  -7 -15   21.52    3.42
  -7  -7 -15   26.99    4.43
   7   7  15   25.14    3.23
   7  -7  15   33.73    4.44
  -7   7 -15   28.15    3.77
  -7  -7 -16   -0.35    2.67
   7   7  16    2.52    2.53
  -7   7 -16    0.72    2.90
   7  -7  16   -0.45    3.37
  -7   7 -16    1.24    2.52
  -7  -7 -16    2.30    3.06
  -7   9  18    6.07    3.46
  -7  -9  18   11.05    2.94
   7   9 -18   10.28    2.46
  -7   9  18    9.47    2.78
  -7  -9  17    3.01    2.68
  -7   9  17    1.73    2.94
   7   9 -17    0.97    2.10
  -7   9  17    1.68    2.70
  -7  -9  16    2.60    2.47
  -7   9  16   -1.29    3.16
   7   9 -16    0.47    2.05
  -7   9  16    4.35    2.49
  -7  -9  15   21.64    3.23
  -7   9  15   16.78    3.44
   7   9 -15   22.51    2.80
  -7   9  15   16.30    3.16
  -7   9  14    7.91    3.12
  -7  -9  14    6.22    2.47
  -7   9  14    5.66    2.69
   7   9 -14    3.25    1.98
   7   9 -13   21.31    2.76
  -7   9  13   23.69    3.62
  -7   9  13   25.28    3.95
  -7  -9  13   22.78    3.17
  -7  -9  12   52.45    4.15
  -7   9  12   52.92    5.08
   7   9 -12   56.06    3.84
  -7   9  12   57.85    4.62
   7   9 -11   24.67    2.81
  -7   9  11   18.47    3.49
  -7  -9  11   17.38    2.92
  -7   9  11   24.05    4.02
   7   9 -10   93.09    4.99
  -7   9  10   88.40    6.18
  -7  -9  10   95.25    5.30
  -7   9  10   94.46    5.96
  -7   9   9   39.56    3.96
   7   9  -9   42.58    3.43
  -7  -9   9   37.98    3.52
  -7   9   9   43.33    4.63
   7   9  -8   21.67    2.67
  -7  -9   8   22.58    2.78
  -7   9   8   29.76    3.99
  -7  -9   8   23.70    4.07
  -7   9   8   22.54    3.49
   7   9  -7    1.16    1.94
  -7   9   7    3.42    2.75
   7  -9  -7    3.10    0.98
  -7  -9   7    5.95    3.29
  -7   9   7    1.58    2.91
  -7  -9   6    9.94    3.37
   7  -9  -6    9.24    1.42
  -7   9   6   11.46    3.19
   7   9  -6   13.63    2.44
   7   9  -6   10.31    2.25
  -7   9   6   14.01    3.17
  -7  -9   5    7.25    3.14
   7  -9  -5    9.59    1.59
  -7   9   5    9.00    2.90
   7   9  -5   10.35    2.37
  -7   9   5    6.85    2.71
   7   9  -5    4.89    1.93
  -7  -9   4   -0.45    2.86
   7   9  -4    1.65    1.92
  -7   9   4    1.56    2.69
   7   9  -4    2.41    1.82
   7   9  -3   -0.24    1.73
  -7   9   3    1.55    2.71
  -7   9   3    1.54    0.76
   7   9  -3    0.87    1.75
   7  -9  -3    5.88    2.82
  -7   9   3    1.05    0.82
  -7  -9   3   -3.16    3.30
  -7   9   2   44.03    2.09
   7  -9  -2   39.50    4.23
   7   9  -2   39.49    3.17
  -7  -9   2   45.03    4.68
  -7   9   2   44.01    4.52
   7   9  -2   44.07    3.56
  -7   9   2   47.30    2.22
   7  -9  -1   38.34    4.21
  -7   9   1   36.06    4.36
   7   9  -1   24.90    3.01
   7   9  -1   26.42    2.77
  -7   9   1   32.66    1.93
  -7  -9   1   36.57    4.49
  -7   9   1   30.70    1.99
  -7   9   0    8.34    1.38
  -7   9   0   13.72    3.25
   7   9   0   11.66    2.50
   7   9   0    9.85    2.09
  -7   9   0    9.46    1.44
  -7  -9   0   15.54    3.44
   7  -9   0   10.52    3.11
   7  -9   1   20.64    3.75
   7   9   1   16.53    2.67
  -7   9  -1   16.80    3.36
   7   9   1   18.56    2.39
  -7   9  -1   22.72    1.88
  -7   9  -1   18.98    1.80
  -7  -9  -1   15.95    3.65
   7   9   2    2.52    1.86
  -7   9  -2    0.27    1.31
  -7   9  -2    4.60    2.88
   7  -9   2    0.39    3.03
   7   9   2    4.26    2.13
  -7   9  -3   12.96    1.82
  -7  -9  -3   17.78    3.63
  -7   9  -3    7.70    3.08
   7   9   3   14.13    2.64
   7  -9   3    8.85    3.26
   7   9   3   11.45    2.22
   7  -9   4   45.89    4.59
   7   9   4   42.83    3.74
   7   9   4   42.86    3.26
  -7  -9  -4   34.36    4.31
  -7   9  -4   40.32    2.84
  -7   9  -4   32.23    4.04
  -7   9  -5   -2.33    2.91
  -7   9  -5    2.30    1.69
   7   9   5    0.86    2.19
   7  -9   5   -0.41    2.78
  -7  -9  -5   -0.41    2.85
   7   9   5    0.66    1.79
  -7   9  -6    1.56    2.97
  -7   9  -6    1.34    1.83
   7  -9   6    3.78    2.97
   7   9   6    2.05    2.33
  -7  -9  -6    1.26    2.77
   7   9   6    2.89    2.07
   7  -9   7   15.11    3.49
   7   9   7    6.06    2.48
  -7   9  -7    9.83    2.08
  -7  -9  -7    6.82    3.02
  -7   9  -7   11.15    3.16
   7   9   7    7.25    2.08
   7   9   8    1.54    2.35
   7  -9   8    1.29    3.17
  -7   9  -8    3.06    1.97
  -7  -9  -8    1.73    2.64
  -7   9  -8   -0.38    2.87
   7   9   8    0.70    2.09
   7  -9   9    5.21    3.33
   7   9   9    5.32    2.55
  -7   9  -9    3.73    2.25
  -7  -9  -9    3.96    3.40
  -7   9  -9   -1.52    3.00
   7   9   9    4.56    2.26
   7   9  10   26.49    3.52
   7  -9  10   27.66    4.53
  -7   9 -10   25.63    3.07
  -7  -9 -10   32.57    4.40
  -7   9 -10   29.61    4.03
   7   9  10   25.05    3.04
   7  -9  11    8.19    3.46
   7   9  11    5.22    2.74
  -7   9 -11    8.47    2.54
  -7  -9 -11    7.22    3.38
  -7   9 -11   11.80    3.65
   7   9  11    5.62    2.50
   7   9  12   12.27    2.69
  -7  -9 -12   19.30    4.09
   7   9  12   17.44    3.32
  -7   9 -12   15.33    3.02
   7  11 -10   17.40    3.05
  -7 -11  10    8.83    3.97
  -7 -11  10   22.49    3.44
   7  11  -9    9.01    2.79
  -7  11   9    5.88    3.04
  -7 -11   9    9.24    4.14
  -7 -11   9   11.39    3.14
  -7  11   9   17.76    3.99
   7  11  -8   17.46    2.98
  -7  11   8   28.17    4.21
  -7 -11   8   27.86    4.62
   7  11  -8   22.49    3.18
  -7  11   8   23.75    4.45
  -7  11   7    4.36    3.16
   7  11  -7    5.57    2.48
  -7 -11   7    4.78    3.44
   7  11  -7   10.80    2.75
  -7  11   7   10.62    3.95
   7  11  -6    0.28    2.37
  -7  11   6   -3.57    2.97
  -7 -11   6    0.53    3.40
   7  11  -6   -1.73    2.27
  -7  11   6   -0.46    3.38
   7  11  -5   10.67    2.56
  -7  11   5    8.39    3.40
  -7  11   5   18.37    4.02
   7  11  -5   10.71    2.78
  -7 -11   5   10.55    3.97
   7  11  -4    9.50    2.59
  -7  11   4    7.57    3.42
  -7  11   4   11.43    3.75
   7  11  -4    6.41    2.72
  -7 -11   4    8.89    3.53
   7  11  -3   36.40    3.63
  -7 -11   3   39.43    5.30
   7  11  -3   42.68    3.84
  -7  11   3   38.15    4.74
  -7  11   2   69.52    6.10
   7  11  -2   55.41    4.50
  -7 -11   2   67.03    6.34
   7  11  -2   65.12    4.46
   7 -11  -1   12.52    3.85
   7  11  -1   13.76    2.72
  -7 -11   1   14.32    4.17
  -7  11   1   20.14    4.14
   7  11  -1   16.77    3.12
   7  11   0   64.31    4.37
  -7  11   0   67.63    5.81
   7  11   0   67.10    4.82
  -7 -11   0   61.15    5.96
   7 -11   0   68.28    5.74
   7 -11   1   -1.76    3.26
  -7  11  -1   -0.90    3.49
   7  11   1   -1.89    2.46
   7  11   1    1.28    2.46
  -7 -11  -1   -3.01    3.15
   7 -11   2   20.87    3.88
   7  11   2   23.48    3.29
  -7  11  -2   31.05    4.57
   7  11   2   19.46    2.81
   7  11   3    8.70    2.49
   7  11   3    5.86    2.86
  -7  11  -3    7.17    1.94
   7  11   4   37.89    3.92
  -7  11  -4   38.71    3.02
   7  11   4   34.26    3.45
   8   0 -27    1.78    2.32
   8   0 -27   -0.28    2.49
  -8   0  27   -0.91    2.45
   8   0 -26   12.50    2.78
   8   0 -26   10.18    2.62
  -8   0  26   17.37    2.91
   8   0 -25    2.17    2.20
   8   0 -25    2.13    2.41
  -8   0  25    3.34    2.31
   8   0 -24   22.04    2.94
   8   0 -24   22.24    2.99
  -8   0  24   17.55    2.82
   8   0 -23   -1.73    2.10
  -8   0  23   -1.27    2.04
   8   0 -23    3.26    2.40
   8   0 -22  227.97    8.66
  -8   0  22  206.63    8.56
   8   0 -22  213.11    8.67
  -8   0  21   -1.58    2.03
   8   0 -21    1.63    2.17
   8   0 -21    0.44    1.67
   8   0 -20   27.16    2.67
   8   0 -20   22.18    2.72
  -8   0  20   21.76    2.56
   8   0 -19    1.18    1.52
   8   0 -19   -0.43    1.91
  -8   0  19    0.20    1.81
   8   0 -18   11.19    1.96
   8   0 -18   10.86    2.11
  -8   0  18   13.10    2.09
   8   0 -17    0.34    1.48
   8   0 -17   -1.22    1.60
  -8   0  17   -0.67    1.49
  -8   0  16    2.28    1.48
   8   0 -16    2.70    1.41
  -8   0  15    0.28    1.33
   8   0 -15    1.18    1.20
  -8   0  14    1.37    1.30
   8   0 -14    0.41    1.28
  -8   0  13    0.72    1.51
   8   0 -13    0.37    1.12
  -8   0  13    0.56    1.09
  -8   0  12  118.44    5.05
  -8   0  12  114.32    4.33
   8   0 -12  119.32    4.51
   8   0 -11   -0.61    1.36
  -8   0  11    1.29    1.36
  -8   0  11   -0.35    0.90
   8   0 -11   -0.51    0.97
  -8   0  10   -0.15    0.77
   8   0 -10    0.60    1.30
  -8   0  10    1.43    1.30
  -8   0   9    1.25    0.87
   8   0  -9   -0.44    1.23
  -8   0   9    0.63    1.21
  -8   0   9    0.31    0.70
  -8   0   8    4.74    1.34
   8   0  -8    5.50    1.40
  -8   0   8    5.01    0.72
  -8   0   8    6.31    0.91
  -8   0   7    0.95    1.26
  -8   0   7   -0.12    0.64
  -8   0   7    0.04    0.52
   8   0  -7    0.28    1.25
  -8   0   6  415.58   12.41
   8   0  -6  426.96   13.39
  -8   0   6  431.97   12.26
  -8   0   5   -0.17    0.54
  -8   0   5   -0.20    0.46
   8   0  -5   -0.54    1.29
   8   0  -5    0.34    1.38
   8   0  -4  286.25    9.43
  -8   0   4  278.09    9.60
   8   0  -4  274.25    9.78
  -8   0   4  293.18    8.40
  -8   0   4  281.38    8.39
   8   0  -3   -0.40    1.18
  -8   0   3    0.21    0.56
   8   0  -3    0.69    1.40
  -8   0   3    0.16    1.35
   8   0  -2  382.71   11.27
   8   0  -2  370.26   12.49
   8   0  -2  388.57   12.10
  -8   0   2  382.00   11.16
  -8   0   2  362.99   12.30
  -8   0   1    0.41    0.67
   8   0  -1    0.37    1.28
   8   0  -1    0.97    0.69
  -8   0   1    0.34    1.33
   8   0  -1    0.68    1.01
   8   0   0  325.94   10.09
  -8   0   0  322.86   11.02
   8   0   0  311.47   11.01
  -8   0   0  330.88    9.87
   8   0   0  328.25   10.63
  -8   0  -1    0.08    0.86
  -8   0  -1    0.93    1.58
   8   0   1    0.58    1.25
   8   0   1    0.31    1.00
   8   0   1   -0.28    1.21
  -8   0  -2  560.60   18.12
  -8   0  -2  565.62   17.08
   8   0   2  567.51   17.68
   8   0   2  602.83   17.40
   8   0   3    0.77    1.41
   8   0   3   -0.26    1.23
  -8   0  -3   -0.61    1.64
  -8   0  -3   -0.20    1.04
   8   0   4  182.72    6.78
   8   0   4  182.32    6.69
  -8   0  -4  178.79    6.31
  -8   0  -4  181.24    7.24
  -8   0  -5    0.38    1.19
   8   0   5   -0.48    1.47
   8   0   5   -0.17    1.45
  -8   0  -5   -0.88    1.70
   8   0   6   74.77    3.87
  -8   0  -6   75.39    3.53
   8   0   6   77.38    3.93
  -8   0  -6   77.29    4.44
   8   0   7    1.68    1.78
  -8   0  -7    0.48    1.78
  -8   0  -7    1.49    1.46
   8   0   7   -0.55    1.70
  -8   0  -8  329.44   11.45
   8   0   8  307.42   10.78
  -8   0  -8  307.37   10.42
   8   0   8  298.01   10.76
  -8   0  -9    1.83    2.13
  -8   0  -9    0.86    1.64
   8   0   9    1.92    1.95
   8   0   9    1.62    1.90
  -8   0 -10   24.46    2.58
   8   0  10   20.99    2.69
  -8   0 -10   31.41    3.16
   8   0  10   20.64    2.75
  -8   0 -11    1.43    2.35
   8   0  11    0.96    2.14
  -8   0 -11   -0.39    1.90
   8   0  11    1.75    2.20
  -8   0 -12    0.90    2.34
   8   0  12   -0.25    2.19
  -8   0 -12   -1.23    1.86
   8   0  12    0.23    1.95
  -8   0 -13    0.62    2.21
   8   0  13   -1.34    2.05
  -8   0 -13    0.22    1.81
   8   0  13    2.87    2.18
  -8   0 -14   21.75    2.72
  -8   0 -14   19.50    3.11
   8   0  14   24.55    3.06
  -8   0 -15   -0.49    2.08
  -8   0 -15   -0.34    2.39
   8   0  15    2.96    2.39
  -8   0 -16   20.47    2.69
  -8   0 -16   21.82    3.24
   8   0  16   26.04    3.25
  -8   0 -17    1.34    2.21
  -8   0 -17    7.32    2.95
   8   0  17   -0.32    2.35
  -8   0 -18    4.75    2.44
  -8   0 -18    3.04    2.96
   8   0  18    1.69    2.54
  -8   0 -19   -1.74    2.46
  -8   0 -19   -0.79    2.78
   8   0  19    0.70    2.68
  -8   0 -20   16.26    3.08
   8   0  20   22.28    3.66
  -8   0 -20   18.79    3.63
  -8   2  27   18.42    3.24
   8   2 -27   19.69    3.58
   8  -2 -27   19.05    2.83
   8  -2 -27   27.79    3.40
   8   2 -27   27.43    3.24
  -8  -2  27   28.86    3.68
  -8   2  26    7.87    2.70
   8   2 -26    4.91    3.07
   8  -2 -26    8.50    2.23
   8  -2 -26    8.29    2.74
   8   2 -26    2.89    2.25
  -8  -2  26    7.49    2.72
  -8   2  25    4.16    2.50
   8   2 -25    9.87    3.10
   8  -2 -25   13.28    2.45
   8   2 -25    8.51    2.51
   8  -2 -25   13.19    2.94
  -8  -2  25   14.62    3.04
  -8   2  24   10.32    2.66
   8  -2 -24   13.50    2.22
   8   2 -24    7.75    2.78
   8   2 -24    9.29    2.31
   8  -2 -24   11.77    2.65
  -8  -2  24   15.35    2.68
  -8   2  23   -1.00    2.27
   8  -2 -23   -0.41    1.81
   8   2 -23    0.91    2.59
   8   2 -23    0.45    1.96
   8  -2 -23   -1.70    2.25
  -8  -2  23    1.35    2.16
  -8   2  22   18.94    2.72
  -8  -2  22   14.01    2.68
   8   2 -22   16.99    2.48
   8  -2 -22   17.30    2.78
   8  -2 -22   14.07    2.15
   8   2 -22   19.23    3.03
   8  -2 -21   -0.52    2.24
  -8   2  21   -2.27    2.19
  -8  -2  21    2.15    1.87
   8   2 -21   -0.40    1.71
   8  -2 -21    0.54    1.58
   8   2 -21    1.45    2.20
  -8  -2  20   82.55    4.53
   8  -2 -20   85.55    4.25
   8  -2 -20   85.68    4.86
   8   2 -20   83.00    4.32
  -8   2  20   86.46    4.60
   8  -2 -19  482.80   16.32
   8  -2 -19  497.70   15.53
  -8   2  19  484.35   15.94
   8   2 -19  503.28   15.71
  -8  -2  19  477.44   16.00
   8  -2 -18    5.67    2.17
   8  -2 -18    5.53    1.87
  -8  -2  18    3.10    1.84
  -8   2  18    2.86    1.91
   8   2 -18    2.89    1.53
   8  -2 -17    2.16    1.88
   8  -2 -17    3.49    1.71
  -8  -2  17    2.68    1.69
  -8   2  17    4.46    1.89
   8   2 -17    2.96    1.42
   8  -2 -16  304.66   10.07
   8  -2 -16  299.36   10.77
  -8   2  16  313.44   10.44
   8   2 -16  311.11   10.08
  -8  -2  16  303.08   10.36
   8  -2 -15    0.61    1.31
   8  -2 -15    0.19    1.58
  -8  -2  15    0.44    1.36
   8   2 -15    0.12    1.17
  -8   2  15    0.32    1.44
  -8   2  15   -0.54    1.16
   8  -2 -14    7.74    1.38
   8  -2 -14   10.02    1.76
  -8  -2  14    9.61    1.51
   8   2 -14   10.14    1.34
  -8   2  14    7.78    1.54
  -8   2  14    6.47    1.12
   8  -2 -13   53.26    3.21
   8   2 -13   59.56    2.66
  -8  -2  13   53.18    2.79
  -8   2  13   60.56    3.05
  -8   2  13   53.73    2.49
   8  -2 -13   58.27    2.70
   8  -2 -12   92.71    3.57
   8   2 -12   84.69    3.38
  -8  -2  12   95.40    3.63
  -8   2  12   91.71    3.92
   8   2 -12   85.57    4.42
   8  -2 -12   92.80    3.66
  -8   2  12   85.69    3.34
  -8   2  11   28.19    2.35
  -8  -2  11   31.58    1.74
  -8   2  11   28.47    2.06
   8   2 -11   27.39    1.52
  -8  -2  11   36.30    3.07
   8   2 -11   32.02    2.52
   8  -2 -11   26.06    1.82
  -8   2  10    2.81    1.42
  -8  -2  10    3.18    0.80
  -8   2  10    2.52    1.17
   8   2 -10    2.90    0.72
  -8  -2  10    3.97    1.65
   8  -2 -10    2.86    0.99
   8   2 -10    0.81    1.39
   8   2  -9  358.08   10.47
  -8   2   9  364.30   11.35
   8  -2  -9  364.66   10.99
   8   2  -9  357.22   12.20
  -8  -2   9  361.22   10.64
  -8   2   9  361.06   11.73
  -8  -2   9  357.96   12.46
   8  -2  -8   66.03    2.59
   8   2  -8   60.93    3.51
  -8   2   8   51.99    2.79
  -8   2   8   67.59    3.24
  -8  -2   8   57.54    3.75
   8  -2  -7  177.51    5.65
   8   2  -7  184.07    6.91
  -8   2   7  168.91    6.03
  -8   2   7  169.22    6.27
  -8  -2   7  163.40    7.04
   8  -2  -6   56.24    2.42
  -8   2   6   57.04    2.80
   8   2  -6   60.57    3.37
  -8   2   6   64.69    3.06
  -8  -2   6   62.19    3.72
   8  -2  -6   58.38    2.75
  -8   2   5   52.75    2.66
  -8   2   5   57.64    2.86
  -8  -2   5   56.51    3.58
   8  -2  -5   47.74    2.59
   8  -2  -5   50.92    2.25
   8   2  -5   55.45    3.25
  -8   2   4   36.29    2.11
  -8  -2   4   38.23    3.00
   8   2  -4   39.59    2.77
   8  -2  -4   32.47    2.21
  -8  -2   4   38.18    2.98
   8   2  -4   34.09    2.92
  -8   2   4   40.09    2.40
   8  -2  -4   35.43    1.79
   8  -2  -4   38.90    2.29
  -8   2   3  629.13   18.70
  -8  -2   3  643.91   19.96
   8   2  -3  643.53   19.60
   8  -2  -3  618.89   18.39
  -8   2   3  611.13   18.90
   8  -2  -3  630.53   18.95
   8   2  -3  634.24   20.02
   8  -2  -3  636.30   18.94
   8  -2  -2   20.74    1.47
   8   2  -2   18.63    2.31
  -8   2   2   23.22    1.87
   8   2  -2   21.39    2.19
   8  -2  -2   22.85    1.92
  -8   2   2   19.16    1.66
  -8  -2   2   21.64    2.43
  -8  -2   1   34.19    2.80
  -8   2   1   36.97    2.27
  -8   2   1   36.34    2.35
   8   2  -1   36.59    1.37
  -8  -2   1   33.93    1.43
   8  -2  -1   36.53    1.99
   8   2  -1   41.92    2.87
   8  -2  -1   40.03    2.47
   8   2  -1   31.18    2.78
  -8  -2   0  643.41   20.36
  -8   2   0  656.03   19.45
   8   2   0  639.06   18.49
  -8   2   0  627.75   19.45
  -8  -2   0  641.82   18.49
   8  -2   0  649.75   19.07
   8   2   0  650.72   19.99
   8  -2   0  656.27   19.61
   8   2   0  599.17   20.26
  -8  -2  -1   37.34    3.01
   8  -2   1   31.72    2.11
   8   2   1   35.32    1.82
  -8   2  -1   41.92    2.44
  -8  -2  -1   37.46    1.78
   8   2   1   35.24    2.69
  -8   2  -1   32.66    2.34
   8  -2   1   32.77    2.55
   8   2   1   35.44    3.14
   8   2   2  135.36    5.83
  -8   2  -2  128.99    5.46
  -8   2  -2  146.05    5.53
   8   2   2  144.02    4.90
  -8  -2  -2  141.78    4.84
   8  -2   2  142.60    5.27
   8  -2   2  133.66    5.64
  -8  -2  -2  140.59    6.32
   8   2   2  140.34    6.30
   8   2   3  149.23    5.96
  -8   2  -3  142.93    5.63
   8  -2   3  141.24    5.30
   8   2   3  133.54    4.96
  -8   2  -3  138.15    5.48
  -8  -2  -3  137.75    4.92
  -8  -2  -3  133.56    6.22
   8   2   3  141.83    6.36
   8  -2   3  132.96    5.70
   8  -2   4   14.74    2.06
  -8  -2  -4   12.40    2.23
   8   2   4    9.45    1.87
  -8   2  -4    9.51    1.68
   8  -2   4   10.85    1.61
  -8  -2  -4   10.03    1.33
   8   2   4   12.39    1.49
  -8   2  -4   11.37    1.73
   8   2   4   11.38    2.22
   8  -2   5   59.22    3.27
   8   2   5   61.18    4.02
  -8  -2  -5   55.64    2.85
  -8   2  -5   62.63    3.51
   8   2   5   63.33    3.71
  -8  -2  -5   58.57    4.04
  -8   2  -5   58.34    3.31
   8   2   5   61.15    3.03
   8  -2   5   59.64    3.56
   8  -2   6   25.43    2.62
  -8  -2  -6   18.43    2.68
  -8   2  -6   18.02    2.28
   8   2   6   26.24    2.60
   8  -2   6   20.51    2.23
  -8  -2  -6   20.74    1.87
   8   2   6   22.92    2.02
   8   2   6   19.19    2.64
  -8   2  -6   18.71    2.20
  -8  -2  -7  135.63    5.28
   8  -2   7  135.56    6.03
  -8  -2  -7  140.27    6.63
  -8   2  -7  124.52    5.81
   8   2   7  130.45    5.40
  -8   2  -7  119.01    5.52
   8  -2   7  139.48    5.67
   8   2   7  130.87    5.88
   8   2   8  155.82    6.74
   8  -2   8  164.66    6.57
  -8  -2  -8  173.27    7.60
  -8   2  -8  150.80    6.77
   8  -2   8  160.78    7.00
  -8  -2  -8  156.13    6.15
   8   2   8  156.34    6.31
  -8   2  -8  158.83    6.54
   8  -2   9  267.29    9.53
  -8   2  -9  264.81    9.86
  -8  -2  -9  254.99   10.28
   8  -2   9  255.62    9.98
   8   2   9  260.35    9.65
  -8  -2  -9  256.30    9.12
  -8   2  -9  258.14    9.46
   8   2   9  250.17    9.26
   8  -2  10   60.84    3.96
  -8   2 -10   57.80    4.05
  -8  -2 -10   58.89    4.54
   8  -2  10   45.67    3.94
   8   2  10   62.69    4.00
   8   2  10   57.05    3.74
  -8   2 -10   52.24    3.76
  -8  -2 -10   53.77    3.49
   8   2  11  242.62    9.21
  -8   2 -11  243.67    9.23
   8  -2  11  247.53    9.37
  -8   2 -11  236.26    9.50
  -8  -2 -11  249.26   10.14
   8   2  11  245.49    9.36
  -8  -2 -11  239.44    8.96
   8  -2  11  241.88    9.79
   8  -2  12    9.63    2.56
   8   2  12   14.35    2.56
  -8  -2 -12    5.33    2.73
   8  -2  12   10.72    2.85
  -8   2 -12   12.94    2.65
  -8  -2 -12   11.48    2.24
   8   2  12   11.17    2.42
  -8   2 -12   20.71    2.77
   8  -2  13   -0.25    2.29
  -8  -2 -13   -1.72    2.29
   8  -2  13   -0.31    2.32
  -8   2 -13    1.44    2.30
  -8  -2 -13   -2.43    2.05
  -8   2 -13   -1.45    2.17
   8   2  13    0.49    2.13
  -8   2 -14   15.57    2.66
   8  -2  14   16.75    2.78
  -8  -2 -14   15.66    3.23
   8  -2  14   19.25    3.09
  -8  -2 -14   14.30    2.36
   8   2  14   15.44    2.72
  -8   2 -14   12.11    2.70
   8   2  15    1.64    2.29
   8  -2  15   -1.02    2.58
  -8  -2 -15   -0.25    2.05
  -8   2 -15    1.05    2.21
  -8  -2 -15    2.58    2.47
  -8   2 -15    3.80    2.51
   8   2  16    5.78    2.54
   8  -2  16    3.55    2.57
  -8  -2 -16    7.25    2.14
  -8   2 -16    2.99    2.15
  -8  -2 -16    3.80    2.83
  -8   2 -16    0.99    2.28
   8   2  17   -2.42    2.20
   8  -2  17    1.84    2.78
  -8  -2 -17    2.98    2.15
  -8   2 -17    2.52    2.22
  -8   2 -17   -1.72    2.36
   8   2  18    4.14    2.36
  -8  -2 -18    1.71    2.18
   8  -2  18    1.53    2.78
  -8   2 -18    4.31    2.69
  -8   2 -18    4.65    2.50
  -8  -2 -19   -0.89    2.39
   8  -2  19    3.56    2.84
   8   2  19    0.33    2.65
  -8   2 -19   -0.75    2.89
  -8   2 -19   -1.49    2.31
   8   4 -25    4.43    2.99
  -8  -4  25    2.57    2.64
   8  -4 -25    2.80    2.66
   8  -4 -25   -0.20    1.74
  -8   4  25    1.75    2.53
   8   4 -25   -0.97    2.19
   8   4 -24   11.62    3.11
  -8  -4  24    7.66    2.63
   8  -4 -24   14.24    3.07
   8  -4 -24   14.19    2.14
  -8   4  24   11.20    2.78
   8   4 -24   14.54    2.48
   8   4 -23   18.48    3.58
   8  -4 -23   19.34    3.30
  -8  -4  23   18.51    3.03
   8   4 -23   18.74    2.51
  -8   4  23   17.43    3.01
   8  -4 -23   15.20    2.13
   8  -4 -22   58.25    4.32
   8   4 -22   41.72    3.26
  -8   4  22   44.61    3.71
   8  -4 -22   39.73    2.92
  -8  -4  22   48.29    3.84
   8  -4 -21   31.17    3.50
   8  -4 -21   20.78    2.06
   8   4 -21   22.72    2.49
  -8   4  21   24.60    3.08
  -8  -4  21   20.07    2.85
   8  -4 -20   -0.59    2.40
  -8  -4  20    3.48    2.17
   8  -4 -20    4.11    1.49
   8   4 -20    4.85    1.89
  -8   4  20    5.01    2.17
   8  -4 -19   36.59    3.51
   8   4 -19   38.26    2.83
  -8   4  19   44.89    3.37
   8  -4 -19   34.00    2.37
  -8  -4  19   37.70    3.18
  -8  -4  18   60.51    3.89
   8   4 -18   68.35    3.56
  -8   4  18   73.03    4.15
   8  -4 -18   57.61    2.96
   8  -4 -18   59.21    4.19
  -8  -4  17   98.11    4.76
   8  -4 -17   90.68    3.64
  -8   4  17   88.53    4.69
   8   4 -17   88.70    4.18
  -8  -4  16  137.30    5.89
   8   4 -16  132.85    5.39
  -8   4  16  143.74    6.10
   8  -4 -16  141.90    4.87
   8  -4 -15    3.73    0.95
  -8  -4  15    1.95    1.61
  -8   4  15    0.78    2.34
   8   4 -15    1.02    1.38
  -8   4  15    5.18    1.98
  -8   4  14  229.67    8.33
   8  -4 -14  211.60    6.74
  -8  -4  14  226.19    7.96
  -8   4  14  227.76    8.84
   8   4 -14  227.13    7.48
  -8   4  13   22.87    2.48
   8   4 -13   23.29    1.85
   8  -4 -13   24.20    1.18
   8   4 -13   22.90    2.93
   8  -4 -13   24.57    1.25
  -8  -4  13   23.82    2.13
  -8   4  13   25.59    2.91
  -8  -4  12   20.63    1.90
   8   4 -12   20.94    1.59
  -8   4  12   22.04    2.32
  -8   4  12   19.37    2.60
   8   4 -12   18.48    2.53
  -8   4  11   15.35    2.33
   8   4 -11   13.01    2.39
  -8  -4  11   16.07    1.66
  -8   4  11   13.45    2.04
   8   4 -11   14.46    1.27
  -8  -4  11   17.44    2.79
  -8   4  10   24.92    2.73
  -8  -4  10   25.51    1.81
   8   4 -10   24.30    2.89
  -8   4  10   19.23    2.26
  -8  -4  10   20.81    3.11
   8   4 -10   26.22    1.55
  -8   4   9  190.44    7.33
   8   4  -9  187.08    6.10
   8   4  -9  199.06    8.06
  -8  -4   9  203.95    6.44
  -8   4   9  181.82    7.61
  -8  -4   9  203.28    8.46
  -8   4   8   55.31    3.25
   8   4  -8   45.23    1.86
   8   4  -8   43.33    3.49
  -8   4   8   43.17    3.23
  -8  -4   8   41.27    2.04
  -8  -4   8   50.29    3.89
   8   4  -7  215.08    6.63
  -8   4   7  213.50    8.03
   8   4  -7  222.65    6.59
   8   4  -7  208.93    8.55
  -8  -4   7  221.03    9.11
  -8   4   7  209.90    8.22
  -8   4   6   23.28    2.24
   8   4  -6   19.65    1.04
   8   4  -6   18.21    1.01
   8   4  -6   22.98    2.71
  -8   4   6   20.79    2.27
  -8  -4   6   16.99    2.82
   8  -4  -6   20.35    1.20
   8   4  -5   18.06    0.94
  -8   4   5   14.84    2.06
   8   4  -5   16.64    0.87
   8  -4  -5   14.50    1.24
  -8  -4   5   18.62    2.78
   8   4  -5   20.14    2.50
  -8  -4   4  133.75    6.67
   8   4  -4  136.20    4.19
  -8   4   4  120.78    5.73
   8   4  -4  143.63    6.29
   8  -4  -4  138.14    5.86
   8   4  -4  137.61    4.28
  -8   4   3  174.64    6.86
   8   4  -3  164.44    5.24
  -8  -4   3  177.11    7.76
   8   4  -3  163.73    5.10
  -8   4   3  168.13    5.31
  -8  -4   3  171.91    7.33
   8   4  -3  174.57    7.14
   8  -4  -3  169.34    6.75
   8   4  -2   47.85    2.03
  -8   4   2   40.48    3.05
  -8  -4   2   48.25    3.82
   8   4  -2   45.47    1.84
  -8   4   2   44.97    2.11
   8   4  -2   50.59    3.62
  -8  -4   2   46.95    3.73
   8  -4  -2   49.02    3.25
  -8  -4   1   31.90    3.20
   8   4  -1   35.17    3.01
  -8   4   1   37.56    3.00
  -8   4   1   39.95    2.07
   8   4  -1   39.61    1.75
   8   4  -1   44.14    3.62
   8   4  -1   36.05    1.90
   8  -4  -1   39.57    3.03
   8   4   0   31.26    1.86
   8  -4   0   33.98    2.85
   8  -4   0   31.96    1.87
  -8   4   0   26.92    2.57
  -8   4   0   29.94    1.96
   8   4   0   34.34    3.11
   8   4   0   32.64    1.68
  -8  -4   0   33.04    3.26
   8   4   0   29.21    3.04
  -8   4  -1   18.70    1.65
   8   4   1   18.11    2.42
   8  -4   1   15.51    2.35
   8   4   1   17.35    1.50
   8  -4   1   16.73    1.55
  -8   4  -1   12.79    2.08
   8   4   1   14.85    1.34
   8   4   1   15.00    2.56
  -8  -4  -1   21.14    2.70
  -8  -4  -2   31.77    3.39
  -8   4  -2   34.63    2.87
   8  -4   2   36.06    2.22
  -8  -4  -2   27.85    1.98
   8   4   2   33.56    3.14
  -8   4  -2   35.55    2.24
   8   4   2   26.73    3.06
   8   4   2   28.58    1.88
   8  -4   2   29.82    2.90
  -8  -4  -3  266.39   10.40
  -8   4  -3  271.12    9.00
   8   4   3  280.05    9.99
  -8   4  -3  261.03    9.67
   8  -4   3  277.85    8.94
  -8  -4  -3  241.78    8.75
   8   4   3  262.73    8.54
   8  -4   3  277.61   10.10
   8   4   3  257.34   10.30
   8   4   4    0.93    1.65
  -8   4  -4    0.47    1.42
   8   4   4    0.35    1.15
   8  -4   4   -0.15    1.40
  -8  -4  -4    1.70    1.30
  -8   4  -4    3.28    1.94
   8   4   4    0.29    1.99
   8  -4   4   -0.26    1.94
   8  -4   5   36.85    2.67
  -8  -4  -5   30.53    2.40
  -8   4  -5   29.29    2.44
   8   4   5   34.26    3.10
   8   4   5   31.33    2.27
   8  -4   5   32.67    3.15
  -8   4  -5   36.51    3.05
   8  -4   6    9.41    1.85
   8   4   6    9.79    1.77
  -8  -4  -6    8.23    1.73
   8  -4   6    8.24    2.46
  -8   4  -6   10.42    2.09
   8   4   6    9.45    2.33
  -8   4  -6    8.07    2.32
  -8   4  -7  115.49    5.67
   8  -4   7  122.20    5.32
  -8  -4  -7  120.28    5.24
   8   4   7  119.26    5.73
  -8   4  -7  116.57    5.40
   8   4   7  113.51    4.95
   8  -4   7  122.01    6.17
   8   4   8   10.41    2.36
  -8   4  -8   13.47    2.25
  -8  -4  -8   10.56    2.13
   8  -4   8   10.87    2.08
   8  -4   8    8.00    2.64
  -8   4  -8   14.69    2.51
   8   4   8    6.92    1.70
  -8   4  -9   20.86    2.70
   8   4   9   17.92    2.92
   8   4   9   21.46    2.57
  -8   4  -9   20.85    2.90
   8  -4   9   22.09    3.37
  -8  -4  -9   19.68    2.50
   8  -4   9   21.61    2.66
  -8   4 -10  167.56    7.36
   8  -4  10  168.11    7.24
  -8  -4 -10  164.44    7.08
   8   4  10  179.20    7.64
   8   4  10  175.41    7.01
  -8   4 -10  183.83    7.76
   8  -4  10  182.86    8.20
   8   4  11  118.99    6.35
   8  -4  11  104.63    5.57
  -8  -4 -11  108.30    5.41
  -8   4 -11  115.41    5.83
  -8   4 -11  112.53    5.87
   8   4  11  110.10    5.40
   8  -4  11  114.55    6.48
   8  -4  12    7.29    2.44
   8   4  12    8.82    2.25
  -8   4 -12   15.13    2.77
  -8   4 -12    4.51    2.29
   8  -4  12    8.21    2.86
  -8  -4 -12    6.87    2.10
  -8   4 -13    5.62    2.42
   8   4  13    8.91    2.34
  -8  -4 -13   10.94    2.20
  -8   4 -13   15.92    2.77
   8  -4  13    6.74    2.76
  -8  -4 -14   35.53    3.39
  -8   4 -14   27.81    3.40
   8   4  14   30.94    3.24
  -8   4 -14   31.13    3.47
   8  -4  14   25.70    3.76
   8   4  15    3.51    2.35
  -8   4 -15   -0.59    2.31
  -8   4 -15    0.62    2.21
   8  -4  15    4.17    2.84
  -8  -4 -15    1.09    2.00
   8   4  16    0.56    2.20
  -8   4 -16   -0.90    2.42
  -8  -4 -16   -0.57    2.19
  -8   4 -16   -0.32    2.27
   8  -4  16   -2.35    2.90
  -8   4 -17    3.07    2.52
   8   4  17    5.31    2.50
  -8  -4 -17    1.31    2.88
  -8  -4 -17    4.75    2.40
  -8   4 -17    4.37    2.66
   8  -4  17    4.45    3.11
   8   4  18   24.15    3.45
  -8   4 -18   18.65    3.18
  -8  -4 -18   10.31    3.73
  -8   4 -18   16.49    3.29
  -8  -4 -18   12.39    2.81
   8  -4  18   18.36    3.81
  -8  -6  23    4.16    2.62
  -8   6  23    1.49    2.44
   8   6 -23    1.57    1.87
  -8  -6  22   -1.53    2.62
  -8   6  22   -0.29    2.52
   8   6 -22    3.04    2.02
  -8   6  21    6.33    2.86
  -8  -6  21   14.17    2.81
   8   6 -21    6.70    2.06
  -8   6  21   13.91    2.77
  -8  -6  20   -1.99    2.30
   8  -6 -20   -0.22    1.19
   8   6 -20    4.00    1.93
  -8   6  20   -0.28    2.17
  -8   6  20    0.36    2.68
  -8   6  19   24.70    3.04
   8   6 -19   24.83    2.50
  -8   6  19   22.57    3.37
   8  -6 -19   19.67    1.62
  -8  -6  19   19.08    2.86
  -8   6  18   79.10    5.33
   8   6 -18   70.47    3.89
  -8  -6  18   65.92    4.38
  -8   6  18   67.49    4.50
   8  -6 -18   65.35    2.73
  -8   6  17   45.08    4.22
   8   6 -17   57.02    3.39
  -8  -6  17   50.74    3.73
  -8   6  17   51.57    4.00
   8  -6 -17   46.91    1.90
  -8   6  16   67.84    4.44
  -8  -6  16   70.33    4.23
   8   6 -16   66.19    3.60
  -8   6  16   65.95    4.78
   8   6 -15    6.24    1.77
  -8   6  15    5.32    2.27
   8   6 -15    3.10    2.24
  -8  -6  15    4.92    2.05
  -8   6  15    1.61    2.45
   8   6 -14   15.33    1.97
  -8   6  14   17.90    3.02
  -8   6  14   22.55    2.85
   8   6 -14   16.19    2.94
  -8  -6  14   19.27    2.44
   8   6 -13   75.19    3.71
  -8   6  13   70.37    4.53
   8   6 -13   79.37    5.11
  -8   6  13   76.16    5.13
  -8  -6  13   77.30    4.22
   8   6 -12  516.05   18.06
   8   6 -12  530.71   16.22
  -8  -6  12  536.95   19.02
  -8   6  12  536.13   17.50
  -8  -6  12  518.85   16.69
  -8   6  12  506.67   17.99
   8   6 -11   35.72    3.77
  -8   6  11   41.13    3.50
  -8  -6  11   34.94    2.73
  -8   6  11   38.35    3.79
  -8  -6  11   30.27    4.14
   8   6 -11   34.00    2.40
  -8   6  10    3.32    2.36
  -8  -6  10    1.30    1.47
   8   6 -10    0.12    1.23
  -8   6  10    0.50    1.99
   8   6 -10    6.03    2.55
  -8  -6  10    0.38    2.53
  -8   6   9    2.53    2.17
  -8  -6   9    2.62    2.67
   8   6  -9    0.96    1.16
   8   6  -9    0.89    2.22
  -8   6   9   -0.59    2.12
  -8  -6   9   -0.15    1.33
  -8   6   8    1.27    2.03
  -8  -6   8    1.84    2.51
   8   6  -8    1.40    1.19
   8   6  -8    0.88    2.37
  -8  -6   8    3.06    1.51
  -8   6   8    0.29    2.14
   8   6  -7  211.25    7.28
  -8   6   7  236.77    8.86
   8   6  -7  210.96    7.28
  -8  -6   7  191.67    9.28
   8   6  -7  206.46    8.93
  -8   6   7  235.11    9.17
   8   6  -6   18.19    1.80
  -8   6   6   23.65    2.89
   8   6  -6   24.27    1.87
  -8  -6   6   25.28    3.50
   8   6  -6   22.94    2.87
  -8   6   6   25.30    3.18
  -8   6   5   39.79    3.63
   8   6  -5   39.38    2.29
   8   6  -5   35.71    2.25
   8   6  -5   41.85    3.67
  -8  -6   5   44.19    4.28
   8   6  -4   73.57    3.41
   8   6  -4   79.61    3.54
  -8   6   4   85.10    4.92
   8  -6  -4   82.91    4.86
   8   6  -4   91.50    5.19
   8   6  -3  248.10    8.21
  -8   6   3  262.85   10.08
   8   6  -3  248.95    8.43
   8   6  -3  277.72   10.21
   8  -6  -3  242.76    9.81
  -8   6   2    8.93    2.43
   8   6  -2    7.94    1.51
  -8   6   2    7.91    0.89
   8  -6  -2    6.36    2.31
   8   6  -2    7.81    1.34
  -8   6   1   58.05    2.45
  -8   6   1   62.25    4.30
   8   6  -1   58.92    2.86
   8  -6  -1   63.34    4.22
   8   6  -1   52.25    3.09
  -8   6   0  137.79    4.82
  -8   6   0  137.10    6.64
   8   6   0  136.83    5.43
   8  -6   0  143.49    6.80
   8   6   0  131.50    5.06
  -8   6  -1    0.57    2.10
   8  -6   1   -0.30    2.17
   8   6   1   -0.49    1.34
  -8   6  -1    0.95    1.07
   8   6   1    0.59    1.17
   8  -6   2    2.14    2.20
   8   6   2   -0.69    1.46
  -8   6  -2    0.28    2.06
  -8   6  -2    0.49    1.11
   8   6   2    0.63    1.17
   8  -6   3   16.30    2.87
   8   6   3   11.05    1.87
  -8   6  -3   16.76    2.81
  -8   6  -3   13.22    1.64
   8   6   3   14.85    1.76
   8  -6   4    6.93    2.60
   8   6   4   10.81    1.96
  -8   6  -4   13.37    2.64
  -8   6  -4   13.00    1.81
   8   6   4   11.63    1.78
   8   6   5    2.35    2.30
  -8   6  -5    0.29    2.12
   8   6   5    1.37    1.58
  -8   6  -5    2.65    1.65
   8  -6   5    1.63    2.46
   8   6   5    1.18    1.58
   8   6   6   54.50    4.45
   8   6   6   58.82    3.35
  -8   6  -6   57.55    4.24
   8  -6   6   60.41    4.70
  -8  -6  -6   55.61    4.95
  -8   6  -6   58.29    3.54
  -8  -6  -7   -0.37    2.92
  -8   6  -7    6.65    1.90
   8  -6   7    6.59    2.77
  -8  -6  -7    5.01    2.09
  -8   6  -7    5.01    2.41
   8   6   7    5.50    1.65
   8   6   7    5.12    2.73
   8  -6   8   23.56    3.62
  -8  -6  -8   33.44    3.14
   8   6   8   30.68    2.59
  -8   6  -8   32.97    3.69
  -8  -6  -8   24.47    3.66
  -8   6  -8   30.84    2.83
   8  -6   9    4.02    2.89
  -8  -6  -9    7.56    2.18
  -8  -6  -9    3.92    3.04
  -8   6  -9    3.08    2.61
   8   6   9    1.76    1.87
  -8   6  -9    1.57    2.01
  -8   6 -10    3.57    2.19
  -8   6 -10    5.82    2.65
  -8  -6 -10    4.10    2.30
  -8  -6 -10    3.22    3.00
   8   6  10    4.56    2.10
   8  -6  10    4.87    2.82
  -8   6 -11   74.21    4.90
  -8  -6 -11   54.12    4.20
   8   6  11   56.48    3.85
   8  -6  11   63.62    5.18
  -8  -6 -11   56.56    5.21
  -8   6 -11   70.63    4.43
   8   6  12    2.53    1.99
  -8   6 -12    1.25    2.58
  -8  -6 -12    1.27    3.12
  -8  -6 -12    0.28    2.15
  -8   6 -12    2.40    2.23
   8  -6  12   -0.79    2.85
  -8   6 -13    9.28    2.85
   8   6  13   14.97    2.73
  -8  -6 -13    4.75    3.26
  -8  -6 -13   10.88    2.58
  -8   6 -13    8.68    2.55
   8  -6  13   14.28    3.44
   8   6  14    0.76    2.18
  -8   6 -14   -2.65    2.78
  -8  -6 -14   -4.86    3.61
  -8  -6 -14    0.91    2.27
  -8   6 -14    2.94    2.29
   8  -6  14    0.84    2.75
  -8   6 -15   -0.68    2.74
   8   6  15    1.34    2.37
  -8  -6 -15    1.36    3.15
  -8  -6 -15    3.17    2.31
  -8   6 -15    2.46    2.40
   8  -6  15    2.15    3.20
   8   6  16   14.32    2.98
  -8   6 -16   16.82    3.47
  -8  -6 -16   16.97    3.24
   8  -6  16   28.58    4.21
  -8   6 -16   19.90    3.16
  -8  -6 -16   20.83    3.97
   8   8 -20    4.39    2.19
  -8   8  20    9.83    3.01
  -8   8  20   13.73    3.38
  -8  -8  20    6.24    2.71
  -8  -8  19   10.73    2.92
  -8   8  19    0.82    2.77
  -8   8  19    3.15    2.57
   8   8 -19    4.96    1.99
  -8   8  18    3.26    3.03
  -8  -8  18    1.52    2.38
  -8   8  18    0.31    2.44
   8   8 -18    3.17    1.97
  -8   8  17   16.94    3.55
  -8  -8  17   14.34    2.78
  -8   8  17   17.17    3.03
   8   8 -17   15.49    2.40
  -8   8  16    0.40    3.16
  -8  -8  16    3.92    2.37
  -8   8  16    7.15    2.80
   8   8 -16    2.03    1.78
  -8  -8  15   15.31    2.83
  -8   8  15   20.48    3.58
  -8   8  15   21.59    3.20
   8   8 -15   18.40    2.40
  -8   8  14   91.78    5.63
   8   8 -14   97.27    4.78
  -8   8  14  103.90    6.51
  -8  -8  14  101.18    5.43
  -8   8  13   46.43    4.27
  -8  -8  13   41.91    4.86
   8   8 -13   42.56    3.09
  -8   8  13   47.31    4.59
  -8  -8  13   49.38    3.75
   8   8 -12    4.42    1.79
  -8  -8  12    8.61    3.48
  -8   8  12    5.26    2.63
  -8   8  12    9.96    3.10
  -8  -8  12    9.94    2.39
   8   8 -11    7.36    1.95
  -8   8  11   11.50    2.77
  -8  -8  11    7.47    2.98
  -8  -8  11    5.74    2.14
  -8   8  11    8.28    3.38
   8   8 -10   14.27    2.12
  -8   8  10    7.72    2.94
  -8  -8  10    9.97    2.15
  -8   8  10   12.22    2.90
   8   8  -9    4.77    1.76
  -8  -8   9    9.01    1.94
  -8   8   9    6.96    2.80
  -8   8   9    5.41    2.62
   8   8  -8   -0.90    1.70
  -8   8   8    0.32    2.57
  -8  -8   8    2.42    1.87
  -8   8   8    1.82    2.84
   8   8  -7   90.89    4.41
  -8   8   7   81.28    5.38
   8   8  -7   82.87    4.33
  -8   8   7   99.34    6.07
   8  -8  -6   99.34    3.61
  -8   8   6  101.92    6.06
   8   8  -6  100.39    4.76
   8   8  -6   96.64    4.74
  -8   8   6  116.09    6.48
   8   8  -5   87.85    4.25
  -8   8   5   81.52    5.79
   8   8  -5   86.13    4.42
   8   8  -4   66.30    3.61
   8   8  -4   69.64    3.90
  -8   8   4   64.97    4.96
   8  -8  -4   70.65    5.03
   8   8  -3   28.88    3.74
   8   8  -3   23.98    2.27
  -8  -8   3   23.24    4.07
   8  -8  -3   32.66    3.75
   8   8  -3   25.62    2.53
  -8   8   3   25.93    3.56
   8   8  -2   14.45    2.16
  -8   8   2   17.25    3.25
  -8   8   2   17.79    1.04
   8   8  -2   15.83    2.01
   8  -8  -2   22.35    3.30
  -8   8   2   15.53    1.06
  -8  -8   2   17.05    3.75
   8   8  -1    2.48    1.80
  -8   8   1    5.94    2.62
  -8   8   1    0.48    0.94
   8  -8  -1    1.39    2.64
   8   8  -1    2.45    1.77
  -8  -8   1    3.91    3.37
  -8   8   1    1.78    0.98
   8   8   0  215.30    8.05
  -8   8   0  224.22    7.33
  -8   8   0  227.03    9.93
   8   8   0  223.57    8.61
   8  -8   0  233.65   10.00
  -8  -8   0  253.73   10.88
  -8   8  -1   41.51    2.44
  -8   8  -1   42.66    4.31
   8  -8   1   43.16    4.48
   8   8   1   46.80    3.07
   8   8   1   39.59    3.28
  -8  -8  -1   46.47    4.54
   8   8   2    3.82    1.90
   8  -8   2   15.66    3.45
   8   8   2   10.26    2.00
  -8   8  -2    9.92    3.03
  -8   8  -2    8.15    1.57
  -8  -8  -2   10.11    3.30
   8   8   3   15.31    2.44
   8  -8   3   16.89    3.29
   8   8   3   15.75    2.23
  -8   8  -3   12.73    3.03
  -8   8  -3   19.13    1.91
  -8  -8  -3   13.64    3.60
  -8   8  -4    1.41    1.57
   8  -8   4    4.99    2.95
   8   8   4    3.88    2.11
  -8   8  -4    2.15    2.60
  -8  -8  -4    0.41    2.93
   8   8   4   -0.54    1.71
  -8   8  -5   45.05    4.44
   8  -8   5   40.52    4.36
   8   8   5   33.38    3.33
   8   8   5   43.21    3.13
  -8  -8  -5   44.14    4.72
  -8   8  -5   48.05    3.03
   8   8   6   38.11    3.49
   8  -8   6   49.03    4.67
   8   8   6   42.22    3.17
  -8   8  -6   39.61    4.38
  -8  -8  -6   53.26    4.91
  -8   8  -6   47.69    3.16
  -8   8  -7   11.85    2.10
  -8   8  -7   13.40    3.08
   8  -8   7    9.18    3.26
   8   8   7    8.18    2.37
  -8  -8  -7    9.80    3.30
   8   8   7    7.70    2.12
  -8   8  -8   24.96    2.71
  -8   8  -8   37.87    4.01
   8   8   8   19.28    2.91
   8  -8   8   29.99    4.18
  -8  -8  -8   29.20    4.22
   8   8   8   20.26    2.55
  -8   8  -9   19.75    2.73
   8   8   9   19.60    3.13
   8  -8   9   28.57    3.99
  -8   8  -9   15.55    3.35
   8   8   9   21.34    2.75
  -8  -8  -9   16.63    3.64
   8  -8  10   65.85    5.48
   8   8  10   51.88    3.76
  -8  -8 -10   59.08    5.61
   8   8  10   47.92    4.09
  -8   8 -10   47.34    4.65
  -8   8 -10   50.40    3.90
  -8   8 -11   -2.06    2.20
  -8  -8 -11    2.27    3.03
   8   8  11    3.56    2.32
   8   8  11    0.30    2.30
   8  -8  11    2.20    3.25
  -8   8 -11    3.30    2.97
  -8  -8 -12   53.17    5.23
  -8   8 -12   51.50    4.03
   8   8  12   50.72    3.88
   8   8  12   44.65    4.10
   8  -8  12   53.76    5.48
  -8   8 -12   55.89    4.77
  -8 -10  14    0.62    2.46
  -8  10  14    7.23    3.65
  -8  10  14   -0.72    2.52
  -8  10  13   11.00    3.52
  -8 -10  13    6.21    2.65
  -8  10  13    5.41    2.98
   8  10 -13    5.30    2.15
  -8  10  12   44.16    4.57
   8  10 -12   47.58    3.68
  -8 -10  12   53.62    4.18
  -8  10  12   45.90    4.88
  -8 -10  11   33.12    3.51
  -8  10  11   26.84    4.22
  -8  10  11   28.14    3.91
   8  10 -11   29.36    3.01
  -8  10  10   -0.37    2.91
  -8 -10  10   -0.54    2.35
  -8  10  10    2.63    3.22
   8  10 -10    1.81    1.94
   8  10  -9    6.26    2.09
   8  10  -9    9.10    2.33
  -8  10   9   10.84    2.97
  -8  10   9   13.14    3.65
  -8 -10   9    4.16    3.63
   8  10  -8    8.48    2.29
  -8  10   8    4.13    3.03
  -8  10   8    2.18    3.12
  -8 -10   8   12.38    3.69
   8  10  -8    5.43    2.18
  -8  10   7    2.64    3.08
   8  10  -7    6.97    2.17
  -8  10   7   -1.30    3.10
  -8 -10   7    0.52    3.45
   8  10  -7    1.19    1.93
   8  10  -6    1.83    2.04
  -8  10   6    2.66    3.00
  -8  10   6   -0.43    2.97
  -8 -10   6    1.54    3.22
   8  10  -6    0.72    1.99
  -8  10   5    9.43    3.41
   8  10  -5    4.60    2.11
   8  10  -5    2.48    1.92
  -8  10   5    1.89    2.76
  -8 -10   5    2.04    3.13
  -8  10   4    5.54    3.15
   8  10  -4    6.61    2.24
  -8 -10   4    3.56    3.54
   8 -10  -4    5.21    1.74
  -8  10   4    7.94    3.26
   8  10  -4    4.85    1.94
  -8 -10   3   19.72    3.93
   8  10  -3   19.14    2.51
   8  10  -3   15.92    2.53
  -8  10   3   17.77    3.89
   8  10  -2   10.49    2.24
  -8  10   2    7.97    3.42
   8  10  -2    5.87    2.31
  -8 -10   2   11.57    3.91
   8 -10  -2    8.92    3.20
   8  10  -1    7.48    2.04
  -8  10   1    8.37    3.10
   8  10  -1    9.13    2.38
   8 -10  -1   11.04    3.26
  -8 -10   1    6.47    3.54
  -8  10   0    6.92    1.26
  -8 -10   0    6.45    3.19
   8  10   0    3.46    2.18
  -8  10   0   10.04    3.38
   8  10   0    4.27    1.91
   8 -10   0    9.08    3.43
   8  10   1    3.64    1.78
  -8  10  -1    0.84    2.75
   8  10   1    2.19    2.31
   8 -10   1    5.43    3.09
  -8  10  -1    3.24    1.35
   8  10   2    1.08    2.01
  -8  10  -2    0.67    1.32
  -8  10  -2   -2.94    3.19
   8 -10   2    0.43    3.32
   8  10   2    0.28    2.27
   8 -10   3   23.45    4.14
   8  10   3   26.96    3.32
  -8  10  -3   28.01    4.41
  -8  10  -3   26.53    2.32
   8  10   3   30.09    2.95
  -8 -10  -4   20.16    3.83
   8 -10   4   17.33    3.96
   8  10   4   16.73    2.91
  -8  10  -4   15.55    3.55
  -8  10  -4   18.93    2.27
   8  10   4   18.75    2.55
  -8 -10  -5   11.72    3.41
   8  10   5   17.73    2.92
   8 -10   5    9.50    3.65
  -8  10  -5    9.76    3.58
  -8  10  -5   12.88    2.19
   8  10   5   13.64    2.38
  -8  10  -6   -2.36    1.89
  -8 -10  -6   -0.46    3.45
   8  10   6    1.37    2.03
   8  10   6    1.54    2.33
   8 -10   6    2.72    3.29
  -8  10  -6   -3.34    3.26
   9   1 -26   22.93    3.04
   9  -1 -26   22.32    3.09
   9   1 -26   18.48    3.26
   9  -1 -26   19.16    2.79
  -9   1  26   22.12    3.06
  -9  -1  26   25.30    3.40
   9   1 -25    8.65    2.30
   9  -1 -25   15.19    2.81
   9   1 -25    8.15    2.82
   9  -1 -25    6.85    2.23
  -9  -1  25    7.61    2.43
  -9   1  25    6.78    2.47
   9  -1 -24   37.04    3.13
   9   1 -24   25.20    3.20
  -9   1  24   39.86    3.51
   9   1 -24   35.32    3.24
   9  -1 -24   33.94    3.46
  -9  -1  24   37.64    3.34
   9   1 -23    9.40    2.25
   9  -1 -23    4.70    2.25
  -9   1  23    7.01    2.33
  -9  -1  23    6.07    2.22
   9   1 -23    7.43    2.50
   9  -1 -23    7.02    2.29
   9   1 -22    7.57    2.18
   9  -1 -22    7.72    2.33
  -9   1  22    9.81    2.35
  -9  -1  22    7.04    2.10
   9  -1 -22    5.50    2.13
   9   1 -22   12.84    2.65
   9   1 -21   12.20    2.10
   9  -1 -21   15.39    2.52
   9   1 -21    7.60    2.38
   9  -1 -21   12.16    2.37
  -9  -1  21    7.84    2.10
  -9   1  21   14.95    2.35
   9   1 -20    4.58    1.82
   9   1 -20    1.54    1.92
   9  -1 -20    5.64    2.10
  -9  -1  20    5.14    1.90
  -9   1  20    5.41    2.07
   9  -1 -20    2.03    1.88
   9   1 -19   73.22    3.86
   9  -1 -19   74.87    4.12
  -9   1  19   71.95    3.96
  -9  -1  19   70.73    3.86
   9  -1 -19   69.75    4.02
   9   1 -18   21.05    2.25
   9  -1 -18   26.04    2.42
  -9   1  18   24.90    2.44
  -9  -1  18   23.19    2.36
   9  -1 -18   23.94    2.50
   9   1 -17   60.52    3.31
   9  -1 -17   60.08    3.61
  -9  -1  17   66.65    3.42
  -9   1  17   67.58    3.63
   9  -1 -17   57.29    3.39
   9   1 -16   65.24    3.32
   9  -1 -16   62.00    3.57
  -9   1  16   71.54    3.64
  -9  -1  16   70.05    3.40
  -9   1  16   60.47    3.41
   9  -1 -16   65.21    3.58
  -9   1  15  155.81    5.98
  -9   1  15  153.52    6.09
   9   1 -15  163.57    5.90
   9  -1 -15  158.72    6.25
  -9  -1  15  165.98    5.91
   9   1 -14   51.58    2.68
   9  -1 -14   55.84    3.05
   9   1 -14   51.74    3.41
   9  -1 -14   48.66    2.96
  -9   1  14   50.50    2.83
  -9  -1  14   53.61    3.63
  -9   1  14   52.94    2.89
  -9  -1  14   52.44    2.68
   9   1 -13  110.26    4.21
   9   1 -13  108.30    5.06
   9  -1 -13  112.56    4.68
  -9   1  13  110.15    4.37
  -9  -1  13  105.90    5.25
  -9   1  13  115.32    4.65
  -9  -1  13  111.16    4.16
  -9   1  12  209.80    7.56
   9   1 -12  207.95    6.97
  -9   1  12  224.94    7.24
  -9  -1  12  213.69    6.94
  -9   1  12  227.24    7.58
  -9  -1  12  218.67    8.35
   9   1 -12  218.63    8.18
   9  -1 -12  213.63    7.61
   9   1 -11   23.80    2.43
   9  -1 -11   22.16    1.99
  -9   1  11   21.99    1.66
  -9  -1  11   25.55    1.47
  -9   1  11   23.47    1.93
  -9  -1  11   20.61    2.30
  -9   1  11   23.38    1.97
  -9   1  10  129.08    4.72
  -9  -1  10  121.36    4.02
  -9   1  10  121.29    4.33
   9  -1 -10  116.12    4.74
   9   1 -10  115.25    5.25
  -9  -1  10  123.10    5.53
  -9  -1  10  117.05    3.94
  -9  -1   9  216.49    6.36
  -9  -1   9  206.68    6.40
  -9   1   9  215.82    7.25
  -9   1   9  225.44    6.94
  -9  -1   9  219.04    8.27
   9   1  -9  206.81    7.89
   9  -1  -9  226.42    7.47
  -9   1   8  223.85    7.28
  -9   1   8  226.24    7.54
   9   1  -8  231.44    8.41
   9  -1  -8  240.50    7.81
  -9  -1   8  248.39    8.79
  -9   1   7    6.43    1.08
  -9  -1   7    9.13    1.88
  -9   1   7    6.63    0.96
   9   1  -7    7.08    1.66
   9  -1  -7    6.20    1.28
  -9   1   6    5.07    1.04
  -9   1   6    4.62    0.88
   9   1  -6    5.87    1.58
   9  -1  -6    4.77    1.16
   9  -1  -6    6.14    1.53
  -9   1   5   66.50    2.72
  -9   1   5   69.94    2.86
   9  -1  -5   63.99    3.02
   9  -1  -5   63.19    3.39
   9   1  -5   66.41    3.92
  -9  -1   5   70.53    3.84
  -9   1   5   62.28    3.17
   9   1  -5   68.45    3.62
  -9   1   4   -0.45    1.21
  -9  -1   4    1.23    1.48
   9   1  -4    0.18    1.33
  -9   1   4    0.27    0.86
   9  -1  -4    0.12    1.08
   9  -1  -4   -0.17    1.32
   9   1  -4    3.66    1.73
  -9   1   3   16.63    1.34
   9   1  -3   13.86    1.78
  -9  -1   3   16.62    2.18
  -9   1   3    9.66    1.57
   9  -1  -3   17.08    1.59
   9  -1  -3   15.06    1.84
   9   1  -3   15.94    2.08
   9  -1  -3   12.95    1.30
  -9   1   2   39.66    2.18
   9  -1  -2   39.97    2.33
   9   1  -2   44.22    2.77
  -9   1   2   43.92    2.67
  -9  -1   2   37.96    3.01
   9  -1  -2   36.90    2.74
   9   1  -2   39.51    2.95
   9  -1  -2   44.43    2.21
   9  -1  -1   13.31    1.50
  -9  -1   1   13.30    2.20
   9  -1  -1   18.01    1.61
  -9   1   1   13.11    1.86
   9   1  -1   12.98    1.86
  -9   1   1   13.08    1.36
  -9  -1   1   13.85    0.88
   9   1  -1   16.48    2.13
   9  -1  -1   15.80    1.92
   9   1  -1   12.92    0.92
   9   1   0  455.95   14.65
   9  -1   0  469.32   14.20
   9  -1   0  454.77   14.08
   9   1   0  445.40   13.45
   9   1   0  464.13   15.23
  -9  -1   0  450.71   13.29
  -9  -1   0  447.34   15.08
  -9   1   0  475.33   14.70
  -9   1   0  453.49   13.83
   9  -1   1   76.05    3.69
  -9   1  -1   81.64    4.07
  -9  -1  -1   64.45    4.15
   9  -1   1   77.65    3.59
   9   1   1   78.43    3.14
  -9  -1  -1   80.40    2.96
   9   1   1   73.68    3.94
   9   1   1   74.65    4.35
  -9   1  -1   78.50    3.35
  -9   1  -2   16.28    2.10
  -9  -1  -2   14.67    2.33
   9   1   2   15.26    2.02
   9  -1   2   14.70    1.85
   9   1   2   11.37    2.13
  -9  -1  -2   14.33    1.27
   9  -1   2   11.07    1.63
   9   1   2   15.07    1.51
  -9   1  -2   14.91    1.58
  -9  -1  -3    4.47    1.09
  -9  -1  -3    2.98    1.90
  -9   1  -3    3.76    1.68
   9   1   3    1.84    1.52
   9  -1   3    4.77    1.51
   9   1   3    5.08    1.30
   9   1   3    5.54    1.91
  -9   1  -3    5.14    1.32
   9  -1   3    4.60    1.51
  -9   1  -4   39.06    3.09
   9   1   4   41.58    2.94
   9  -1   4   37.31    2.66
   9   1   4   39.13    2.49
   9  -1   4   45.58    2.96
   9   1   4   39.78    3.25
  -9  -1  -4   42.59    3.35
  -9   1  -4   37.22    2.53
  -9  -1  -4   44.31    2.38
  -9   1  -5    0.23    1.83
  -9  -1  -5    1.87    2.16
   9   1   5   -0.59    1.80
  -9   1  -5    1.64    1.42
   9  -1   5    2.04    1.57
   9   1   5    0.61    1.53
   9  -1   5    1.34    1.54
  -9  -1  -5    1.85    1.30
   9  -1   6  186.97    7.35
   9   1   6  195.03    7.68
   9   1   6  207.85    7.37
  -9  -1  -6  196.26    8.33
   9  -1   6  189.38    7.67
  -9   1  -6  192.41    7.98
  -9   1  -6  201.23    7.25
  -9  -1  -6  189.95    6.92
   9  -1   7  235.39    8.78
   9   1   7  234.26    8.95
   9   1   7  245.28    8.69
  -9  -1  -7  227.94    9.61
  -9   1  -7  240.82    9.34
   9  -1   7  236.37    9.07
  -9  -1  -7  232.61    8.32
  -9   1  -7  247.37    8.58
   9   1   8   81.18    4.25
  -9   1  -8   81.39    4.89
  -9  -1  -8   78.73    5.07
   9  -1   8   85.78    4.80
   9   1   8   89.76    4.69
   9  -1   8   81.20    4.44
  -9  -1  -8   75.83    3.90
  -9   1  -8   77.82    4.21
   9   1   9  137.00    6.06
   9  -1   9  141.41    6.51
   9   1   9  136.02    6.10
   9  -1   9  135.33    6.00
  -9   1  -9  139.35    6.56
  -9  -1  -9  135.38    6.74
  -9  -1  -9  125.93    5.58
  -9   1  -9  124.57    5.77
   9  -1  10   46.32    3.85
   9   1  10   47.99    3.48
  -9   1 -10   42.91    3.78
  -9  -1 -10   42.21    4.12
   9   1  10   42.90    3.50
   9  -1  10   50.60    3.67
  -9  -1 -10   50.04    3.26
  -9   1 -10   52.57    3.52
   9   1  11   -1.65    2.15
   9  -1  11   -1.14    2.22
  -9   1 -11   -0.59    2.12
  -9  -1 -11   -3.62    2.69
   9   1  11   -0.24    2.16
   9  -1  11    0.28    2.24
  -9   1 -11    1.70    1.90
  -9  -1 -11   -0.99    1.81
   9   1  12   12.82    2.55
   9  -1  12    8.19    2.41
  -9  -1 -12   12.97    2.98
  -9   1 -12   12.53    2.25
  -9  -1 -12   10.33    1.99
  -9   1 -12    8.69    2.53
   9   1  12   11.73    2.46
   9  -1  12   14.04    2.75
   9  -1  13   42.42    3.94
   9   1  13   47.73    3.68
  -9   1 -13   44.63    4.07
  -9  -1 -13   40.23    3.97
  -9  -1 -13   46.64    3.38
  -9   1 -13   50.12    3.55
  -9   1 -14   -0.34    2.24
  -9  -1 -14   -1.46    2.37
  -9   1 -14    1.95    1.99
  -9  -1 -14    1.64    1.98
   9   1  14   -0.57    2.24
   9  -1  14   -0.32    2.33
  -9   1 -15   19.26    3.18
  -9  -1 -15   21.13    3.38
  -9  -1 -15   23.88    2.85
  -9   1 -15   26.16    3.07
   9   1  15   23.55    3.21
   9  -1  15   23.46    3.35
  -9   1 -16    1.09    2.66
  -9  -1 -16    3.51    2.72
  -9  -1 -16    0.77    1.91
  -9   1 -16    1.84    2.04
   9   1  16   -1.25    2.48
   9  -1  16    2.45    2.72
  -9   1 -17   -0.38    2.78
  -9  -1 -17    1.21    2.88
  -9   1 -17   -1.10    2.12
  -9  -1 -17   -0.27    2.07
   9   1  17    3.58    2.59
   9  -1  17   -3.27    2.91
  -9   1 -18    2.35    2.80
  -9  -1 -18    4.16    2.90
   9   1  18   -2.03    2.64
   9  -1  18    7.54    3.07
  -9   1 -18    4.32    2.54
  -9  -1 -18    5.36    2.43
   9   3 -26   13.62    3.30
   9  -3 -26   13.21    3.10
   9  -3 -26   12.13    2.31
  -9  -3  26    9.11    2.84
   9   3 -26   10.88    2.57
  -9   3  26   18.48    3.12
   9  -3 -25   26.81    3.60
  -9   3  25   23.31    3.22
  -9  -3  25   19.99    3.22
   9   3 -25   22.06    2.87
   9   3 -25   23.08    3.66
   9  -3 -25   22.39    2.62
  -9   3  24   79.10    4.90
   9   3 -24   87.53    5.61
   9  -3 -24   78.71    5.20
   9  -3 -24   85.40    4.36
  -9  -3  24   78.51    5.06
   9   3 -24   84.21    4.59
   9  -3 -23    2.43    2.41
  -9   3  23    3.29    2.22
  -9  -3  23    3.13    2.28
   9   3 -23    1.69    1.94
   9   3 -23    3.02    2.60
   9  -3 -23    2.61    1.72
   9  -3 -22   24.00    3.10
  -9   3  22   26.53    2.97
  -9  -3  22   19.21    2.70
   9   3 -22   20.61    2.43
   9  -3 -22   21.74    2.32
  -9  -3  21   47.43    3.63
   9  -3 -21   55.84    4.07
  -9   3  21   66.86    4.01
   9   3 -21   64.39    3.65
   9  -3 -21   52.36    3.12
   9  -3 -20   28.15    3.18
  -9  -3  20   24.46    2.69
  -9   3  20   29.47    2.80
   9   3 -20   26.84    2.44
  -9   3  20   25.88    1.81
   9  -3 -20   23.71    2.10
   9  -3 -19    8.49    1.59
   9  -3 -19    9.52    2.36
  -9  -3  19    5.12    2.04
   9   3 -19   10.43    1.89
  -9   3  19   10.63    1.20
  -9   3  19    6.39    2.14
  -9  -3  18   97.41    4.66
   9  -3 -18  102.38    5.20
   9   3 -18   93.58    4.20
  -9   3  18   89.88    4.65
  -9   3  18   91.76    3.26
   9  -3 -18   88.78    3.87
  -9  -3  17    4.04    1.82
   9   3 -17    4.58    1.54
  -9   3  17    3.80    1.96
   9  -3 -17    2.13    1.30
  -9   3  17    3.35    0.62
   9  -3 -16  221.44    7.55
  -9   3  16  235.85    8.48
   9   3 -16  240.69    7.91
  -9  -3  16  243.18    8.36
  -9   3  15  301.91   11.09
  -9  -3  15  321.99   10.26
   9  -3 -15  294.89    9.70
   9   3 -15  306.64    9.81
  -9   3  15  312.33   10.46
   9  -3 -15  305.06    9.52
   9  -3 -14  141.06    4.83
  -9   3  14  147.28    6.42
  -9  -3  14  138.98    5.41
   9   3 -14  141.58    5.04
  -9   3  14  147.84    5.83
   9   3 -14  146.64    6.56
   9  -3 -14  140.40    5.01
  -9  -3  14  141.48    6.96
  -9  -3  13   34.68    3.55
  -9  -3  13   38.41    2.24
  -9   3  13   40.71    3.12
   9   3 -13   36.37    3.16
   9  -3 -13   38.63    1.96
   9   3 -13   38.80    1.96
  -9   3  13   30.21    2.54
   9  -3 -13   32.83    1.81
  -9  -3  12  380.06   13.79
  -9  -3  12  394.62   11.79
  -9   3  12  386.15   12.43
   9   3 -12  386.98   11.43
  -9   3  12  381.16   12.93
   9  -3 -12  367.20   11.44
   9   3 -12  370.35   13.30
   9  -3 -12  388.22   11.34
   9  -3 -11   35.90    1.61
   9   3 -11   39.00    1.65
  -9   3  11   37.12    2.58
  -9  -3  11   34.25    3.47
  -9  -3  11   35.18    1.86
  -9   3  11   41.87    2.98
   9  -3 -11   31.29    1.65
   9   3 -11   42.40    3.33
  -9  -3  10   48.49    3.81
   9   3 -10   44.47    1.67
  -9   3  10   53.89    2.96
   9  -3 -10   50.20    1.84
   9   3 -10   50.07    3.58
  -9  -3  10   51.37    1.95
  -9   3  10   44.72    3.09
   9  -3 -10   46.54    1.86
  -9  -3   9  145.92    6.84
   9   3  -9  143.37    6.48
  -9   3   9  142.88    6.03
  -9   3   9  149.82    5.71
   9  -3  -9  146.52    4.53
  -9  -3   8  381.78   13.82
  -9   3   8  373.00   12.35
   9  -3  -8  390.46   11.15
  -9   3   8  363.21   12.62
   9   3  -8  392.59   13.28
  -9  -3   7    3.14    2.16
  -9   3   7    1.06    1.53
   9   3  -7    0.91    1.74
   9  -3  -7    0.75    0.61
  -9   3   7    0.46    1.36
  -9  -3   6   65.68    4.32
   9  -3  -6   60.44    2.84
  -9   3   6   62.26    3.49
   9  -3  -6   64.96    2.32
   9   3  -6   65.62    3.97
  -9   3   6   64.78    3.37
   9  -3  -5    6.74    0.77
   9   3  -5    4.35    1.95
  -9  -3   5    5.15    2.14
   9  -3  -5    6.66    1.27
  -9   3   5    7.24    1.61
   9  -3  -4  130.11    5.23
   9  -3  -4  125.91    4.84
  -9  -3   4  119.79    6.18
  -9   3   4  122.25    5.22
   9  -3  -4  128.60    4.19
   9   3  -4  120.66    5.74
  -9  -3   4  123.94    5.91
  -9   3   4  118.86    4.45
   9  -3  -3   38.39    2.71
  -9   3   3   38.10    2.65
   9  -3  -3   37.64    1.88
  -9   3   3   38.42    2.21
   9   3  -3   40.53    3.27
  -9  -3   3   40.51    3.38
   9   3  -3   45.51    3.68
   9   3  -2  140.14    6.53
  -9   3   2  132.88    5.57
   9  -3  -2  135.86    4.75
   9   3  -2  129.57    6.03
  -9   3   2  144.34    5.15
  -9  -3   2  133.62    6.41
   9  -3  -2  133.27    5.64
   9   3  -1   57.12    3.66
   9   3  -1   51.18    1.88
  -9   3   1   62.22    3.32
   9   3  -1   50.13    3.81
   9  -3  -1   51.66    2.51
  -9   3   1   57.67    2.88
  -9  -3   1   57.52    4.03
   9  -3  -1   56.42    3.38
   9   3  -1   54.05    1.92
   9   3   0  137.74    6.07
   9  -3   0  139.26    4.98
  -9   3   0  138.35    5.69
   9   3   0  135.12    4.43
   9   3   0  140.19    6.53
   9   3   0  130.59    4.47
  -9   3   0  142.53    5.37
  -9  -3   0  134.62    6.43
   9  -3   0  131.93    5.80
   9   3   1   91.31    4.65
  -9   3  -1   82.69    3.84
   9  -3   1   80.61    3.55
   9   3   1   81.71    3.09
  -9   3  -1   84.26    4.15
  -9  -3  -1   79.53    3.17
   9   3   1   82.21    4.80
   9  -3   1   81.24    4.29
  -9  -3  -1   70.74    4.60
   9  -3   2   29.34    2.24
   9   3   2   34.25    3.18
   9  -3   2   24.99    2.71
  -9  -3  -2   31.27    1.93
   9   3   2   31.68    2.88
  -9  -3  -2   25.67    3.11
  -9   3  -2   26.88    2.23
   9   3   2   28.40    1.79
  -9   3  -2   29.16    2.57
  -9  -3  -3  112.68    6.17
  -9   3  -3  130.11    5.50
   9   3   3  124.20    5.92
  -9   3  -3  129.92    5.68
   9  -3   3  133.84    5.31
  -9  -3  -3  132.19    4.88
   9   3   3  121.81    6.36
   9  -3   3  133.70    5.96
   9   3   3  139.11    4.87
   9   3   4  197.44    7.83
  -9   3  -4  200.73    7.44
  -9   3  -4  199.86    7.53
   9  -3   4  193.88    7.07
  -9  -3  -4  181.96    6.67
  -9  -3  -4  193.12    8.43
   9  -3   4  196.35    7.84
   9   3   4  185.73    8.21
   9   3   4  184.07    6.67
  -9   3  -5  245.09    8.67
   9   3   5  209.67    8.72
  -9   3  -5  235.81    8.67
   9  -3   5  233.49    8.24
  -9  -3  -5  224.01    7.88
   9   3   5  232.55    7.92
   9  -3   5  215.56    8.92
  -9  -3  -5  231.77    9.66
   9   3   5  228.30    9.47
   9   3   6   55.43    4.24
   9  -3   6   60.06    4.00
   9  -3   6   56.41    3.46
  -9  -3  -6   55.69    3.08
   9   3   6   50.44    3.66
  -9   3  -6   44.53    3.45
  -9   3  -6   43.63    3.39
   9   3   6   50.82    2.99
  -9  -3  -6   43.51    3.97
   9   3   7   59.47    4.49
   9  -3   7   69.18    4.48
   9  -3   7   64.69    3.90
  -9  -3  -7   65.54    3.50
  -9   3  -7   74.45    4.23
   9   3   7   55.52    4.14
   9   3   7   64.13    3.54
  -9   3  -7   67.63    4.05
  -9  -3  -7   64.42    4.79
   9   3   8   46.58    3.65
   9  -3   8   42.06    3.42
  -9  -3  -8   48.36    3.09
  -9  -3  -8   43.92    4.21
  -9   3  -8   52.12    3.74
   9  -3   8   47.36    3.95
  -9   3  -8   46.51    3.63
   9   3   8   44.31    3.04
   9   3   8   43.77    3.88
  -9  -3  -9  108.18    6.43
  -9   3  -9  110.95    5.66
   9   3   9  116.59    5.79
   9  -3   9  129.31    5.72
  -9  -3  -9  113.21    5.17
   9   3   9  120.51    5.34
  -9   3  -9  120.66    5.68
   9  -3   9  121.93    6.21
   9   3   9  100.01    6.08
   9  -3  10   -0.22    2.16
  -9  -3 -10    1.44    2.37
   9  -3  10   -2.13    2.46
  -9   3 -10    1.06    2.25
   9   3  10   -0.75    2.22
  -9  -3 -10   -1.20    1.96
  -9   3 -10   -0.97    2.12
   9   3  10   -2.03    2.03
   9  -3  11   21.46    2.77
  -9  -3 -11   18.55    3.45
   9  -3  11   25.10    3.20
  -9   3 -11   16.63    2.78
  -9  -3 -11   17.38    2.28
  -9   3 -11   21.72    2.80
   9   3  11   15.42    2.35
   9  -3  12    0.49    2.23
  -9   3 -12    0.58    2.15
  -9  -3 -12   -0.90    1.84
  -9   3 -12    2.29    2.28
   9   3  12    0.46    2.00
  -9  -3 -12    3.45    2.74
   9  -3  12   -1.32    2.44
  -9   3 -13   29.86    3.40
  -9  -3 -13   19.70    2.68
   9   3  13   22.53    2.64
  -9   3 -13   24.84    3.05
  -9  -3 -13   17.92    3.52
   9  -3  13   25.15    3.52
  -9   3 -14    6.05    2.62
  -9  -3 -14    9.50    2.23
   9   3  14    6.78    2.29
  -9   3 -14    9.49    2.56
  -9  -3 -14    6.50    2.94
   9  -3  14    7.16    2.72
  -9   3 -15    4.66    2.55
  -9  -3 -15    3.41    2.12
  -9   3 -15   -1.69    2.31
   9   3  15    4.14    2.27
   9  -3  15    3.35    2.77
  -9  -3 -15    1.25    2.91
  -9   3 -16    1.39    2.50
  -9  -3 -16    1.10    2.17
   9   3  16    1.74    2.30
  -9   3 -16    2.61    2.24
   9  -3  16   -1.54    2.64
  -9   3 -17   -0.72    2.26
   9   3  17   -0.91    2.44
   9  -3  17   -0.80    2.72
  -9  -3 -17    0.86    2.29
  -9   3 -17   -0.60    2.44
  -9   5  24   -1.70    2.25
   9   5 -24    0.66    1.94
  -9  -5  24    1.81    2.26
   9  -5 -24    6.03    2.90
   9   5 -23    8.13    2.18
  -9   5  23    7.92    2.53
  -9  -5  23    6.05    2.44
   9   5 -22   -0.40    1.88
  -9   5  22    1.07    2.14
  -9  -5  22    0.82    2.18
  -9   5  21   45.73    3.83
   9   5 -21   47.31    3.32
  -9  -5  21   57.30    4.01
   9  -5 -21   49.42    2.67
  -9  -5  20   41.08    3.41
   9  -5 -20   30.36    2.07
  -9   5  20   41.93    3.53
   9   5 -20   38.91    2.94
  -9   5  20   26.78    3.84
  -9  -5  19   14.20    2.33
   9   5 -19   11.83    1.96
  -9   5  19   14.16    2.53
   9  -5 -19   12.89    1.36
  -9   5  19   10.48    2.79
  -9  -5  18   30.12    2.93
   9  -5 -18   31.44    1.71
   9   5 -18   31.78    2.50
  -9   5  18   33.66    3.20
  -9   5  18   27.04    3.37
   9   5 -17   12.56    1.89
  -9   5  17   17.32    2.98
  -9  -5  17   13.09    2.30
  -9   5  17   10.90    2.29
   9  -5 -17   12.70    0.98
   9  -5 -17   11.36    1.02
  -9   5  16   75.92    4.43
  -9  -5  16   83.62    4.33
   9   5 -16   75.46    5.09
   9   5 -16   81.96    3.76
  -9   5  16   77.52    5.00
   9   5 -15    2.94    1.45
  -9  -5  15    3.24    1.77
  -9   5  15    6.15    2.56
  -9   5  15    5.62    2.03
   9   5 -15    4.42    2.42
  -9   5  14   28.58    3.30
  -9   5  14   30.97    2.98
  -9  -5  14   31.21    2.46
   9   5 -14   28.41    2.07
   9   5 -14   27.38    3.37
  -9  -5  14   35.52    4.13
  -9  -5  13   19.48    3.32
   9   5 -13   25.85    1.85
  -9   5  13   27.98    2.93
  -9   5  13   21.92    3.06
   9   5 -13   32.00    3.38
  -9  -5  13   28.23    2.30
  -9  -5  12   16.73    1.79
  -9   5  12   13.51    2.62
   9   5 -12   20.38    1.60
  -9   5  12   18.07    2.45
  -9  -5  12   18.96    3.40
   9   5 -12   12.96    2.97
   9   5 -11   37.26    3.44
  -9   5  11   41.30    3.18
  -9  -5  11   32.70    2.21
  -9   5  11   37.83    3.42
  -9  -5  11   31.91    3.78
   9   5 -11   35.79    1.93
   9   5 -10    0.07    0.87
   9   5 -10    4.32    2.35
  -9   5  10   -1.53    1.90
  -9  -5  10    1.41    2.60
  -9  -5  10    1.43    1.08
  -9   5  10   -0.81    2.14
  -9   5   9   35.67    3.28
  -9   5   9   43.61    3.20
  -9  -5   9   37.74    2.03
   9   5  -9   36.18    1.78
  -9  -5   9   39.32    3.96
   9   5  -9   37.79    3.59
   9   5  -8  120.85    6.20
  -9   5   8  133.86    6.16
   9   5  -8  124.23    4.12
   9   5  -8  120.16    4.14
  -9   5   8  133.46    5.86
  -9  -5   8  109.26    6.51
   9   5  -7  124.55    6.45
   9   5  -7  134.00    4.38
  -9   5   7  131.24    6.04
  -9   5   7  142.16    6.46
   9   5  -7  138.42    4.39
  -9  -5   7  130.29    7.16
  -9   5   6  129.94    5.80
   9   5  -6  114.75    3.84
   9   5  -6  121.12    3.90
  -9   5   6  136.82    6.06
   9   5  -6  144.31    6.52
   9  -5  -6  113.85    4.01
  -9  -5   6  117.01    6.55
   9   5  -5   56.24    2.18
   9   5  -5   55.19    2.10
  -9  -5   5   59.21    4.70
  -9   5   5   56.40    3.88
[truncated: 110,216 more chars]
