# Supplementary material for: Knoevenagel condensation of 4,5- and 1,8-diazafluorenes
Source: Beilstein J Org Chem. 2026 May 27;22:803–12. doi: 10.3762/bjoc.22.62 (PMC13224056; doi:10.3762/bjoc.22.62)
Supplement: File 2 — Crystallographic information files for compounds 1,8-DPDAF, 4,5-DPDAF and Zn–4,5-DPDAF. [file Beilstein_J_Org_Chem-22-803-s002.zip › Zn-4,5-DPDAF.cif]

data_Zn(45-DPDAF)
# start Validation Reply Form
_vrf_PLAT029_Zn(45-DPDAF)        
;
PROBLEM: _diffrn_measured_fraction_theta_full value Low .      0.949 Why?
RESPONSE: Alert occurs due to poor crystal quality. Unfortunately, it was not possible to grow better crystals.
;
# Added during the CSD deposition process: Thursday 18 December 2025 06:57 AM
# end Validation Reply Form

_audit_creation_date             2025-12-18
_audit_creation_method           
;
Olex2 1.5
(compiled 2025.07.13 svn.rb7424aed for OlexSys, GUI svn.r7314)
;
_shelx_SHELXL_version_number     2019/3
_audit_contact_author_address    ?
_audit_contact_author_email      ?
_audit_contact_author_phone      ?
_publ_contact_author_id_orcid    ?
_publ_section_references         
;
Bourhis, L.J., Dolomanov, O.V., Gildea, R.J., Howard, J.A.K., Puschmann, H.
 (2015). Acta Cryst. A71, 59-75.

Dolomanov, O.V., Bourhis, L.J., Gildea, R.J, Howard, J.A.K. & Puschmann, H.
 (2009), J. Appl. Cryst. 42, 339-341.

Sheldrick, G.M. (2015). Acta Cryst. C71, 3-8.
;
_chemical_name_common            ?
_chemical_name_systematic        ?
_chemical_formula_moiety         'C44 H28 Cl2 N8 Zn2, 2(Cl3 O Zn), 4[H2O]'
_chemical_formula_sum            'C44 H36 Cl8 N8 O6 Zn4'
_chemical_formula_weight         1317.89
_chemical_melting_point          ?
loop_
_atom_type_symbol
_atom_type_description
_atom_type_scat_dispersion_real
_atom_type_scat_dispersion_imag
_atom_type_scat_source
C C 0.0033 0.0016 'International Tables Vol C Tables 4.2.6.8 and 6.1.1.4'
H H 0.0000 0.0000 'International Tables Vol C Tables 4.2.6.8 and 6.1.1.4'
Cl Cl 0.1484 0.1585 'International Tables Vol C Tables 4.2.6.8 and 6.1.1.4'
N N 0.0061 0.0033 'International Tables Vol C Tables 4.2.6.8 and 6.1.1.4'
O O 0.0106 0.0060 'International Tables Vol C Tables 4.2.6.8 and 6.1.1.4'
Zn Zn 0.2839 1.4301 'International Tables Vol C Tables 4.2.6.8 and 6.1.1.4'

_shelx_space_group_comment       
;
The symmetry employed for this shelxl refinement is uniquely defined
by the following loop, which should always be used as a source of
symmetry information in preference to the above space-group names.
They are only intended as comments.
;
_space_group_crystal_system      orthorhombic
_space_group_IT_number           55
_space_group_name_H-M_alt        Pbam
_space_group_name_Hall           '-P 2 2ab'
loop_
_space_group_symop_operation_xyz
'x, y, z'
'x+1/2, -y+1/2, -z'
'-x+1/2, y+1/2, -z'
'-x, -y, z'
'-x, -y, -z'
'-x-1/2, y-1/2, z'
'x-1/2, -y-1/2, z'
'x, y, -z'

_cell_length_a                   15.659(6)
_cell_length_b                   12.596(4)
_cell_length_c                   13.175(5)
_cell_angle_alpha                90
_cell_angle_beta                 90
_cell_angle_gamma                90
_cell_volume                     2598.7(16)
_cell_formula_units_Z            2
_cell_measurement_reflns_used    2683
_cell_measurement_temperature    296.15
_cell_measurement_theta_max      22.97
_cell_measurement_theta_min      2.59
_shelx_estimated_absorpt_T_max   0.894
_shelx_estimated_absorpt_T_min   0.771
_exptl_absorpt_coefficient_mu    2.289
_exptl_absorpt_correction_T_max  0.8620
_exptl_absorpt_correction_T_min  0.5370
_exptl_absorpt_correction_type   multi-scan
_exptl_absorpt_process_details   
;
SADABS-2016/2 (Bruker,2016/2) was used for absorption correction.
wR2(int) was 0.0964 before and 0.0635 after correction.
The Ratio of minimum to maximum transmission is 0.6230.
The \l/2 correction factor is Not present.
;
_exptl_absorpt_special_details   ?
_exptl_crystal_colour            colourless
_exptl_crystal_colour_primary    colourless
_exptl_crystal_density_diffrn    1.684
_exptl_crystal_density_meas      ?
_exptl_crystal_density_method    ?
_exptl_crystal_description       plate
_exptl_crystal_F_000             1320
_exptl_crystal_size_max          0.12
_exptl_crystal_size_mid          0.09
_exptl_crystal_size_min          0.05
_exptl_transmission_factor_max   ?
_exptl_transmission_factor_min   ?
_diffrn_reflns_av_R_equivalents  0.0813
_diffrn_reflns_av_unetI/netI     0.0895
_diffrn_reflns_Laue_measured_fraction_full 0.949
_diffrn_reflns_Laue_measured_fraction_max 0.949
_diffrn_reflns_limit_h_max       18
_diffrn_reflns_limit_h_min       -14
_diffrn_reflns_limit_k_max       14
_diffrn_reflns_limit_k_min       -12
_diffrn_reflns_limit_l_max       13
_diffrn_reflns_limit_l_min       -15
_diffrn_reflns_number            7194
_diffrn_reflns_point_group_measured_fraction_full 0.949
_diffrn_reflns_point_group_measured_fraction_max 0.949
_diffrn_reflns_theta_full        25.000
_diffrn_reflns_theta_max         25.025
_diffrn_reflns_theta_min         3.026
_diffrn_ambient_temperature      296.15
_diffrn_detector_area_resol_mean ?
_diffrn_measured_fraction_theta_full 0.949
_diffrn_measured_fraction_theta_max 0.949
_diffrn_measurement_device_type  'Bruker APEX-II CCD'
_diffrn_measurement_method       '\f and \w scans'
_diffrn_radiation_type           MoK\a
_diffrn_radiation_wavelength     0.71073
_diffrn_source                   ?
_diffrn_source_current           30.0
_diffrn_source_power             1.35
_diffrn_source_voltage           45.0
_diffrn_standards_number         0
_reflns_Friedel_coverage         0.000
_reflns_Friedel_fraction_full    .
_reflns_Friedel_fraction_max     .
_reflns_number_gt                1449
_reflns_number_total             2290
_reflns_special_details          
;
 Reflections were merged by SHELXL according to the crystal
 class for the calculation of statistics and refinement.
 
 Structure factors included contributions from the .fab file.
 
 _reflns_Friedel_fraction is defined as the number of unique
 Friedel pairs measured divided by the number that would be
 possible theoretically, ignoring centric projections and
 systematic absences.
;
_reflns_threshold_expression     'I > 2\s(I)'
_computing_cell_refinement       ?
_computing_data_collection       ?
_computing_data_reduction        ?
_computing_molecular_graphics    'Olex2 1.5 (Dolomanov et al., 2009)'
_computing_publication_material  'Olex2 1.5 (Dolomanov et al., 2009)'
_computing_structure_refinement  'SHELXL 2019/3 (Sheldrick, 2015)'
_computing_structure_solution    'olex2.solve 1.5 (Bourhis et al., 2015)'
_refine_diff_density_max         2.247
_refine_diff_density_min         -1.052
_refine_diff_density_rms         0.185
_refine_ls_extinction_coef       .
_refine_ls_extinction_method     none
_refine_ls_goodness_of_fit_ref   1.074
_refine_ls_hydrogen_treatment    constr
_refine_ls_matrix_type           full
_refine_ls_number_parameters     160
_refine_ls_number_reflns         2290
_refine_ls_number_restraints     0
_refine_ls_R_factor_all          0.1331
_refine_ls_R_factor_gt           0.0939
_refine_ls_restrained_S_all      1.074
_refine_ls_shift/su_max          0.000
_refine_ls_shift/su_mean         0.000
_refine_ls_structure_factor_coef Fsqd
_refine_ls_weighting_details     
'w=1/[\s^2^(Fo^2^)+(0.1548P)^2^+5.0345P] where P=(Fo^2^+2Fc^2^)/3'
_refine_ls_weighting_scheme      calc
_refine_ls_wR_factor_gt          0.2498
_refine_ls_wR_factor_ref         0.2687
_refine_special_details          ?
_olex2_refinement_description    
;
1. Fixed Uiso
 At 1.2 times of:
  All C(H) groups
2.a Aromatic/amide H refined with riding coordinates:
 C1(H1), C2(H2), C3(H3), C4(H4), C9(H9), C10(H10), C11(H11)
;
_atom_sites_solution_hydrogens   geom
_atom_sites_solution_primary     iterative
_atom_sites_solution_secondary   ?
loop_
_atom_site_label
_atom_site_type_symbol
_atom_site_fract_x
_atom_site_fract_y
_atom_site_fract_z
_atom_site_U_iso_or_equiv
_atom_site_adp_type
_atom_site_occupancy
_atom_site_site_symmetry_order
_atom_site_calc_flag
_atom_site_refinement_flags_posn
_atom_site_refinement_flags_adp
_atom_site_refinement_flags_occupancy
_atom_site_disorder_assembly
_atom_site_disorder_group
Zn1 Zn 0.71530(10) 0.63848(13) 0.500000 0.0317(5) Uani 1 2 d S T P . .
Cl1 Cl 0.8529(2) 0.6136(4) 0.500000 0.0584(12) Uani 1 2 d S T P . .
N1 N 0.6707(5) 0.7516(6) 0.6086(6) 0.0282(18) Uani 1 1 d . . . . .
N2 N 0.3437(5) 0.4796(6) 0.3918(6) 0.0287(18) Uani 1 1 d . . . . .
C1 C 0.7139(7) 0.7870(9) 0.6900(8) 0.044(3) Uani 1 1 d . . . . .
H1 H 0.769133 0.762403 0.700731 0.053 Uiso 1 1 calc R U . . .
C2 C 0.6801(8) 0.8571(9) 0.7572(8) 0.050(3) Uani 1 1 d . . . . .
H2 H 0.711837 0.879313 0.813014 0.060 Uiso 1 1 calc R U . . .
C3 C 0.5997(8) 0.8947(9) 0.7424(9) 0.050(3) Uani 1 1 d . . . . .
H3 H 0.575238 0.941378 0.788748 0.060 Uiso 1 1 calc R U . . .
C4 C 0.5549(7) 0.8624(7) 0.6576(8) 0.040(3) Uani 1 1 d . . . . .
H4 H 0.501214 0.890426 0.643447 0.048 Uiso 1 1 calc R U . . .
C5 C 0.5917(6) 0.7871(7) 0.5936(7) 0.026(2) Uani 1 1 d . . . . .
C6 C 0.5495(7) 0.7494(8) 0.500000 0.016(3) Uani 1 2 d S T P . .
C7 C 0.4852(8) 0.6782(10) 0.500000 0.023(3) Uani 1 2 d S T P . .
C8 C 0.4450(5) 0.6273(7) 0.4086(7) 0.026(2) Uani 1 1 d . . . . .
C9 C 0.4505(6) 0.6362(7) 0.3045(8) 0.033(2) Uani 1 1 d . . . . .
H9 H 0.485375 0.686571 0.273751 0.040 Uiso 1 1 calc R U . . .
C10 C 0.4011(6) 0.5662(8) 0.2477(8) 0.041(3) Uani 1 1 d . . . . .
H10 H 0.402208 0.571321 0.177268 0.049 Uiso 1 1 calc R U . . .
C11 C 0.3510(7) 0.4897(8) 0.2918(8) 0.040(3) Uani 1 1 d . . . . .
H11 H 0.320939 0.443244 0.250117 0.048 Uiso 1 1 calc R U . . .
C12 C 0.3886(5) 0.5491(6) 0.4453(7) 0.025(2) Uani 1 1 d . . . . .
Zn2 Zn 0.79985(12) 0.63240(14) 1.000000 0.0410(6) Uani 1 2 d S T P . .
Cl2 Cl 0.7199(3) 0.4830(3) 1.000000 0.0547(12) Uani 1 2 d S T P . .
Cl3 Cl 0.8754(2) 0.6590(3) 0.8593(2) 0.0685(11) Uani 1 1 d . . . . .
O1 O 0.7052(7) 0.7465(10) 1.000000 0.060(3) Uani 1 2 d S T P . .

loop_
_atom_site_aniso_label
_atom_site_aniso_U_11
_atom_site_aniso_U_22
_atom_site_aniso_U_33
_atom_site_aniso_U_23
_atom_site_aniso_U_13
_atom_site_aniso_U_12
Zn1 0.0213(9) 0.0288(9) 0.0452(10) 0.000 0.000 -0.0047(6)
Cl1 0.022(2) 0.069(3) 0.084(3) 0.000 0.000 -0.0037(18)
N1 0.026(5) 0.029(4) 0.029(4) -0.003(4) -0.008(4) -0.009(3)
N2 0.027(5) 0.019(4) 0.040(5) 0.001(4) -0.004(4) 0.004(3)
C1 0.038(7) 0.056(7) 0.038(6) 0.011(6) -0.011(5) -0.012(5)
C2 0.069(9) 0.046(7) 0.034(6) -0.011(6) -0.001(6) -0.026(6)
C3 0.063(9) 0.042(7) 0.045(7) -0.017(6) 0.009(6) -0.014(6)
C4 0.049(7) 0.031(6) 0.040(6) -0.006(5) 0.000(5) 0.001(5)
C5 0.015(5) 0.028(5) 0.034(5) 0.006(4) -0.006(4) -0.006(4)
C6 0.010(6) 0.008(5) 0.031(7) 0.000 0.000 0.000(4)
C7 0.013(7) 0.034(8) 0.023(6) 0.000 0.000 0.001(5)
C8 0.015(5) 0.030(5) 0.033(5) -0.003(4) -0.004(4) 0.009(4)
C9 0.026(5) 0.035(5) 0.038(6) 0.010(5) -0.005(4) 0.001(4)
C10 0.049(7) 0.040(6) 0.034(6) -0.009(5) -0.015(5) -0.005(5)
C11 0.047(7) 0.027(5) 0.045(7) -0.017(5) -0.013(5) 0.003(4)
C12 0.014(5) 0.012(4) 0.050(6) -0.003(4) -0.002(4) 0.001(3)
Zn2 0.0508(13) 0.0375(11) 0.0347(10) 0.000 0.000 -0.0007(8)
Cl2 0.070(3) 0.047(2) 0.047(2) 0.000 0.000 -0.0151(19)
Cl3 0.086(3) 0.071(2) 0.0482(18) 0.0163(17) 0.0260(17) 0.0081(17)
O1 0.059(8) 0.047(7) 0.075(8) 0.000 0.000 0.021(5)

_geom_special_details            
;
 All esds (except the esd in the dihedral angle between two l.s. planes)
 are estimated using the full covariance matrix.  The cell esds are taken
 into account individually in the estimation of esds in distances, angles
 and torsion angles; correlations between esds in cell parameters are only
 used when they are defined by crystal symmetry.  An approximate (isotropic)
 treatment of cell esds is used for estimating esds involving l.s. planes.
;
loop_
_geom_bond_atom_site_label_1
_geom_bond_atom_site_label_2
_geom_bond_distance
_geom_bond_site_symmetry_2
_geom_bond_publ_flag
Zn1 Cl1 2.177(4) . ?
Zn1 N1 2.137(8) . ?
Zn1 N1 2.137(8) 8_556 ?
Zn1 N2 2.259(8) 5_666 ?
Zn1 N2 2.259(8) 4_665 ?
N1 C1 1.343(12) . ?
N1 C5 1.330(11) . ?
N2 C11 1.329(12) . ?
N2 C12 1.325(11) . ?
C1 H1 0.9300 . ?
C1 C2 1.358(16) . ?
C2 H2 0.9300 . ?
C2 C3 1.359(16) . ?
C3 H3 0.9300 . ?
C3 C4 1.381(15) . ?
C4 H4 0.9300 . ?
C4 C5 1.394(13) . ?
C5 C6 1.477(10) . ?
C6 C7 1.347(16) . ?
C7 C8 1.503(11) 8_556 ?
C7 C8 1.503(11) . ?
C8 C9 1.380(13) . ?
C8 C12 1.408(12) . ?
C9 H9 0.9300 . ?
C9 C10 1.391(13) . ?
C10 H10 0.9300 . ?
C10 C11 1.371(14) . ?
C11 H11 0.9300 . ?
C12 C12 1.443(19) 8_556 ?
Zn2 Cl2 2.260(4) . ?
Zn2 Cl3 2.225(3) 8_557 ?
Zn2 Cl3 2.225(3) . ?
Zn2 O1 2.064(11) . ?

loop_
_geom_angle_atom_site_label_1
_geom_angle_atom_site_label_2
_geom_angle_atom_site_label_3
_geom_angle
_geom_angle_site_symmetry_1
_geom_angle_site_symmetry_3
_geom_angle_publ_flag
Cl1 Zn1 N2 108.1(2) . 5_666 ?
Cl1 Zn1 N2 108.1(2) . 4_665 ?
N1 Zn1 Cl1 114.8(2) . . ?
N1 Zn1 Cl1 114.8(2) 8_556 . ?
N1 Zn1 N1 84.1(4) . 8_556 ?
N1 Zn1 N2 83.3(3) . 5_666 ?
N1 Zn1 N2 83.3(3) 8_556 4_665 ?
N1 Zn1 N2 136.7(3) . 4_665 ?
N1 Zn1 N2 136.7(3) 8_556 5_666 ?
N2 Zn1 N2 78.3(4) 4_665 5_666 ?
C1 N1 Zn1 126.2(7) . . ?
C5 N1 Zn1 115.4(6) . . ?
C5 N1 C1 118.4(9) . . ?
C11 N2 Zn1 136.4(7) . 5_666 ?
C12 N2 Zn1 108.5(6) . 5_666 ?
C12 N2 C11 114.8(8) . . ?
N1 C1 H1 118.6 . . ?
N1 C1 C2 122.7(10) . . ?
C2 C1 H1 118.6 . . ?
C1 C2 H2 120.2 . . ?
C1 C2 C3 119.6(10) . . ?
C3 C2 H2 120.2 . . ?
C2 C3 H3 120.5 . . ?
C2 C3 C4 119.0(10) . . ?
C4 C3 H3 120.5 . . ?
C3 C4 H4 120.7 . . ?
C3 C4 C5 118.7(10) . . ?
C5 C4 H4 120.7 . . ?
N1 C5 C4 121.5(8) . . ?
N1 C5 C6 115.6(8) . . ?
C4 C5 C6 122.6(9) . . ?
C5 C6 C5 113.2(9) . 8_556 ?
C7 C6 C5 123.2(5) . . ?
C7 C6 C5 123.2(5) . 8_556 ?
C6 C7 C8 126.7(5) . 8_556 ?
C6 C7 C8 126.7(5) . . ?
C8 C7 C8 106.5(10) 8_556 . ?
C9 C8 C7 137.4(9) . . ?
C9 C8 C12 115.9(9) . . ?
C12 C8 C7 106.7(8) . . ?
C8 C9 H9 121.7 . . ?
C8 C9 C10 116.7(9) . . ?
C10 C9 H9 121.7 . . ?
C9 C10 H10 118.8 . . ?
C11 C10 C9 122.4(10) . . ?
C11 C10 H10 118.8 . . ?
N2 C11 C10 122.4(9) . . ?
N2 C11 H11 118.8 . . ?
C10 C11 H11 118.8 . . ?
N2 C12 C8 127.7(9) . . ?
N2 C12 C12 122.1(5) . 8_556 ?
C8 C12 C12 110.1(5) . 8_556 ?
Cl3 Zn2 Cl2 114.85(12) 8_557 . ?
Cl3 Zn2 Cl2 114.85(12) . . ?
Cl3 Zn2 Cl3 112.9(2) . 8_557 ?
O1 Zn2 Cl2 100.5(4) . . ?
O1 Zn2 Cl3 106.1(2) . . ?
O1 Zn2 Cl3 106.1(2) . 8_557 ?

loop_
_geom_torsion_atom_site_label_1
_geom_torsion_atom_site_label_2
_geom_torsion_atom_site_label_3
_geom_torsion_atom_site_label_4
_geom_torsion
_geom_torsion_site_symmetry_1
_geom_torsion_site_symmetry_2
_geom_torsion_site_symmetry_3
_geom_torsion_site_symmetry_4
_geom_torsion_publ_flag
Zn1 N1 C1 C2 -178.2(8) . . . . ?
Zn1 N1 C5 C4 -178.9(7) . . . . ?
Zn1 N1 C5 C6 -4.6(10) . . . . ?
Zn1 N2 C11 C10 -171.6(7) 5_666 . . . ?
Zn1 N2 C12 C8 170.7(7) 5_666 . . . ?
Zn1 N2 C12 C12 -5.7(6) 5_666 . . 8_556 ?
N1 C1 C2 C3 -0.5(16) . . . . ?
N1 C5 C6 C5 -64.7(12) . . . 8_556 ?
N1 C5 C6 C7 108.1(12) . . . . ?
C1 N1 C5 C4 2.7(13) . . . . ?
C1 N1 C5 C6 177.0(8) . . . . ?
C1 C2 C3 C4 -1.6(16) . . . . ?
C2 C3 C4 C5 4.1(15) . . . . ?
C3 C4 C5 N1 -4.8(14) . . . . ?
C3 C4 C5 C6 -178.7(9) . . . . ?
C4 C5 C6 C5 109.5(10) . . . 8_556 ?
C4 C5 C6 C7 -77.7(14) . . . . ?
C5 N1 C1 C2 0.0(15) . . . . ?
C5 C6 C7 C8 -173.2(9) . . . . ?
C5 C6 C7 C8 -1.1(19) 8_556 . . . ?
C5 C6 C7 C8 173.2(9) 8_556 . . 8_556 ?
C5 C6 C7 C8 1.1(19) . . . 8_556 ?
C6 C7 C8 C9 -6(2) . . . . ?
C6 C7 C8 C12 172.7(11) . . . . ?
C7 C8 C9 C10 177.3(11) . . . . ?
C7 C8 C12 N2 -175.0(8) . . . . ?
C7 C8 C12 C12 1.6(8) . . . 8_556 ?
C8 C7 C8 C9 178.9(7) 8_556 . . . ?
C8 C7 C8 C12 -2.6(12) 8_556 . . . ?
C8 C9 C10 C11 -1.7(15) . . . . ?
C9 C8 C12 N2 3.8(13) . . . . ?
C9 C8 C12 C12 -179.5(6) . . . 8_556 ?
C9 C10 C11 N2 2.4(16) . . . . ?
C11 N2 C12 C8 -3.2(13) . . . . ?
C11 N2 C12 C12 -179.6(6) . . . 8_556 ?
C12 N2 C11 C10 0.0(14) . . . . ?
C12 C8 C9 C10 -1.1(13) . . . . ?

_smtbx_masks_special_details     
;
A solvent mask was calculated and 100 electrons were 
found in a volume of 284\%A^3^ in 1 void per unit cell. 
This is consistent with the presence of 
1[H2O] per Asymmetric Unit 
which account for 80 electrons 
per unit cell.
;
loop_
_smtbx_masks_void_nr
_smtbx_masks_void_average_x
_smtbx_masks_void_average_y
_smtbx_masks_void_average_z
_smtbx_masks_void_volume
_smtbx_masks_void_count_electrons
_smtbx_masks_void_content
1 0.000 -0.123 0.000 141.7 49.6 '4 H2O'
2 0.500 -0.022 0.000 141.7 49.6 '4 H2O'

_smtbx_masks_void_probe_radius   1.2
_smtbx_masks_void_truncation_radius 1.2
_shelx_res_file                  
;
TITL STR_a.res in Pbam
    cd168_zncl2_c431.res
    created by SHELXL-2019/3 at 12:58:56 on 18-Dec-2025
REM <autosolution>
REM {'ZN01': 'AtomInfo()', 'N008': 'AtomInfo()', 'N006': 'AtomInfo()',
REM 'N007': 'AtomInfo()', 'CL03': 'AtomInfo()', 'N00L': 'AtomInfo()',
REM 'CL05': 'AtomInfo()', 'CL04': 'AtomInfo()', 'C00E': 'AtomInfo()',
REM 'C00D': 'AtomInfo()', 'C00G': 'AtomInfo()', 'C00F': 'AtomInfo()',
REM 'C00A': 'AtomInfo()', 'ZN02': 'AtomInfo()', 'C00C': 'AtomInfo()',
REM 'C00B': 'AtomInfo()', 'C009': 'AtomInfo()', 'C00I': 'AtomInfo()',
REM 'C00H': 'AtomInfo()', 'C00K': 'AtomInfo()', 'C00J': 'AtomInfo()'}
REM </autosolution>
CELL 0.71073 15.6592 12.5961 13.175 90 90 90
ZERR 2 0.0058 0.004 0.0046 0 0 0
LATT 1
SYMM 0.5+X,0.5-Y,-Z
SYMM 0.5-X,0.5+Y,-Z
SYMM -X,-Y,+Z
SFAC C H Cl N O Zn
UNIT 88 72 16 16 12 8

L.S. 12
PLAN  20 0 0
SIZE 0.12 0.09 0.05
TEMP 23
CONF
MORE -1
BOND $H
ABIN
fmap 2
acta 50
SHEL 6.79 0.84
OMIT 0 6 4
OMIT 1 8 2
OMIT 1 8 4
REM <olex2.extras>
REM <HklSrc "%.\\CD168_ZNCL2_C431.hkl">
REM </olex2.extras>

WGHT    0.154800    5.034501
FVAR       0.28362
ZN1   6    0.715303    0.638479    0.500000    10.50000    0.02128    0.02875 =
         0.04521    0.00000    0.00000   -0.00466
CL1   3    0.852890    0.613561    0.500000    10.50000    0.02225    0.06923 =
         0.08359    0.00000    0.00000   -0.00370
N1    4    0.670696    0.751633    0.608617    11.00000    0.02647    0.02933 =
         0.02894   -0.00341   -0.00818   -0.00852
N2    4    0.343738    0.479649    0.391794    11.00000    0.02682    0.01935 =
         0.03988    0.00081   -0.00432    0.00388
C1    1    0.713864    0.786980    0.689993    11.00000    0.03769    0.05601 =
         0.03788    0.01083   -0.01142   -0.01164
AFIX  43
H1    2    0.769133    0.762403    0.700731    11.00000   -1.20000
AFIX   0
C2    1    0.680127    0.857122    0.757227    11.00000    0.06930    0.04581 =
         0.03372   -0.01074   -0.00063   -0.02599
AFIX  43
H2    2    0.711837    0.879313    0.813014    11.00000   -1.20000
AFIX   0
C3    1    0.599696    0.894681    0.742439    11.00000    0.06328    0.04181 =
         0.04459   -0.01739    0.00877   -0.01441
AFIX  43
H3    2    0.575238    0.941378    0.788748    11.00000   -1.20000
AFIX   0
C4    1    0.554865    0.862437    0.657606    11.00000    0.04853    0.03120 =
         0.03995   -0.00617    0.00049    0.00092
AFIX  43
H4    2    0.501214    0.890426    0.643447    11.00000   -1.20000
AFIX   0
C5    1    0.591658    0.787072    0.593608    11.00000    0.01540    0.02794 =
         0.03414    0.00582   -0.00579   -0.00624
C6    1    0.549464    0.749382    0.500000    10.50000    0.00967    0.00836 =
         0.03116    0.00000    0.00000    0.00025
C7    1    0.485224    0.678219    0.500000    10.50000    0.01327    0.03369 =
         0.02337    0.00000    0.00000    0.00096
C8    1    0.444966    0.627281    0.408614    11.00000    0.01491    0.03024 =
         0.03350   -0.00271   -0.00412    0.00880
C9    1    0.450455    0.636225    0.304461    11.00000    0.02559    0.03545 =
         0.03773    0.00953   -0.00547    0.00111
AFIX  43
H9    2    0.485375    0.686571    0.273751    11.00000   -1.20000
AFIX   0
C10   1    0.401131    0.566150    0.247671    11.00000    0.04876    0.04007 =
         0.03400   -0.00862   -0.01531   -0.00547
AFIX  43
H10   2    0.402208    0.571321    0.177268    11.00000   -1.20000
AFIX   0
C11   1    0.350979    0.489721    0.291753    11.00000    0.04747    0.02692 =
         0.04540   -0.01708   -0.01257    0.00331
AFIX  43
H11   2    0.320939    0.443244    0.250117    11.00000   -1.20000
AFIX   0
C12   1    0.388612    0.549100    0.445251    11.00000    0.01400    0.01184 =
         0.04950   -0.00307   -0.00246    0.00060

ZN2   6    0.799846    0.632402    1.000000    10.50000    0.05078    0.03750 =
         0.03474    0.00000    0.00000   -0.00075
CL2   3    0.719883    0.482996    1.000000    10.50000    0.06994    0.04694 =
         0.04711    0.00000    0.00000   -0.01511
CL3   3    0.875411    0.659049    0.859286    11.00000    0.08647    0.07079 =
         0.04821    0.01629    0.02604    0.00812
O1    5    0.705200    0.746466    1.000000    10.50000    0.05928    0.04663 =
         0.07520    0.00000    0.00000    0.02129
HKLF 4


REM  STR_a.res in Pbam
REM wR2 = 0.2687, GooF = S = 1.074, Restrained GooF = 1.074 for all data
REM R1 = 0.0939 for 1449 Fo > 4sig(Fo) and 0.1331 for all 2290 data
REM 160 parameters refined using 0 restraints

END

WGHT      0.1547      5.0500

REM Highest difference peak  2.247,  deepest hole -1.052,  1-sigma level  0.185
Q1    1   0.7210  0.6436  1.0000  10.50000  0.05    2.25
Q2    1   0.7850  0.6539  0.5000  10.50000  0.05    2.21
Q3    1   0.6438  0.6550  0.5000  10.50000  0.05    1.58
Q4    1   0.7825  0.5213  1.0000  10.50000  0.05    1.43
Q5    1   0.7189  0.5234  0.5000  10.50000  0.05    1.26
Q6    1   0.8760  0.6541  1.0000  10.50000  0.05    1.24
Q7    1   0.8426  0.5343  0.5000  10.50000  0.05    0.91
Q8    1   0.7152  0.7801  0.5000  10.50000  0.05    0.86
Q9    1   0.6618  0.5121  1.0000  10.50000  0.05    0.80
Q10   1   0.7780  0.8017  1.0000  10.50000  0.05    0.73
Q11   1   0.7017  0.8088  1.0000  10.50000  0.05    0.72
Q12   1   0.6658  0.4330  1.0000  10.50000  0.05    0.72
Q13   1   0.8083  0.6597  0.8648  11.00000  0.05    0.67
Q14   1   0.6222  0.6890  1.0000  10.50000  0.05    0.66
Q15   1   0.8435  0.5618  1.0000  10.50000  0.05    0.65
Q16   1   0.3713  0.4686  0.5000  10.50000  0.05    0.61
Q17   1   0.9690  0.6773  0.8630  11.00000  0.05    0.56
Q18   1   0.5921  0.8965  0.5948  11.00000  0.05    0.55
Q19   1   0.6462  0.7915  1.0000  10.50000  0.05    0.54
Q20   1   0.5000  0.5000  0.2970  10.50000  0.05    0.53
;
_shelx_res_checksum              61046
_shelx_hkl_file                  
;
   0  -1   0    0.90    0.50
   0   1   0    0.80    0.80
   0  -2   0  218.88   12.00
   0  -3   0   -8.20    5.10
   0   3   0  -11.00    4.70
   0   4   0 3250.87  147.99
   0  -4   0 2929.81  148.19
   0   5   0  -15.90    6.50
   0  -5   0   -7.00    6.50
   0   6   0 2245.78  107.89
   0   7   0    6.40    6.20
   0  -7   0    2.90    8.10
   0   7   0    8.40    7.70
   0  -8   0 3713.93  175.68
   0   8   0 3548.45  173.58
   0  -9   0   -5.40    9.90
   0 -10   0  628.14   36.30
   0   0   1    1.10    1.20
   0   0  -1    0.60    0.50
   0  -1   1    2.50    2.10
   0   1  -1    0.60    2.10
   0   2  -1   61.99    7.90
   0  -2   1   56.79    7.50
   0   3  -1   -7.00    6.30
   0  -3   1   -4.40    6.00
   0   4  -1   80.99   10.80
   0  -4  -1   72.39    8.10
   0  -5   1   -6.80    7.00
   0   5  -1  -13.10    7.90
   0  -5  -1   -5.20    5.60
   0  -6  -1  215.28   15.10
   0  -6   1  192.78   16.40
   0   6  -1  246.08   17.20
   0  -7  -1  152.28   14.00
   0   7  -1  185.78   15.90
   0  -7   1  167.18   15.40
   0  -8   1  224.08   18.50
   0  -9   1   31.70   10.70
   0   9  -1   64.29   12.10
   0  -9  -1   41.10   10.80
   0 -10  -1   22.20   10.60
   0 -10   1   32.90   15.80
   0  10  -1   61.19   10.00
   0  10  -1   68.29   11.60
   0  11  -1   -8.20    8.00
   0  -1  -2    1.20    3.10
   0  -1   2   -5.40    4.70
   0   1  -2   -3.60    5.00
   0  -2   2  166.58   12.70
   0   2  -2  174.08   13.40
   0  -3   2   -3.00    6.80
   0   3  -2   -1.00    7.50
   0  -4   2  173.88   15.10
   0   4  -2  184.28   15.50
   0  -5   2   -9.50    7.60
   0   5  -2  -18.40    9.40
   0  -7   2   -4.20    8.60
   0  -7  -2    7.30    7.30
   0   7  -2    7.90   11.50
   0  -8   2 1219.58   63.19
   0   8  -2 1298.37   63.29
   0  -8  -2 1145.19   60.79
   0   9  -2    3.60   12.30
   0  -9   2    2.90   10.60
   0  10  -2  286.77   23.30
   0  11  -2  -17.30   11.80
   0  12  -2  120.59   16.90
   0  12  -2  187.58   18.60
   0  13  -2   -2.70   11.50
   0   0  -3 1196.28   57.49
   0   0   3 1143.19   57.19
   0  -1  -3   -0.70    4.90
   0  -1   3    0.10    6.10
   0   1  -3   -0.90    6.50
   0   1   3   -1.70    3.80
   0   2  -3  118.69   12.10
   0  -2   3   85.19   11.70
   0  -3   3   -5.60    7.70
   0   3  -3  -15.60    8.40
   0  -4   3 2160.08   99.09
   0   4  -3 1857.11   98.99
   0  -5   3   -8.50    8.30
   0   5  -3  -16.60   10.70
   0   6  -3   23.50   12.60
   0  -6   3   23.50   10.20
   0  -7   3    3.90    9.30
   0   7  -3    6.20   13.60
   0  -8   3  354.96   25.80
   0   8  -3  410.86   28.20
   0   9  -3  -27.20   13.20
   0  10  -3  144.99   19.40
   0  11  -3  -11.60   13.90
   0  12  -3   18.50   14.80
   0  13  -3   20.20   13.50
   0  14  -3   24.20   13.60
   0   0   4 9947.10  473.95
   0   0  -4 9999.00  474.25
   0   1  -4   -3.40    8.20
   0  -1   4   -2.80    6.70
   0   1   4   -0.10    4.60
   0  -1  -4   12.60    6.60
   0   2  -4  425.96   26.70
   0  -2   4  461.45   25.70
   0  -2  -4  436.76   23.30
   0   3  -4   -3.50    9.80
   0  -3   4   -1.90    7.90
   0  -4   4 1396.46   67.29
   0   4  -4 1241.38   67.99
   0   5  -4    1.10   12.10
   0  -5   4    1.70    8.90
   0  -7   4   -8.70    9.10
   0   7  -4  -19.60   14.40
   0   8  -4  797.72   50.19
   0  -8   4  994.80   55.19
   0   9  -4   56.69   17.80
   0  10  -4  101.49   19.00
   0  11  -4  -12.20   15.30
   0  12  -4  142.19   20.20
   0  13  -4  -13.40   15.10
   0  14  -4   96.79   17.90
   0  15  -4    6.10   15.70
   0   0   5  174.18   13.30
   0   0  -5  171.58   15.70
   0   1   5   -4.40    5.30
   0  -1   5   -3.70    7.40
   0  -1  -5   -4.00    7.60
   0   1  -5    1.70    9.40
   0   2  -5  126.09   16.80
   0  -2   5  142.99   14.70
   0  -2  -5  193.18   13.20
   0   3  -5  -12.10   11.30
   0  -3  -5   -7.60    6.20
   0  -3   5   -3.10    8.20
   0  -4   5  958.90   47.50
   0   4  -5  797.72   48.50
   0  -5   5  -10.60   10.00
   0   5  -5  -15.80   13.20
   0   6  -5   65.89   16.70
   0  -6   5   64.19   12.60
   0  -7   5  -12.00    9.50
   0   7  -5  -17.90   14.50
   0   8  -5   90.59   20.20
   0   9  -5  -19.40   16.60
   0  10  -5  -24.20   16.80
   0  11  -5    0.50   17.50
   0  12  -5   -5.40   17.10
   0  13  -5   -1.10   17.10
   0  14  -5   23.70   17.30
   0  15  -5    1.70   15.80
   0   0   6 5452.55  258.67
   0   0  -6 5358.16  259.47
   0  -1  -6   -1.50    9.30
   0   1  -6   -7.40   11.10
   0   1   6   -2.10    6.60
   0  -1   6  -11.40    7.70
   0  -2   6  188.08   16.80
   0   2  -6  181.18   20.80
   0  -2  -6  224.38   16.40
   0  -3   6   -7.20    9.40
   0  -3  -6   -0.80    8.00
   0   3  -6  -12.70   12.30
   0   4  -6 1303.27   74.49
   0  -4   6 1536.35   73.09
   0  -5   6    4.70    9.90
   0   5  -6    9.50   14.90
   0   6  -6 1498.05   79.39
   0   7  -6    6.60   18.80
   0   8  -6  901.91   53.89
   0   9  -6   -4.20   18.00
   0  10  -6  252.97   28.50
   0  11  -6    7.00   19.40
   0  12  -6   63.29   20.80
   0  13  -6  -16.00   18.50
   0  14  -6   64.49   20.00
   0  15  -6   -4.00   18.10
   0   0  -7 1892.71   95.39
   0   0   7 1923.51   93.89
   0   1  -7   12.90   13.20
   0  -1   7  -15.60    8.40
   0   1   7   -2.60    6.70
   0  -1  -7    6.70   10.80
   0   2  -7   52.59   15.10
   0  -2   7   50.19   11.10
   0  -2  -7   51.89   11.40
   0   3  -7   -9.00   14.00
   0  -3  -7  -16.60    9.30
   0  -3   7   -4.60    9.60
   0  -4   7   74.39   13.80
   0   4  -7   70.79   17.70
   0  -4  -7  103.89   11.50
   0  -5   7   -7.10   10.10
   0   5  -7   -2.70   15.90
   0   6  -7  188.78   24.20
   0   7  -7   -9.40   18.40
   0   8  -7   17.90   20.70
   0   9  -7    1.40   19.70
   0  10  -7   10.50   20.40
   0  11  -7  -19.50   20.00
   0  12  -7  -16.70   19.80
   0  13  -7   10.90   20.70
   0  14  -7    7.50   20.50
   0   0  -8 6996.30  348.67
   0   0   8 7540.75  347.67
   0   1  -8    0.90   13.50
   0  -1   8   -1.50    8.90
   0  -2   8   16.70   10.10
   0  -2  -8   10.20   11.80
   0   2  -8   16.90   14.50
   0   3  -8    1.00   15.20
   0  -3   8  -14.10    9.40
   0  -3  -8  -15.60   10.40
   0   4  -8  831.42   52.19
   0  -4   8  901.91   49.40
   0  -4  -8  932.41   46.60
   0  -5  -8    0.30    8.20
   0   5  -8   19.30   17.50
   0   6  -8  503.95   38.10
   0   7  -8    9.10   20.60
   0   8  -8  580.54   43.10
   0   9  -8   -0.90   21.00
   0  10  -8  120.19   25.90
   0  11  -8    7.00   22.20
   0  12  -8    6.70   22.10
   0  13  -8  -15.60   20.90
   0   0   9   76.59   11.80
   0   0  -9   93.39   17.10
   0  -1   9   -5.60    9.10
   0  -1  -9    4.60   13.40
   0   1  -9   -1.70   14.50
   0  -2  -9   97.59   15.60
   0   2  -9   82.19   18.60
   0  -2   9   86.09   13.60
   0   3  -9    9.00   16.20
   0  -3  -9  -10.40   11.30
   0  -3   9  -12.90    9.60
   0  -4  -9   -2.80   10.50
   0   4  -9    4.30   17.10
   0  -5  -9  -12.50    9.20
   0   5  -9   -0.60   17.80
   0  -6  -9    4.30    8.90
   0   6  -9    2.80   21.20
   0   7  -9   92.19   25.40
   0   8  -9  103.09   26.50
   0   9  -9   27.10   24.10
   0  10  -9   16.00   22.80
   0  11  -9    2.70   22.80
   0  12  -9   22.30   23.80
   0  13  -9    7.60   23.20
   0   0 -10 2074.19  105.59
   0   1 -10   14.50   15.70
   0   2 -10   43.40   18.10
   0  -2  10   25.10   11.60
   0  -2 -10   39.80   15.10
   0  -3 -10    5.50   12.60
   0   3 -10   -1.30   17.10
   0  -3  10  -15.40   10.70
   0   4 -10    5.50   20.00
   0  -4 -10    1.50   11.70
   0   5 -10    4.10   21.10
   0  -5 -10   -1.40   10.60
   0  -6 -10  173.58   17.70
   0   6 -10  270.47   32.70
   0  -7 -10   88.79   12.50
   0   7 -10  176.68   29.00
   0   8 -10  490.15   43.00
   0   9 -10   13.70   23.70
   0  10 -10   23.30   23.80
   0  11 -10   18.20   24.50
   0  12 -10   75.29   26.40
   0   0 -11  254.87   28.10
   0   1 -11    1.60   18.90
   0  -1 -11   19.90   16.70
   0  -2 -11  316.77   26.80
   0   2 -11  305.37   31.80
   0  -2  11  306.17   23.90
   0   3 -11  -11.10   19.70
   0  -3 -11  -12.00   13.60
   0  -4 -11   79.49   15.30
   0   4 -11   86.99   24.10
   0   5 -11   16.40   23.00
   0  -5 -11    2.60   12.00
   0   6 -11   27.70   23.50
   0  -6 -11   15.40   11.40
   0   7 -11   25.90   25.10
   0  -7 -11   -8.20   10.10
   0  -8 -11   35.70   11.60
   0   8 -11   60.49   26.40
   0   9 -11   30.60   24.50
   0  10 -11   17.30   24.80
   0  11 -11   19.20   25.80
   0  12 -11   20.10   25.30
   0   0 -12 1260.47   69.99
   0   1 -12    8.90   19.40
   0  -1 -12   67.19   19.50
   0   2 -12    2.00   20.40
   0  -2 -12   13.30   16.40
   0   3 -12  -10.00   21.10
   0  -3 -12   -3.30   15.20
   0  -4 -12  394.06   29.00
   0   4 -12  395.96   38.50
   0   5 -12   12.20   23.30
   0  -5 -12    1.00   12.50
   0   6 -12  143.09   28.40
   0   7 -12   42.90   25.90
   0   8 -12  182.68   30.90
   0   9 -12   30.50   26.70
   0  10 -12   55.89   28.40
   0  11 -12   39.40   27.70
   0   0 -13  141.39   24.90
   0  -1 -13    4.30   18.10
   0   1 -13   22.80   21.80
   0  -2 -13   13.50   17.50
   0   2 -13   31.70   21.70
   0   3 -13   36.10   22.60
   0  -3 -13   18.60   16.20
   0   4 -13   36.60   24.50
   0  -4 -13   18.50   15.30
   0  -5 -13   10.00   13.80
   0   5 -13   29.20   24.50
   0   6 -13   31.60   24.70
   0  -6 -13    8.30   12.50
   0   7 -13   56.79   25.30
   0   8 -13   51.99   27.50
   0   9 -13   29.10   25.80
   0  10 -13   58.09   28.20
   0   0 -14  332.67   33.00
   0  -1 -14   20.40   19.70
   0   1 -14   29.70   21.40
   0   2 -14   50.79   23.10
   0  -2 -14   12.70   18.30
   0  -3 -14    2.70   16.50
   0   3 -14   37.60   24.00
   0  -4 -14  143.89   21.50
   0   4 -14  180.48   30.30
   0  -5 -14    2.20   14.40
   0   5 -14   49.70   24.90
   0   6 -14  206.68   31.80
   0   7 -14   42.10   25.70
   0   8 -14   85.59   28.90
   0   0 -15   76.09   23.10
   0   1 -15   37.60   22.50
   0  -1 -15   29.40   20.90
   0   2 -15   24.70   22.50
   0  -2 -15   25.40   18.80
   0  -3 -15    7.00   17.40
   0   3 -15   49.00   24.10
   0   4 -15   64.09   24.80
   0  -4 -15    5.60   16.20
   0   5 -15   47.60   26.80
   0   6 -15   44.90   26.40
   0   7 -15   43.10   26.70
   0   0 -16  267.57   31.80
   0  -1 -16   32.60   20.90
   0   1 -16   39.20   22.90
   0  -2 -16   19.40   18.90
   0   2 -16   17.90   22.60
   0  -3 -16   19.50   18.20
   0   3 -16   49.80   25.10
   0  -4 -16   35.70   21.50
   0   4 -16   84.09   27.00
   1   0   0   -0.20    0.30
  -1   0   0   -0.10    0.20
   1  -1   0    0.20    0.80
  -1  -1   0    0.40    0.70
  -1   1   0   -0.10    1.10
  -1   2   0 2806.62  122.09
  -1   2   0 2590.74  122.29
   1   2   0 2287.27  121.59
  -1  -3   0 2713.53  125.09
  -1   3   0 2703.23  125.09
  -1   3   0 2540.05  125.69
   1   3   0 2526.85  124.79
   1  -4   0  450.05   23.90
  -1   4   0  443.56   22.80
  -1  -4   0  460.15   23.30
  -1   4   0  396.16   24.50
  -1  -5   0  176.88   13.00
  -1   5   0  171.18   11.80
  -1   5   0  168.68   14.40
   1  -5   0  179.08   13.50
  -1   6   0 2882.31  140.79
  -1   6   0 3106.19  141.99
   1  -6   0 3049.50  142.19
  -1  -6   0 2715.23  141.69
   1  -7   0   18.00    9.00
  -1   7   0    3.00    8.90
  -1  -7   0   28.70    8.90
  -1   7   0   14.80    6.50
   1  -8   0 2175.08  113.99
  -1   8   0 2441.46  113.49
  -1   8   0 2363.96  112.49
  -1   9   0   24.70   10.00
  -1   9   0   25.50    7.40
  -1  -9   0   25.20    9.80
  -1  10   0  374.46   21.90
   1   0  -1    1.00    1.10
  -1   0   1    0.20    1.20
   1   1  -1  203.88   10.80
   1  -2   1   67.09    7.20
  -1   2   1   66.09    5.30
   1   2  -1   57.29    6.90
   1  -2  -1   75.69    5.20
  -1  -2   1   62.49    6.40
  -1   2  -1   60.39    7.70
  -1   3   1  300.47   15.30
   1   3  -1  299.77   16.80
   1  -3   1  316.77   17.50
  -1   3   1  269.77   15.90
  -1   3  -1  287.27   18.00
   1  -3  -1  281.37   15.30
  -1  -3   1  301.07   16.80
  -1   4   1  406.06   20.80
  -1   4   1  388.06   22.00
   1  -4   1  420.46   23.20
   1   4  -1  428.56   22.50
  -1  -4   1  437.86   22.80
  -1   4  -1  389.06   24.20
   1  -4  -1  382.26   21.00
  -1   5   1   17.60    4.90
  -1  -5  -1    3.30    5.30
  -1   5   1    7.20    6.50
   1   5  -1    5.10    7.40
   1  -5   1   19.30    8.10
  -1  -5   1   13.70    7.80
  -1   5  -1    2.40    8.70
   1   6  -1   26.30    8.10
  -1  -6  -1   21.20    8.10
  -1  -6   1   10.40    8.60
   1   7  -1  377.36   22.40
  -1   7   1  373.96   19.80
   1  -7   1  348.67   23.40
  -1  -7  -1  353.06   22.00
  -1  -7   1  371.96   23.70
  -1   7  -1  354.26   24.10
   1  -8   1  119.09   15.00
  -1  -8  -1   97.19   12.00
   1   8  -1  123.89   13.80
  -1   8  -1  151.28   15.60
  -1  -8   1   99.19   13.40
  -1  -9  -1  257.27   19.50
   1   9  -1  284.67   19.10
  -1  -9   1  268.77   20.70
   1  10  -1   30.40    9.30
  -1 -10  -1   37.00   11.20
  -1 -10   1   35.30   12.50
  -1  10  -1   40.30    9.80
  -1  10  -1   54.09   13.10
  -1 -11  -1   48.50   13.50
  -1  11  -1   43.90   12.40
  -1  11  -1   58.39   10.50
  -1  12  -1   50.29   11.20
   1   0  -2    4.30    3.80
  -1   0   2    3.80    3.50
   1   1  -2   41.00    6.40
  -1   1   2   38.90    4.90
  -1   1  -2   45.80    6.00
  -1  -1   2   39.50    6.00
   1  -1  -2   45.40    5.10
   1  -2   2 7016.60  359.86
   1   2  -2 7689.03  359.86
  -1   2   2 7036.40  359.76
  -1   2  -2 7220.28  359.96
   1  -2  -2 8722.93  360.36
  -1  -2   2 7717.13  360.76
   1   3  -2   37.80    9.00
   1  -3   2   52.69    8.80
   1  -3  -2   55.69    5.20
  -1  -3   2   44.80    8.00
  -1   3  -2   52.19   10.20
   1   4  -2  304.47   20.40
   1  -4   2  322.87   19.90
  -1  -4   2  324.37   19.90
   1  -4  -2  320.67   16.70
  -1   4  -2  295.77   21.50
   1  -5   2   81.09   11.00
   1   5  -2   61.09   11.30
  -1  -5   2   84.49   11.20
   1  -5  -2   51.49    7.10
  -1   5  -2   62.59   11.90
   1   6  -2 3130.79  143.79
   1  -6   2 2935.21  144.29
  -1   6  -2 2739.13  144.49
  -1  -6   2 3041.50  144.19
  -1  -7  -2   30.60    7.70
   1   7  -2   34.40   11.10
   1  -7   2    7.10    9.60
  -1   7  -2   19.60   12.20
  -1  -7   2   23.80   10.20
   1   8  -2  527.45   32.80
   1  -8   2  577.84   34.00
  -1   8  -2  614.34   34.90
   1   9  -2   27.70   12.10
   1  -9   2   25.70   12.30
  -1  -9  -2   31.00    9.20
  -1   9  -2   18.50   13.70
  -1  -9   2   19.30   10.80
   1  10  -2  359.26   24.70
  -1 -10  -2  337.67   23.00
  -1  10  -2  361.96   26.60
   1  11  -2    8.00   11.60
  -1 -11  -2   12.70   11.40
  -1  11  -2  -19.40   13.00
  -1  11  -2   -0.90    9.70
   1  12  -2  249.78   19.90
   1  12  -2  208.18   19.50
  -1  12  -2  249.88   20.50
  -1  12  -2  285.57   22.30
   1   0  -3    0.30    5.70
  -1   0   3    1.30    5.00
  -1   0  -3    2.40    5.00
   1   1  -3  138.19   12.90
  -1   1   3  167.88   10.60
   1  -1   3  135.49   11.20
  -1  -1   3  173.08   12.20
   1  -1  -3  192.78   10.90
  -1   1  -3  140.29   12.10
   1   2  -3 1260.07   65.09
   1  -2   3 1225.28   64.79
  -1  -2   3 1346.37   64.99
  -1   2  -3 1235.28   65.29
   1  -2  -3 1476.35   63.39
   1  -3   3   32.30    8.40
   1   3  -3   34.40   10.30
  -1   3  -3   33.90   10.60
  -1  -3   3   30.90    8.50
   1  -3  -3   40.70    5.20
   1   4  -3  322.87   22.00
   1  -4   3  319.47   20.40
  -1  -4   3  319.27   20.80
   1  -4  -3  314.37   16.60
  -1   4  -3  262.47   22.20
   1   5  -3   60.49   13.50
   1  -5   3   66.39   10.80
  -1   5  -3   46.30   12.60
  -1  -5   3   69.89   11.90
   1  -5  -3   86.39    7.70
   1  -6   3   67.59   12.00
   1   6  -3   73.99   14.30
  -1   6  -3   75.59   14.80
   1  -6  -3   83.49    8.20
  -1  -6   3   70.69   12.50
   1  -7   3   49.60   12.20
   1   7  -3   70.89   14.60
  -1  -7   3   66.49   12.90
  -1   7  -3   38.50   14.80
   1  -7  -3   58.29    7.80
   1   8  -3   98.39   16.10
  -1  -8   3   88.29   14.80
   1   9  -3   17.00   13.40
  -1  -9  -3   11.50    8.00
  -1   9  -3  -17.80   14.30
  -1 -10  -3   16.20    8.40
   1  10  -3    5.70   13.70
  -1  10  -3   39.80   16.50
   1  11  -3   49.99   14.60
  -1  11  -3   22.10   16.00
   1  12  -3    9.20   13.40
  -1  12  -3    6.20   15.20
   1  13  -3   -0.10   12.80
  -1  13  -3    3.00   14.50
   1  14  -3   17.00   12.00
  -1  14  -3   24.50   14.20
  -1   0   4   -3.10    6.10
  -1   0  -4  -10.30    6.50
   1   0  -4   -5.20    7.70
  -1   1   4   93.59    9.90
   1  -1   4   78.19   10.30
  -1  -1  -4  114.89    9.50
   1   1  -4  103.79   12.40
  -1  -1   4   88.79   11.40
  -1   1  -4   91.89   12.60
   1  -1  -4  115.39   10.40
   1   2  -4  901.11   46.00
   1  -2   4  845.72   44.70
  -1   2  -4  814.82   45.60
  -1  -2   4  912.91   45.10
   1   3  -4  124.09   16.10
   1  -3   4  117.19   12.90
   1  -3  -4  138.09    9.80
  -1  -3   4  123.89   14.00
  -1   3  -4  120.09   16.40
   1  -4   4  107.69   14.00
   1   4  -4  152.68   16.70
  -1   4  -4  148.89   16.90
   1  -4  -4  126.79    9.50
  -1  -4   4  124.09   14.50
   1   5  -4  528.35   30.60
   1  -5   4  394.46   27.40
  -1   5  -4  399.46   29.40
  -1  -5   4  500.25   28.50
   1  -6   4 1717.03   85.99
   1   6  -4 1835.22   86.89
  -1  -6   4 1847.72   86.29
  -1   6  -4 1525.15   86.79
   1  -6  -4 1598.94   82.29
   1   7  -4  -15.10   13.50
   1  -7   4   -3.80    9.80
   1  -7  -4   -4.00    5.30
  -1  -7   4   -3.80   10.40
  -1   7  -4  -16.60   14.10
   1   8  -4  406.56   30.00
   1  -8  -4  436.96   23.30
  -1   8  -4  401.26   31.10
   1   9  -4  164.48   20.50
  -1   9  -4  119.99   20.30
   1  10  -4  298.37   26.30
  -1  10  -4  279.07   27.80
   1  11  -4  -11.40   15.00
  -1  11  -4  -10.50   16.60
   1  12  -4  192.08   23.50
  -1  12  -4  192.38   23.60
   1  13  -4   38.10   15.90
  -1  13  -4   30.70   16.80
   1  14  -4  136.99   18.80
  -1  15  -4   16.40   15.10
  -1   0  -5    0.40    9.00
  -1   0   5   -2.30    7.20
   1   0  -5   -2.90    9.10
  -1   1   5   13.80    7.10
  -1  -1  -5   21.40    8.20
   1   1  -5    6.10   10.30
   1  -1   5   12.50    7.30
  -1   1  -5   19.50   10.20
   1  -1  -5   17.10    8.50
  -1  -1   5   25.50    8.50
  -1  -2  -5  258.97   15.60
   1   2  -5  204.48   20.10
   1  -2   5  213.58   17.20
  -1   2   5  231.48   15.10
  -1   2  -5  238.58   20.20
   1  -2  -5  287.97   16.10
  -1  -2   5  236.38   18.00
   1   3  -5  197.48   19.50
   1  -3   5  154.08   15.40
   1  -3  -5  187.98   12.70
  -1   3  -5  146.89   18.80
  -1  -3   5  155.08   16.10
   1  -4   5   -3.30    8.70
   1   4  -5  -12.20   13.10
  -1   4  -5  -11.40   11.50
  -1  -4   5  -11.70    8.70
   1  -4  -5   -5.40    5.60
   1  -5   5   15.80   10.50
   1   5  -5   53.09   15.00
  -1   5  -5   13.70   13.60
  -1  -5   5   23.50   10.50
   1   6  -5  -21.30   14.50
   1  -6   5   24.10   11.10
  -1   6  -5   21.90   14.20
  -1  -6   5    2.90   10.60
   1   7  -5  -18.20   15.50
   1  -7   5  -12.70   10.60
  -1   7  -5   -9.00   15.30
  -1  -7   5   -0.40   11.70
   1  -7  -5   14.70    7.50
   1   8  -5   75.29   19.30
  -1   8  -5   98.39   20.20
   1   9  -5    0.50   16.60
   1  -9  -5    1.30    6.30
  -1   9  -5  -15.80   16.00
   1  10  -5  -30.00   16.10
  -1  10  -5   -7.30   17.70
   1  11  -5   24.30   17.60
  -1  11  -5    0.40   18.00
   1  12  -5   -8.10   17.00
  -1  12  -5   -7.00   18.40
   1  13  -5   -9.30   16.30
  -1  13  -5   -9.90   18.00
   1  14  -5    8.90   16.00
  -1  14  -5   13.70   17.80
   1  15  -5   24.50   15.70
  -1  15  -5   27.40   17.40
  -1   0  -6   -4.30   10.00
  -1   0   6   -9.80    8.00
   1   0  -6  -19.00   10.70
   1   1  -6  305.97   23.60
   1  -1   6  294.77   20.10
  -1  -1  -6  320.07   21.20
  -1   1   6  325.47   19.90
  -1   1  -6  309.17   23.00
  -1  -1   6  312.67   21.20
   1  -1  -6  316.77   21.20
  -1   2   6 5208.38  223.18
  -1  -2  -6 4914.91  223.58
   1   2  -6 4278.17  225.48
   1  -2   6 4228.38  224.58
   1  -2  -6 5378.06  223.98
  -1   2  -6 4237.48  225.38
  -1  -2   6 4411.56  224.78
  -1  -3  -6   41.80    9.30
   1  -3   6   36.70   10.60
   1   3  -6   28.30   14.90
  -1   3  -6   35.40   14.10
  -1  -3   6   39.20   11.00
   1  -3  -6   49.70    9.10
   1   4  -6  185.88   23.10
   1  -4   6  187.28   17.80
   1  -4  -6  152.28   13.60
  -1   4  -6  205.78   21.80
  -1  -4   6  238.48   19.40
   1   5  -6  158.08   20.30
   1  -5   6  126.29   15.60
   1  -5  -6  100.59   11.10
  -1   5  -6  122.29   19.40
  -1  -5   6  154.98   17.40
   1   6  -6 1551.34   92.39
   1  -6   6 1986.70   91.99
   1  -6  -6 1890.71   87.29
  -1  -6   6 1687.33   91.09
  -1   6  -6 1860.01   93.39
   1   7  -6   26.80   19.00
   1  -7  -6   58.89    8.60
  -1   7  -6   51.29   18.60
   1   8  -6  240.18   27.50
   1   9  -6  -14.60   18.10
  -1   9  -6   -2.60   18.20
   1  10  -6  103.29   22.70
  -1  10  -6  177.88   25.20
   1  11  -6   12.40   19.40
  -1  11  -6    4.20   20.10
   1  12  -6  217.38   27.20
  -1  12  -6  212.88   27.80
   1  13  -6   -7.30   18.50
  -1  13  -6   -6.00   19.00
   1  14  -6   76.79   20.00
  -1  14  -6   82.09   22.00
   1  15  -6   -1.50   17.90
  -1  15  -6    3.50   19.30
   1   0  -7  -10.90   12.00
  -1   0  -7   -4.50   11.50
  -1   0   7    5.30    8.80
  -1  -1  -7   17.90   11.20
   1   1  -7    9.90   13.40
   1  -1   7    3.90    8.70
  -1   1   7   15.00    8.70
  -1   1  -7   15.30   12.70
   1  -1  -7    7.80   11.50
  -1  -1   7    8.00    9.50
   1  -2   7  -10.60    8.60
   1   2  -7  -10.50   14.00
  -1   2   7    0.10    6.80
  -1  -2  -7    0.50    9.80
   1  -2  -7   -7.20   10.00
  -1  -2   7  -10.80    9.80
  -1   2  -7    7.80   12.50
   1  -3   7  339.27   23.90
   1   3  -7  322.87   28.10
  -1  -3  -7  369.16   22.30
  -1   3  -7  315.27   27.30
  -1  -3   7  352.36   24.40
   1  -4   7   81.59   14.20
   1   4  -7   66.89   18.60
   1  -4  -7   90.39   12.10
  -1   4  -7   74.89   18.30
  -1  -4   7   95.69   15.10
   1  -5   7   23.40   11.80
   1  -5  -7    9.40    8.20
  -1   5  -7   21.30   16.30
   1  -6  -7   99.29   11.80
  -1   6  -7  111.89   19.50
   1   7  -7   -3.70   19.20
  -1   7  -7    2.80   17.70
   1   8  -7  -14.90   18.00
  -1   8  -7   23.90   19.50
  -1   9  -7   41.30   22.10
   1  -9  -7   46.10    9.10
   1  10  -7    7.20   20.20
  -1  10  -7   41.70   22.50
   1  11  -7   -2.10   19.50
  -1  11  -7  -12.30   20.30
   1  12  -7   -6.30   20.50
  -1  12  -7    5.90   21.20
   1  13  -7    2.40   20.00
  -1  13  -7    9.90   21.60
   1  14  -7   -3.00   19.50
  -1  14  -7   -0.20   20.40
   1   0  -8   -1.40   13.70
  -1   0   8   -2.20    8.80
  -1   0  -8  -13.00   12.90
  -1  -1  -8  149.39   19.00
  -1   1   8  169.78   14.90
   1   1  -8  218.98   22.20
  -1   1  -8  165.38   21.60
  -1  -1   8  185.58   17.20
   1  -2   8 1921.71   98.89
   1   2  -8 1777.52  100.89
  -1  -2  -8 1979.00   98.49
  -1   2   8 2085.19   96.89
  -1  -2   8 2061.09   99.39
   1  -2  -8 2073.09   98.69
  -1   2  -8 2001.00  101.09
   1   3  -8  198.08   26.10
  -1  -3  -8  221.08   18.80
   1  -3   8  221.38   19.60
  -1  -3   8  233.28   20.50
  -1   3  -8  190.78   24.30
   1  -3  -8  260.57   19.10
   1   4  -8  296.67   30.10
   1  -4   8  365.06   25.60
  -1  -4   8  361.26   26.30
   1   5  -8   92.89   20.60
   1  -5  -8   93.49   11.80
  -1   5  -8   68.49   19.60
   1   6  -8  554.74   41.20
   1  -6  -8  591.44   32.50
  -1   6  -8  655.23   42.60
   1   7  -8   16.10   21.00
   1  -7  -8   59.89   10.30
  -1   7  -8   46.40   20.40
   1   8  -8  318.77   34.30
  -1   8  -8  448.56   36.40
   1   9  -8   -5.80   20.90
  -1   9  -8   12.40   22.10
   1  -9  -8   13.70    8.70
   1  10  -8  118.19   25.60
  -1  10  -8  174.08   28.10
   1  11  -8   -5.90   21.80
  -1  11  -8    3.70   22.90
   1  12  -8   94.89   26.00
  -1  12  -8   79.49   25.10
   1  13  -8   -2.80   21.90
  -1  13  -8    7.90   22.40
   1  14  -8   49.00   23.20
  -1  14  -8   67.49   23.80
  -1   0  -9    9.20   13.70
   1   0  -9   -3.60   14.20
  -1   0   9   -0.30    8.90
  -1   1   9   41.80    9.90
  -1  -1  -9   47.00   14.30
   1   1  -9   50.59   17.20
   1  -1  -9   35.20   14.50
  -1  -1   9   39.20   11.30
  -1   1  -9   64.69   16.60
  -1  -2  -9   81.99   14.70
  -1   2   9   80.59    9.80
   1   2  -9   46.10   17.90
   1  -2   9   62.79   12.90
   1  -2  -9   84.29   15.00
  -1   2  -9   85.99   17.60
  -1  -2   9   72.69   13.10
   1  -3   9   86.49   14.80
  -1  -3  -9   85.29   13.90
   1   3  -9   66.39   19.90
   1  -3  -9  100.29   14.40
  -1   3  -9   91.19   18.80
  -1  -3   9   89.09   15.30
  -1  -4  -9   12.90   10.80
   1   4  -9   19.80   19.90
   1  -4   9    9.60   12.40
   1  -4  -9    4.80   10.60
  -1   4  -9   25.40   18.30
   1   5  -9   -9.70   18.70
  -1  -5  -9   -9.00    9.70
  -1   5  -9  -20.60   17.10
   1  -5  -9  -11.10    9.00
   1   6  -9  -13.30   20.90
   1  -6  -9    9.10    9.30
  -1   6  -9   27.70   20.20
   1   7  -9   78.49   23.80
  -1   7  -9  102.09   23.90
   1  -7  -9  133.79   14.10
   1   8  -9   86.09   24.40
  -1   8  -9  117.79   25.60
   1   9  -9   11.60   22.20
  -1   9  -9   23.60   24.20
   1  -9  -9   -1.90    9.10
   1  10  -9    4.20   22.30
  -1  10  -9   26.30   24.30
   1  11  -9   -5.90   22.70
  -1  11  -9   40.40   24.40
   1  12  -9   -1.70   23.80
  -1  12  -9   31.50   24.00
   1  13  -9   19.20   24.60
  -1  13  -9   38.00   25.30
   1   0 -10    7.30   16.10
  -1   0  10    4.40    9.30
  -1   0 -10   15.60   15.00
  -1  -1 -10  100.99   16.80
   1   1 -10   90.49   19.80
  -1   1  10   70.09   11.10
  -1  -1  10   68.19   13.10
  -1   1 -10   90.69   18.70
   1  -1 -10  119.99   18.50
  -1  -2 -10  719.73   41.10
   1   2 -10  691.13   45.50
  -1   2 -10  749.53   45.20
   1  -2 -10  730.63   41.50
  -1  -2  10  644.74   40.30
  -1  -3 -10   79.19   14.60
   1  -3  10   45.80   13.70
   1   3 -10   73.89   21.60
   1  -3 -10   66.59   14.20
  -1   3 -10   58.29   19.40
   1   4 -10    1.60   19.60
  -1  -4 -10   28.20   12.60
  -1   4 -10   14.10   18.60
   1  -4 -10    6.60   11.60
   1   5 -10   39.30   22.10
  -1  -5 -10   13.10   11.20
   1  -5 -10  -12.20   10.30
  -1   5 -10    5.80   19.80
  -1  -6 -10  311.77   23.00
   1   6 -10  329.77   35.60
   1  -6 -10  376.26   24.00
  -1   6 -10  373.96   36.20
   1   7 -10  211.18   29.60
   1  -7 -10  218.58   19.10
  -1   7 -10  195.38   29.80
  -1   8 -10  417.96   39.70
   1  -8 -10  352.16   24.90
   1   9 -10   21.40   24.20
  -1   9 -10   23.60   24.20
   1  -9 -10    7.50    9.50
   1  10 -10   79.99   27.10
  -1  10 -10  101.99   28.50
   1  11 -10   21.80   24.00
  -1  11 -10    8.90   23.90
   1  12 -10   37.00   26.30
  -1  12 -10   46.90   25.70
   1   0 -11    4.30   16.90
  -1   0 -11   -0.40   16.00
  -1   0  11   -6.80    9.20
   1   1 -11    2.40   17.50
  -1  -1 -11    9.70   15.20
  -1  -1  11    1.50   10.70
  -1   1 -11    8.30   16.70
   1  -1 -11    7.70   15.60
  -1  -2 -11   16.40   14.90
   1   2 -11    2.30   19.70
   1  -2 -11   27.30   15.50
  -1  -2  11   19.90   11.70
  -1   2 -11   26.60   18.20
   1   3 -11  -12.80   19.70
  -1  -3 -11    4.40   14.20
  -1   3 -11    7.50   19.60
   1  -3 -11    1.30   13.60
  -1  -4 -11    9.40   13.10
   1   4 -11  -13.50   21.00
  -1   4 -11   15.80   20.00
   1  -4 -11    0.90   12.20
  -1  -5 -11   65.79   14.80
   1   5 -11   48.40   22.90
   1  -5 -11   57.69   13.90
  -1   5 -11   51.89   23.00
  -1  -6 -11    2.30   11.00
   1   6 -11    6.80   22.10
   1  -6 -11    4.10   10.90
  -1   6 -11   32.40   22.20
  -1  -7 -11    4.70   10.50
   1   7 -11   13.40   23.90
   1  -7 -11   13.20   11.70
  -1   7 -11   64.79   25.90
   1   8 -11   65.09   26.00
  -1   8 -11   90.69   28.30
   1  -8 -11   55.89   12.90
   1   9 -11   25.80   25.30
  -1   9 -11   34.30   26.80
   1  10 -11   20.30   25.30
  -1  10 -11   38.50   26.40
   1  11 -11   49.00   26.60
  -1  11 -11   10.50   25.20
   1  12 -11   25.70   25.90
  -1  12 -11   24.40   25.80
  -1   0 -12    1.80   17.20
   1   0 -12   -1.80   18.30
   1   1 -12    3.70   19.00
  -1  -1 -12   14.70   17.70
  -1  -1  12   -1.00   10.90
  -1   1 -12   12.30   17.80
   1  -1 -12   11.50   17.10
  -1  -2 -12  208.78   25.10
   1   2 -12  198.58   27.50
  -1   2 -12  178.48   25.80
   1  -2 -12  180.98   23.80
   1   3 -12    2.20   20.60
  -1  -3 -12    3.50   15.40
  -1   3 -12   14.10   20.30
   1  -3 -12    0.00   14.60
  -1  -4 -12    5.10   14.50
   1   4 -12   45.00   22.20
   1  -4 -12   21.20   14.20
  -1   4 -12   71.59   22.10
  -1  -5 -12   10.70   13.40
   1   5 -12   16.90   22.60
  -1   5 -12   16.10   23.80
   1  -5 -12    8.80   12.80
   1   6 -12  208.48   31.20
  -1  -6 -12  211.38   20.50
   1  -6 -12  192.78   20.80
  -1   6 -12  237.08   31.90
   1   7 -12   31.80   24.40
  -1  -7 -12   13.10   11.00
   1  -7 -12    6.70   12.00
  -1   7 -12   37.80   26.70
  -1   8 -12  179.08   33.10
   1   9 -12   13.00   24.60
  -1   9 -12   47.40   26.90
   1  10 -12   69.09   28.40
  -1  10 -12   83.09   29.00
   1  11 -12   46.60   27.20
  -1  11 -12   39.00   27.70
   1   0 -13    4.50   19.10
  -1   0 -13   23.20   19.70
  -1  -1 -13   16.40   19.00
   1   1 -13   19.20   20.00
  -1   1 -13   16.00   20.60
   1  -1 -13   -0.70   17.30
   1   2 -13   23.00   21.80
  -1  -2 -13   21.80   18.20
  -1   2 -13   30.20   21.80
   1  -2 -13    0.20   16.50
  -1  -3 -13   43.10   17.40
   1   3 -13   41.00   22.50
  -1   3 -13   44.40   23.10
   1  -3 -13   32.80   16.40
   1   4 -13   34.00   23.60
  -1  -4 -13    4.70   15.80
  -1   4 -13   48.50   25.60
   1  -4 -13   -9.20   14.30
  -1  -5 -13    9.70   13.60
   1   5 -13   51.79   24.40
  -1   5 -13   21.60   25.20
   1  -5 -13    3.90   13.50
  -1  -6 -13   19.10   12.80
   1   6 -13   39.00   25.40
  -1   6 -13   50.69   26.70
   1  -6 -13   19.80   13.70
   1   7 -13   30.90   25.80
   1  -7 -13    1.60   18.40
  -1   7 -13   34.70   26.00
   1   8 -13   27.30   25.40
  -1   8 -13   64.29   28.40
   1   9 -13   44.20   26.40
  -1   9 -13   36.40   27.00
   1  10 -13   36.50   27.20
  -1  10 -13   27.40   26.50
  -1   0 -14   19.60   21.10
   1   0 -14   14.30   20.20
  -1  -1 -14   32.60   20.80
   1   1 -14   35.50   21.70
  -1   1 -14   37.40   21.70
   1  -1 -14   23.20   18.90
   1   2 -14  378.26   36.90
  -1  -2 -14  427.26   34.10
   1  -2 -14  387.46   33.20
  -1   2 -14  397.06   38.40
   1   3 -14   42.00   23.50
  -1  -3 -14   19.80   18.30
   1  -3 -14   14.60   16.90
  -1   3 -14   48.10   24.40
   1   4 -14   79.29   25.30
  -1  -4 -14   30.80   17.00
   1  -4 -14   43.90   17.50
  -1   4 -14   90.69   25.60
  -1  -5 -14   29.30   15.60
   1   5 -14   43.50   25.50
  -1   5 -14   50.09   26.60
   1  -5 -14    2.60   14.10
   1   6 -14  159.68   30.10
  -1   6 -14  206.28   32.50
   1  -6 -14  137.79   20.40
   1   7 -14   36.20   25.10
  -1   7 -14   44.70   26.80
   1   8 -14   74.59   27.60
  -1   8 -14  101.29   29.60
  -1   0 -15   41.20   22.30
   1   0 -15   27.40   20.40
   1   1 -15   52.49   23.10
  -1  -1 -15   71.29   21.80
   1  -1 -15   45.50   20.80
  -1   1 -15   61.99   23.80
   1   2 -15   55.39   23.00
  -1  -2 -15   15.90   19.70
  -1   2 -15   62.89   25.20
   1  -2 -15    9.20   17.90
  -1  -3 -15   59.49   19.80
   1   3 -15   66.89   25.30
  -1   3 -15   75.69   26.60
   1  -3 -15   45.30   18.70
  -1  -4 -15   14.40   16.60
   1   4 -15   42.50   24.70
   1  -4 -15    6.60   16.70
  -1   4 -15   61.69   26.60
   1   5 -15   42.20   25.70
  -1   5 -15   60.39   27.10
   1  -5 -15    3.70   15.40
   1   6 -15   35.70   25.90
  -1   6 -15   35.20   26.40
   1   7 -15   44.40   26.50
  -1   7 -15   52.09   27.00
   1   0 -16   30.50   20.90
  -1   0 -16   41.90   22.60
   1   1 -16   23.00   22.30
  -1  -1 -16   52.99   22.00
   1  -1 -16   16.50   19.60
  -1   1 -16   55.09   23.50
   1   2 -16   57.29   23.80
  -1  -2 -16   79.69   22.10
   1  -2 -16   44.00   20.30
  -1   2 -16   86.89   26.50
   1   3 -16   27.70   24.50
  -1  -3 -16   26.20   18.70
   1  -3 -16   19.70   18.50
  -1   3 -16   54.79   24.60
   1   4 -16   80.59   27.80
   1  -4 -16   17.50   17.30
  -1   4 -16   85.69   27.50
   2  -1   0    1.40    2.50
  -2  -1   0    1.40    1.90
   2   1   0    3.70    2.40
  -2   1   0    6.40    2.80
  -2   2   0   24.40    4.10
   2  -2   0   26.00    4.20
  -2  -2   0   22.30    3.60
   2   2   0   22.40    3.50
  -2   3   0 2814.92  129.49
   2   3   0 2600.94  128.79
  -2  -3   0 2706.33  129.09
  -2   4   0   52.89    6.90
  -2   4   0   48.10    8.00
  -2  -4   0   40.50    5.90
  -2   5   0 1070.49   55.39
  -2   5   0 1098.99   54.19
  -2  -5   0 1129.59   54.29
  -2  -6   0  255.17   16.50
  -2   7   0   89.69   10.80
  -2   7   0  116.89   13.90
  -2  -7   0   99.79   12.50
  -2   8   0 1284.57   61.89
  -2   8   0 1285.97   60.19
  -2  -8   0 1049.70   61.19
  -2   9   0   25.40    8.30
  -2   9   0   21.10   10.90
  -2  -9   0   21.40   10.30
  -2  10   0  145.09   13.20
  -2 -10   0   97.79   14.10
  -2  10   0  133.19   16.20
  -2  11   0   25.10    9.50
  -2   0   1  373.86   17.70
   2   0  -1  325.17   17.70
  -2   1   1 1983.60   84.69
   2   1  -1 1526.95   84.59
  -2  -1   1 1535.95   84.49
   2  -1  -1 2022.90   84.69
  -2   2   1   52.99    5.50
   2   2  -1   38.90    5.40
   2  -2  -1   43.70    5.50
  -2  -2   1   40.70    5.40
  -2   3   1   96.79    8.10
   2   3  -1  100.89    8.70
  -2  -3   1   96.99    8.40
  -2   3  -1  107.39   10.40
   2  -3  -1   91.49    7.70
   2   4  -1   -5.70    5.80
  -2   4   1    4.30    5.80
  -2   4   1    5.60    4.90
  -2   4  -1   -2.70    7.00
   2  -4  -1    0.10    4.90
  -2  -4   1   -6.10    5.30
  -2   5   1  354.26   21.60
   2   5  -1  377.06   21.20
  -2   5   1  383.76   20.40
  -2  -5   1  391.46   21.80
  -2   5  -1  381.06   23.60
  -2   6   1   -0.60    8.70
   2   6  -1    9.00    7.60
  -2  -6  -1   13.60    6.40
  -2   6   1    5.30    6.10
  -2  -6   1    8.40    7.70
  -2   6  -1   10.20   11.30
  -2   8   1   73.09    9.10
  -2   8   1   66.09   11.00
  -2   8  -1  119.49   14.90
  -2  -9  -1  351.46   23.80
  -2   9  -1  374.96   26.20
  -2   9  -1  404.86   23.40
  -2  -9   1  373.36   25.60
  -2 -10  -1    5.40    9.40
  -2 -10   1    8.50   10.60
  -2  10  -1    8.80    8.70
  -2  10  -1    2.90   12.80
  -2 -11  -1   -2.90   10.60
  -2  11  -1    9.30    8.80
  -2  11  -1  -11.20   12.40
  -2  12  -1   -6.30   10.30
  -2  12  -1   -5.70   12.10
  -2   0   2 3076.99  156.08
   2   0  -2 3473.35  156.28
  -2   1   2   71.09    6.30
   2   1  -2   54.99    7.60
  -2  -1   2   59.59    7.10
   2  -1  -2   90.29    7.10
  -2   2   2  335.57   17.80
   2   2  -2  331.27   19.30
  -2   2  -2  344.27   19.50
   2  -2  -2  381.26   18.10
  -2  -2   2  311.97   18.70
   2   3  -2 1329.17   63.39
  -2   3   2 1230.78   62.09
  -2   3  -2 1225.18   63.79
  -2  -3   2 1301.47   63.19
   2  -3  -2 1347.87   62.49
  -2   4   2 1812.02   87.39
   2   4  -2 1892.91   88.99
   2  -4  -2 1770.62   87.79
  -2   4  -2 1820.82   89.79
  -2  -4   2 1813.82   88.89
   2   5  -2  149.49   13.80
  -2   5  -2  120.09   16.60
   2  -5  -2  139.69   10.50
  -2  -5   2  135.59   13.00
   2   6  -2  335.67   20.70
  -2  -6   2  272.57   20.60
   2   7  -2   30.50   10.50
  -2   7  -2   20.70   13.10
  -2  -7   2   39.50   11.10
   2   8  -2 1020.40   51.09
  -2   8  -2  847.82   52.99
  -2  -8   2 1070.89   52.59
  -2  -9  -2   18.50    8.60
   2   9  -2   34.50   11.00
  -2  -9   2   28.00   11.50
  -2   9  -2   22.40   14.20
   2  10  -2  153.98   16.70
  -2 -10  -2  135.39   14.70
  -2  10  -2  175.48   16.30
  -2  10  -2  195.48   21.70
  -2 -11  -2  141.49   16.30
   2  11  -2  131.09   15.50
  -2  11  -2  136.59   16.60
  -2  11  -2  202.48   21.10
  -2 -12  -2  109.69   20.10
  -2  12  -2  135.69   18.50
  -2  12  -2   90.19   13.30
  -2  13  -2    7.40   13.50
  -2   0   3  131.59   10.20
   2   0  -3  156.48   11.20
  -2   1   3  787.52   37.10
   2   1  -3  733.53   38.10
  -2  -1   3  713.73   37.60
  -2   2   3    1.80    4.30
   2   2  -3   -0.70    7.20
  -2   2  -3    2.70    7.00
  -2  -2   3    6.70    5.90
   2  -2  -3    1.90    4.80
   2   3  -3   19.30    8.70
  -2   3   3   19.70    4.60
  -2   3  -3   25.10    8.70
   2  -3  -3   21.60    5.80
  -2  -3   3   22.10    7.40
   2   4  -3 1738.03   81.29
  -2  -4   3 1680.23   81.09
  -2   4  -3 1560.84   81.79
   2  -4  -3 1576.04   79.09
   2  -5   3  124.29   14.70
   2   5  -3  175.88   16.00
  -2   5  -3  150.68   17.20
  -2  -5   3  132.69   14.30
   2  -5  -3  124.49   10.70
   2  -6   3   59.79   12.00
   2  -6  -3   57.09    7.80
  -2   6  -3   38.30   14.70
   2   7  -3   67.09   13.70
  -2   7  -3   66.29   15.90
   2  -7  -3   77.79    9.80
  -2  -7   3   83.19   14.00
   2   8  -3  -17.00   11.40
  -2  -8   3   -3.00   10.60
  -2   8  -3   31.80   15.00
   2   9  -3   55.59   14.10
  -2   9  -3   44.40   16.30
  -2 -10  -3   44.00   10.00
   2  10  -3   28.90   13.80
  -2  10  -3   36.60   16.50
   2  11  -3   -3.70   13.00
  -2 -11  -3    3.50    8.70
  -2  11  -3   -1.90   16.10
   2  12  -3   16.00   12.40
  -2 -12  -3   25.70   12.90
  -2  12  -3    5.00   12.20
  -2  12  -3   13.50   16.30
   2  13  -3   75.89   13.70
  -2  13  -3   79.09   17.90
  -2  14  -3   37.90   15.60
  -2  15  -3   23.00   17.30
  -2   0   4 4222.38  210.18
  -2   0  -4 4324.87  209.88
   2   0  -4 4644.84  210.48
  -2   1   4   66.09    8.60
   2   1  -4   63.59   10.20
   2  -1  -4   85.09    9.60
  -2   1  -4   66.59    9.10
  -2  -1   4   67.39    9.20
  -2   2   4   28.30    5.90
   2   2  -4   13.10    9.70
  -2   2  -4   18.70    8.50
   2  -2  -4   25.90    6.60
  -2  -2   4   26.70    8.10
   2   3  -4   31.20   11.00
  -2   3   4   40.80    6.10
   2  -3  -4   44.90    7.00
  -2  -3   4   47.00    9.30
  -2   3  -4   44.40   10.50
   2   4  -4 2028.50   99.79
   2  -4   4 2106.19   99.89
  -2   4  -4 1911.81  100.29
  -2  -4   4 2054.49   99.49
   2  -4  -4 1975.40   97.19
   2   5  -4  625.34   37.70
   2  -5   4  707.63   37.50
   2  -5  -4  601.54   33.70
  -2  -5   4  656.03   37.10
  -2   5  -4  744.93   39.80
   2   6  -4  670.33   36.00
  -2  -6   4  518.85   34.30
   2  -7   4   45.00   12.40
   2   7  -4   33.40   14.30
  -2   7  -4   28.30   15.10
   2  -7  -4   54.09    8.10
  -2  -7   4   41.20   12.10
   2   8  -4  941.11   48.10
  -2   8  -4  781.02   49.10
   2  -8  -4  815.02   43.00
   2   9  -4    1.10   14.30
  -2   9  -4   33.70   17.10
   2  10  -4   94.79   18.30
  -2  10  -4  156.58   21.70
   2  11  -4   98.69   18.00
  -2  11  -4   81.79   20.60
   2  12  -4  173.08   22.40
  -2  12  -4  216.68   25.30
   2  13  -4   -1.20   13.70
  -2  13  -4    1.70   16.90
   2  14  -4  131.79   17.50
  -2  14  -4  128.99   20.30
  -2  15  -4    7.10   15.90
   2   0  -5  233.78   17.30
  -2   0  -5  235.88   16.30
  -2   0   5  244.18   16.20
  -2  -1  -5   73.49    9.40
  -2   1   5   73.49    8.90
   2   1  -5   60.89   11.50
  -2  -1   5   70.19    9.70
  -2   1  -5   64.59   10.50
   2  -1  -5   84.49   10.50
  -2   2   5   25.20    6.60
   2   2  -5   17.30   10.40
  -2  -2   5   19.00    8.50
  -2   2  -5   13.90    9.80
   2  -2  -5   18.90    7.50
   2   3  -5  277.67   23.50
  -2   3  -5  316.77   24.70
   2  -3  -5  390.36   19.80
  -2  -3   5  318.07   22.10
   2   4  -5  128.59   18.30
   2  -4   5  130.49   15.50
  -2   4  -5  146.69   18.30
  -2  -4   5  150.28   15.60
   2  -4  -5  106.09   11.20
   2  -5   5  263.87   20.40
   2   5  -5  281.07   23.30
  -2  -5   5  248.28   20.50
   2  -5  -5  240.28   16.50
  -2   5  -5  259.57   23.90
   2  -6   5   -6.30   10.40
   2   6  -5  -28.10   13.50
   2  -6  -5    9.00    7.00
  -2   6  -5   11.50   14.00
  -2  -6   5  -11.80   10.00
   2   7  -5   53.19   15.00
   2  -7   5   -2.40   18.20
   2  -7  -5   11.30    6.90
  -2   7  -5  -12.30   13.80
  -2  -7   5    5.50   11.50
   2   8  -5   68.09   17.80
   2  -8  -5   75.79    9.70
  -2   8  -5   72.19   18.60
   2   9  -5   79.09   19.20
  -2   9  -5   74.19   20.50
   2  -9  -5   87.29   10.30
   2  10  -5  -40.50   15.70
  -2  10  -5  -19.20   16.80
   2  11  -5  -29.20   16.10
  -2  11  -5  -27.80   18.20
   2  12  -5   19.90   17.50
  -2  12  -5   17.50   19.30
   2  13  -5   57.89   17.70
  -2  13  -5   48.50   20.70
   2  14  -5   42.40   16.60
  -2  14  -5   27.10   19.00
   2  15  -5   -1.30   16.00
  -2  15  -5   26.20   17.80
  -2   0   6 2826.92  135.99
  -2   0  -6 2704.93  135.79
   2   0  -6 2873.21  136.49
  -2   1   6  625.04   31.70
   2   1  -6  527.65   33.70
  -2  -1  -6  594.24   31.60
  -2  -1   6  533.45   32.30
  -2   1  -6  565.44   33.40
   2  -1  -6  629.14   32.60
   2   2  -6   -0.80   11.40
  -2   2   6   16.60    7.60
  -2  -2  -6    5.40    7.60
  -2   2  -6    2.80   13.00
   2  -2  -6    6.30    8.50
  -2  -2   6   17.10    9.30
   2   3  -6   60.39   15.90
  -2   3  -6   74.49   16.20
   2  -3  -6  106.09   11.40
  -2  -3   6   72.59   12.40
   2   4  -6  540.65   37.70
   2  -4   6  662.83   36.30
  -2   4  -6  573.54   38.40
   2  -4  -6  662.83   33.00
  -2  -4   6  633.84   36.10
   2   5  -6  174.88   21.30
   2  -5   6  201.98   18.50
  -2  -5   6  162.88   17.90
   2  -5  -6  148.59   13.70
  -2   5  -6  213.38   22.70
   2   7  -6  -12.70   15.40
  -2   7  -6   50.99   17.60
   2  -7  -6   19.90    7.80
   2   8  -6  396.66   32.50
   2  -8  -6  408.06   23.70
  -2   8  -6  402.56   33.30
   2   9  -6   -3.90   17.40
   2  -9  -6   30.90    8.20
  -2   9  -6   21.40   19.70
   2  10  -6   -7.00   18.70
  -2  10  -6   35.50   20.60
   2 -10  -6   38.90    8.90
   2  11  -6   24.10   19.70
  -2  11  -6   38.10   21.60
   2  12  -6  116.59   23.10
  -2  12  -6  138.29   25.40
   2  13  -6   -1.60   18.30
  -2  13  -6    4.30   20.30
   2  14  -6   40.20   18.20
  -2  14  -6   61.19   21.70
   2   0  -7  131.49   16.10
  -2   0   7  127.29   14.10
  -2   0  -7  112.59   15.90
  -2  -1  -7  928.21   47.80
  -2   1   7  967.40   47.20
   2   1  -7  860.51   49.40
   2  -1  -7  897.61   48.10
  -2   1  -7  873.41   49.30
  -2  -1   7  901.91   47.90
  -2   2   7    3.40    7.90
  -2  -2  -7    1.50    9.10
   2   2  -7   10.90   14.40
  -2   2  -7   27.40   13.70
   2  -2  -7   10.80   10.10
  -2  -2   7    6.50    9.60
   2   3  -7  185.28   23.20
  -2  -3  -7  224.68   17.10
  -2  -3   7  276.47   20.60
  -2   3  -7  195.58   23.00
   2  -3  -7  275.27   18.20
   2   4  -7  199.58   23.20
   2  -4  -7  213.18   16.30
  -2  -4   7  179.58   19.00
  -2   4  -7  210.38   23.40
   2  -5   7  693.13   39.20
   2   5  -7  651.93   42.10
  -2  -5   7  661.83   38.80
  -2   5  -7  627.74   41.90
   2  -5  -7  652.33   35.30
   2   6  -7  -31.10   15.50
  -2   6  -7   18.80   17.00
   2  -6  -7   10.30    8.50
   2   7  -7   75.09   19.90
   2  -7  -7   36.60    9.30
  -2   7  -7   44.80   19.10
   2   8  -7    5.50   18.10
  -2   8  -7   26.50   19.80
   2  -8  -7   13.40    8.60
   2   9  -7  279.37   32.50
   2  -9  -7  370.46   21.90
  -2   9  -7  356.86   33.80
   2  10  -7  -27.70   19.40
  -2  10  -7   23.70   20.60
   2 -10  -7   22.60    8.60
   2  11  -7   27.80   21.60
  -2  11  -7   59.29   23.90
   2 -11  -7   52.49   10.30
   2  12  -7   -3.50   20.20
  -2  12  -7   18.40   22.40
   2  13  -7   19.70   20.90
  -2  13  -7   31.40   22.10
   2  14  -7    7.50   19.70
  -2  14  -7   28.40   21.50
  -2   0   8 1875.21   89.99
   2   0  -8 1794.82   91.09
  -2   0  -8 1739.23   90.79
  -2  -1  -8   18.10   12.40
   2   1  -8   30.70   14.40
  -2   1   8   41.20   10.00
   2  -1  -8   57.79   13.30
  -2   1  -8   14.30   14.30
  -2  -1   8   23.30   10.40
  -2  -2  -8   19.10   12.20
  -2   2   8   32.30    9.40
   2   2  -8   27.20   15.20
  -2   2  -8   22.30   14.50
   2  -2  -8   30.20   11.90
  -2  -2   8   26.00   11.00
   2   3  -8   26.00   17.10
  -2  -3  -8   46.50   11.80
  -2  -3   8   42.40   12.80
  -2   3  -8   44.80   15.60
   2  -3  -8   61.09   12.30
   2   4  -8  561.44   39.50
   2  -4  -8  623.34   33.70
  -2  -4   8  581.14   36.40
  -2   4  -8  621.24   39.50
   2   5  -8   86.79   20.10
  -2   5  -8   95.99   20.10
   2  -5  -8  111.59   12.80
   2  -6  -8  367.46   23.10
   2   7  -8  -21.10   19.30
  -2   7  -8   53.39   20.60
   2  -7  -8   39.30   10.80
   2   8  -8  422.46   37.40
  -2   8  -8  486.95   38.90
   2  -8  -8  480.35   27.40
   2   9  -8   -3.10   20.00
   2  -9  -8   16.20   10.50
  -2   9  -8   43.10   21.80
   2  10  -8   71.69   24.60
  -2  10  -8  159.68   27.10
   2 -10  -8  135.79   14.00
   2  11  -8   -9.70   21.50
   2 -11  -8    6.40    8.80
  -2  11  -8   14.10   23.80
   2  12  -8   28.90   23.20
  -2  12  -8   50.89   24.20
   2  13  -8  -15.10   20.60
  -2  13  -8    9.90   22.90
   2  14  -8   35.00   22.60
  -2  14  -8   57.69   24.70
   2   0  -9    9.40   13.60
  -2   0  -9   17.40   13.60
  -2   0   9    8.20   10.00
  -2  -1  -9  194.08   20.90
  -2   1   9  210.58   17.30
   2   1  -9  177.28   23.10
  -2   1  -9  219.78   23.10
   2  -1  -9  199.48   20.90
  -2  -1   9  210.98   19.30
  -2  -2  -9    4.40   12.10
   2   2  -9  -13.40   15.50
  -2   2   9   -1.80    7.80
  -2  -2   9   -1.50   10.70
   2  -2  -9   -2.00   11.60
  -2   2  -9   10.00   14.80
   2   3  -9    0.30   16.20
  -2  -3  -9   13.70   11.70
  -2  -3   9   14.40   12.30
   2  -3  -9    8.30   11.10
  -2   3  -9   22.90   16.10
   2   4  -9   11.20   17.60
  -2  -4  -9   18.40   11.60
   2  -4  -9   20.40   11.00
  -2   4  -9   34.30   17.60
   2   5  -9   13.70   19.50
  -2   5  -9   44.60   18.40
   2  -5  -9    9.40   10.20
   2   6  -9  -18.50   19.40
   2  -6  -9   -3.10    9.60
  -2   6  -9   16.90   18.80
   2   7  -9   17.60   20.50
  -2   7  -9   83.49   23.30
   2  -7  -9   41.80   11.50
   2   8  -9    2.90   21.90
   2  -8  -9   41.10   10.40
  -2   8  -9   85.69   23.80
   2   9  -9   67.29   23.90
  -2   9  -9   88.89   25.70
   2  -9  -9   81.49   12.20
   2  10  -9  -23.30   21.70
   2 -10  -9   13.20    9.60
  -2  10  -9   47.50   25.40
   2  11  -9   -7.30   23.40
  -2  11  -9    8.20   24.90
   2  12  -9  -32.30   22.10
  -2  12  -9   14.40   24.60
   2  13  -9   -9.10   22.80
  -2  13  -9   25.20   23.70
  -2   0 -10  943.61   52.49
   2   0 -10  959.30   52.69
  -2   0  10  875.01   49.00
   2   1 -10   31.40   17.30
  -2  -1 -10   99.49   17.60
  -2   1  10   57.59   11.50
  -2  -1  10   56.39   13.50
   2  -1 -10   96.39   17.40
  -2   1 -10   45.80   17.60
  -2  -2 -10   17.80   14.10
  -2   2  10   11.80    8.40
   2   2 -10   24.50   18.40
  -2   2 -10   21.50   17.60
  -2  -2  10   31.40   13.00
   2  -2 -10    6.50   13.50
  -2  -3 -10  117.89   15.90
   2   3 -10   48.80   19.80
   2  -3 -10   96.49   15.80
  -2   3 -10  107.49   21.50
  -2  -4 -10  109.59   15.00
   2   4 -10   96.69   21.70
   2  -4 -10  100.89   15.20
  -2   4 -10  100.29   21.10
  -2  -5 -10  118.09   15.10
   2   5 -10  107.99   25.30
  -2   5 -10  143.29   24.30
   2  -5 -10  112.99   15.20
   2   6 -10   65.79   22.60
   2   7 -10   90.99   26.90
   2  -7 -10  183.28   18.00
  -2   7 -10  200.08   28.50
   2   8 -10  160.18   28.60
  -2   8 -10  231.18   30.50
   2  -8 -10  186.58   18.90
   2   9 -10  -11.00   23.30
   2  -9 -10    3.10   10.40
  -2   9 -10   38.30   24.50
   2  10 -10   16.60   25.40
  -2  10 -10  104.59   27.30
   2  11 -10   16.30   25.70
  -2  11 -10   37.10   26.20
   2  12 -10   11.10   24.40
  -2  12 -10   62.79   27.10
  -2   0  11   37.50   12.30
   2   0 -11   19.70   16.90
  -2   0 -11   88.09   19.00
  -2  -1 -11   29.60   15.90
   2   1 -11    0.20   17.70
  -2   1  11   -4.20    8.90
  -2   1 -11   27.60   17.50
  -2  -1  11    5.80   11.50
   2  -1 -11   -5.40   15.20
   2   2 -11   -5.30   18.50
  -2   2  11   -3.50    8.10
  -2  -2 -11   25.90   15.10
  -2   2 -11   -8.50   17.50
   2  -2 -11   -5.30   14.30
   2   3 -11  -19.20   18.70
  -2  -3 -11   10.30   13.30
   2  -3 -11   -9.90   12.90
  -2   3 -11   19.90   19.40
  -2  -4 -11    7.40   12.70
   2   4 -11  -24.80   19.30
   2  -4 -11  -11.40   11.90
  -2   4 -11   25.90   20.30
   2   5 -11   16.20   21.60
  -2  -5 -11   12.90   13.00
  -2   5 -11   39.90   21.40
   2  -5 -11    9.30   12.30
   2   6 -11  -15.40   22.10
  -2  -6 -11   14.50   11.90
   2  -6 -11   -3.90   11.50
  -2   6 -11   10.20   21.00
   2   7 -11   -2.80   22.80
   2  -7 -11    1.70   12.10
  -2   7 -11   62.09   24.30
   2   8 -11   -4.50   23.70
   2  -8 -11   33.60   13.00
  -2   8 -11   60.69   25.20
   2   9 -11   32.10   25.60
  -2   9 -11   75.29   27.80
   2  10 -11   11.70   25.30
  -2  10 -11   31.40   26.90
   2  11 -11   33.60   26.40
  -2  11 -11   41.90   27.20
   2  12 -11   16.00   27.20
  -2  12 -11   52.99   27.80
  -2   0  12  260.17   20.90
   2   0 -12  234.38   28.00
  -2   0 -12  276.07   28.60
  -2   1  12    7.00    9.50
   2   1 -12  -13.60   17.70
  -2  -1 -12   33.60   16.70
  -2  -1  12    2.30   11.30
   2  -1 -12    1.40   16.70
  -2   1 -12   25.60   18.40
  -2  -2 -12   18.60   15.70
   2   2 -12    0.00   19.30
   2  -2 -12    0.80   15.40
  -2   2 -12   18.60   19.40
  -2  -3 -12   27.90   15.30
   2   3 -12    5.80   21.10
   2  -3 -12    6.10   14.60
  -2   3 -12   46.40   20.40
  -2  -4 -12  168.68   21.30
   2   4 -12  140.99   27.90
  -2   4 -12  135.19   26.00
   2  -4 -12  162.78   19.70
  -2  -5 -12   18.70   14.00
   2   5 -12   17.50   22.00
   2  -5 -12   15.20   13.00
  -2   5 -12   26.50   21.80
  -2  -6 -12   61.99   14.40
   2   6 -12   50.99   25.00
   2  -6 -12   47.10   14.40
  -2   6 -12  117.89   26.10
   2   7 -12   -7.10   23.80
   2  -7 -12    3.60   12.80
  -2   7 -12   37.30   24.10
   2   8 -12   98.19   28.30
  -2   8 -12  122.69   29.30
   2  -8 -12   90.29   17.40
   2   9 -12   12.90   25.20
  -2   9 -12   31.70   26.80
   2  10 -12   21.30   26.40
  -2  10 -12   72.89   29.50
   2  11 -12   32.20   27.90
  -2  11 -12   49.99   28.60
  -2   0  13   89.39   14.50
   2   0 -13  107.79   22.30
  -2   0 -13  142.09   22.40
   2   1 -13   40.40   21.10
  -2  -1 -13   64.69   19.00
   2  -1 -13   46.40   18.70
  -2   1 -13   62.59   20.90
  -2  -2 -13   32.90   17.30
   2   2 -13    6.90   20.40
   2  -2 -13    0.10   16.50
  -2   2 -13   20.20   20.20
   2   3 -13   52.09   22.80
  -2  -3 -13   72.19   18.50
   2  -3 -13   46.00   17.20
  -2   3 -13   46.80   21.20
  -2  -4 -13   31.30   16.50
   2   4 -13   32.40   22.70
   2  -4 -13   13.20   14.80
  -2   4 -13   18.00   22.00
   2   5 -13   83.39   26.40
  -2  -5 -13   93.49   17.50
  -2   5 -13   86.89   25.40
   2  -5 -13   61.09   16.40
   2   6 -13   17.40   23.00
  -2  -6 -13    7.50   13.90
  -2   6 -13   28.30   23.90
   2  -6 -13   -2.10   13.20
   2   7 -13   41.90   24.60
   2  -7 -13   -4.20   13.90
  -2   7 -13   40.00   27.50
   2   8 -13   24.20   25.00
  -2   8 -13   44.60   27.90
   2   9 -13   31.00   27.20
  -2   9 -13   64.89   29.20
   2  10 -13   35.50   28.50
  -2  10 -13   36.40   28.60
   2   0 -14  107.69   22.60
  -2   0 -14  152.38   25.90
   2   1 -14   84.99   24.20
  -2  -1 -14   98.89   22.70
  -2   1 -14  101.59   22.90
   2  -1 -14   77.29   20.80
   2   2 -14   29.80   23.30
  -2  -2 -14   32.30   19.50
   2  -2 -14   16.10   17.80
  -2   2 -14   54.59   21.90
  -2  -3 -14   20.90   18.60
   2   3 -14   17.40   21.60
   2  -3 -14    5.10   16.90
  -2   3 -14   46.10   21.90
  -2  -4 -14  106.99   19.80
   2   4 -14  107.59   26.70
  -2   4 -14  140.79   29.00
   2  -4 -14   89.49   18.60
   2   5 -14   33.90   24.20
  -2  -5 -14   26.20   16.40
   2  -5 -14    4.70   15.10
  -2   5 -14   76.99   28.60
   2   6 -14   65.29   28.00
  -2   6 -14  107.49   29.00
   2  -6 -14   27.70   15.40
   2   7 -14   35.00   26.60
  -2   7 -14   43.00   27.30
   2   8 -14   64.29   28.60
  -2   8 -14  104.69   31.50
   2   0 -15   11.30   19.60
  -2   0 -15   30.50   22.00
   2   1 -15   39.90   22.20
  -2  -1 -15   40.80   21.60
  -2   1 -15   72.29   24.70
   2  -1 -15   35.80   20.30
  -2  -2 -15   25.50   20.30
   2   2 -15   28.40   22.90
   2  -2 -15    5.10   18.00
  -2   2 -15   51.19   23.80
   2   3 -15   25.20   23.30
  -2  -3 -15   38.80   19.10
   2  -3 -15    7.90   17.00
  -2   3 -15   78.19   25.60
   2   4 -15   40.10   25.60
  -2  -4 -15   36.60   18.60
   2  -4 -15    5.10   16.00
  -2   4 -15   37.10   26.20
   2   5 -15   44.10   25.90
   2  -5 -15   34.00   16.50
  -2   5 -15   93.29   28.20
   2   6 -15   45.00   26.80
  -2   6 -15   42.40   27.50
   2   7 -15   16.00   26.60
  -2   7 -15   45.70   29.50
  -2   0 -16  144.49   27.20
   2   0 -16   90.89   23.50
  -2  -1 -16   49.30   21.90
   2   1 -16   25.70   22.50
   2  -1 -16    8.80   20.00
  -2   1 -16   59.39   24.40
  -2  -2 -16   43.60   20.60
   2   2 -16   25.00   23.90
   2  -2 -16    1.20   18.10
  -2   2 -16   41.90   24.10
   2   3 -16   34.00   24.10
  -2  -3 -16   52.89   20.40
   2  -3 -16   -4.60   17.10
  -2   3 -16   56.99   25.90
   2   4 -16   70.99   27.40
  -2   4 -16   65.19   28.00
   2  -4 -16   24.80   18.00
   3   0   0    1.60    3.60
  -3   0   0    1.90    3.50
   3   1   0   52.49    5.60
   3  -1   0   60.69    6.20
  -3  -1   0   56.89    6.00
  -3   1   0   59.89    6.30
   3   2   0 3463.95  159.98
  -3   2   0 3402.26  160.48
   3  -2   0 3209.38  160.38
  -3  -2   0 3362.36  159.98
  -3   3   0 6213.28  297.17
   3   3   0 6242.58  296.47
  -3  -3   0 6280.97  296.67
  -3  -4   0  116.39    9.20
  -3   4   0  112.39    9.90
  -3  -5   0  485.25   27.20
  -3   5   0  549.65   27.90
  -3   5   0  544.35   29.10
  -3  -6   0  977.70   49.99
  -3   6   0  996.70   51.49
  -3   6   0 1025.70   50.19
  -3   7   0   60.39   12.40
  -3  -7   0   49.80    8.90
  -3   7   0   55.49    8.50
  -3  -8   0   17.20    8.50
  -3   9   0    5.30    7.90
  -3   9   0   -3.10   11.50
  -3  -9   0    2.10   10.40
  -3  10   0  229.08   16.80
  -3 -10   0  200.98   19.30
  -3  10   0  201.38   19.50
  -3  11   0   32.80   13.10
  -3  11   0   40.00   10.20
  -3  12   0  264.27   20.20
  -3  12   0  219.48   18.70
  -3   0  -1   -0.40    3.30
   3   0  -1   -4.80    3.90
  -3   0   1    0.90    4.00
  -3   1   1 1024.00   48.20
   3   1  -1  927.21   48.10
  -3  -1  -1  928.71   47.60
   3  -1  -1 1121.19   48.40
  -3  -1   1  934.61   48.10
  -3   2   1 1696.33   82.39
   3   2  -1 1624.64   82.29
  -3  -2  -1 1629.94   81.59
  -3  -2   1 1680.43   82.39
   3  -2  -1 1920.21   82.59
  -3   3   1  442.46   24.10
   3   3  -1  475.95   24.20
   3  -3  -1  447.06   24.20
  -3  -3   1  477.85   24.20
   3   4  -1  156.68   11.70
  -3   4   1  167.98   11.70
  -3  -4   1  162.68   11.80
   3  -4  -1  167.38   11.80
  -3   4  -1  180.78   13.90
  -3   5   1   26.50    6.50
   3   5  -1   24.20    6.30
  -3   5   1   28.40    7.20
  -3  -5  -1   16.00    5.10
  -3   5  -1   33.20    9.00
  -3  -5   1   23.00    7.00
  -3   6   1    8.90    6.80
  -3  -6  -1    0.20    5.50
  -3   6   1   12.30    8.20
   3   6  -1    1.70    6.40
  -3   6  -1   21.50   10.00
  -3  -6   1    2.30    7.00
  -3   6  -1   25.20    7.50
   3   7  -1  743.83   37.90
  -3  -7  -1  756.02   38.00
  -3   7   1  784.42   38.10
  -3   7   1  681.13   39.70
  -3   7  -1  736.63   38.90
  -3   7  -1  696.43   41.50
  -3  -7   1  766.92   39.40
  -3   8   1  283.27   17.50
  -3  -8  -1  264.07   17.70
   3   8  -1  243.88   17.10
  -3   8   1  264.77   20.50
  -3   8  -1  241.68   22.30
  -3   8  -1  264.27   18.60
  -3  -8   1  281.07   20.00
  -3 -10  -1   32.90   11.30
  -3  10   1   37.20    9.20
  -3 -10   1   28.80   13.00
  -3  10  -1   33.10   10.20
  -3  10  -1   27.90   14.10
  -3 -11  -1  210.98   19.50
  -3  11  -1  198.58   21.70
  -3  11  -1  241.58   18.10
  -3  12  -1   26.20   14.20
  -3  12  -1   26.10   11.60
  -3  13  -1   12.30   12.80
  -3   0   2    3.10    4.50
   3   0  -2    0.30    4.70
   3   1  -2   26.70    5.70
  -3   1   2   29.60    5.30
  -3  -1   2   26.80    5.30
   3  -1  -2   28.00    5.80
   3   2  -2  451.45   25.20
  -3   2   2  456.85   24.50
  -3  -2   2  444.56   25.00
   3  -2  -2  553.44   25.10
   3   3  -2    1.30    6.20
  -3   3   2   11.50    5.10
  -3  -3   2    1.40    5.50
   3  -3  -2    1.70    5.30
   3   4  -2  650.13   34.90
  -3   4   2  683.53   34.00
   3  -4  -2  692.53   34.30
  -3  -4   2  644.94   34.80
  -3   4  -2  682.43   36.30
   3   5  -2  104.09   12.30
  -3   5   2  126.99   10.40
  -3   5  -2  126.29   14.50
   3  -5  -2  131.19   10.80
  -3  -5   2  120.19   11.90
  -3   6   2  350.36   21.80
  -3   6   2  413.26   21.10
   3   6  -2  365.26   22.90
  -3   6  -2  413.86   26.10
  -3  -6   2  358.06   23.10
   3  -6  -2  372.26   21.80
   3   7  -2   -5.00    8.50
  -3   7   2   -6.90    8.40
  -3   7   2   10.60    6.50
  -3  -7   2    2.90    8.50
  -3   7  -2   14.90   12.90
   3   8  -2  133.29   15.00
  -3  -8   2  161.38   16.90
  -3  -9  -2   69.09   10.70
   3   9  -2   53.29   10.90
  -3  -9   2   58.89   13.80
  -3   9  -2   49.60   15.40
  -3   9  -2   50.69   11.80
   3  10  -2  106.39   14.70
  -3 -10  -2  115.19   14.50
  -3  10  -2  144.89   19.60
  -3  10  -2  136.09   16.30
  -3 -11  -2   11.50    9.40
   3  11  -2   21.10   10.00
  -3  11  -2   17.20   11.20
  -3  11  -2   19.90   15.70
  -3 -12  -2  164.58   20.40
  -3  12  -2  181.58   21.70
  -3  12  -2  194.38   18.40
  -3  13  -2   -5.80   14.30
  -3  14  -2   73.09   15.90
   3   0  -3    0.10    5.90
  -3   0   3    3.70    5.10
  -3   1   3   95.69    8.60
   3   1  -3   82.49   10.30
   3  -1  -3  115.89    9.90
  -3  -1   3   85.29    9.10
   3   2  -3  336.57   20.50
  -3   2   3  324.67   18.70
   3  -2  -3  390.86   19.70
  -3  -2   3  332.97   19.80
  -3   3   3  348.17   19.00
   3   3  -3  342.17   21.40
   3  -3  -3  356.06   19.60
  -3   3  -3  351.46   21.90
  -3  -3   3  358.96   20.70
  -3   4   3  145.19   10.20
   3   4  -3  120.89   14.30
  -3  -4   3  135.19   12.80
  -3   4  -3  142.89   14.80
   3  -4  -3  173.18   12.00
  -3   5   3  285.17   16.60
   3   5  -3  362.66   21.10
   3  -5  -3  283.27   17.90
  -3  -5   3  290.87   19.90
  -3   5  -3  291.77   22.10
   3   6  -3  426.26   26.00
  -3  -6   3  400.56   25.50
  -3   6  -3  394.96   28.30
   3  -6  -3  412.96   23.00
   3   7  -3   13.60   11.30
  -3   7  -3   27.30   13.90
   3  -7  -3   45.20    8.30
  -3  -7   3   31.30   10.90
   3   8  -3   -0.10   11.30
  -3   8  -3   -5.00   14.60
  -3  -8   3   -3.40   10.60
   3   9  -3   -2.70   11.60
  -3   9  -3   16.80   15.20
   3  10  -3  -16.40   11.60
  -3  10  -3    3.20   15.70
   3  11  -3  287.27   21.20
  -3 -11  -3  236.98   18.40
  -3  11  -3  248.68   21.50
  -3  11  -3  227.28   25.80
   3  12  -3    3.00   11.80
  -3 -12  -3    3.50   10.60
  -3  12  -3    0.10   16.90
  -3  12  -3    0.40   12.10
   3  13  -3   -4.50   11.30
  -3  13  -3  -14.70   15.50
  -3  14  -3    9.40   15.50
  -3  15  -3   80.19   17.00
  -3   0   4    2.00    5.90
   3   0  -4   -0.30    6.90
  -3   1   4  102.39    9.60
   3   1  -4  103.49   12.10
  -3  -1   4  102.49   10.50
   3  -1  -4  115.39   10.60
  -3   2   4 1738.03   88.29
   3   2  -4 1913.21   89.99
   3  -2  -4 1941.41   88.89
  -3  -2   4 1738.73   89.29
  -3   2  -4 1805.62   89.69
   3   3  -4   64.09   11.50
  -3   3   4   81.69    7.90
  -3  -3   4   59.09    9.70
  -3   3  -4   75.69   11.30
   3  -3  -4   81.69    9.10
   3   4  -4   43.20   12.10
  -3   4   4   53.19    6.50
   3  -4  -4   51.99    8.20
  -3  -4   4   34.90    9.40
  -3   4  -4   55.59   11.70
   3   5  -4  174.98   18.70
  -3   5   4  182.68   11.60
  -3  -5   4  184.68   16.80
   3  -5  -4  202.88   14.60
   3  -6  -4  629.64   33.30
  -3  -6   4  581.84   35.90
  -3   6  -4  693.03   39.10
   3   7  -4   -1.10   12.10
   3  -7  -4   13.90    6.80
  -3  -7   4    4.40   10.40
  -3   7  -4    6.40   14.00
   3   9  -4   96.49   16.90
   3  -9  -4   91.69   12.40
  -3   9  -4  102.29   20.00
   3  10  -4  -13.80   13.80
  -3  10  -4    4.20   16.60
   3  11  -4    9.60   14.00
  -3  11  -4    4.80   17.20
   3  12  -4  137.19   18.40
  -3  12  -4  125.49   22.60
   3  13  -4   52.19   15.00
  -3  13  -4   49.40   19.20
   3  14  -4   15.70   13.20
  -3  14  -4   25.10   17.50
  -3  15  -4    0.50   15.80
   3   0  -5   -2.40    8.50
  -3   0   5   -2.00    6.30
   3   1  -5   26.70   10.00
  -3   1   5   23.50    7.00
  -3   1  -5   23.40    8.60
  -3  -1   5   22.80    7.50
   3  -1  -5   19.90    8.70
  -3   2   5   37.50    7.10
   3   2  -5   18.00   10.30
  -3  -2   5   24.30    8.20
  -3   2  -5   26.20    9.40
   3  -2  -5   19.80    7.80
   3   3  -5  333.47   24.50
  -3   3   5  362.06   19.50
   3  -3  -5  348.87   20.60
  -3  -3   5  334.77   21.90
  -3   3  -5  332.27   23.60
  -3   4   5   69.19    7.70
   3   4  -5   37.90   13.30
   3  -4  -5   65.39    9.70
  -3   4  -5   59.29   12.90
  -3  -4   5   42.00   10.50
   3  -5  -5  218.78   16.20
  -3  -5   5  235.38   19.40
  -3   5  -5  267.97   24.10
   3   6  -5    0.00   13.80
   3  -6  -5   36.10    8.60
  -3  -6   5   20.40   11.10
  -3   6  -5   29.00   15.60
   3   7  -5  335.87   26.80
  -3   7  -5  309.47   28.30
   3  -7  -5  333.37   20.60
   3   8  -5  202.68   22.80
   3  -8  -5  180.48   14.80
  -3   8  -5  202.28   24.00
   3   9  -5  -13.20   15.10
   3  -9  -5    5.80    7.20
  -3   9  -5    6.50   17.40
   3  10  -5  -28.10   15.60
   3 -10  -5    5.10    8.40
  -3  10  -5  -11.70   17.20
   3  11  -5  204.28   24.20
  -3  11  -5  212.48   26.50
   3  12  -5  -14.30   15.50
  -3  12  -5  -20.20   18.40
   3  13  -5   -3.90   14.80
  -3  13  -5    7.50   19.40
   3  14  -5    1.80   15.00
  -3  14  -5   25.20   18.80
  -3  15  -5   73.69   20.50
  -3   0  -6    6.80    8.70
   3   0  -6   -6.60    9.80
  -3   0   6    1.60    7.30
  -3   1   6  158.18   12.90
   3   1  -6  135.29   17.20
  -3  -1  -6  153.88   13.30
  -3  -1   6  133.09   13.80
   3  -1  -6  136.39   15.00
  -3   1  -6  141.09   15.70
  -3   2   6  101.39   10.60
   3   2  -6   76.99   14.80
  -3   2  -6   74.29   13.20
  -3  -2   6   83.99   11.90
   3  -2  -6   98.89   11.90
  -3   3   6   46.90    7.90
   3   3  -6   28.40   13.90
  -3   3  -6   41.50   12.50
   3  -3  -6   32.20    9.40
  -3  -3   6   22.10    9.90
   3   4  -6  162.38   18.80
  -3  -4   6  139.29   16.50
  -3   4  -6  187.88   20.50
   3  -4  -6  117.29   13.50
   3   5  -6    2.80   14.50
  -3  -5   6    8.40   10.50
   3  -5  -6   14.00    8.80
  -3   5  -6   30.80   15.40
   3   6  -6  697.13   41.10
  -3   6  -6  642.24   41.80
   3  -6  -6  631.24   34.90
   3   7  -6  -20.60   15.00
  -3   7  -6   -6.60   16.50
   3  -7  -6   -2.90    7.90
   3  -8  -6  290.97   19.80
  -3   8  -6  320.47   29.70
   3   9  -6  -16.20   16.70
   3  -9  -6    8.20    8.10
  -3   9  -6    9.00   18.30
   3  10  -6   13.70   18.20
  -3  10  -6   30.10   19.90
   3 -10  -6   40.90    9.70
   3  11  -6  -19.50   17.60
  -3  11  -6   11.10   19.70
   3  12  -6   53.49   20.00
  -3  12  -6   79.19   22.70
   3  13  -6   -1.90   17.30
  -3  13  -6   -6.30   20.20
   3  14  -6   25.00   17.40
  -3  14  -6   44.00   21.40
   3   0  -7   -8.60   11.50
  -3   0   7    0.30    8.10
  -3   0  -7    5.60   10.40
  -3   1   7  191.38   15.40
   3   1  -7  170.98   19.50
  -3  -1  -7  185.58   16.30
   3  -1  -7  195.18   18.00
  -3  -1   7  166.18   16.40
  -3   1  -7  175.48   18.50
  -3   2   7   43.80    9.40
  -3  -2  -7   58.29   10.00
   3   2  -7   21.70   14.20
  -3  -2   7   47.40   11.00
  -3   2  -7   31.10   13.20
   3  -2  -7   41.70   11.10
   3   3  -7 1232.68   70.09
  -3   3   7 1359.46   66.49
  -3  -3  -7 1411.96   65.99
  -3  -3   7 1281.27   68.79
   3  -3  -7 1381.16   67.39
  -3   3  -7 1342.77   70.49
   3   4  -7   73.49   17.30
  -3   4  -7  113.19   18.20
   3  -4  -7  104.59   12.60
  -3  -4   7   77.69   14.20
   3   5  -7  173.38   22.90
  -3  -5   7  153.58   21.10
   3  -5  -7  127.69   14.60
   3   6  -7  -14.60   15.50
   3  -6  -7    2.40    9.50
  -3   6  -7    8.60   17.10
   3   7  -7  310.07   30.30
  -3   7  -7  353.16   31.90
   3  -7  -7  339.27   21.70
   3   8  -7  150.18   24.70
  -3   8  -7  195.88   25.70
   3  -8  -7  160.78   16.20
   3   9  -7   -9.40   19.10
   3  10  -7  -26.00   19.20
   3 -10  -7    4.60    8.60
  -3  10  -7   24.00   20.60
   3  11  -7  154.08   26.40
  -3  11  -7  200.88   28.00
   3 -11  -7  171.98   16.90
   3  12  -7  -23.10   19.40
  -3  12  -7   20.80   22.50
   3  13  -7  -14.60   19.70
  -3  13  -7   25.00   22.60
   3  14  -7    9.20   19.10
  -3  14  -7   40.30   22.50
  -3   0  -8  -10.20   11.50
  -3   0   8   -2.80    9.20
   3   0  -8  -13.90   12.70
  -3   1   8   64.89   11.60
  -3  -1  -8   55.39   12.60
   3   1  -8   50.09   15.00
  -3  -1   8   70.79   12.70
   3  -1  -8   63.09   14.10
  -3   1  -8   71.09   15.40
   3   2  -8  197.88   23.20
  -3  -2  -8  209.08   18.00
  -3   2   8  227.28   17.00
   3  -2  -8  216.58   19.40
  -3   2  -8  207.18   23.10
  -3  -2   8  177.88   18.70
  -3  -3  -8  220.58   17.90
  -3   3   8  239.28   16.70
   3   3  -8  205.58   24.90
   3  -3  -8  236.38   19.30
  -3   3  -8  268.07   25.20
  -3  -3   8  210.78   20.30
   3   4  -8  -16.30   15.50
  -3  -4   8   14.30   12.40
  -3   4  -8   45.20   16.70
   3  -4  -8   14.60   10.00
   3   5  -8   41.70   18.30
   3  -5  -8   72.89   12.30
  -3   5  -8   77.69   19.00
   3   6  -8  191.88   26.50
   3  -6  -8  216.48   18.70
  -3   6  -8  244.78   27.70
   3   7  -8  -15.70   18.80
   3  -7  -8   12.00    9.60
  -3   7  -8   28.10   18.50
   3   8  -8   12.20   19.60
   3   9  -8  -20.90   19.90
  -3   9  -8   33.00   21.80
   3  -9  -8    5.80    8.90
   3  10  -8    9.30   21.50
   3 -10  -8   37.10   10.40
  -3  10  -8   55.39   23.90
   3  11  -8  -25.00   20.60
   3 -11  -8   -1.70    9.40
  -3  11  -8    5.80   22.00
   3  12  -8   -4.00   22.20
  -3  12  -8   43.80   24.80
   3  13  -8   -2.50   21.30
  -3  13  -8   44.60   24.00
   3  14  -8    9.30   22.90
   3   0  -9  -18.20   12.80
  -3   0  -9   10.60   13.80
  -3   0   9    2.80    9.80
   3   1  -9   90.49   17.30
  -3  -1  -9  108.09   16.40
  -3   1   9  102.69   13.80
   3  -1  -9   86.39   15.90
  -3   1  -9  109.99   17.80
  -3  -1   9   97.59   14.60
  -3  -2  -9    9.90   12.00
   3   2  -9  -25.60   14.50
  -3   2   9    2.20    9.00
  -3  -2   9    0.80   10.60
   3  -2  -9   -2.10   11.50
  -3   2  -9    8.20   14.90
  -3   3   9   82.69   11.10
   3   3  -9   42.70   17.30
  -3  -3  -9   78.09   13.40
  -3  -3   9   65.49   15.10
  -3   3  -9   67.99   17.50
   3  -3  -9   56.99   13.30
  -3  -4  -9   32.10   11.50
   3   4  -9    4.90   17.30
   3  -4  -9   22.10   11.40
  -3   4  -9   41.90   17.70
   3   5  -9    9.40   17.70
  -3   5  -9   40.30   18.90
   3  -5  -9   -0.50   10.60
   3   6  -9  -38.90   19.00
  -3   6  -9   -1.30   17.80
   3  -6  -9    6.70   10.60
   3   7  -9  142.59   27.10
   3  -7  -9  170.88   18.10
  -3   7  -9  162.58   27.30
   3   8  -9  -32.10   19.90
   3  -8  -9    3.60   10.00
  -3   8  -9   15.50   21.70
   3   9  -9   -1.90   23.10
   3  -9  -9   18.80   10.90
  -3   9  -9   59.59   24.00
   3  10  -9  -28.10   23.50
  -3  10  -9   29.70   23.60
   3 -10  -9   -3.70    9.30
   3  11  -9   18.10   23.60
  -3  11  -9   57.49   25.60
   3  12  -9   -6.10   23.00
  -3  12  -9   36.30   26.00
   3  13  -9    4.20   23.70
  -3  13  -9   19.20   24.30
  -3   0  10   -7.10   10.60
  -3   0 -10    8.70   14.60
   3   0 -10   -9.20   14.10
   3   1 -10  -14.20   15.50
  -3  -1 -10   13.70   14.30
  -3   1  10    1.40   10.40
  -3  -1  10   -0.10   11.20
   3  -1 -10   -7.80   13.50
  -3   1 -10   10.20   15.40
  -3  -2 -10  347.47   25.90
  -3   2  10  342.67   22.30
   3   2 -10  310.47   29.90
  -3  -2  10  319.77   25.60
   3  -2 -10  310.97   25.90
  -3   2 -10  335.27   29.20
  -3   3  10   49.00   10.00
   3   3 -10   24.60   19.30
  -3  -3 -10   61.89   14.10
   3  -3 -10   44.60   13.70
  -3   3 -10   52.99   18.50
  -3  -4 -10  274.87   21.50
   3   4 -10  223.58   29.80
  -3   4 -10  288.47   29.00
   3  -4 -10  220.78   21.70
   3   5 -10   58.89   23.50
  -3  -5 -10   83.09   14.50
  -3   5 -10  126.59   23.30
   3  -5 -10   86.29   15.00
   3   6 -10  267.87   33.70
   3  -6 -10  313.57   23.50
  -3   6 -10  303.27   33.70
   3   7 -10   26.00   22.40
  -3   7 -10   75.69   22.90
   3  -7 -10   59.69   13.60
   3   8 -10   15.30   23.20
  -3   8 -10  136.29   27.00
   3  -8 -10   76.49   13.10
   3   9 -10  -13.40   24.10
  -3   9 -10   43.60   23.70
   3  -9 -10    0.20   11.20
   3  10 -10   26.00   24.90
   3 -10 -10   25.80   13.90
  -3  10 -10   47.60   25.60
   3  11 -10   -8.00   25.00
  -3  11 -10   24.50   26.40
   3  12 -10   37.30   26.80
  -3  12 -10  100.19   29.00
  -3   0 -11   19.30   16.10
  -3   0  11   -2.20   11.10
   3   0 -11  -21.30   15.40
  -3   1  11  -17.10   10.40
  -3  -1 -11   28.20   15.80
   3   1 -11   -4.10   16.60
  -3   1 -11   21.60   17.00
   3  -1 -11  -16.10   14.50
  -3  -1  11   11.70   12.40
  -3  -2 -11   21.50   14.70
   3   2 -11  -16.20   17.60
  -3   2  11   -0.50    9.20
  -3   2 -11   16.90   17.20
   3  -2 -11  -17.60   13.90
  -3  -3 -11   42.10   14.70
   3   3 -11    3.20   19.50
  -3   3 -11   42.90   20.10
   3  -3 -11    5.60   13.60
  -3  -4 -11   10.40   13.50
   3   4 -11  -22.40   19.30
   3  -4 -11   -1.30   12.50
  -3   4 -11    7.90   19.70
  -3  -5 -11   68.79   14.60
   3   5 -11   88.79   23.60
   3  -5 -11   61.29   14.80
  -3   5 -11   89.79   24.30
   3   6 -11   -7.50   22.20
   3  -6 -11   -4.00   12.20
  -3   6 -11   22.60   22.30
   3   7 -11   21.00   24.70
   3  -7 -11   18.10   13.80
  -3   7 -11   49.60   24.40
   3   8 -11  -10.00   24.20
  -3   8 -11   26.00   24.00
   3  -8 -11   -4.10   11.00
   3   9 -11   11.60   24.80
   3  -9 -11    4.60   11.90
  -3   9 -11   53.99   25.00
   3  10 -11   16.70   26.00
  -3  10 -11   45.00   27.00
   3  11 -11   22.30   26.60
  -3  11 -11   57.09   28.80
  -3   0 -12   16.80   18.10
   3   0 -12   -7.90   17.60
  -3   0  12   -9.50   10.80
  -3  -1 -12   57.29   18.30
  -3   1  12    8.80   11.00
   3   1 -12    9.80   18.20
   3  -1 -12   10.60   16.70
  -3   1 -12   20.10   19.00
   3   2 -12  288.47   32.30
  -3   2  12  301.37   21.20
  -3  -2 -12  320.87   27.80
   3  -2 -12  288.17   27.60
  -3   2 -12  295.57   32.20
   3   3 -12    4.20   20.70
  -3  -3 -12   29.50   15.70
  -3   3 -12   35.00   20.30
   3  -3 -12   -1.50   13.90
   3   4 -12    0.60   20.60
  -3  -4 -12   38.30   15.20
  -3   4 -12   64.19   22.10
   3  -4 -12   17.00   14.50
   3   5 -12    8.00   21.50
  -3  -5 -12   31.40   13.70
   3  -5 -12   -1.10   13.50
  -3   5 -12   37.90   23.30
  -3  -6 -12   95.09   16.40
   3   6 -12   76.99   27.40
   3  -6 -12  108.09   17.60
  -3   6 -12  143.59   27.30
   3   7 -12    6.80   24.30
   3  -7 -12    8.70   14.10
  -3   7 -12   43.70   24.20
   3   8 -12   -2.90   25.30
  -3   8 -12   70.19   25.90
   3  -8 -12   22.30   14.90
   3   9 -12   29.10   27.00
  -3   9 -12   51.39   26.90
   3  10 -12   22.10   27.00
  -3  10 -12   71.49   29.00
   3  11 -12   35.30   28.20
  -3  11 -12   43.70   29.00
  -3   0  13  -14.80   10.70
   3   0 -13   -4.20   18.00
  -3   0 -13   11.90   19.10
  -3  -1 -13   34.90   18.10
  -3   1  13   29.40   14.40
   3   1 -13   14.80   19.40
   3  -1 -13   23.20   17.30
  -3   1 -13   54.29   21.10
   3   2 -13   13.70   20.00
  -3  -2 -13   51.99   17.60
   3  -2 -13   16.00   16.40
  -3   2 -13   48.70   21.80
   3   3 -13  162.58   29.00
  -3  -3 -13  217.68   24.40
   3  -3 -13  185.58   24.30
  -3   3 -13  243.68   31.40
  -3  -4 -13   23.70   15.10
   3   4 -13   -0.30   21.60
   3  -4 -13   -7.20   14.50
  -3   4 -13    9.60   21.00
   3   5 -13   35.40   23.50
  -3  -5 -13   52.99   16.30
   3  -5 -13   25.60   15.30
  -3   5 -13   63.69   24.70
   3   6 -13    1.70   23.70
   3  -6 -13    2.70   14.30
  -3   6 -13   33.10   23.90
   3   7 -13   73.89   28.20
  -3   7 -13   87.29   27.20
   3  -7 -13   55.09   16.10
   3   8 -13   10.90   26.10
  -3   8 -13   37.30   27.10
   3   9 -13   24.70   28.50
  -3   9 -13   49.99   29.10
  -3   0 -14   34.80   19.60
   3   0 -14    2.50   18.70
  -3  -1 -14   21.30   18.10
   3   1 -14   13.50   20.90
  -3   1 -14   32.10   19.80
   3  -1 -14   10.40   19.10
  -3  -2 -14   26.90   18.00
   3   2 -14   11.70   22.10
   3  -2 -14    5.20   16.50
  -3   2 -14   37.50   20.70
   3   3 -14   19.20   22.20
  -3  -3 -14   36.20   17.80
   3  -3 -14   18.60   16.80
  -3   3 -14   54.29   23.20
  -3  -4 -14   20.10   17.10
   3   4 -14   24.70   25.00
   3  -4 -14   -6.50   15.00
  -3   4 -14   44.30   23.30
   3   5 -14   23.90   26.20
  -3   5 -14   29.60   24.00
   3  -5 -14   -6.20   15.20
   3   6 -14   58.59   26.00
   3  -6 -14   46.70   16.90
  -3   6 -14   66.19   26.90
   3   7 -14   22.60   27.10
  -3   7 -14   37.70   26.50
   3   8 -14    8.00   27.60
  -3   8 -14   52.49   28.10
   3   0 -15   15.40   19.90
  -3   0 -15   34.40   20.10
   3   1 -15   19.50   21.00
  -3  -1 -15   31.80   21.30
  -3   1 -15   34.60   21.20
   3  -1 -15   16.70   18.50
   3   2 -15   20.50   21.70
  -3  -2 -15   48.90   20.60
   3  -2 -15    7.90   18.40
  -3   2 -15   45.20   22.40
   3   3 -15   27.30   24.20
  -3  -3 -15   68.29   20.30
  -3   3 -15   61.99   22.80
   3  -3 -15   31.60   17.90
  -3  -4 -15   25.50   23.10
   3   4 -15   28.70   23.80
  -3   4 -15   34.20   24.30
   3  -4 -15    9.80   16.30
   3   5 -15   37.50   25.10
  -3   5 -15   58.29   28.00
   3  -5 -15   10.90   16.40
   3   6 -15   34.50   27.40
  -3   6 -15   49.80   28.60
  -3   0 -16   26.50   22.30
   3   0 -16    9.40   20.40
   3   1 -16   22.50   21.60
  -3  -1 -16   72.49   23.00
  -3   1 -16   45.70   24.40
   3  -1 -16    6.30   19.30
  -3  -2 -16   67.09   21.90
   3   2 -16   35.50   23.50
   3  -2 -16   15.20   18.50
  -3   2 -16   82.69   25.70
   3   3 -16   31.70   23.70
  -3  -3 -16   48.50   23.60
  -3   3 -16   68.89   26.40
   3  -3 -16   -3.60   17.80
   3   4 -16    0.60   24.40
  -3   4 -16   60.39   27.40
   3  -4 -16   15.10   17.60
   4   0   0  637.54   32.60
  -4   0   0  659.23   32.50
   4  -1   0  368.66   19.10
  -4   1   0  332.17   18.80
  -4  -1   0  342.47   18.70
   4   1   0  350.66   18.60
   4   2   0  454.75   23.80
   4  -2   0  468.45   24.60
  -4  -2   0  472.95   23.90
  -4   2   0  459.35   24.50
   4   3   0   21.50    5.20
  -4   3   0   21.00    5.90
  -4  -3   0   29.40    5.40
  -4   4   0   11.10    5.90
   4   4   0    0.80    5.10
  -4  -4   0   10.70    5.30
  -4  -5   0   44.80    7.00
  -4   5   0   50.99    7.90
  -4  -6   0   38.80    7.60
  -4   7   0   46.90    9.00
  -4   7   0   31.10   10.70
  -4  -7   0   29.70    8.10
  -4   8   0  175.08   18.50
  -4   8   0  188.88   15.30
  -4  -8   0  188.18   15.20
  -4   9   0  122.29   16.10
  -4  -9   0  114.69   14.00
  -4   9   0  101.69   13.20
  -4 -10   0   23.60   11.60
  -4  10   0    8.30   12.90
  -4  10   0   30.50    9.80
  -4  11   0   98.49   13.10
  -4  11   0   99.79   16.10
  -4  12   0   46.60   14.10
  -4  12   0   32.10   11.50
  -4   0  -1  395.06   21.10
  -4   0   1  396.26   21.50
   4   0  -1  420.26   21.80
  -4  -1  -1 1295.27   64.99
   4   1  -1 1307.37   65.39
  -4   1   1 1330.87   65.39
  -4  -1   1 1396.26   65.49
  -4   1  -1 1305.97   65.39
   4  -1  -1 1434.66   65.59
   4   2  -1  852.21   42.30
  -4  -2  -1  898.61   41.60
  -4   2   1  821.52   42.40
  -4   2  -1  796.82   42.40
  -4  -2   1  857.51   42.30
   4  -2  -1  875.71   42.60
  -4   3   1  864.41   42.70
  -4  -3  -1  834.22   41.70
   4   3  -1  827.82   42.40
   4  -3  -1  875.81   42.90
  -4  -3   1  894.81   42.60
  -4   3  -1  811.82   42.80
  -4   4   1 1114.29   54.19
   4   4  -1 1110.49   53.89
  -4  -4  -1 1086.89   53.19
  -4  -4   1 1099.89   54.19
  -4   4  -1 1064.89   54.49
   4  -4  -1 1082.19   54.49
  -4   5   1  695.43   35.10
   4   5  -1  659.83   34.70
  -4  -5  -1  670.43   34.00
  -4   5  -1  680.83   35.70
  -4   5  -1  668.63   36.60
   4  -5  -1  675.63   35.50
  -4  -5   1  696.73   35.30
  -4   6   1  182.08   15.10
   4   6  -1  176.78   13.40
  -4   6   1  188.98   13.90
  -4  -6  -1  172.48   12.60
  -4   6  -1  181.58   16.60
  -4   6  -1  165.28   14.40
  -4  -6   1  182.78   14.10
  -4  -7  -1    2.20    6.30
   4   7  -1   -0.20    6.90
  -4   7   1   21.40    8.80
  -4   7  -1   31.20   10.40
  -4  -7   1    1.00    7.70
   4   8  -1   28.30    8.00
  -4   8   1   47.90   10.90
  -4  -8  -1   34.80    8.40
  -4   8  -1   52.49   13.90
  -4  -8   1   43.80   10.10
  -4   9   1  870.31   42.90
  -4  -9  -1  838.32   43.10
  -4   9   1  795.82   44.40
  -4   9  -1  800.92   43.50
  -4   9  -1  758.72   46.20
  -4  -9   1  839.22   44.40
  -4 -10  -1  114.89   14.50
  -4  10   1  116.79   12.80
  -4  10   1  126.99   15.50
  -4 -10   1  144.89   26.20
  -4  10  -1  110.99   13.70
  -4  10  -1   93.19   17.60
  -4 -11  -1   31.50   12.60
  -4  11   1   30.60   11.90
  -4  11   1   30.50    9.90
  -4  11  -1   14.50   14.90
  -4  11  -1   37.30   11.40
  -4  12  -1    9.50   14.10
  -4  12  -1    3.10   11.30
  -4  13  -1  105.99   17.10
  -4  14  -1   24.60   13.80
  -4   0   2 2214.88  106.19
   4   0  -2 2191.38  106.19
  -4   1   2  316.77   18.60
   4   1  -2  335.27   19.20
   4  -1  -2  355.56   19.20
  -4  -1   2  339.47   18.90
  -4   2   2   61.39    8.40
   4   2  -2   69.59    9.40
  -4  -2   2   69.99    8.30
   4  -2  -2   73.59    9.60
   4   3  -2   97.69   10.90
  -4   3   2   96.79   10.00
   4  -3  -2  110.49   10.10
  -4  -3   2  112.19   10.00
  -4   4   2  104.79   10.30
   4   4  -2   94.99   11.10
   4  -4  -2  103.39   10.40
  -4  -4   2  102.09   10.50
  -4   5   2    6.00    6.40
   4   5  -2    2.20    7.30
   4  -5  -2   -1.40    6.40
  -4  -5   2    2.00    6.80
  -4   5  -2    8.60    9.20
  -4   6   2  313.37   17.80
   4   6  -2  258.37   18.70
  -4   6  -2  314.07   21.80
   4  -6  -2  276.77   18.40
  -4  -6   2  268.77   18.90
  -4   7   2    0.50    7.80
   4   7  -2   -6.30    8.50
  -4   7   2    7.80    7.30
  -4   7  -2   -0.30   11.20
  -4  -7   2    5.40    9.30
  -4   8   2  196.18   17.30
   4   8  -2  211.08   17.30
  -4   8   2  238.18   15.70
  -4   8  -2  246.08   23.30
  -4  -8   2  216.88   18.60
  -4   8  -2  227.28   17.90
  -4   9   2   12.20   10.20
   4   9  -2   37.50    9.60
  -4  -9  -2   21.20    8.00
  -4   9   2   21.20    8.00
  -4  -9   2   34.20   11.60
  -4   9  -2   55.99   11.50
  -4   9  -2   37.00   15.10
   4  10  -2   38.90   10.60
  -4 -10  -2   47.00   11.00
  -4  10  -2   37.00   16.10
  -4  10  -2   52.69   12.50
  -4 -11  -2   53.59   12.90
  -4  11  -2   43.70   16.70
  -4  11  -2   47.70   12.00
  -4 -12  -2   18.00   15.30
  -4  12  -2   -4.70   10.50
  -4  12  -2    3.20   15.30
  -4  13  -2   -4.10   15.10
  -4  14  -2   29.50   15.40
  -4   0   3 1552.34   78.69
   4   0  -3 1682.93   79.09
   4   1  -3  284.17   18.00
  -4   1   3  293.67   17.20
   4  -1  -3  320.87   18.10
  -4  -1   3  288.67   17.50
   4   2  -3    9.60    6.80
  -4   2   3    7.10    5.40
  -4  -2   3    5.70    6.00
   4  -2  -3    2.10    6.00
  -4   3   3 1036.90   52.99
   4   3  -3 1072.59   54.09
  -4  -3   3 1033.60   53.69
   4  -3  -3 1150.08   53.69
   4   4  -3   76.69   11.40
  -4   4   3   72.29    8.70
   4  -4  -3  101.29   10.40
  -4  -4   3   93.59   10.70
  -4   4  -3   86.59   11.50
  -4   5   3 1234.98   61.59
   4   5  -3 1296.17   63.49
   4  -5  -3 1260.67   62.39
  -4  -5   3 1233.98   63.19
  -4   5  -3 1251.87   64.49
   4   6  -3   -2.50    9.90
  -4   6   3   15.50    5.80
   4  -6  -3    9.40    6.90
  -4  -6   3    9.80    8.80
  -4   6  -3   21.00   11.40
   4   7  -3    1.30   10.50
  -4   7   3    7.60    5.90
  -4   7   3    3.80    7.30
  -4  -7   3   11.90    9.30
  -4   7  -3    3.90   12.40
   4  -7  -3   13.60    7.50
   4   8  -3   -4.30   10.40
  -4  -8   3   -0.80    9.40
   4  -8  -3    0.30    7.50
  -4   8  -3   -8.70   14.70
   4   9  -3  268.97   21.50
  -4   9  -3  284.57   27.00
   4  10  -3  -10.30   11.20
  -4  10  -3   -0.10   15.80
  -4  10  -3   -4.10   10.80
   4  11  -3    0.50   11.30
  -4 -11  -3   16.40    9.60
  -4  11  -3    0.40   14.80
  -4  11  -3    3.10   17.00
   4  12  -3  -13.80   11.30
  -4  12  -3   -2.40   16.50
  -4  13  -3  141.29   21.70
  -4  14  -3   12.10   16.20
  -4  15  -3   28.50   16.00
   4   0  -4 2330.07  113.19
  -4   0   4 2332.57  112.79
  -4   1   4   26.20    6.50
   4   1  -4   22.40    8.60
  -4  -1   4   27.40    6.90
   4  -1  -4   31.40    8.00
  -4   2   4  432.06   23.70
   4   2  -4  451.45   25.70
  -4  -2   4  422.96   24.60
   4  -2  -4  441.96   24.70
   4   3  -4   19.90    9.90
  -4   3   4   21.40    6.10
  -4   3  -4   26.30    9.00
   4  -3  -4   25.50    8.10
  -4  -3   4   24.30    7.70
  -4   4   4    1.30    5.30
   4   4  -4  -12.30    9.40
  -4  -4   4   -4.60    7.50
  -4   4  -4    7.00    9.60
   4  -4  -4    3.40    7.30
   4   5  -4  127.19   15.90
  -4   5   4  100.29    9.70
   4  -5  -4  138.79   12.90
  -4  -5   4  108.69   13.60
  -4   5  -4  135.99   17.20
   4   6  -4  768.22   43.00
  -4   6   4  741.43   39.00
   4  -6  -4  750.42   40.50
  -4   6  -4  881.71   44.70
  -4  -6   4  776.02   42.50
   4   7  -4  151.68   17.50
   4  -7  -4  124.29   12.80
  -4   7  -4  147.49   20.30
  -4  -7   4  116.39   15.90
   4   8  -4  142.99   17.80
  -4   8  -4  149.69   21.10
   4  -8  -4  144.39   13.70
   4   9  -4   64.89   15.40
   4  -9  -4   85.69   11.70
  -4   9  -4   91.29   19.60
   4  10  -4  170.18   19.40
  -4  10  -4  162.28   22.80
   4  11  -4   54.59   15.40
  -4  11  -4   53.09   19.40
   4  12  -4  -15.40   12.90
  -4  12  -4   -4.20   17.60
   4  13  -4   49.00   14.60
  -4  13  -4   62.19   20.40
   4  14  -4   19.90   13.50
  -4  14  -4   30.20   18.30
  -4  15  -4   32.30   17.60
  -4   0   5   -0.10    6.20
   4   0  -5   -3.60    7.90
   4   1  -5  364.86   23.00
  -4   1   5  348.47   21.00
   4  -1  -5  378.66   22.30
  -4  -1   5  357.16   21.70
   4   2  -5  307.87   21.40
  -4   2   5  313.57   18.10
   4  -2  -5  296.97   19.50
  -4   2  -5  273.67   20.50
  -4  -2   5  288.77   19.30
   4   3  -5  334.57   23.40
  -4   3   5  332.87   19.40
  -4  -3   5  329.57   21.50
   4  -3  -5  338.47   21.00
  -4   3  -5  318.27   22.80
   4   4  -5   -9.60   11.00
  -4   4   5    3.10    5.60
  -4  -4   5   -1.30    8.80
  -4   4  -5    1.80   10.60
   4  -4  -5   -3.30    7.90
   4   5  -5 1018.30   51.99
  -4   5   5  958.70   47.40
  -4  -5   5  919.31   50.39
  -4   5  -5  927.91   51.99
   4  -5  -5  939.71   48.70
   4   6  -5  -17.00   12.30
  -4   6  -5    3.70   13.70
   4  -6  -5   11.20    9.00
  -4  -6   5   -3.20    9.70
   4   7  -5   21.90   14.50
   4  -7  -5   48.10    9.30
   4   8  -5   -6.50   14.30
  -4   8  -5   34.20   17.40
   4  -8  -5   31.00    8.40
   4   9  -5  180.58   21.40
  -4   9  -5  190.58   24.00
   4  -9  -5  130.29   14.60
   4  10  -5   29.10   16.40
  -4  10  -5   60.09   20.60
   4 -10  -5   58.49   11.50
   4  11  -5   28.30   16.60
  -4  11  -5   62.19   20.90
   4  12  -5   -8.20   15.60
  -4  12  -5    2.90   19.00
   4  13  -5  165.98   22.70
  -4  13  -5  180.98   26.20
   4  14  -5   14.60   15.00
  -4  14  -5   23.80   19.70
  -4  15  -5   61.09   21.40
   4   0  -6 1814.92   84.59
  -4   0   6 1572.74   83.39
   4   1  -6  165.78   17.60
  -4   1   6  171.28   14.00
   4  -1  -6  182.18   16.60
  -4  -1   6  176.98   15.00
  -4   1  -6  176.78   16.40
   4   2  -6   -2.70   10.90
  -4   2   6    6.10    6.90
  -4  -2   6   -1.00    8.90
  -4   2  -6   11.60   10.30
   4  -2  -6    2.50    9.20
   4   3  -6  258.57   22.60
  -4   3   6  274.27   17.20
   4  -3  -6  273.27   19.30
  -4   3  -6  270.97   21.90
  -4  -3   6  270.67   19.80
   4   4  -6   -5.00   13.40
  -4   4   6   18.70    6.80
  -4   4  -6   25.90   12.70
  -4  -4   6   22.00    9.90
   4  -4  -6    6.50    9.30
   4   5  -6   -3.70   13.40
   4  -5  -6    2.30    8.10
  -4   5  -6   -0.80   13.40
  -4  -5   6    1.00    9.30
   4   6  -6  -10.60   14.40
   4  -6  -6   13.20    8.80
   4   7  -6   21.40   16.10
   4  -7  -6   17.00    9.90
  -4   7  -6   58.49   18.40
   4   8  -6   80.89   19.80
  -4   8  -6  136.79   22.10
   4  -8  -6  116.69   13.40
   4   9  -6  172.28   23.20
  -4   9  -6  188.88   25.60
   4  -9  -6  149.19   15.70
   4  10  -6  -15.90   16.80
  -4  10  -6   29.20   20.10
   4 -10  -6   12.50    9.00
   4  11  -6  -22.30   17.30
  -4  11  -6    6.00   19.60
   4 -11  -6    3.50   10.10
   4  12  -6   20.70   18.70
  -4  12  -6   57.69   21.50
   4  13  -6    7.90   17.20
  -4  13  -6   12.50   21.00
   4  14  -6    5.60   17.10
  -4  14  -6   29.80   21.50
  -4   0   7  236.68   18.10
   4   0  -7  258.87   21.30
  -4   0  -7  262.57   19.30
   4   1  -7  136.09   18.40
  -4  -1  -7  162.78   14.60
  -4   1   7  147.69   13.80
  -4  -1   7  143.19   14.70
  -4   1  -7  127.89   16.80
   4  -1  -7  133.99   16.80
  -4   2   7   76.09   10.30
   4   2  -7   58.49   15.20
   4  -2  -7   70.19   12.40
  -4   2  -7   69.69   13.80
  -4  -2   7   67.89   11.80
   4   3  -7  205.58   21.80
  -4   3   7  170.28   13.90
   4  -3  -7  176.58   16.80
  -4   3  -7  171.18   20.40
  -4  -3   7  167.28   17.20
   4   4  -7  116.69   19.00
  -4   4   7   99.59   11.30
  -4  -4   7  123.19   15.20
  -4   4  -7  102.79   17.70
   4  -4  -7  138.79   14.30
   4   5  -7  305.67   28.30
  -4   5  -7  317.67   28.50
   4  -5  -7  326.87   21.90
   4   6  -7  143.89   21.30
   4  -6  -7  111.09   14.80
  -4   6  -7  156.08   22.30
   4   7  -7  -13.90   16.20
   4  -7  -7    8.10    9.00
  -4   7  -7   46.60   18.10
   4   8  -7   -1.60   17.80
  -4   8  -7   63.19   19.80
   4  -8  -7   32.00    9.70
   4   9  -7  104.49   23.20
  -4   9  -7  129.49   24.50
   4  -9  -7  107.09   14.60
   4  10  -7   37.70   21.10
  -4  10  -7   85.69   23.40
   4 -10  -7   68.99   12.40
   4  11  -7  -12.30   19.50
   4 -11  -7    2.70   10.20
  -4  11  -7   47.30   22.20
   4  12  -7   -7.80   19.40
  -4  12  -7   37.40   21.60
   4  13  -7   11.40   19.60
  -4  13  -7   44.40   23.50
   4  14  -7   -3.40   19.20
  -4  14  -7   37.40   22.80
   4   0  -8  -15.60   11.20
  -4   0   8    6.60    8.70
  -4   0  -8    9.10   11.30
  -4   1   8    8.70    8.40
  -4  -1  -8   13.80   10.50
   4   1  -8    0.50   13.00
   4  -1  -8   -0.80   11.00
  -4   1  -8    4.40   12.00
  -4  -1   8    6.60    9.20
   4   2  -8   33.60   15.70
  -4   2   8   49.90    9.70
  -4  -2  -8   56.89   11.30
  -4   2  -8   44.60   14.20
   4  -2  -8   36.10   12.90
  -4  -2   8   53.19   12.10
  -4  -3  -8   76.69   11.00
  -4   3   8   81.49   10.70
   4   3  -8   40.20   16.30
  -4  -3   8   65.29   13.00
   4  -3  -8   70.49   13.00
  -4   3  -8   66.79   16.50
  -4   4   8    2.90    7.30
   4   4  -8  -17.10   15.30
  -4   4  -8   17.00   16.60
   4  -4  -8   -5.40   10.00
   4   5  -8  -16.50   16.10
   4  -5  -8    6.40   10.50
  -4   5  -8    6.90   17.30
   4   6  -8    6.30   17.70
   4  -6  -8   41.20   11.20
  -4   6  -8   48.70   18.60
   4   7  -8   -2.20   18.50
  -4   7  -8   37.30   19.60
   4  -7  -8   20.70   10.50
   4   8  -8   16.90   19.70
   4  -8  -8   45.80   11.40
  -4   8  -8   41.70   20.70
   4   9  -8  -24.20   19.70
  -4   9  -8   22.50   21.90
   4  -9  -8    1.90   10.00
   4  10  -8  -13.30   20.20
   4 -10  -8   35.50   10.70
  -4  10  -8   36.00   22.20
   4  11  -8   36.60   23.10
  -4  11  -8   88.19   25.60
   4 -11  -8   62.19   12.80
   4  12  -8   12.10   21.50
  -4  12  -8   49.90   24.20
   4  13  -8  -13.50   20.60
  -4  13  -8   24.20   23.30
   4   0  -9   95.49   17.20
  -4   0   9  127.89   15.40
  -4   0  -9  123.19   16.90
  -4  -1  -9  291.57   22.40
   4   1  -9  267.17   25.20
  -4   1   9  288.87   21.00
  -4   1  -9  276.67   24.60
  -4  -1   9  254.97   21.60
   4  -1  -9  273.07   23.80
  -4   2   9   46.60   10.90
   4   2  -9   25.60   16.40
  -4  -2  -9   51.49   12.60
  -4  -2   9   28.60   12.00
   4  -2  -9   36.80   13.30
  -4   2  -9   31.20   16.40
   4   3  -9  166.08   23.10
  -4  -3  -9  187.58   17.10
  -4   3   9  158.28   15.50
  -4   3  -9  182.58   24.50
   4  -3  -9  176.78   19.20
  -4  -4  -9   90.19   12.40
   4   4  -9   41.10   18.80
   4  -4  -9   65.99   13.50
  -4   4  -9   69.99   20.10
   4   5  -9  218.08   27.10
   4  -5  -9  224.68   20.50
  -4   5  -9  255.57   28.40
   4   6  -9  -19.90   19.10
   4  -6  -9   -2.80   11.40
  -4   6  -9    7.60   19.10
   4   7  -9  -13.50   20.40
   4  -7  -9   11.60   10.40
  -4   7  -9   36.30   21.10
   4   8  -9   20.70   23.10
  -4   8  -9   69.99   24.20
   4  -8  -9   55.29   12.50
   4   9  -9  242.58   32.00
   4  -9  -9  318.57   24.00
  -4   9  -9  300.37   36.00
   4  10  -9  -11.60   23.10
   4 -10  -9   35.20   11.30
  -4  10  -9   47.80   24.10
   4  11  -9  -16.00   23.50
  -4  11  -9   75.49   24.90
   4 -11  -9    5.10   13.30
   4  12  -9  -20.40   22.70
  -4  12  -9   36.20   25.50
   4  13  -9   13.30   23.40
  -4  13  -9   42.80   25.20
  -4   0  10  613.84   35.90
   4   0 -10  563.54   38.50
  -4   0 -10  632.74   38.30
   4   1 -10    9.10   15.10
  -4   1  10   32.30   11.40
  -4  -1 -10   57.79   15.60
  -4  -1  10   22.90   12.40
  -4   1 -10   26.60   16.70
   4  -1 -10   37.80   15.00
   4   2 -10  -15.40   16.20
  -4  -2 -10   31.70   13.80
  -4   2  10    6.70    9.80
   4  -2 -10  -11.10   13.10
  -4   2 -10   14.40   16.30
   4   3 -10   -4.10   17.90
  -4  -3 -10   40.60   13.40
  -4   3  10   29.20   10.00
   4  -3 -10   15.90   12.90
  -4   3 -10   30.70   17.50
   4   4 -10  181.18   26.20
  -4  -4 -10  199.48   19.20
  -4   4 -10  242.98   27.70
   4  -4 -10  171.28   20.90
   4   5 -10  -10.50   19.60
  -4   5 -10   40.20   20.50
   4  -5 -10   14.40   12.50
   4   6 -10   30.30   23.10
  -4   6 -10  112.99   23.30
   4   7 -10  -37.90   20.50
  -4   7 -10   31.70   23.10
   4  -7 -10    5.00   11.10
   4   8 -10   11.20   23.00
   4  -8 -10   16.60   11.80
  -4   8 -10   65.79   24.40
   4   9 -10  -16.20   22.90
  -4   9 -10   38.70   23.90
   4  -9 -10    7.70   11.50
   4  10 -10   21.70   24.40
  -4  10 -10  107.89   27.80
   4 -10 -10   74.69   13.80
   4  11 -10  -10.70   23.50
  -4  11 -10   52.89   25.40
   4  12 -10   -1.70   24.70
  -4  12 -10   71.49   27.30
  -4   0  11   55.69   14.30
   4   0 -11   39.40   18.00
  -4   0 -11   81.09   19.00
   4   1 -11  249.38   28.00
  -4   1  11  263.97   21.90
  -4  -1 -11  299.47   25.90
   4  -1 -11  216.48   25.70
  -4   1 -11  285.17   27.70
   4   2 -11   -2.30   17.90
  -4   2  11    1.80   10.70
  -4  -2 -11   34.20   15.30
   4  -2 -11   -5.90   13.80
  -4   2 -11   11.60   17.90
  -4  -3 -11  233.08   21.90
  -4   3  11  203.58   17.60
   4   3 -11  170.98   25.90
  -4   3 -11  219.68   28.20
   4  -3 -11  170.28   20.90
   4   4 -11  -16.90   20.20
  -4  -4 -11   26.40   13.60
  -4   4 -11   27.60   19.40
   4  -4 -11   -6.40   12.70
  -4  -5 -11  203.58   20.20
   4   5 -11  235.18   31.80
   4  -5 -11  208.88   22.60
  -4   5 -11  242.18   31.60
   4   6 -11  -17.10   21.60
  -4   6 -11   60.29   23.20
   4  -6 -11   13.00   13.40
   4   7 -11   -6.10   23.80
  -4   7 -11   22.70   22.80
   4  -7 -11   18.30   14.30
   4   8 -11   -4.40   24.70
   4  -8 -11    0.20   11.60
  -4   8 -11   35.60   24.70
   4   9 -11  137.69   30.50
  -4   9 -11  204.98   30.90
   4  -9 -11  111.09   16.90
   4  10 -11  -17.40   24.70
  -4  10 -11   44.90   25.60
   4  11 -11   -8.00   25.70
  -4  11 -11   62.19   27.90
  -4   0  12  137.29   18.70
  -4   0 -12  162.08   22.90
   4   0 -12  117.79   22.20
   4   1 -12    9.70   18.50
  -4  -1 -12   50.99   17.90
  -4   1  12   22.00   12.40
  -4   1 -12   45.90   19.00
   4  -1 -12    2.40   16.20
  -4  -2 -12   26.60   16.30
  -4   2  12    3.30   10.20
   4   2 -12   -4.00   20.20
  -4   2 -12   23.50   19.00
   4  -2 -12  -20.20   14.50
   4   3 -12  -12.70   20.10
  -4   3  12    2.90    9.30
  -4  -3 -12   34.00   15.70
   4  -3 -12   -6.00   14.10
  -4   3 -12   41.10   19.80
  -4  -4 -12   31.60   15.10
   4   4 -12  -17.70   20.00
  -4   4 -12   38.10   22.50
   4  -4 -12  -11.10   14.00
   4   5 -12  -12.30   21.00
  -4  -5 -12   22.40   14.20
   4  -5 -12   -5.30   13.60
  -4   5 -12   23.00   22.60
   4   6 -12   46.50   26.20
   4  -6 -12   76.59   16.90
  -4   6 -12   89.59   25.10
   4   7 -12   -7.40   23.20
   4  -7 -12   -8.20   13.90
  -4   7 -12   52.29   24.90
   4   8 -12   15.40   25.00
  -4   8 -12   55.29   25.30
   4  -8 -12   10.90   13.30
   4   9 -12   -6.50   25.00
  -4   9 -12   64.59   27.30
   4  10 -12    1.20   27.20
  -4  10 -12   45.00   26.00
   4   0 -13  -11.60   18.00
  -4   0 -13   19.50   19.30
  -4  -1 -13   16.90   18.70
   4   1 -13    6.40   19.20
  -4   1  13   32.00   16.40
  -4   1 -13   20.60   20.10
   4  -1 -13  -18.10   16.00
   4   2 -13    3.30   20.50
  -4  -2 -13   36.40   17.60
   4  -2 -13    0.70   16.40
  -4   2 -13   12.30   20.50
   4   3 -13   68.69   25.20
  -4  -3 -13   95.39   18.90
   4  -3 -13   34.50   17.00
  -4   3 -13   80.09   23.80
  -4  -4 -13   44.40   16.30
   4   4 -13   -1.00   21.20
   4  -4 -13    6.50   15.20
  -4   4 -13   31.30   22.20
   4   5 -13   92.89   26.40
  -4  -5 -13  120.69   18.10
   4  -5 -13   78.99   18.40
  -4   5 -13  105.79   26.80
   4   6 -13   -0.50   24.40
   4  -6 -13    5.80   15.10
  -4   6 -13   27.30   24.20
   4   7 -13   36.30   25.10
   4  -7 -13  -15.80   14.70
  -4   7 -13   37.60   25.60
   4   8 -13   13.50   25.90
  -4   8 -13   50.19   26.70
   4   9 -13   25.60   27.80
  -4   9 -13   83.99   27.70
  -4   0 -14   71.69   22.10
   4   0 -14   43.80   20.70
   4   1 -14   26.30   20.00
  -4  -1 -14   54.39   20.30
  -4   1 -14   45.90   22.20
   4  -1 -14   16.50   18.40
  -4  -2 -14   19.90   17.80
   4   2 -14   -5.30   21.20
  -4   2 -14   24.00   21.50
   4  -2 -14   -6.40   17.10
   4   3 -14    2.40   22.50
  -4  -3 -14   53.79   17.60
   4  -3 -14  -16.10   15.60
  -4   3 -14   35.80   23.50
   4   4 -14   18.80   23.30
  -4  -4 -14   19.20   15.80
  -4   4 -14   28.90   22.90
   4  -4 -14   -8.50   15.70
   4   5 -14    5.30   23.50
   4  -5 -14  -17.40   15.20
  -4   5 -14   20.70   23.60
   4   6 -14  -12.00   24.70
  -4   6 -14   44.10   24.70
   4  -6 -14   -1.10   15.70
   4   7 -14    8.50   25.20
  -4   7 -14   42.00   26.50
   4   8 -14   -0.10   27.20
  -4   8 -14   64.79   27.90
  -4   0 -15   36.90   20.40
   4   0 -15    5.30   19.00
  -4  -1 -15   90.99   21.50
   4   1 -15   26.90   20.30
  -4   1 -15   89.49   23.00
   4  -1 -15   29.70   19.30
  -4  -2 -15   57.19   19.00
   4   2 -15   16.90   21.40
  -4   2 -15   42.20   23.10
   4  -2 -15   23.00   19.00
   4   3 -15   41.50   23.40
  -4  -3 -15   68.99   19.80
   4  -3 -15   42.90   19.00
  -4   3 -15   57.99   22.80
   4   4 -15   19.40   24.90
   4  -4 -15   24.10   17.70
  -4   4 -15   34.60   23.50
   4   5 -15   48.70   27.80
   4  -5 -15   38.20   18.40
  -4   5 -15   72.49   26.40
   4   6 -15   10.10   26.60
   4  -6 -15  -21.20   19.40
  -4   6 -15   44.10   25.20
   4   0 -16   18.10   19.60
  -4   0 -16   57.29   21.80
  -4  -1 -16   33.70   20.20
   4   1 -16   13.70   22.10
   4  -1 -16    2.50   18.60
  -4   1 -16   35.90   21.30
  -4  -2 -16   62.49   22.50
   4   2 -16   14.40   22.50
   4  -2 -16  -16.90   17.70
  -4   2 -16   37.20   21.70
   4   3 -16    0.00   24.00
  -4   3 -16   31.40   23.90
   4  -3 -16  -13.90   17.20
   5   0   0    5.00    5.20
  -5   0   0    5.40    5.20
   5  -1   0  118.49   10.40
   5   1   0  130.99   10.00
  -5   1   0  123.99   10.20
  -5  -1   0  120.99   10.00
   5  -2   0 1771.52   88.29
   5   2   0 1880.51   87.69
  -5   2   0 1784.92   88.09
  -5  -2   0 1821.12   87.69
  -5  -3   0  185.48   12.30
   5  -3   0  166.78   13.20
   5   3   0  188.18   11.90
  -5   3   0  171.68   13.10
   5   4   0    2.90    5.30
  -5  -4   0    1.90    5.60
  -5   4   0    3.20    6.60
  -5   5   0  353.36   21.10
  -5  -5   0  342.57   19.80
  -5   6   0   12.00    7.60
  -5  -6   0    6.30    7.00
  -5   7   0  185.78   17.10
  -5   7   0  174.18   15.00
  -5  -7   0  176.08   14.10
  -5   8   0  104.89   14.30
  -5  -8   0   83.69   11.20
  -5   8   0   89.79   11.70
  -5   9   0    4.90    9.20
  -5   9   0   11.60   11.80
  -5  -9   0   10.60    9.10
  -5 -10   0   85.59   13.00
  -5  10   0   80.59   12.60
  -5  10   0  104.09   16.10
  -5  11   0   54.29   15.00
  -5  11   0   48.00   12.00
  -5  12   0   61.69   15.10
  -5  12   0   35.50   17.50
  -5  13   0   40.30   14.10
  -5   0  -1    1.20    4.70
  -5   0   1   -1.50    5.50
   5   0  -1   -0.50    5.50
   5   1  -1  142.79   11.40
  -5   1   1  137.19   11.10
  -5  -1  -1  137.09   10.00
  -5  -1   1  138.49   10.70
  -5   1  -1  141.29   10.70
   5  -1  -1  133.59   11.10
  -5   2   1   75.49    9.40
  -5  -2  -1   73.39    8.00
   5   2  -1   81.29    9.80
  -5   2  -1   75.89    9.30
  -5  -2   1   82.79    8.70
   5  -2  -1   87.09    9.50
  -5  -3  -1 1979.30   95.39
  -5   3   1 1958.30   96.19
   5   3  -1 2008.80   95.89
  -5  -3   1 2011.00   95.99
  -5   3  -1 1926.11   96.29
   5  -3  -1 2004.70   96.49
   5   4  -1    7.10    6.40
  -5  -4  -1   10.20    5.30
  -5   4   1   15.00    7.20
  -5   4  -1   12.00    7.10
   5  -4  -1   15.10    7.70
  -5  -4   1    7.50    6.10
   5   5  -1  437.96   24.30
  -5  -5  -1  422.66   23.30
  -5   5   1  461.65   24.90
  -5   5  -1  441.16   25.30
   5  -5  -1  427.66   25.00
  -5  -5   1  439.46   24.60
  -5   6   1   23.00    8.30
   5   6  -1   14.20    7.30
  -5  -6  -1   18.50    6.30
  -5  -6   1   14.90    7.80
  -5   6  -1   19.10    9.50
  -5   6  -1   14.70    8.50
  -5   7   1  444.16   26.60
  -5  -7  -1  430.76   24.40
   5   7  -1  416.96   24.40
  -5   7   1  441.36   25.50
  -5   7  -1  456.65   27.80
  -5   7  -1  431.56   25.80
  -5  -7   1  441.36   25.60
  -5  -8  -1  109.69   11.50
  -5   8   1  128.09   14.60
  -5   8   1  100.39   13.20
  -5  -8   1  101.29   12.70
  -5   8  -1  111.79   15.50
  -5   8  -1  122.29   14.30
  -5  -9  -1   79.29   10.90
  -5   9  -1   78.19   11.90
  -5  -9   1   71.49   12.30
  -5 -10  -1   20.70    9.60
  -5  10   1   21.20   12.40
  -5  10   1   22.60   10.00
  -5  10  -1   14.90    9.90
  -5  10  -1   21.40   14.50
  -5  11   1  243.98   19.20
  -5  11   1  241.88   20.90
  -5 -11  -1  249.88   20.70
  -5  11  -1  224.58   19.80
  -5  11  -1  242.88   24.30
  -5  12   1   47.70   13.00
  -5  12  -1   27.30   15.60
  -5  12  -1   28.10   12.20
  -5  13  -1   -7.50   13.60
  -5  14  -1   10.00   14.00
  -5   0   2    0.00    5.40
   5   0  -2   -3.40    5.90
  -5   1   2  147.69   11.60
   5   1  -2  137.79   11.80
  -5  -1  -2  135.09   10.20
  -5  -1   2  152.78   11.30
   5  -1  -2  158.88   12.90
  -5  -2  -2   48.00    6.00
   5   2  -2   46.40    8.30
  -5   2   2   47.10    7.50
   5  -2  -2   41.00    7.80
  -5  -2   2   54.79    7.60
  -5  -3  -2    3.40    4.50
   5   3  -2   13.80    7.50
  -5   3   2    6.10    6.80
   5  -3  -2    8.70    6.80
  -5  -3   2    7.30    6.20
   5   4  -2  106.59   10.80
  -5   4   2   93.49   11.00
  -5  -4  -2   75.89    8.20
   5  -4  -2   92.29   11.10
  -5  -4   2  103.79   10.90
  -5   5   2  313.27   19.20
   5   5  -2  310.37   19.80
   5  -5  -2  300.57   19.70
  -5  -5   2  308.37   19.50
  -5   6   2   12.90    7.60
   5   6  -2    2.80    8.50
  -5   6  -2    2.30    7.90
   5  -6  -2   10.20    7.90
  -5  -6   2    7.90    8.00
  -5   6  -2   12.50   10.50
   5   7  -2   -4.20    8.20
  -5   7   2    3.20    7.80
  -5   7   2   -1.30    7.60
  -5   7  -2   10.00   11.10
  -5  -7   2    0.00    8.20
   5  -7  -2    1.60    8.00
  -5   7  -2   -1.00    8.60
  -5   8   2   62.39   11.50
  -5   8   2   77.49   10.20
   5   8  -2   50.49   10.60
  -5   8  -2   59.99   14.20
  -5  -8   2   50.69   11.40
  -5   8  -2   58.69   12.10
  -5  -9  -2   -3.00    7.60
   5   9  -2  -10.20    8.90
  -5   9   2   -6.30    9.30
  -5   9   2    2.70    8.20
  -5   9  -2   -1.70   10.60
  -5   9  -2   11.10   14.90
  -5  10   2    2.20   10.30
  -5 -10  -2   -0.60    8.40
  -5  10   2    4.60    8.40
   5  10  -2   -2.50    9.30
  -5  10  -2   18.70   15.70
  -5  10  -2   -1.30    9.50
  -5  11   2    9.40    8.00
  -5 -11  -2   12.80   10.60
  -5  11  -2    0.00   10.80
  -5  11  -2    9.90   16.10
  -5  12  -2   93.79   19.30
  -5  12  -2   76.29   17.50
  -5  13  -2   43.50   16.70
  -5  14  -2    3.30   15.20
  -5  15  -2   18.30   17.40
   5   0  -3    2.30    7.20
  -5   0   3    1.80    5.70
   5   1  -3  437.16   24.80
  -5   1   3  429.06   24.00
  -5  -1   3  432.86   24.10
   5  -1  -3  451.55   24.60
  -5   2   3   20.90    6.30
   5   2  -3   25.90    8.20
  -5  -2   3   21.70    7.00
   5  -2  -3   29.00    7.90
   5   3  -3 3488.85  163.78
  -5   3   3 3363.06  162.98
  -5  -3   3 3187.68  163.38
   5  -3  -3 3539.85  163.58
   5   4  -3   18.00    9.00
  -5   4   3   28.80    6.90
   5  -4  -3   30.80    8.00
  -5  -4   3   24.80    8.60
   5   5  -3  249.18   18.80
  -5   5   3  245.18   16.10
  -5  -5   3  232.08   17.90
  -5   5  -3  280.97   20.40
   5  -5  -3  263.47   17.50
  -5   6   3    4.20    6.50
   5   6  -3    0.20    9.60
   5  -6  -3    8.30    7.50
  -5  -6   3   -2.40    8.20
  -5   6  -3   -1.90   10.50
  -5   7   3  741.13   38.00
   5   7  -3  755.62   40.10
  -5  -7   3  749.92   40.40
  -5   7  -3  685.23   42.10
   5  -7  -3  722.43   39.20
  -5   8   3   84.79    9.70
  -5   8   3   89.59   11.50
   5   8  -3   73.99   13.30
   5  -8  -3   87.59   12.40
  -5   8  -3   85.49   16.90
  -5  -8   3   63.09   16.30
   5   9  -3    8.50   11.20
  -5   9   3   -2.60    9.20
  -5   9   3   -3.90    6.30
  -5   9  -3   -6.90   10.40
  -5   9  -3   25.00   15.80
   5  10  -3  133.09   17.40
  -5  10  -3  175.18   22.60
   5  11  -3  244.98   20.60
  -5  11  -3  268.47   27.50
   5  12  -3    5.10   11.40
  -5  12  -3    7.70   17.30
  -5  13  -3   19.00   17.20
  -5  14  -3   -0.70   17.00
  -5  15  -3   66.39   18.40
   5   0  -4   -7.20    7.60
  -5   0   4   -0.90    6.00
   5   1  -4    8.90    8.10
  -5   1   4    6.80    6.00
  -5  -1   4    6.70    7.30
   5  -1  -4    3.30    7.80
  -5   2   4  387.26   22.80
   5   2  -4  425.26   24.50
   5  -2  -4  382.46   23.90
  -5  -2   4  428.86   23.80
   5   3  -4  214.58   17.50
  -5   3   4  226.18   14.70
  -5  -3   4  205.68   15.90
   5  -3  -4  218.18   16.10
  -5   4   4  218.48   14.70
   5   4  -4  213.38   18.40
  -5  -4   4  203.18   16.60
   5  -4  -4  218.68   17.00
  -5   4  -4  238.08   18.90
  -5   5   4    8.10    6.30
   5   5  -4   -9.10   10.30
  -5  -5   4    7.90    8.60
  -5   5  -4   14.40   10.90
   5  -5  -4    7.70    7.70
   5   6  -4  127.29   15.40
  -5   6   4  106.79   10.50
   5  -6  -4  113.99   12.90
  -5   6  -4  143.39   18.10
  -5  -6   4  112.09   14.40
   5   7  -4    0.00   11.60
  -5   7   4   11.90    6.00
   5  -7  -4   13.90    8.20
  -5  -7   4    9.70   12.80
  -5   7  -4   12.50   13.20
  -5   8   4  166.98   11.90
   5   8  -4  150.98   19.40
  -5   8  -4  177.68   23.40
   5  -8  -4  150.38   14.90
   5   9  -4   10.60   13.20
  -5   9  -4   54.89   18.30
   5  -9  -4   47.40   11.00
   5  10  -4    8.30   13.30
  -5  10  -4   24.50   17.70
   5  11  -4   12.70   13.70
  -5  11  -4   33.70   18.60
   5  12  -4   57.99   15.10
  -5  12  -4   51.59   20.00
   5  13  -4   -2.30   12.50
  -5  13  -4    2.50   17.90
  -5  14  -4   12.90   18.20
  -5  15  -4   23.90   18.20
  -5   0   5   -5.20    6.70
   5   0  -5  -10.10    7.80
   5   1  -5  479.35   27.40
  -5   1   5  442.56   25.40
   5  -1  -5  453.75   27.10
  -5  -1   5  443.26   25.80
   5   2  -5    1.00    9.60
  -5   2   5    3.10    6.40
  -5  -2   5   11.50    7.90
   5  -2  -5    2.40    8.90
  -5   3   5 1554.94   76.19
   5   3  -5 1635.84   78.39
  -5  -3   5 1547.95   77.49
  -5   3  -5 1474.05   77.79
   5  -3  -5 1535.75   76.99
   5   4  -5   18.40   12.30
  -5   4   5   34.40    7.20
   5  -4  -5   40.80    9.80
  -5  -4   5   18.80    9.30
  -5   4  -5   22.60   11.40
  -5   5   5  685.43   35.80
   5   5  -5  726.83   40.30
   5  -5  -5  705.03   37.70
  -5  -5   5  680.53   38.70
  -5   5  -5  670.43   40.10
   5   6  -5   -3.30   12.30
  -5   6   5    9.00    6.00
  -5  -6   5    6.20   12.30
   5  -6  -5   13.40    8.80
  -5   6  -5    9.50   13.00
   5   7  -5  758.52   42.00
  -5   7   5  703.83   36.30
   5  -7  -5  712.83   38.60
  -5   7  -5  678.93   43.30
   5   8  -5   36.80   15.30
  -5   8  -5   47.50   18.70
   5  -8  -5   75.19   11.90
   5   9  -5   30.70   15.50
   5  -9  -5   25.80    9.70
  -5   9  -5   41.70   18.90
   5  10  -5   34.20   16.70
   5 -10  -5   37.40   11.40
  -5  10  -5   58.09   20.30
   5  11  -5  166.88   21.50
  -5  11  -5  166.48   25.20
   5  12  -5  -16.50   15.00
  -5  12  -5    6.10   18.90
   5  13  -5   -0.20   15.20
  -5  13  -5   27.10   19.50
   5  14  -5   -9.50   14.30
  -5  14  -5   11.70   19.70
  -5   0   6   -3.20    7.60
   5   0  -6  -15.40    9.50
  -5   1   6  140.99   13.00
   5   1  -6  126.19   16.00
  -5  -1   6  139.89   13.90
   5  -1  -6  132.99   15.50
  -5   2   6   89.79   11.70
   5   2  -6  121.19   16.20
  -5  -2   6  126.09   13.50
  -5   2  -6  120.09   13.90
   5  -2  -6  142.39   14.80
  -5   3   6   15.40    7.00
   5   3  -6    0.10   12.60
  -5   3  -6   17.40   11.50
   5  -3  -6   11.50   10.00
  -5  -3   6   18.80    9.30
  -5   4   6   10.10    6.70
   5   4  -6   -4.10   12.70
  -5  -4   6    8.20    9.60
   5  -4  -6   -0.10    9.20
  -5   4  -6    6.20   11.60
  -5   5   6   26.70    7.20
   5   5  -6   10.00   13.90
  -5   5  -6   24.70   13.50
   5  -5  -6   27.70    9.60
  -5  -5   6   32.30   14.80
   5   6  -6   -2.60   13.70
  -5   6  -6   18.30   14.40
   5  -6  -6   -9.10    8.70
   5   7  -6   86.19   18.60
   5  -7  -6  110.69   13.10
  -5   7  -6   97.19   20.60
   5   8  -6  -11.40   15.60
  -5   8  -6   24.50   18.90
   5  -8  -6    6.80    8.80
   5   9  -6  111.59   21.00
   5  -9  -6  135.59   15.80
  -5   9  -6  123.79   23.20
   5  10  -6  -28.70   16.10
  -5  10  -6   15.10   19.60
   5 -10  -6   -3.40    9.30
   5  11  -6   -8.50   17.20
   5 -11  -6    2.50   10.60
  -5  11  -6   30.30   21.30
   5  12  -6  -16.10   17.50
  -5  12  -6   26.00   20.90
   5  13  -6   16.20   17.10
  -5  13  -6   31.60   21.00
   5  14  -6    3.80   16.90
  -5  14  -6   34.30   21.70
  -5   0   7   -3.40    7.80
   5   0  -7  -11.60   10.10
   5   1  -7  138.59   18.50
  -5   1   7  133.99   13.40
  -5   1  -7  131.09   16.50
  -5  -1   7  131.39   14.50
   5  -1  -7  127.79   16.60
   5   2  -7  210.68   21.10
  -5   2   7  176.48   14.30
  -5  -2   7  161.48   16.20
  -5   2  -7  160.68   18.80
   5  -2  -7  140.79   16.80
   5   3  -7  397.66   28.20
  -5   3   7  392.56   22.70
   5  -3  -7  378.36   25.10
  -5  -3   7  375.36   25.10
  -5   3  -7  353.06   27.20
   5   4  -7   64.69   16.40
  -5   4   7   99.89   10.60
   5  -4  -7   81.49   13.20
  -5   4  -7   81.89   16.30
   5   5  -7  222.98   25.40
  -5   5   7  244.08   16.40
   5  -5  -7  245.58   19.50
  -5   5  -7  281.07   25.10
   5   6  -7   -2.50   15.90
  -5   6  -7   24.50   16.70
   5  -6  -7    4.40    9.70
   5   7  -7  211.38   24.30
  -5   7  -7  212.68   27.50
   5  -7  -7  168.68   17.70
   5   8  -7  113.89   21.70
  -5   8  -7  128.29   23.10
   5  -8  -7  127.99   14.90
   5   9  -7  -18.80   18.20
   5  -9  -7    0.10    9.20
  -5   9  -7   37.50   20.70
   5  10  -7    7.90   19.70
  -5  10  -7   48.60   22.00
   5 -10  -7   29.40   11.30
   5  11  -7  170.78   26.00
  -5  11  -7  215.38   29.80
   5 -11  -7  182.78   19.10
   5  12  -7    6.40   19.90
  -5  12  -7   33.60   22.50
   5  13  -7    5.90   19.70
  -5  13  -7   34.80   22.50
   5  14  -7  -25.00   18.10
  -5  14  -7   27.60   23.40
  -5   0  -8   11.20   11.10
   5   0  -8  -15.10   12.10
  -5   0   8    6.40    8.80
  -5   1   8  109.09   13.80
   5   1  -8  114.59   17.40
  -5  -1  -8  110.79   15.10
  -5   1  -8  144.29   16.40
   5  -1  -8  117.99   16.10
  -5  -1   8  116.39   14.20
  -5   2   8    3.00    7.70
   5   2  -8   -9.80   12.80
   5  -2  -8    3.60   10.80
  -5   2  -8    6.60   12.80
  -5  -2   8    7.70    9.80
  -5   3   8   16.30    8.00
   5   3  -8   -4.30   14.70
  -5   3  -8   21.40   14.20
   5  -3  -8   12.60   11.00
  -5   4   8   33.70    8.50
   5   4  -8    4.20   16.30
   5  -4  -8   21.80   12.00
  -5   4  -8   40.90   15.40
   5   5  -8   78.79   19.20
  -5   5   8   95.79   11.70
  -5   5  -8  133.09   20.60
   5  -5  -8  119.49   15.90
   5   6  -8   43.90   19.60
   5  -6  -8   87.89   13.60
  -5   6  -8   75.29   20.40
   5   7  -8  -20.50   17.80
   5  -7  -8    0.40   10.60
  -5   7  -8   12.30   19.20
   5   8  -8  -22.50   18.60
  -5   8  -8   16.00   20.50
   5  -8  -8   -5.90   11.30
   5   9  -8  -32.30   18.70
  -5   9  -8   49.90   22.50
   5  -9  -8    0.00    9.70
   5  10  -8  -14.00   20.20
   5 -10  -8   17.60   10.70
  -5  10  -8   45.00   23.20
   5  11  -8  -18.60   20.70
  -5  11  -8   26.20   23.20
   5 -11  -8    7.00   10.80
   5  12  -8   25.50   22.40
  -5  12  -8   88.09   25.80
   5 -12  -8   41.60   18.80
   5  13  -8  -10.50   21.40
  -5  13  -8   52.99   24.20
  -5   0  -9   19.70   13.00
   5   0  -9   -4.90   12.80
  -5   0   9   14.00    9.90
   5   1  -9  288.17   26.10
  -5   1   9  296.97   21.20
  -5  -1  -9  313.97   22.80
  -5  -1   9  266.27   21.80
   5  -1  -9  271.37   24.70
  -5   1  -9  319.37   25.40
  -5   2   9   13.90    8.70
   5   2  -9    2.10   15.20
  -5  -2  -9   31.40   11.70
  -5   2  -9   18.60   14.70
   5  -2  -9    6.70   12.10
   5   3  -9  515.75   37.00
  -5   3   9  552.44   30.60
  -5  -3  -9  515.45   30.60
  -5   3  -9  518.95   36.20
   5  -3  -9  524.75   33.20
  -5  -4  -9   22.50    9.80
  -5   4   9   15.30    8.50
   5   4  -9  -21.10   16.50
   5  -4  -9    5.30   12.00
  -5   4  -9   29.10   18.00
   5   5  -9  116.79   23.10
   5  -5  -9  153.98   18.10
  -5   5  -9  167.08   23.80
   5   6  -9  -28.70   19.40
  -5   6  -9   20.20   19.70
   5  -6  -9   -1.50   11.00
   5   7  -9   69.19   22.60
   5  -7  -9  150.18   16.90
  -5   7  -9  129.79   25.00
   5   8  -9  -43.30   19.40
  -5   8  -9   21.90   22.00
   5  -8  -9   -5.10   10.90
   5   9  -9   -6.00   21.00
  -5   9  -9   56.49   23.70
   5  -9  -9   13.40   10.80
   5  10  -9   -0.20   22.70
  -5  10  -9   55.79   24.50
   5 -10  -9   -6.00   10.60
   5  11  -9  117.29   28.30
  -5  11  -9  139.69   28.90
   5 -11  -9  134.99   18.20
   5  12  -9   -1.80   23.20
  -5  12  -9   57.39   25.20
   5  13  -9   -4.40   23.40
  -5   0  10    3.90   10.70
   5   0 -10   -5.10   14.00
  -5   0 -10   16.50   14.30
  -5  -1 -10   56.89   15.10
  -5   1  10   45.00   11.80
   5   1 -10   33.30   17.10
   5  -1 -10   22.50   14.90
  -5   1 -10   51.29   16.90
   5   2 -10  -10.60   15.60
  -5  -2 -10   20.60   13.10
  -5   2  10    5.50   10.30
  -5   2 -10   31.90   17.30
   5  -2 -10  -11.60   12.80
  -5  -3 -10   76.39   14.50
   5   3 -10   29.70   18.20
  -5   3  10   74.59   12.50
   5  -3 -10   66.39   15.80
  -5   3 -10   76.79   19.50
   5   4 -10   31.40   19.30
  -5   4  10   82.29   11.80
  -5  -4 -10   81.09   13.90
  -5   4 -10   77.89   21.40
   5  -4 -10   42.70   14.80
   5   5 -10    1.10   19.20
  -5   5 -10   71.89   21.50
   5  -5 -10   48.60   14.70
   5   6 -10    6.40   20.20
  -5   6 -10   48.00   22.40
   5  -6 -10   38.30   14.70
   5   7 -10   -8.90   22.00
  -5   7 -10   38.00   22.20
   5  -7 -10   -1.10   11.50
   5   8 -10  -22.10   22.90
  -5   8 -10   28.40   22.70
   5  -8 -10   -2.10   12.20
   5   9 -10  -13.60   23.30
  -5   9 -10   65.59   24.80
   5  -9 -10   -5.30   13.00
   5  10 -10   -5.10   23.70
   5 -10 -10   24.20   11.90
  -5  10 -10   93.79   26.10
   5  11 -10  -27.00   23.30
  -5  11 -10   28.60   25.50
   5  12 -10   21.80   25.60
  -5  12 -10   60.59   27.80
  -5   0  11    6.70   12.20
   5   0 -11    2.00   17.10
  -5   0 -11   32.70   17.10
   5   1 -11  167.18   24.40
  -5   1  11  157.58   18.60
  -5  -1 -11  194.18   23.30
   5  -1 -11  135.89   20.80
  -5   1 -11  197.58   24.00
  -5   2  11   51.49   13.00
   5   2 -11   35.60   19.00
  -5  -2 -11   87.49   17.20
   5  -2 -11   43.90   16.90
  -5   2 -11   72.19   20.70
  -5  -3 -11  393.16   28.40
  -5   3  11  410.76   25.70
   5   3 -11  331.97   34.80
   5  -3 -11  390.66   30.50
  -5   3 -11  417.76   34.20
  -5  -4 -11   30.80   14.20
  -5   4  11   13.30    9.80
   5   4 -11    1.70   19.50
   5  -4 -11   10.10   14.20
  -5   4 -11   32.60   20.50
  -5  -5 -11   44.40   13.80
   5   5 -11    6.80   20.60
  -5   5 -11   74.69   23.70
   5  -5 -11   16.10   14.50
   5   6 -11  -12.60   21.00
   5  -6 -11   -9.80   13.40
  -5   6 -11   34.00   22.20
   5   7 -11   68.39   26.80
   5  -7 -11  124.39   17.50
  -5   7 -11  142.99   26.60
   5   8 -11  -34.00   23.60
  -5   8 -11   38.30   24.80
   5  -8 -11   -0.40   12.70
   5   9 -11   -3.70   25.60
   5  -9 -11    1.90   12.50
  -5   9 -11   66.69   26.80
   5  10 -11  -12.70   24.60
  -5  10 -11   61.09   27.80
   5  11 -11    7.70   27.10
  -5  11 -11  100.59   28.60
   5   0 -12  -21.20   17.10
  -5   0 -12   23.10   17.80
  -5   1  12    0.70   11.80
  -5  -1 -12   27.80   17.60
   5   1 -12  -23.80   17.70
   5  -1 -12  -25.30   15.00
  -5   1 -12   27.70   18.70
  -5  -2 -12   35.90   17.00
   5   2 -12  -23.40   17.70
  -5   2  12   -7.00   10.90
  -5   2 -12   28.20   19.20
   5  -2 -12  -18.20   14.50
  -5   3  12    3.90   11.80
   5   3 -12  -17.40   18.70
  -5  -3 -12   43.60   16.50
  -5   3 -12   29.90   21.40
   5  -3 -12    5.00   15.50
  -5  -4 -12   25.70   15.10
   5   4 -12  -15.20   21.30
   5  -4 -12   -4.70   14.50
  -5   4 -12   49.50   21.50
   5   5 -12   -2.30   21.70
  -5  -5 -12   47.50   14.90
  -5   5 -12   30.20   22.00
   5  -5 -12   23.30   15.70
   5   6 -12  -38.70   21.90
   5  -6 -12  -10.10   14.80
  -5   6 -12   56.49   23.50
   5   7 -12  -20.50   22.70
  -5   7 -12   36.50   24.50
   5  -7 -12   -6.80   13.10
   5   8 -12  -32.80   24.20
  -5   8 -12   61.49   26.70
   5  -8 -12   -9.40   13.00
   5   9 -12   -8.70   26.00
  -5   9 -12   57.79   26.30
   5  -9 -12   -9.20   21.40
   5  10 -12    7.50   26.00
  -5  10 -12   57.69   27.70
   5   0 -13   -7.10   17.40
  -5   0 -13   19.80   19.00
   5   1 -13   48.20   20.10
  -5  -1 -13   79.89   20.50
   5  -1 -13   48.20   18.70
  -5   1 -13   81.79   22.30
  -5  -2 -13   38.80   18.20
   5   2 -13   -3.10   20.40
   5  -2 -13    3.20   15.90
  -5   2 -13   51.79   21.90
  -5  -3 -13  211.58   24.50
   5   3 -13  151.78   28.30
   5  -3 -13  168.88   24.00
  -5   3 -13  191.48   28.50
   5   4 -13   -6.60   21.20
  -5  -4 -13   20.60   16.20
  -5   4 -13   20.20   21.70
   5  -4 -13   -7.10   15.70
   5   5 -13   13.80   23.00
  -5  -5 -13   75.79   18.00
  -5   5 -13   69.39   25.20
   5  -5 -13   13.50   16.40
   5   6 -13  -21.60   22.00
  -5   6 -13   27.30   24.30
   5  -6 -13  -20.40   15.20
   5   7 -13    8.50   26.00
  -5   7 -13   53.39   25.60
   5  -7 -13    2.70   16.20
   5   8 -13   14.90   26.60
   5  -8 -13   -7.40   18.60
  -5   8 -13   70.69   27.40
   5   9 -13   -5.70   26.30
  -5   9 -13   43.50   27.50
  -5   0 -14   49.60   21.20
   5   0 -14  -18.60   18.70
   5   1 -14    6.50   19.00
  -5  -1 -14   25.50   20.10
   5  -1 -14   -7.70   17.00
  -5   1 -14   55.19   22.00
  -5  -2 -14   31.90   19.60
   5   2 -14   -6.40   21.00
  -5   2 -14   42.70   23.00
   5  -2 -14   -1.30   18.10
  -5  -3 -14   31.80   17.80
   5   3 -14   -3.80   22.60
   5  -3 -14   -7.80   16.40
  -5   3 -14   27.80   22.60
   5   4 -14   13.90   22.60
  -5  -4 -14   35.60   16.90
  -5   4 -14   37.00   24.30
   5  -4 -14  -11.10   16.20
   5   5 -14   -5.10   23.60
   5  -5 -14    3.80   16.60
  -5   5 -14   54.59   24.80
   5   6 -14    2.50   24.40
  -5   6 -14   39.60   26.10
   5  -6 -14   -1.00   16.50
   5   7 -14   15.90   26.00
   5  -7 -14   -6.30   16.80
  -5   7 -14   50.09   25.70
   5   8 -14   19.60   28.30
   5   0 -15   11.00   20.10
  -5   0 -15   36.70   21.40
  -5  -1 -15   37.60   20.80
   5   1 -15   -6.70   19.80
   5  -1 -15    3.20   19.20
  -5   1 -15   42.80   22.10
   5   2 -15   18.70   22.80
  -5  -2 -15   55.09   20.00
  -5   2 -15   24.40   22.90
   5  -2 -15    7.90   18.10
  -5  -3 -15   62.89   19.20
   5   3 -15   31.70   24.60
   5  -3 -15   24.80   18.70
  -5   3 -15   78.19   24.40
   5   4 -15    0.10   23.00
   5  -4 -15   -7.40   16.80
  -5   4 -15   40.00   23.90
   5   5 -15   14.20   25.30
   5  -5 -15   -4.20   17.10
  -5   5 -15   69.29   24.80
   5   6 -15    7.80   26.50
   5  -6 -15   -3.60   17.60
  -5   6 -15   46.00   26.30
  -5   0 -16   45.80   20.90
   5   0 -16    6.90   20.60
   5   1 -16   -9.50   20.70
  -5  -1 -16   12.60   19.30
   5  -1 -16    0.40   19.50
  -5   1 -16   33.50   21.30
  -5  -2 -16   54.39   20.10
   5   2 -16   -0.70   22.40
   5  -2 -16    2.30   18.60
  -5   2 -16   41.30   22.90
   5   3 -16    2.40   23.70
   5  -3 -16  -13.80   18.20
   6   0   0   43.10    7.60
  -6   0   0   46.20    7.30
  -6  -1   0 1696.43   80.49
   6  -1   0 1591.34   80.79
   6   1   0 1636.94   80.49
  -6   1   0 1681.43   80.69
  -6   2   0   -3.40    6.10
   6   2   0   -1.10    5.70
   6  -2   0   -0.80    7.30
  -6  -2   0   -1.10    5.70
  -6   3   0   71.59    9.10
   6   3   0   67.59    9.10
   6  -3   0   67.09    9.30
  -6  -3   0   84.29    8.80
  -6   4   0   86.99   11.00
   6   4   0   73.29    9.40
  -6  -4   0   78.09    9.60
  -6   5   0   34.30    8.60
  -6  -5   0   33.70    7.70
   6   5   0   29.80    6.80
  -6  -6   0   31.70    8.00
  -6   6   0   41.00    9.50
  -6   7   0    9.40   10.30
  -6  -7   0    4.20    7.90
  -6   7   0   12.00    9.20
  -6   8   0  124.49   16.70
  -6   8   0  136.09   14.80
  -6  -8   0  130.59   13.70
  -6   9   0   48.30   13.50
  -6  -9   0   63.89   11.10
  -6  10   0    1.10   13.20
  -6 -10   0   17.50   11.40
  -6  10   0    5.40   10.50
  -6  11   0  276.37   21.30
  -6  11   0  248.18   24.00
  -6  12   0   44.40   15.20
  -6  13   0   26.30   14.20
  -6  14   0   33.00   14.40
   6   0  -1   -6.20    6.10
  -6   0   1   -9.00    6.00
  -6   0  -1    3.10    5.50
  -6  -1  -1  430.66   23.50
  -6   1   1  432.36   24.10
   6   1  -1  431.96   24.20
   6  -1  -1  448.76   24.50
  -6   1  -1  441.46   24.10
  -6  -1   1  435.86   24.00
   6   2  -1   94.59   10.60
  -6   2   1   91.79   10.40
  -6  -2  -1   93.09    9.40
  -6   2  -1   84.69   10.40
   6  -2  -1   92.29   11.00
  -6  -2   1   91.39    9.60
   6   3  -1 1048.50   50.89
  -6   3   1  992.80   50.99
  -6  -3  -1  987.10   50.19
  -6  -3   1 1049.09   50.89
  -6   3  -1  977.90   51.19
   6  -3  -1 1024.10   51.49
  -6   4   1  235.88   16.30
  -6  -4  -1  224.08   14.70
   6   4  -1  232.58   16.20
  -6   4  -1  215.98   16.40
   6  -4  -1  226.98   16.60
  -6  -4   1  240.48   15.70
   6   5  -1  327.77   20.10
  -6   5   1  331.17   20.70
  -6  -5  -1  316.37   19.00
   6  -5  -1  323.07   20.90
  -6  -5   1  338.77   20.00
  -6   5  -1  321.87   21.00
   6   6  -1  -22.00    7.50
  -6   6   1    3.20    7.90
  -6  -6  -1   -1.80    6.40
  -6   6  -1   -2.40    8.50
  -6  -6   1   -5.60    7.70
  -6   7   1  144.19   14.40
  -6  -7  -1  116.29   12.20
   6   7  -1  114.99   12.90
  -6   7  -1  134.79   14.50
  -6   7  -1  137.99   16.80
  -6  -7   1  142.39   13.70
  -6   8   1    5.30   10.20
  -6  -8  -1    1.50    7.50
  -6   8   1    2.70    8.80
  -6   8  -1    6.30    9.30
  -6  -8   1   16.20    8.80
  -6   8  -1   10.60   11.30
  -6   9   1  543.45   31.20
  -6  -9  -1  551.04   30.50
  -6   9   1  499.95   32.50
  -6   9  -1  520.75   34.20
  -6  -9   1  565.44   31.90
  -6   9  -1  535.35   31.60
  -6  10   1   24.70   11.10
  -6 -10  -1   26.50   10.40
  -6  10   1   24.90   12.60
  -6  10  -1   40.80   12.20
  -6  10  -1   38.00   15.60
  -6  11   1   43.40   13.90
  -6  11   1   30.60   12.00
  -6  11  -1   40.70   16.40
  -6  11  -1   43.00   12.60
  -6  12   1   85.59   15.50
  -6  12  -1   97.89   18.10
  -6  12  -1   54.69   17.40
  -6  13   1  145.59   17.30
  -6  13  -1  159.08   20.50
  -6  14  -1   48.40   16.10
  -6   0   2   82.69    9.70
   6   0  -2   87.39   11.80
  -6   0  -2   89.79    9.70
   6   1  -2  109.09   10.80
  -6   1   2   90.79   10.40
  -6  -1  -2   88.79    9.20
  -6  -1   2   88.89   10.00
  -6   1  -2   85.69   10.10
   6  -1  -2   99.39   10.20
   6   2  -2    5.80    7.10
  -6  -2  -2    3.50    5.50
  -6   2   2    9.80    7.00
   6  -2  -2    2.50    7.00
  -6  -2   2   10.40    6.40
  -6   2  -2    6.40    6.40
   6   3  -2   21.50    7.80
  -6   3   2   22.80    7.70
  -6  -3  -2   11.70    5.70
   6  -3  -2   15.40    7.70
  -6   3  -2   13.40    7.50
  -6  -3   2   16.20    6.90
  -6  -4  -2   81.49    9.80
   6   4  -2  111.49   12.70
  -6   4   2  109.99   12.20
  -6  -4   2  123.69   11.80
  -6   4  -2  116.19   12.50
   6  -4  -2  104.79   12.70
  -6   5   2   21.90    8.20
  -6  -5  -2   16.40    6.10
   6   5  -2   12.30    8.90
  -6  -5   2   14.50    8.20
  -6   5  -2   18.80    8.40
   6  -5  -2   18.30    9.10
  -6   6   2  149.69   13.70
  -6  -6  -2  133.39   11.40
   6   6  -2  122.39   14.50
  -6   6  -2  131.39   14.80
   6  -6  -2  134.39   14.60
  -6  -6   2  145.49   13.80
   6   7  -2  108.59   13.80
  -6   7   2  117.99   13.30
  -6  -7  -2  104.29   10.80
   6  -7  -2  102.19   14.00
  -6   7  -2  145.79   16.60
  -6   7  -2  133.99   14.50
  -6  -7   2  119.79   13.90
  -6   8   2   -5.30    8.50
   6   8  -2    2.70    9.20
  -6  -8  -2   -0.40    7.00
  -6   8   2   -5.80    9.10
  -6  -8   2   -0.60    8.80
  -6   8  -2    2.90    9.80
  -6   8  -2    1.20   12.00
  -6   9   2   27.50    9.80
   6   9  -2   27.00   10.00
  -6   9   2   33.40   11.20
  -6  -9  -2   45.10    8.80
  -6   9  -2   39.40   11.00
  -6   9  -2   52.29   15.10
  -6 -10  -2    9.10    8.70
  -6  10   2   -0.10   10.90
  -6  10   2   14.20    9.40
  -6  10  -2   32.50   16.60
  -6 -11  -2   28.40   10.20
  -6  11   2   29.40   12.70
  -6  11   2   28.90   10.40
  -6  11  -2   42.50   17.30
  -6  12  -2    2.10   16.10
  -6  13  -2    4.50   16.00
  -6  14  -2   25.80   15.80
  -6  15  -2   22.00   16.70
   6   0  -3   37.40    8.50
  -6   0   3   40.90    8.20
  -6   1   3 1821.02   88.49
   6   1  -3 1763.92   88.69
   6  -1  -3 1800.72   88.69
  -6  -1   3 1845.02   88.59
  -6   2   3   24.30    7.40
   6   2  -3   23.10    8.90
  -6  -2   3   24.80    7.30
   6  -2  -3   20.80    8.50
  -6  -3  -3 1717.83   85.19
  -6   3   3 1798.02   86.39
   6   3  -3 1788.22   86.99
  -6  -3   3 1741.43   86.69
   6  -3  -3 1765.52   86.79
   6   4  -3   73.79   12.10
  -6   4   3   81.69   10.10
  -6  -4   3   77.99   11.30
   6  -4  -3   81.09   11.10
   6   5  -3 1582.74   76.69
  -6   5   3 1542.95   75.69
  -6  -5   3 1469.85   76.39
   6  -5  -3 1531.65   76.39
  -6   6   3    6.30    7.10
   6   6  -3   -5.50    9.60
  -6  -6   3    2.00    8.60
   6  -6  -3    5.30    8.40
  -6   6  -3    3.20   10.80
  -6   7   3   13.80    7.50
   6   7  -3    9.60   10.60
  -6  -7   3    9.30    9.20
   6  -7  -3    4.50    8.30
  -6   7  -3   12.90   12.30
   6   8  -3   33.40   11.70
  -6   8   3   44.90    9.00
  -6   8   3   38.70   10.10
  -6   8  -3   41.70   15.10
  -6   8  -3   37.10   11.60
   6  -8  -3   38.50   10.60
  -6   9   3  897.21   44.90
  -6   9   3  826.22   45.70
   6   9  -3  889.71   46.60
  -6   9  -3  854.71   50.59
  -6  10   3   21.40   10.60
   6  10  -3   16.90   12.10
  -6  10   3   17.30    7.90
  -6  10  -3   37.90   18.20
   6  11  -3   -1.70   11.50
  -6 -11  -3   10.80    9.00
  -6  11  -3    3.20   17.10
  -6  12  -3   -1.00   17.50
  -6  13  -3   59.79   19.60
  -6  14  -3    7.20   16.80
  -6  15  -3   22.90   17.40
  -6   0   4   -0.50    6.80
   6   0  -4   -5.20    8.60
  -6   1   4   -2.60    6.40
   6   1  -4    2.20    8.80
  -6  -1   4    3.20    6.90
   6  -1  -4   -7.10    7.80
   6   2  -4  117.29   12.80
  -6   2   4   89.79   11.20
  -6  -2   4   95.09   11.80
   6  -2  -4  114.59   12.50
   6   3  -4    9.30   10.50
  -6   3   4   15.60    7.10
   6  -3  -4   28.10    9.70
  -6  -3   4   14.10    8.10
   6   4  -4  295.27   22.10
  -6   4   4  290.57   18.20
   6  -4  -4  299.97   20.80
  -6  -4   4  280.27   19.80
   6   5  -4  124.89   17.40
  -6   5   4  155.98   12.30
  -6   5  -4  149.19   17.80
  -6  -5   4  137.49   15.00
   6  -5  -4  151.68   14.70
  -6   6   4   62.79    9.20
   6   6  -4   51.09   12.70
  -6   6  -4   60.79   14.00
   6  -6  -4   61.99   11.10
  -6  -6   4   53.09   11.00
   6   7  -4  112.39   15.70
  -6   7   4  102.69   11.00
  -6   7  -4  103.09   16.60
   6  -7  -4  121.99   13.70
  -6   8   4    0.60    7.90
   6   8  -4    0.00   12.20
  -6   8   4    2.90    6.60
  -6   8  -4   13.40   14.60
   6  -8  -4   -1.40    8.50
   6   9  -4    0.40   12.80
  -6   9   4    5.50    6.70
  -6   9   4    1.30    8.50
   6  -9  -4    4.90    9.80
  -6   9  -4   16.90   16.60
   6  10  -4    8.60   13.40
  -6  10  -4   22.80   17.90
   6  11  -4    3.70   13.30
  -6  11  -4   23.60   18.70
   6  12  -4    8.70   13.30
  -6  12  -4   40.00   19.60
   6  13  -4    1.40   12.60
  -6  13  -4   21.50   19.00
  -6  14  -4   20.50   18.60
   6   0  -5   71.19   11.90
  -6   0   5   74.59   10.70
   6   1  -5 1277.27   63.59
  -6   1   5 1242.58   62.29
  -6  -1   5 1209.58   62.49
   6  -1  -5 1234.18   63.19
   6   2  -5   48.80   12.20
  -6   2   5   69.79    9.50
   6  -2  -5   70.59   12.00
  -6  -2   5   60.69   10.50
  -6   3   5  468.35   26.50
   6   3  -5  506.05   29.50
  -6  -3   5  456.75   27.90
   6  -3  -5  474.05   28.10
   6   4  -5    1.40   11.40
  -6   4   5    8.70    6.60
  -6  -4   5   -0.70    8.60
  -6   4  -5    8.70   10.90
   6  -4  -5   -0.90    8.70
  -6   5   5  737.23   39.00
   6   5  -5  766.32   42.80
  -6  -5   5  723.23   41.20
  -6   5  -5  765.92   43.10
   6  -5  -5  775.22   41.30
   6   6  -5  -24.00   12.10
  -6   6   5    6.60    6.30
  -6   6  -5   13.90   12.80
   6  -6  -5    0.00    8.60
  -6   7   5   46.80    8.00
   6   7  -5   29.00   14.70
  -6   7  -5   62.29   15.80
   6  -7  -5   54.69   10.70
  -6   8   5   77.79   10.10
   6   8  -5   80.09   17.10
  -6   8  -5   97.09   19.00
   6  -8  -5  118.39   14.10
   6   9  -5  455.85   31.80
   6  -9  -5  413.46   27.70
  -6   9  -5  459.65   35.80
   6  10  -5   87.59   18.90
   6 -10  -5  114.19   16.00
  -6  10  -5  112.99   22.40
   6  11  -5   54.19   17.20
  -6  11  -5   75.69   22.10
   6  12  -5  -24.10   14.90
  -6  12  -5   32.80   20.60
   6  13  -5   78.49   17.70
  -6  13  -5   81.09   22.50
   6  14  -5  -10.40   16.90
  -6  14  -5   22.00   19.70
  -6   0   6   78.19   11.50
   6   0  -6   56.39   12.70
   6   1  -6  352.16   24.80
  -6   1   6  371.06   22.50
  -6  -1   6  353.56   23.00
   6  -1  -6  375.96   24.70
   6   2  -6  -14.90    9.90
  -6   2   6   -3.30    7.00
   6  -2  -6   -9.90   10.30
  -6  -2   6   -0.70    7.90
  -6   3   6    4.80    6.80
   6   3  -6   -7.10   10.90
   6  -3  -6    3.90    9.90
  -6  -3   6    1.30    8.60
  -6   3  -6   19.00   11.30
  -6   4   6  125.89   12.10
   6   4  -6  134.19   17.80
  -6   4  -6  125.59   16.50
  -6  -4   6  116.89   14.60
   6  -4  -6  111.69   15.30
  -6   5   6  117.49   11.60
   6   5  -6  120.09   17.50
  -6   5  -6  110.89   16.90
   6  -5  -6  145.39   14.90
  -6   6   6   32.80    7.80
   6   6  -6   22.20   14.40
  -6   6  -6   37.80   15.10
   6  -6  -6   34.10   11.70
   6   7  -6   77.89   17.60
  -6   7   6   76.09    9.90
  -6   7  -6   84.69   18.10
   6  -7  -6   88.59   13.20
   6   8  -6   14.20   16.20
   6  -8  -6   23.40   10.60
  -6   8  -6   33.70   18.50
   6   9  -6   23.00   17.50
   6  -9  -6   43.70   11.90
  -6   9  -6   48.80   20.80
   6  10  -6   20.90   18.20
   6 -10  -6   34.30   11.90
  -6  10  -6   73.09   21.70
   6  11  -6   -7.40   17.10
  -6  11  -6   53.49   21.40
   6 -11  -6   23.00   12.30
   6  12  -6   -0.40   18.00
  -6  12  -6   32.60   21.90
   6  13  -6   -0.40   17.00
  -6  13  -6   36.80   21.80
   6  14  -6   -5.20   16.50
  -6  14  -6   27.20   20.90
   6   0  -7    8.90   10.50
  -6   0   7   12.90    8.70
  -6   1   7  353.36   22.40
   6   1  -7  350.26   25.70
   6  -1  -7  338.77   25.10
  -6  -1   7  359.66   23.20
  -6   2   7   -0.30    7.40
   6   2  -7  -15.20   11.40
  -6  -2   7    4.00    8.50
  -6   2  -7   20.00   11.20
   6  -2  -7   -5.30   10.40
  -6   3   7  476.05   28.10
   6   3  -7  516.25   33.00
  -6   3  -7  476.95   31.70
   6  -3  -7  486.55   30.80
  -6  -3   7  551.94   32.90
  -6   4   7    9.80    7.30
   6   4  -7  -15.20   13.30
   6  -4  -7   17.20   10.50
  -6   4  -7   12.50   13.20
  -6   5   7  348.97   21.50
   6   5  -7  363.26   29.10
   6  -5  -7  348.77   24.50
  -6   5  -7  386.66   29.20
  -6   6   7   21.30    7.40
   6   6  -7   -3.50   15.60
  -6   6  -7   25.00   16.00
   6  -6  -7    7.90   10.80
   6   7  -7  232.88   25.70
  -6   7  -7  205.88   27.20
   6  -7  -7  183.58   19.10
   6   8  -7    5.20   18.00
   6  -8  -7   21.00   10.80
  -6   8  -7   59.79   21.40
   6   9  -7  365.96   33.20
  -6   9  -7  403.16   36.10
   6  -9  -7  356.66   25.60
   6  10  -7    3.10   19.40
  -6  10  -7   40.90   22.10
   6 -10  -7    4.30   10.90
   6  11  -7   59.99   22.30
   6 -11  -7   73.19   14.90
  -6  11  -7   86.79   24.70
   6  12  -7  -10.10   19.50
  -6  12  -7   34.20   22.40
   6  13  -7   56.49   22.00
  -6  13  -7   88.59   25.00
   6   0  -8   89.69   16.30
  -6   0   8   87.99   12.80
   6   1  -8  136.69   19.10
  -6   1   8  108.09   13.90
  -6   1  -8  143.69   16.30
  -6  -1   8  110.69   15.00
   6  -1  -8  149.59   18.00
  -6   2   8   37.60    9.40
   6   2  -8   20.90   14.80
  -6   2  -8   36.90   13.60
   6  -2  -8   20.60   12.70
  -6   3   8    4.90    7.60
   6   3  -8  -15.30   13.40
  -6   3  -8   -1.70   13.60
   6  -3  -8   -2.40   11.70
   6   4  -8  -14.60   14.40
  -6   4   8    6.80    7.70
  -6   4  -8   14.40   14.90
   6  -4  -8    0.60   11.50
  -6   5   8   98.99   12.20
   6   5  -8  101.19   22.00
  -6   5  -8  127.59   20.20
   6  -5  -8  136.09   16.00
   6   6  -8  -20.00   17.50
   6  -6  -8    1.70   10.80
  -6   6  -8    4.00   17.50
   6   7  -8  -15.60   17.60
   6  -7  -8    4.30   11.40
  -6   7  -8   17.30   20.00
   6   8  -8  -18.90   19.00
   6  -8  -8   11.30   10.90
  -6   8  -8   13.30   21.10
   6   9  -8    3.40   20.40
   6  -9  -8    7.80   10.80
  -6   9  -8   31.00   22.10
   6  10  -8  -26.00   20.00
   6 -10  -8    9.80   11.60
  -6  10  -8   43.70   22.70
   6  11  -8   44.60   23.80
   6 -11  -8   76.89   14.70
  -6  11  -8   98.69   26.40
   6  12  -8   -0.90   21.60
  -6  12  -8   35.30   24.40
   6 -12  -8    2.00   12.30
   6  13  -8   10.20   21.70
  -6  13  -8   32.00   24.00
  -6   0   9   96.69   14.30
   6   0  -9   98.19   17.90
  -6   0  -9   84.29   15.90
   6   1  -9  196.28   23.40
  -6   1   9  224.28   18.40
  -6  -1  -9  220.88   20.00
  -6   1  -9  196.28   22.20
   6  -1  -9  216.08   22.40
  -6  -2  -9   23.90   11.30
  -6   2   9   27.00    9.50
   6   2  -9    5.50   14.90
  -6   2  -9   34.80   15.50
   6  -2  -9   26.50   13.20
   6   3  -9  169.98   23.90
  -6   3   9  142.59   15.30
   6  -3  -9  190.18   20.40
  -6   3  -9  166.78   21.40
  -6   4   9  110.19   12.60
   6   4  -9   87.99   20.80
   6  -4  -9  108.69   17.30
  -6   4  -9  114.09   20.40
  -6   5   9  317.27   20.20
   6   5  -9  250.77   30.40
   6  -5  -9  292.47   23.90
  -6   5  -9  311.77   30.70
   6   6  -9  -16.10   18.30
  -6   6  -9   38.10   20.50
   6  -6  -9   -7.70   11.00
   6   7  -9   42.10   22.60
  -6   7  -9   83.89   22.70
   6  -7  -9   52.89   13.90
   6   8  -9  -27.10   20.60
   6  -8  -9  -12.10   12.40
  -6   8  -9    9.40   21.90
   6   9  -9  165.98   30.20
  -6   9  -9  222.08   30.90
   6  -9  -9  194.88   20.30
   6  10  -9  -12.50   21.70
   6 -10  -9    2.90   11.40
  -6  10  -9   55.39   24.40
   6  11  -9    8.20   23.60
   6 -11  -9    1.40   12.20
  -6  11  -9   56.19   25.90
   6  12  -9   -4.70   23.70
  -6  12  -9   82.39   27.00
  -6   0 -10   68.49   16.10
  -6   0  10   44.90   14.00
   6   0 -10   31.80   15.90
  -6   1  10   51.19   12.10
   6   1 -10   31.90   17.20
  -6  -1 -10   63.49   15.30
   6  -1 -10   50.79   16.00
  -6   1 -10   68.79   17.40
   6   2 -10   16.00   16.40
  -6  -2 -10   63.49   14.60
  -6   2  10   26.30   10.50
  -6   2 -10   59.99   17.50
   6  -2 -10   11.30   14.60
  -6  -3 -10  130.59   16.20
   6   3 -10  103.69   22.10
  -6   3  10  116.69   15.10
   6  -3 -10  119.89   19.00
  -6   3 -10  111.19   21.20
  -6   4  10   16.50    9.60
   6   4 -10  -14.90   17.50
  -6  -4 -10   31.30   12.30
   6  -4 -10    9.90   13.90
  -6   4 -10   45.60   19.30
   6   5 -10    0.30   21.00
  -6   5  10   70.39   11.50
  -6  -5 -10   52.19   12.80
   6  -5 -10   48.90   15.70
  -6   5 -10   72.49   22.40
   6   6 -10   -5.90   21.50
  -6   6 -10   43.60   22.30
   6  -6 -10    1.90   12.40
   6   7 -10   47.00   23.30
   6  -7 -10   66.19   15.10
  -6   7 -10   89.89   24.10
   6   8 -10  -24.90   22.00
   6  -8 -10   -3.70   12.40
  -6   8 -10   48.70   23.80
   6   9 -10   14.30   24.30
   6  -9 -10   36.50   13.30
  -6   9 -10   85.19   26.20
   6  10 -10   -6.70   23.30
  -6  10 -10   54.79   26.20
   6 -10 -10   -3.80   11.00
   6  11 -10  -12.80   24.80
  -6  11 -10   53.29   26.30
   6  12 -10    6.00   26.50
  -6  12 -10   53.19   27.20
  -6   0 -11   58.29   17.60
   6   0 -11   11.90   16.70
  -6  -1 -11  313.87   26.70
   6   1 -11  268.37   29.80
  -6   1  11  322.37   24.60
  -6   1 -11  335.67   29.20
   6  -1 -11  268.27   28.10
  -6   2  11   34.70   12.50
   6   2 -11    6.30   19.40
  -6  -2 -11   49.70   15.60
  -6   2 -11   48.40   19.30
   6  -2 -11   25.50   15.90
  -6   3  11   95.39   14.50
   6   3 -11   46.00   21.10
  -6  -3 -11  101.69   17.20
   6  -3 -11   85.49   18.40
  -6   3 -11  103.89   22.20
  -6   4  11   25.10   10.70
  -6  -4 -11   41.10   14.40
   6   4 -11    0.50   20.50
   6  -4 -11    6.40   15.20
  -6   4 -11   42.60   20.90
  -6  -5 -11  222.38   20.10
   6   5 -11  169.98   27.80
   6  -5 -11  200.98   24.20
  -6   5 -11  230.68   30.80
   6   6 -11  -26.00   20.80
   6  -6 -11   -6.90   12.80
  -6   6 -11   22.60   21.60
   6   7 -11   -6.50   23.20
   6  -7 -11    0.10   13.20
  -6   7 -11   42.20   23.80
   6   8 -11  -30.90   23.80
  -6   8 -11   58.09   24.70
   6  -8 -11   -3.80   13.10
   6   9 -11   38.80   27.60
   6  -9 -11   58.29   17.20
  -6   9 -11  157.98   29.30
   6  10 -11  -27.50   25.30
  -6  10 -11   46.60   25.80
   6 -10 -11  -13.30   18.80
   6  11 -11  -19.60   25.60
  -6  11 -11   38.00   26.20
  -6   0 -12   32.40   18.90
   6   0 -12  -10.70   16.20
  -6  -1 -12   26.10   17.40
   6   1 -12  -14.60   16.90
  -6   1 -12   20.10   19.00
   6  -1 -12  -18.50   16.70
  -6   2  12   12.90   11.80
  -6  -2 -12   25.40   17.00
   6   2 -12   -2.60   20.00
   6  -2 -12   10.20   17.20
  -6   2 -12   22.90   20.40
   6   3 -12   -8.60   20.10
  -6  -3 -12   17.50   15.90
  -6   3 -12   14.20   19.60
   6  -3 -12   -5.40   15.20
   6   4 -12   17.10   22.60
  -6  -4 -12   65.19   16.90
   6  -4 -12   15.90   15.90
  -6   4 -12   48.80   21.60
   6   5 -12  -30.00   20.90
  -6  -5 -12   30.10   14.90
   6  -5 -12  -10.60   15.10
  -6   5 -12   27.20   22.30
   6   6 -12  -15.80   22.60
   6  -6 -12  -12.90   15.60
  -6   6 -12   33.20   23.80
   6   7 -12   14.30   25.40
  -6   7 -12   40.60   25.30
   6  -7 -12    6.60   14.30
   6   8 -12    1.70   25.90
  -6   8 -12   39.50   25.50
   6  -8 -12    0.40   14.20
   6   9 -12    6.70   26.60
  -6   9 -12   43.20   26.90
   6  -9 -12   -6.80   13.40
   6  10 -12  -12.80   28.00
  -6  10 -12   72.79   28.90
   6   0 -13   29.20   18.60
  -6   0 -13   65.29   20.80
   6   1 -13   28.10   19.70
  -6  -1 -13   72.09   20.30
  -6   1 -13   83.09   22.10
   6  -1 -13   57.49   20.20
   6   2 -13  -11.10   20.10
  -6  -2 -13   24.70   18.20
   6  -2 -13   -9.00   16.60
  -6   2 -13   27.30   20.10
   6   3 -13   38.40   23.40
  -6  -3 -13   95.49   19.90
  -6   3 -13   91.49   24.80
   6  -3 -13   66.89   20.10
   6   4 -13  -16.90   20.90
  -6  -4 -13   29.30   16.00
   6  -4 -13  -10.30   16.20
  -6   4 -13   51.19   22.80
   6   5 -13   48.30   25.70
  -6   5 -13   76.19   25.40
   6  -5 -13   40.40   18.10
   6   6 -13   -7.70   24.20
   6  -6 -13  -10.00   15.80
  -6   6 -13   19.00   24.60
   6   7 -13    6.70   25.00
  -6   7 -13   26.20   26.10
   6  -7 -13   12.50   15.10
   6   8 -13    3.40   28.10
  -6   8 -13   56.99   26.70
   6  -8 -13   15.90   15.40
   6   9 -13   72.99   32.80
  -6   9 -13  128.19   32.50
   6   0 -14   -5.60   19.70
  -6   0 -14   33.70   20.60
  -6  -1 -14   43.80   20.30
   6   1 -14    8.50   20.70
  -6   1 -14   34.80   21.10
   6  -1 -14   -3.30   18.40
  -6  -2 -14   19.20   19.20
   6   2 -14    7.80   20.70
  -6   2 -14   27.10   22.20
   6  -2 -14    1.30   17.80
  -6  -3 -14   35.50   18.50
   6   3 -14  -15.70   21.20
  -6   3 -14   31.30   22.60
   6  -3 -14    4.80   17.80
   6   4 -14   -2.40   24.60
  -6   4 -14   20.80   22.80
   6  -4 -14   -1.40   16.90
   6   5 -14   -4.00   23.90
  -6   5 -14   57.39   25.70
   6  -5 -14    7.50   18.00
   6   6 -14   -8.70   24.70
  -6   6 -14   56.79   25.70
   6  -6 -14   -3.90   16.50
   6   7 -14   -3.70   27.90
   6  -7 -14   -4.00   15.30
  -6   7 -14   38.60   26.20
   6   0 -15   -4.70   19.10
  -6   0 -15   39.30   21.90
   6   1 -15   30.60   21.70
  -6  -1 -15   71.49   22.70
  -6   1 -15   48.10   22.70
   6  -1 -15    9.10   19.30
   6   2 -15  -26.30   19.80
  -6  -2 -15   50.29   20.70
  -6   2 -15   29.50   22.70
   6  -2 -15   -3.40   17.90
   6   3 -15   23.70   23.50
  -6   3 -15   62.89   24.80
   6  -3 -15    8.50   18.20
   6   4 -15   -0.30   24.80
   6  -4 -15   -7.30   17.70
  -6   4 -15   42.80   25.10
   6   5 -15   19.50   25.50
  -6   5 -15   40.10   25.30
   6  -5 -15   -7.80   18.20
   6   0 -16   10.90   22.20
  -6   0 -16   53.39   22.60
   6   1 -16   -0.50   21.40
  -6  -1 -16   49.40   22.00
   6  -1 -16   -1.30   20.60
  -6   1 -16   54.59   23.80
   7   0   0    0.30    6.40
  -7   0   0   -3.70    6.40
   7  -1   0  156.68   13.90
  -7   1   0  154.58   13.10
   7   1   0  164.18   13.10
  -7  -1   0  164.78   12.50
  -7   2   0   -1.90    6.80
   7   2   0   -0.50    6.40
   7  -2   0    0.40    6.60
  -7  -2   0    1.50    6.40
   7  -3   0  407.66   24.40
  -7   3   0  405.46   23.70
   7   3   0  399.36   22.90
  -7  -3   0  403.96   23.00
  -7  -4   0  538.45   28.40
   7   4   0  522.95   28.00
  -7   4   0  500.15   29.20
   7   5   0  356.36   21.20
  -7   5   0  396.16   23.30
  -7  -5   0  369.76   22.00
  -7   6   0  231.68   17.70
  -7  -6   0  232.48   16.50
  -7   7   0  256.67   19.60
  -7  -7   0  276.57   18.80
  -7  -8   0   86.79   11.70
  -7   8   0   76.49   12.60
  -7   8   0   81.49   14.20
  -7   9   0   16.80   12.40
  -7   9   0    7.10   10.60
  -7  -9   0   34.50   10.00
  -7  10   0   48.60   14.90
  -7  10   0   48.70   12.70
  -7  11   0   54.89   16.20
  -7  11   0   53.09   13.40
  -7  12   0   14.80   14.60
  -7  13   0   21.30   15.10
  -7  14   0   20.70   14.40
  -7   0   1   -4.10    6.30
   7   0  -1   -5.50    6.50
  -7   0  -1    1.40    6.10
   7   1  -1  219.58   15.70
  -7  -1  -1  223.98   15.10
  -7   1   1  229.38   15.60
  -7   1  -1  223.28   15.60
  -7  -1   1  227.88   15.50
   7  -1  -1  226.18   16.00
  -7  -2  -1   72.99    8.90
  -7   2   1   73.39    9.60
   7   2  -1   70.39    9.30
  -7  -2   1   75.09   10.00
   7  -2  -1   65.89   10.10
  -7   2  -1   62.29    9.00
  -7   3   1 1507.35   75.49
   7   3  -1 1548.55   75.09
  -7  -3  -1 1500.45   74.69
   7  -3  -1 1544.95   75.99
  -7   3  -1 1503.15   75.69
  -7  -3   1 1546.35   75.29
  -7  -4  -1   24.20    7.20
  -7   4   1   28.30    8.40
   7   4  -1   23.70    8.10
  -7  -4   1   22.90    7.80
  -7   4  -1   32.50    8.40
   7  -4  -1   20.10    8.90
  -7   5   1 1461.15   73.39
  -7  -5  -1 1470.45   72.29
   7   5  -1 1515.85   72.59
  -7  -5   1 1506.35   73.09
  -7   5  -1 1446.86   73.59
   7  -5  -1 1416.56   73.79
  -7   6   1  256.47   19.00
   7   6  -1  292.37   18.30
  -7  -6  -1  247.78   17.10
  -7  -6   1  260.27   18.60
  -7   6  -1  252.27   18.90
   7   7  -1  474.15   26.60
  -7   7   1  469.05   28.30
  -7  -7  -1  460.25   26.50
  -7  -7   1  500.15   28.10
  -7   7  -1  474.35   28.50
  -7   8   1   10.20   10.40
  -7   8   1    5.40    9.60
  -7  -8  -1    7.70    8.30
  -7   8  -1    4.50   10.20
  -7   8  -1    5.10   12.10
  -7  -8   1    1.80    8.80
  -7   9   1   44.30   11.80
  -7  -9  -1   57.29   10.40
  -7   9   1   49.80   13.10
  -7   9  -1   49.40   12.80
  -7   9  -1   55.79   14.50
  -7  10   1   61.49   12.90
  -7  10   1   55.09   14.30
  -7 -10  -1   59.69   11.60
  -7  10  -1   76.59   17.00
  -7  11   1  302.17   23.00
  -7  11   1  281.97   24.60
  -7  11  -1  313.67   27.70
  -7  12   1   15.80   13.90
  -7  12  -1    9.90   15.50
  -7  13   1   14.80   13.70
  -7  13  -1    7.10   15.60
  -7  14  -1   20.00   15.30
  -7   0   2    5.60    6.70
   7   0  -2   -5.50    7.00
  -7   0  -2    2.20    6.30
  -7  -1  -2  414.26   23.50
   7   1  -2  417.96   25.20
  -7   1   2  416.66   24.30
  -7   1  -2  421.06   24.10
  -7  -1   2  425.56   24.20
   7  -1  -2  444.46   24.90
  -7   2   2  271.57   18.40
  -7  -2  -2  273.57   17.00
   7   2  -2  276.87   19.10
   7  -2  -2  263.77   18.60
  -7  -2   2  285.47   17.90
  -7   2  -2  263.67   18.20
   7   3  -2    6.40    8.30
  -7  -3  -2    3.00    6.40
  -7   3   2    3.50    7.70
  -7   3  -2    2.70    7.70
  -7  -3   2    7.00    7.20
   7  -3  -2    4.50    7.90
  -7   4   2  104.19   11.50
  -7  -4  -2   87.29   10.00
   7   4  -2   94.59   11.50
  -7   4  -2   94.29   11.70
   7  -4  -2  100.49   12.90
  -7  -4   2   85.19   11.60
  -7   5   2    6.40    8.00
  -7  -5  -2   10.00    6.50
   7   5  -2   -7.80    8.60
  -7  -5   2    0.70    8.20
  -7   5  -2    4.40    9.20
   7  -5  -2    2.10    8.80
  -7   6   2   61.19   10.70
  -7  -6  -2   45.70    8.40
   7   6  -2   43.10   10.40
   7  -6  -2   55.49   11.10
  -7  -6   2   53.99   10.50
  -7   6  -2   44.30   11.60
  -7  -7  -2  125.39   12.10
   7   7  -2  112.19   14.30
  -7   7   2  126.79   14.50
  -7  -7   2  146.89   14.70
  -7   7  -2  117.79   14.10
   7  -7  -2  116.79   15.40
  -7   7  -2  141.49   16.90
   7   8  -2   97.39   12.60
  -7   8   2  122.29   13.90
  -7  -8  -2   83.79   11.40
  -7   8  -2   87.79   14.30
  -7   8  -2   97.59   16.20
  -7   9   2  102.69   14.40
   7   9  -2   97.09   12.80
  -7   9   2  110.19   13.60
  -7  -9  -2   93.29   11.70
  -7   9  -2   99.39   17.70
  -7  10   2  108.69   15.50
  -7 -10  -2   98.09   12.60
  -7  10   2  113.39   14.00
  -7  10  -2  105.09   19.10
  -7  11   2    5.70   11.70
  -7 -11  -2   13.90   10.50
  -7  11   2    9.40   10.40
  -7  11  -2   27.70   16.80
  -7  12   2   28.60   13.10
  -7  12  -2   41.60   18.20
  -7  13  -2   -3.20   16.60
  -7  14  -2   22.10   16.70
  -7   0  -3    5.20    7.00
   7   0  -3   -7.70    8.40
  -7   0   3    8.30    7.10
  -7   1   3 1293.77   65.49
   7   1  -3 1316.07   65.89
  -7  -1  -3 1299.47   64.99
  -7  -1   3 1331.47   65.69
   7  -1  -3 1322.17   66.29
   7   2  -3  158.88   15.60
  -7   2   3  143.49   13.50
  -7  -2  -3  194.98   12.90
   7  -2  -3  157.08   15.50
  -7  -2   3  161.08   14.10
   7   3  -3 1930.61   95.49
  -7   3   3 1975.90   95.19
  -7  -3  -3 1901.51   93.89
   7  -3  -3 1934.41   95.49
  -7  -3   3 1945.61   95.29
  -7  -4  -3   89.99   10.20
  -7   4   3  110.79   12.50
   7   4  -3  118.19   13.40
  -7  -4   3   93.99   12.70
   7  -4  -3   98.99   13.40
  -7  -5  -3  218.58   15.00
  -7   5   3  241.28   17.20
   7   5  -3  251.77   19.10
   7  -5  -3  227.28   18.20
  -7  -5   3  225.88   17.60
  -7   5  -3  242.28   18.90
  -7  -6  -3   11.30    6.50
   7   6  -3   17.40   10.70
  -7   6   3   14.70    8.20
  -7   6  -3    8.90    9.60
  -7  -6   3   15.50    9.50
   7  -6  -3    9.60    9.00
  -7   7   3  678.63   36.60
   7   7  -3  709.73   38.00
  -7   7  -3  646.34   40.00
   7  -7  -3  668.33   38.20
   7   8  -3   36.20   12.30
  -7   8   3   40.60    9.40
   7  -8  -3   37.10   12.30
  -7   8  -3   43.60   14.70
  -7   9   3   47.50    9.80
  -7   9   3   35.80   11.10
   7   9  -3   33.00   12.70
  -7   9  -3   42.80   16.10
  -7  10   3    8.70   10.40
   7  10  -3    7.20   11.60
  -7  10   3   10.50    8.00
  -7  10  -3   33.10   17.50
   7  11  -3  222.68   19.80
  -7 -11  -3  296.77   25.80
  -7  11   3  225.38   19.90
  -7  11  -3  251.07   28.00
  -7  12  -3    5.80   18.20
  -7  13  -3   29.50   19.00
  -7  14  -3   31.90   18.10
   7   0  -4   -6.70    8.30
  -7   0   4   -8.80    7.20
  -7   1   4  168.28   14.20
   7   1  -4  141.59   15.70
   7  -1  -4  159.38   15.60
  -7  -1   4  152.58   13.80
   7   2  -4  566.64   32.70
  -7   2   4  582.14   31.30
  -7  -2   4  561.54   31.60
   7  -2  -4  556.74   32.80
  -7   3   4   80.89   11.10
   7   3  -4  105.09   13.90
   7  -3  -4   99.69   12.90
  -7  -3   4   95.59   12.50
  -7   4   4   10.30    7.20
   7   4  -4   -0.80   10.50
  -7  -4  -4    2.40    6.10
  -7  -4   4   13.40    9.10
   7  -4  -4    5.60    9.10
  -7   5   4    4.30    7.00
   7   5  -4   -9.70   10.50
   7  -5  -4    3.50    8.70
  -7  -5   4    2.00    8.80
  -7   6   4  109.39   12.50
   7   6  -4  151.08   17.10
  -7   6  -4  120.29   16.60
   7  -6  -4  165.38   16.40
  -7   7   4   29.80    8.00
   7   7  -4   26.90   12.70
   7  -7  -4   27.20   10.40
  -7   7  -4   34.30   14.70
  -7   8   4   27.70    8.20
   7   8  -4   21.00   13.10
  -7   8  -4   37.50   15.50
   7  -8  -4   25.60   11.40
  -7   9   4   55.39    9.30
  -7   9   4   36.90   10.60
   7   9  -4   48.60   14.50
  -7   9  -4   45.40   17.50
   7  -9  -4   55.29   13.00
   7  10  -4   -4.80   13.30
  -7  10   4   -7.50    7.30
  -7  10   4    2.20    9.80
  -7  10  -4   21.40   18.80
   7  11  -4    7.30   13.40
  -7  11  -4   27.00   19.00
   7  12  -4    1.00   12.80
  -7  12  -4   29.80   19.70
   7  13  -4    2.90   12.20
  -7  13  -4   14.50   19.00
  -7  14  -4   41.00   19.90
  -7   0   5    3.80    7.50
   7   0  -5   -5.80   10.00
   7   1  -5  352.76   24.90
  -7   1   5  364.66   22.40
  -7  -1   5  365.06   22.80
   7  -1  -5  368.46   24.20
   7   2  -5  274.77   21.70
  -7   2   5  283.37   18.80
   7  -2  -5  277.17   20.80
  -7  -2   5  271.57   19.10
   7   3  -5  955.30   51.09
  -7   3   5  939.51   48.80
   7  -3  -5  966.00   50.29
  -7  -3   5  941.01   49.90
  -7   4   5   67.99    9.50
   7   4  -5   46.70   14.00
  -7  -4   5   49.30   11.10
   7  -4  -5   58.39   12.00
   7   5  -5  419.26   27.90
  -7   5   5  384.86   22.90
  -7   5  -5  367.56   27.30
   7  -5  -5  370.46   25.00
   7   6  -5    2.50   12.80
  -7   6   5    0.30    6.70
   7  -6  -5    1.40    8.90
  -7   6  -5   23.70   13.50
   7   7  -5  338.17   26.60
  -7   7   5  326.07   20.10
   7  -7  -5  310.37   23.00
  -7   7  -5  323.17   27.70
   7   8  -5   37.50   15.50
  -7   8   5   37.30    8.50
   7  -8  -5   46.20   11.90
  -7   8  -5   64.99   17.90
  -7   9   5   -1.50    8.10
  -7   9   5   12.10    7.10
   7   9  -5    9.00   14.90
  -7   9  -5   35.20   18.50
   7  -9  -5   13.30   10.80
   7  10  -5   32.40   16.10
  -7  10  -5   52.89   21.10
   7 -10  -5   20.40   12.70
   7  11  -5  192.18   22.50
  -7  11  -5  232.38   29.90
   7  12  -5  -23.00   14.40
  -7  12  -5   32.00   21.00
   7  13  -5   -4.80   14.50
  -7  13  -5   33.00   20.80
  -7  14  -5   34.00   20.70
  -7   0   6    2.00    8.00
   7   0  -6   -0.70   10.90
  -7   1   6  209.78   15.90
   7   1  -6  185.08   19.50
  -7  -1   6  182.58   16.60
   7  -1  -6  196.88   19.20
  -7   2   6    1.20    7.50
   7   2  -6   -8.10   11.00
   7  -2  -6   -4.90   10.30
  -7  -2   6    2.50    8.80
  -7   3   6    5.10    7.60
   7   3  -6   -7.50   11.70
   7  -3  -6    4.80    9.80
  -7  -3   6   -3.00    8.80
  -7   4   6    9.40    7.40
   7   4  -6    4.30   13.00
  -7   4  -6   23.30   12.50
   7  -4  -6    5.10   10.30
   7   5  -6    8.90   13.50
  -7   5   6    9.10    7.00
  -7   5  -6   21.10   13.60
   7  -5  -6    6.80   10.70
   7   6  -6  109.69   18.70
  -7   6   6   88.99   11.10
   7  -6  -6   99.79   14.20
  -7   6  -6  100.19   17.90
  -7   7   6   99.79   11.30
   7   7  -6  117.89   19.70
  -7   7  -6  108.89   19.50
   7  -7  -6  110.09   14.00
  -7   8   6    6.20    6.90
   7   8  -6    9.50   16.00
   7  -8  -6    8.70   10.90
  -7   8  -6   24.20   17.80
   7   9  -6   -7.90   16.70
  -7   9  -6   30.80   20.30
   7  -9  -6   -5.30   10.60
   7  10  -6   16.20   18.10
   7 -10  -6   36.20   13.70
  -7  10  -6   70.99   22.00
   7  11  -6   -9.80   17.40
  -7  11  -6   42.60   21.90
   7 -11  -6    0.20   12.40
   7  12  -6  -26.00   16.80
  -7  12  -6   24.70   21.50
   7  13  -6   -1.70   17.20
  -7  13  -6   60.99   23.40
   7   0  -7   -0.70   11.60
  -7   0   7    1.00    8.60
  -7   1   7  168.68   15.10
   7   1  -7  158.28   20.10
   7  -1  -7  142.39   18.90
  -7  -1   7  169.38   16.10
   7   2  -7   22.90   13.30
  -7   2   7   28.20    8.90
   7  -2  -7   21.00   12.50
  -7  -2   7   21.10   15.80
   7   3  -7  224.48   23.00
  -7   3   7  226.58   17.10
  -7   3  -7  240.48   22.40
   7  -3  -7  221.78   20.30
  -7   4   7   26.30    8.50
   7   4  -7   18.50   15.40
   7  -4  -7   18.70   11.10
  -7   4  -7   37.60   14.20
   7   5  -7  191.78   22.30
  -7   5   7  162.98   14.40
   7  -5  -7  143.99   18.20
  -7   5  -7  197.08   22.50
  -7   6   7   -0.10    7.10
   7   6  -7  -10.30   15.90
   7  -6  -7   -8.80   10.80
  -7   6  -7   15.70   15.80
  -7   7   7   98.19   11.00
   7   7  -7   74.69   19.80
  -7   7  -7   83.29   20.40
   7  -7  -7   83.89   14.20
   7   8  -7  -22.10   17.40
  -7   8  -7   28.10   19.60
   7  -8  -7  -12.50    9.90
   7   9  -7   57.69   21.70
   7  -9  -7   70.89   13.90
  -7   9  -7   93.89   23.60
   7  10  -7   23.50   20.30
   7 -10  -7   31.00   13.20
  -7  10  -7   69.79   22.60
   7  11  -7   79.19   23.10
   7 -11  -7  107.59   17.30
  -7  11  -7  120.79   25.70
   7  12  -7  -21.80   18.70
  -7  12  -7   40.20   23.90
   7  13  -7   -5.10   18.70
  -7  13  -7   41.60   23.20
  -7   0   8   10.90    9.20
   7   0  -8  -15.80   12.20
  -7   1   8  112.09   13.80
   7   1  -8  106.09   16.70
   7  -1  -8   98.69   16.20
  -7   2   8   26.90    9.90
   7   2  -8   19.50   14.10
   7  -2  -8   24.40   13.30
  -7   2  -8   30.70   13.20
  -7   3   8   12.60    8.60
   7   3  -8   -3.80   14.70
  -7   3  -8   12.40   13.60
   7  -3  -8    7.60   12.30
  -7   4   8   44.70    9.70
   7   4  -8   26.40   16.60
  -7   4  -8   51.89   16.40
   7  -4  -8   38.90   12.70
   7   5  -8  -13.40   16.70
  -7   5   8   12.20    8.20
   7  -5  -8    4.60   11.60
  -7   5  -8   22.20   16.60
   7   6  -8   35.80   19.80
  -7   6   8   54.09    9.60
  -7   6  -8   28.60   18.10
   7  -6  -8   29.00   12.70
   7   7  -8  -15.80   18.20
  -7   7  -8   11.00   19.10
   7  -7  -8    2.40   12.20
   7   8  -8   -5.90   19.60
  -7   8  -8   25.00   21.20
   7  -8  -8    4.70   11.40
   7   9  -8  -10.30   20.50
   7  -9  -8   10.70   11.50
  -7   9  -8   45.40   22.70
   7  10  -8   -5.50   21.50
  -7  10  -8   89.99   24.90
   7 -10  -8   43.00   13.80
   7  11  -8  -22.30   21.10
   7 -11  -8    9.00   12.70
  -7  11  -8   56.19   24.70
   7  12  -8  -21.50   20.80
   7 -12  -8    0.20   13.10
  -7  12  -8   58.49   25.00
   7  13  -8   -9.60   22.30
   7   0  -9   -1.80   14.20
  -7   0  -9    7.20   12.50
  -7   1   9  122.09   15.10
   7   1  -9  117.09   18.80
  -7   1  -9  130.49   18.30
   7  -1  -9  138.39   20.10
   7   2  -9   35.60   16.10
  -7   2   9   33.20   10.10
   7  -2  -9   28.70   14.10
  -7   2  -9   53.49   15.90
   7   3  -9  767.82   46.30
  -7   3   9  710.83   40.10
  -7   3  -9  731.33   44.50
   7  -3  -9  717.53   43.30
   7   4  -9    7.00   18.10
  -7   4   9   18.20    8.90
   7  -4  -9    8.50   13.30
  -7   4  -9   26.40   17.40
   7   5  -9  283.67   31.10
  -7   5   9  293.27   20.20
  -7   5  -9  294.87   30.30
   7  -5  -9  285.07   24.30
   7   6  -9    9.60   19.20
  -7   6   9   14.00    8.20
  -7   6  -9   30.20   19.50
   7  -6  -9   10.10   12.70
   7   7  -9  139.29   25.30
  -7   7  -9  190.38   27.70
   7  -7  -9  141.69   17.90
   7   8  -9  -10.90   21.50
   7  -8  -9   -1.40   13.20
  -7   8  -9   25.40   22.30
   7   9  -9  -26.50   22.20
  -7   9  -9   47.70   23.30
   7  -9  -9    0.20   11.60
   7  10  -9  -26.20   22.00
   7 -10  -9   -5.90   11.90
  -7  10  -9   55.99   24.90
   7  11  -9  143.39   29.10
   7 -11  -9  162.08   21.30
  -7  11  -9  189.98   31.20
   7  12  -9  -20.10   22.60
  -7  12  -9   53.29   25.90
  -7   0 -10   15.20   14.70
   7   0 -10    3.20   14.80
  -7  -1 -10   34.50   14.10
   7   1 -10   18.50   17.20
  -7   1 -10   24.00   16.20
   7  -1 -10   -5.50   15.30
  -7   2  10   32.40   10.70
   7   2 -10   16.60   17.60
  -7  -2 -10   44.80   13.90
   7  -2 -10   20.70   15.00
  -7   2 -10   46.40   17.60
   7   3 -10   -1.90   18.70
  -7   3  10   11.70    9.40
  -7  -3 -10   28.20   12.70
  -7   3 -10   44.50   18.10
   7  -3 -10    0.00   14.00
   7   4 -10   40.40   22.20
  -7   4  10   62.09   11.50
   7  -4 -10   60.39   16.70
  -7   4 -10   91.89   20.70
   7   5 -10   42.90   21.20
  -7   5  10   83.59   11.90
   7  -5 -10   44.10   15.20
  -7   5 -10   89.09   22.20
   7   6 -10   -9.50   20.30
   7  -6 -10    2.50   12.90
  -7   6 -10   46.10   21.90
   7   7 -10    3.10   21.90
  -7   7 -10   60.09   23.50
   7  -7 -10   12.80   13.50
   7   8 -10  -14.40   22.40
  -7   8 -10   55.99   23.80
   7  -8 -10    3.00   13.80
   7   9 -10  -10.90   24.30
   7  -9 -10   -2.30   12.50
  -7   9 -10   30.20   23.90
   7  10 -10   13.10   25.80
  -7  10 -10   72.39   26.40
   7 -10 -10   14.50   12.90
   7  11 -10  -15.20   25.90
  -7  11 -10   64.99   27.70
   7 -11 -10    5.30   21.70
  -7   0 -11   33.20   17.50
   7   0 -11   -6.30   16.30
   7   1 -11  182.38   26.20
  -7  -1 -11  199.88   23.80
   7  -1 -11  178.78   24.70
  -7   1 -11  202.28   25.80
  -7   2  11  167.48   18.40
  -7  -2 -11  200.58   22.60
   7   2 -11  153.08   24.40
   7  -2 -11  172.38   23.40
  -7   2 -11  179.78   24.60
   7   3 -11  311.57   33.20
  -7   3  11  358.76   24.20
  -7  -3 -11  323.27   25.70
  -7   3 -11  334.97   32.30
   7  -3 -11  295.67   29.10
   7   4 -11    9.50   20.00
  -7   4  11   19.00   10.30
  -7  -4 -11   34.50   14.20
   7  -4 -11    7.70   15.60
  -7   4 -11   41.80   20.60
   7   5 -11  138.69   28.30
  -7  -5 -11  188.18   19.00
   7  -5 -11  155.88   20.40
  -7   5 -11  148.69   26.60
   7   6 -11   27.90   23.60
  -7   6 -11   68.89   23.70
   7  -6 -11   42.70   15.40
   7   7 -11  150.88   30.60
  -7   7 -11  227.28   29.90
   7  -7 -11  171.28   22.40
   7   8 -11    8.60   25.20
   7  -8 -11   27.20   14.40
  -7   8 -11   82.89   25.60
   7   9 -11  -17.60   24.60
  -7   9 -11   62.69   26.60
   7  -9 -11   -5.10   14.20
   7  10 -11  -38.40   25.40
  -7  10 -11   56.19   27.20
   7 -10 -11    5.90   13.10
   7   0 -12   -5.20   16.60
  -7   0 -12   38.80   18.50
   7   1 -12   25.50   19.30
  -7  -1 -12   63.39   18.40
   7  -1 -12   24.20   18.20
  -7   1 -12   75.19   20.70
  -7  -2 -12   71.19   18.00
   7   2 -12   16.10   21.10
   7  -2 -12   33.60   18.40
  -7   2 -12   49.70   21.90
  -7  -3 -12   34.90   16.30
   7   3 -12    0.10   21.30
  -7   3 -12   35.20   21.70
   7  -3 -12   10.80   16.20
   7   4 -12   -2.10   21.90
  -7  -4 -12   25.30   15.10
  -7   4 -12    9.40   21.60
   7  -4 -12  -12.60   15.40
  -7  -5 -12   36.80   14.60
   7   5 -12  -16.60   21.40
  -7   5 -12   28.60   23.00
   7  -5 -12  -19.40   15.80
   7   6 -12  -11.80   23.00
  -7   6 -12   39.30   23.30
   7  -6 -12   -8.50   14.70
   7   7 -12  -11.50   25.10
   7  -7 -12   14.90   14.90
  -7   7 -12   62.39   25.80
   7   8 -12  -16.40   24.60
  -7   8 -12   47.10   25.60
   7  -8 -12   -1.70   14.70
   7   9 -12  -40.80   25.60
   7  -9 -12    0.40   15.40
  -7   9 -12   82.59   28.30
   7   0 -13  -14.90   17.10
  -7   0 -13   29.60   19.80
  -7  -1 -13   49.00   19.70
   7   1 -13   -2.60   19.00
   7  -1 -13   10.80   18.50
  -7   1 -13   42.90   20.90
  -7  -2 -13   30.70   18.80
   7   2 -13  -14.20   21.20
  -7   2 -13   48.30   21.50
   7  -2 -13  -10.90   16.70
   7   3 -13   16.30   23.80
  -7  -3 -13   53.89   18.60
   7  -3 -13   25.00   18.70
  -7   3 -13   63.79   22.90
   7   4 -13  -13.60   22.20
  -7  -4 -13   21.00   16.20
  -7   4 -13   22.70   22.70
   7  -4 -13  -13.50   16.30
   7   5 -13    7.10   23.90
   7  -5 -13   24.80   18.00
  -7   5 -13   52.89   24.60
   7   6 -13  -18.90   23.70
   7  -6 -13    3.30   15.50
  -7   6 -13   38.20   25.70
   7   7 -13   14.10   28.20
  -7   7 -13   60.69   27.00
   7  -7 -13    9.80   15.70
   7   8 -13  -16.80   26.00
   7  -8 -13  -13.10   15.10
  -7   8 -13   60.49   26.80
   7   0 -14   -8.00   18.80
  -7   0 -14   35.70   20.00
  -7  -1 -14   49.10   20.70
   7   1 -14    9.10   21.00
  -7   1 -14   48.50   21.60
   7  -1 -14   -9.60   18.70
   7   2 -14  -27.00   20.70
  -7  -2 -14   18.30   18.90
   7  -2 -14  -15.80   17.40
  -7   2 -14   40.80   22.20
   7   3 -14  -10.70   22.20
  -7  -3 -14   37.50   19.00
  -7   3 -14   47.80   22.80
   7  -3 -14    3.10   17.60
   7   4 -14  -18.40   22.50
  -7   4 -14   40.00   24.50
   7  -4 -14   -6.00   17.50
   7   5 -14    6.80   25.70
   7  -5 -14  -17.50   16.30
  -7   5 -14   16.40   23.50
   7   6 -14   -2.40   27.30
   7  -6 -14    1.20   16.30
  -7   6 -14   49.40   25.90
   7   0 -15   -6.10   21.30
  -7   0 -15   47.50   21.20
   7   1 -15   10.30   21.90
  -7  -1 -15   60.69   21.60
  -7   1 -15   68.79   24.10
   7  -1 -15   -0.30   19.80
   7   2 -15   -5.70   23.30
  -7  -2 -15   40.30   20.50
   7  -2 -15    5.30   19.10
  -7   2 -15   46.20   21.90
   7   3 -15   26.40   25.90
  -7   3 -15   89.59   24.50
   7  -3 -15   31.70   20.10
   7   4 -15  -19.10   24.90
  -7   4 -15   42.40   24.70
   7  -4 -15  -18.90   18.10
  -8   0   0  347.67   21.80
   8   0   0  381.26   22.50
   8  -1   0  363.16   22.30
  -8   1   0  346.97   21.70
  -8  -1   0  361.26   21.30
   8   1   0  351.16   21.90
  -8  -2   0  255.37   16.30
  -8   2   0  210.68   16.90
   8  -2   0  238.98   17.20
   8   2   0  232.18   16.90
  -8   3   0   26.00    8.40
   8  -3   0    6.90    8.80
  -8  -3   0   11.20    7.70
   8   3   0   12.50    7.80
  -8  -4   0  157.68   13.40
   8   4   0  147.29   13.40
  -8   4   0  138.99   14.60
  -8   5   0  823.82   44.40
   8   5   0  851.11   42.80
  -8  -5   0  829.22   43.40
  -8   6   0   18.50   10.10
   8   6   0   26.70    7.80
  -8  -6   0   30.20    8.90
  -8   7   0  154.38   16.60
  -8  -7   0  195.08   15.40
  -8   8   0  406.26   27.50
  -8  -8   0  454.45   27.00
  -8   9   0   40.80   13.80
  -8   9   0   27.60   14.10
  -8  10   0   54.49   15.30
  -8  11   0    0.80   14.10
  -8  12   0   54.99   16.30
  -8  13   0  112.39   19.20
  -8  14   0   54.39   16.50
  -8   0   1   11.10    7.70
   8   0  -1    2.80    8.30
  -8   0  -1   13.70    7.40
  -8   1   1 1071.49   55.19
   8   1  -1 1084.29   55.39
  -8  -1  -1 1070.29   54.79
  -8  -1   1 1067.19   55.19
  -8   1  -1 1111.39   55.29
   8  -1  -1 1140.29   55.89
  -8   2   1  113.39   12.60
   8   2  -1  114.59   12.90
   8  -2  -1  124.59   13.80
  -8   2  -1  108.99   12.80
   8   3  -1  527.05   29.20
  -8   3   1  516.85   29.60
  -8  -3  -1  500.35   28.40
  -8   3  -1  527.85   29.80
   8  -3  -1  532.35   30.50
  -8  -3   1  535.75   29.10
   8   4  -1   27.70    8.90
  -8  -4  -1   28.20    7.90
  -8   4   1   23.00    9.40
   8  -4  -1   31.10   10.10
  -8  -4   1   35.10    8.70
  -8   4  -1   35.70    9.30
   8   5  -1 1168.18   58.29
  -8   5   1 1148.09   59.19
  -8  -5  -1 1145.49   58.19
  -8  -5   1 1214.08   59.09
   8  -5  -1 1147.49   60.09
  -8   5  -1 1130.09   59.49
  -8   6   1   22.10    9.90
   8   6  -1   34.00    8.80
  -8  -6  -1   29.80    8.20
  -8  -6   1   27.30    9.00
  -8   6  -1   16.40    9.40
   8   7  -1   49.30    9.80
  -8   7   1   46.80   10.90
  -8  -7  -1   47.40    9.40
  -8  -7   1   51.79   11.00
  -8   7  -1   46.00   11.00
  -8  -8  -1   19.20    8.60
  -8   8   1   -4.90   10.00
  -8   8  -1   22.20   12.80
  -8   9   1  170.28   19.30
  -8   9   1  166.28   18.20
  -8  -9  -1  169.08   16.60
  -8   9  -1  169.58   21.20
  -8  10   1   17.30   13.00
  -8  10   1   12.70   12.10
  -8  10  -1   27.80   14.90
  -8  11   1   68.59   14.20
  -8  11   1   69.59   15.80
  -8  11  -1   67.49   17.90
  -8  12   1   40.00   14.60
  -8  12  -1   35.70   16.80
  -8  13   1  151.38   19.50
  -8  13  -1  147.99   21.90
  -8  14  -1   11.50   16.10
   8   0  -2  133.59   14.60
  -8   0   2  140.39   13.50
  -8   0  -2  144.39   13.10
  -8   1   2  108.19   11.80
  -8  -1  -2  102.09   11.60
   8   1  -2   83.79   11.30
   8  -1  -2   85.29   11.40
  -8   1  -2   82.19   10.90
  -8  -1   2   96.79   11.50
  -8  -2  -2   73.59    9.90
   8   2  -2   81.69   11.80
  -8   2   2   90.19   11.50
   8  -2  -2   94.49   12.20
  -8   2  -2   68.79   11.40
  -8  -2   2   91.59   11.50
  -8   3   2  110.69   12.30
   8   3  -2  110.79   12.90
  -8  -3  -2   82.79   11.50
  -8  -3   2  100.39   11.80
  -8   3  -2   97.99   12.60
   8  -3  -2   97.29   12.70
  -8  -4  -2   44.10    8.90
  -8   4   2   38.60    9.90
   8   4  -2   44.60   11.00
  -8  -4   2   46.10    9.60
   8  -4  -2   43.00   11.20
  -8   4  -2   22.70    9.40
  -8   5   2  192.98   16.60
  -8  -5  -2  191.28   14.50
   8   5  -2  197.08   17.80
  -8   5  -2  194.98   17.30
  -8  -5   2  202.58   16.10
   8  -5  -2  184.98   17.80
   8   6  -2   -4.50    9.70
  -8   6   2   -2.20    8.90
  -8  -6  -2    3.10    7.30
   8  -6  -2   -6.70    9.60
  -8  -6   2    7.50    9.20
  -8   6  -2    2.60    9.70
   8   7  -2   35.50   11.30
  -8   7   2   33.10   10.60
  -8  -7  -2   42.60    8.70
   8  -7  -2   42.70   12.00
  -8  -8  -2  190.78   14.80
   8   8  -2  153.48   16.80
  -8   8   2  172.38   17.00
  -8   8  -2  157.08   21.00
  -8   9   2    8.80   10.50
   8   9  -2    7.30   10.20
  -8   9   2    8.20   11.10
  -8  -9  -2   38.60    9.60
  -8   9  -2   18.90   14.80
  -8  10   2   26.00   11.40
  -8 -10  -2   31.00   10.00
  -8  10   2   21.70   12.30
  -8  10  -2   31.40   16.80
  -8  11   2   26.90   12.80
  -8  11  -2   33.30   17.40
  -8  12   2    3.00   12.00
  -8  12  -2   10.30   17.00
  -8  13   2   58.29   14.50
  -8  13  -2   50.09   19.20
  -8  14  -2   19.70   17.70
   8   0  -3 1330.87   69.79
  -8   0  -3 1454.15   69.09
  -8   0   3 1352.16   69.09
  -8   1   3  605.34   33.80
   8   1  -3  652.23   35.20
   8  -1  -3  616.44   34.90
  -8   1  -3  614.14   34.10
   8   2  -3  118.59   13.30
  -8   2   3   96.49   12.10
   8  -2  -3  107.09   12.80
  -8   2  -3  106.69   12.60
   8   3  -3  604.84   34.70
  -8  -3  -3  599.34   32.60
  -8   3   3  622.54   34.00
  -8  -3   3  634.14   34.00
  -8   3  -3  617.84   34.60
   8  -3  -3  615.84   34.70
  -8  -4  -3  596.74   30.20
  -8   4   3  550.54   31.80
   8   4  -3  559.14   32.50
   8  -4  -3  561.04   32.80
  -8  -4   3  542.85   31.80
  -8   4  -3  560.04   32.60
  -8   5   3  554.94   31.50
   8   5  -3  567.94   32.40
  -8  -5  -3  524.05   29.80
  -8   5  -3  558.54   32.80
  -8  -5   3  566.04   31.90
   8  -5  -3  556.94   32.70
  -8   6   3   98.89   13.40
   8   6  -3  101.39   13.90
  -8  -6  -3   88.89   10.10
   8  -6  -3  106.39   14.70
  -8   7   3   11.90    8.80
   8   7  -3   17.70   11.10
  -8  -7  -3   26.20    7.90
   8  -7  -3   24.40   10.90
  -8   7  -3   14.70   13.10
  -8   8   3   80.59   11.90
   8   8  -3   94.29   14.30
  -8  -8  -3   95.29   12.10
  -8   8  -3   67.79   16.40
   8  -8  -3   87.09   14.50
  -8   9   3  464.65   27.00
  -8  -9  -3  433.66   25.30
   8   9  -3  423.66   27.90
  -8   9   3  412.56   27.80
  -8   9  -3  447.16   32.80
   8  10  -3   36.10   12.70
  -8  10   3   49.80   12.50
  -8  10   3   41.80   10.60
  -8  10  -3   46.90   18.40
   8  11  -3   32.60   12.40
  -8  11   3   45.70   12.60
  -8  11  -3   49.70   19.80
  -8  12  -3   22.20   18.40
  -8  13  -3   24.00   19.10
  -8  14  -3   16.40   18.80
   8   0  -4  260.57   20.70
  -8   0   4  294.57   19.60
  -8   1   4  192.38   16.40
  -8  -1  -4  261.67   17.10
   8   1  -4  193.18   18.50
   8  -1  -4  195.68   18.90
  -8  -1   4  236.48   16.90
  -8   2   4   83.69   11.30
  -8  -2  -4  128.59   12.50
   8   2  -4   90.99   13.20
   8  -2  -4   84.09   13.60
  -8  -2   4   95.79   12.50
  -8  -3  -4   33.60    8.20
   8   3  -4   32.90   12.00
  -8   3   4   40.80    9.80
   8  -3  -4   19.10    9.90
  -8  -3   4   37.00    9.70
   8   4  -4  247.38   20.60
  -8   4   4  240.18   17.10
  -8  -4  -4  230.98   15.90
  -8  -4   4  224.28   18.20
   8  -4  -4  225.88   19.00
  -8   5   4  159.28   14.40
  -8  -5  -4  164.08   13.10
   8   5  -4  168.88   18.80
   8  -5  -4  166.58   16.80
  -8  -6  -4  106.69   12.00
   8   6  -4  139.29   18.30
  -8   6   4  119.49   13.20
   8  -6  -4  169.68   16.90
  -8   7   4   72.29   10.70
   8   7  -4   74.89   14.70
   8  -7  -4   73.29   13.50
  -8   7  -4   53.69   16.10
  -8   8   4   39.00    9.30
   8   8  -4   66.29   14.90
   8  -8  -4   43.80   13.00
  -8   8  -4   40.50   16.40
  -8   9   4   46.70    9.60
   8   9  -4   59.29   15.20
   8  -9  -4   48.90   13.60
  -8   9  -4   60.09   18.60
  -8  10   4   86.29   13.30
  -8  10   4   84.29   11.60
   8  10  -4   85.79   16.20
  -8  10  -4   99.89   21.70
   8  11  -4   -1.50   13.40
  -8  11   4    7.80   10.30
  -8  11  -4   14.40   19.00
   8  12  -4   -5.40   12.80
  -8  12  -4   16.30   19.50
  -8  13  -4   15.80   19.90
  -8  14  -4   23.90   20.20
   8   0  -5  414.46   28.40
  -8   0   5  481.75   27.00
   8   1  -5  732.73   41.10
  -8   1   5  693.63   39.10
   8  -1  -5  706.93   40.60
  -8  -1   5  781.82   39.90
  -8   2   5   28.10    8.90
   8   2  -5   24.30   11.90
  -8  -2   5   27.60    9.70
   8  -2  -5   24.10   11.20
  -8   3   5  443.06   27.70
   8   3  -5  469.85   31.00
  -8  -3   5  540.55   31.40
   8  -3  -5  474.25   30.30
   8   4  -5   99.59   16.20
  -8  -4  -5  108.59   12.10
  -8   4   5   97.79   12.00
   8  -4  -5  108.49   14.80
  -8  -5  -5  239.68   15.80
   8   5  -5  249.88   22.80
  -8   5   5  226.28   17.20
   8  -5  -5  220.08   19.80
  -8   6   5    2.20    7.40
   8   6  -5    8.10   13.00
  -8   6  -5    9.10   13.20
   8  -6  -5    3.90   10.20
  -8   7   5   34.20    9.10
   8   7  -5   41.70   15.10
  -8   7  -5   37.50   15.90
   8  -7  -5   31.70   11.70
   8   8  -5   99.69   18.00
  -8   8   5   75.39   10.90
   8  -8  -5   77.29   14.20
  -8   8  -5   67.69   18.30
   8   9  -5  319.07   28.00
  -8   9   5  326.17   20.80
  -8   9  -5  322.67   31.10
   8  -9  -5  330.57   25.60
  -8  10   5   -6.60    8.70
   8  10  -5  -21.30   15.00
   8 -10  -5   -6.20   12.50
  -8  10  -5   23.10   19.40
   8  11  -5    1.10   15.70
  -8  11  -5   37.30   21.10
   8  12  -5  -13.30   14.40
  -8  12  -5   31.80   20.80
   8  13  -5    3.80   14.40
  -8  13  -5   64.99   22.50
  -8   0   6   21.00    9.00
   8   0  -6   20.00   12.10
   8   1  -6  180.98   18.70
  -8   1   6  142.49   14.50
   8  -1  -6  134.09   17.40
  -8  -1   6  138.79   14.90
  -8   2   6    0.50    7.90
   8   2  -6    7.10   12.30
   8  -2  -6   -4.80   10.60
   8   3  -6   63.79   15.50
  -8   3   6   59.09   10.20
   8  -3  -6   57.39   12.80
   8   4  -6   12.90   13.70
  -8   4   6   23.90    8.50
   8  -4  -6   19.10   11.10
  -8   5   6   53.09    9.70
   8   5  -6   59.39   16.00
  -8   5  -6   48.50   14.80
   8  -5  -6   60.29   13.30
   8   6  -6  -10.90   14.30
  -8   6   6   -2.20    7.30
  -8   6  -6   12.90   14.90
   8  -6  -6   -5.30    9.80
   8   7  -6   -2.50   15.20
  -8   7   6    4.20    7.40
  -8   7  -6   11.20   16.00
   8  -7  -6    8.10   10.70
  -8   8   6   48.50    9.30
   8   8  -6   49.10   17.80
  -8   8  -6   51.19   18.90
   8  -8  -6   43.40   13.90
   8   9  -6    6.80   17.80
  -8   9   6   23.50   10.10
  -8   9  -6   36.70   20.10
   8  -9  -6   19.70   12.70
   8  10  -6  -10.30   17.10
  -8  10  -6   31.00   21.70
   8 -10  -6   14.50   13.10
   8  11  -6   24.20   18.30
  -8  11  -6   60.89   22.80
   8 -11  -6   41.10   15.10
   8  12  -6    0.00   17.30
  -8  12  -6   53.49   23.30
   8  13  -6    6.30   17.00
  -8  13  -6   43.40   22.30
   8   0  -7    9.70   12.70
  -8   0   7    8.70    9.30
   8   1  -7  163.28   20.50
  -8   1   7  154.38   15.20
   8  -1  -7  151.58   19.70
  -8   2   7    9.60    8.20
   8   2  -7  -11.70   12.70
   8  -2  -7   -3.10   11.40
  -8   3   7  327.47   22.00
   8   3  -7  352.66   27.90
   8  -3  -7  328.37   24.90
   8   4  -7   68.49   16.90
  -8   4   7   59.79   10.60
  -8   4  -7   58.19   15.40
   8  -4  -7   64.79   13.80
  -8   5   7  199.28   16.10
   8   5  -7  212.68   25.20
   8  -5  -7  186.58   20.20
  -8   5  -7  203.78   24.00
   8   6  -7   32.30   17.90
  -8   6   7   38.60    8.90
  -8   6  -7   28.00   17.00
   8  -6  -7   34.60   12.70
   8   7  -7  -16.80   16.80
  -8   7   7    4.10    7.40
   8  -7  -7   -9.00   10.60
  -8   7  -7   12.10   17.70
  -8   8   7   51.69    9.90
   8   8  -7   67.19   20.40
  -8   8  -7   53.09   20.30
   8  -8  -7   55.19   13.80
   8   9  -7  182.58   26.00
   8  -9  -7  167.38   20.90
  -8   9  -7  210.58   28.20
   8  10  -7   11.60   19.60
   8 -10  -7   37.90   13.90
  -8  10  -7   42.90   23.40
   8  11  -7   -5.30   19.40
   8 -11  -7    5.30   13.60
  -8  11  -7   43.70   22.40
   8  12  -7   21.70   20.50
  -8  12  -7   69.49   24.40
   8  13  -7   15.40   20.70
  -8  13  -7   50.89   24.40
   8   0  -8   20.40   14.80
  -8   1   8   -3.50    8.60
   8   1  -8   -1.60   13.50
   8  -1  -8  -14.10   13.10
   8   2  -8   -0.20   14.40
  -8   2   8    3.90    8.80
   8  -2  -8  -13.70   12.80
   8   3  -8   28.40   16.60
  -8   3   8   51.69   11.00
  -8   3  -8   47.90   15.60
   8  -3  -8   47.70   14.60
   8   4  -8   -2.40   15.30
  -8   4   8   10.50    8.50
  -8   4  -8   21.20   15.40
   8  -4  -8    2.80   11.60
  -8   5   8  104.79   12.60
   8   5  -8   79.39   20.40
   8  -5  -8   64.39   15.00
  -8   5  -8  111.59   19.90
  -8   6   8   21.90    8.80
   8   6  -8    9.80   18.00
  -8   6  -8   17.50   18.20
   8  -6  -8   -3.10   11.70
  -8   7   8   11.00    8.40
   8   7  -8  -14.30   18.60
   8  -7  -8    3.20   11.90
  -8   7  -8   22.60   19.60
   8   8  -8   53.49   22.00
   8  -8  -8   54.99   14.00
  -8   8  -8   83.99   23.10
   8   9  -8  -22.10   20.20
  -8   9  -8   42.40   22.80
   8  -9  -8    1.30   12.30
   8  10  -8   -8.10   21.40
  -8  10  -8   62.19   23.90
   8 -10  -8   31.30   14.50
   8  11  -8  -14.80   20.70
  -8  11  -8   38.70   23.90
   8 -11  -8  -10.80   12.60
   8  12  -8    2.90   21.90
   8 -12  -8   11.80   14.90
  -8  12  -8   49.40   24.50
   8   0  -9   83.49   17.50
   8   1  -9  298.67   27.90
  -8   1  -9  260.47   24.80
   8  -1  -9  289.77   26.80
   8   2  -9    5.90   16.00
  -8   2   9   17.50    9.70
  -8   2  -9   37.40   15.70
   8  -2  -9   12.70   14.90
   8   3  -9  319.27   30.20
  -8   3   9  299.97   22.10
  -8   3  -9  353.56   28.50
   8  -3  -9  307.47   26.70
   8   4  -9  138.29   23.20
  -8   4   9  141.69   15.40
  -8   4  -9  195.48   25.90
   8  -4  -9  159.68   19.20
   8   5  -9  325.17   32.70
  -8   5   9  317.07   21.70
   8  -5  -9  297.37   25.90
  -8   5  -9  344.37   31.50
   8   6  -9   11.70   20.90
  -8   6   9   37.20    9.80
   8  -6  -9   28.70   13.90
  -8   6  -9   49.70   20.30
   8   7  -9   -2.00   21.60
   8  -7  -9   -7.50   13.10
  -8   7  -9   20.10   20.40
   8   8  -9   29.20   22.00
  -8   8  -9   42.00   23.30
   8  -8  -9   10.00   13.10
   8   9  -9   72.69   25.20
  -8   9  -9  137.59   26.70
   8  -9  -9   50.29   14.90
   8  10  -9  -27.60   22.50
  -8  10  -9   47.90   24.60
   8 -10  -9    1.30   12.90
   8  11  -9  -22.50   23.30
   8 -11  -9    7.80   14.00
  -8  11  -9   81.09   26.70
   8  12  -9    2.20   25.00
  -8   0 -10  308.07   26.90
   8   0 -10  312.87   29.40
   8   1 -10   89.29   19.60
  -8  -1 -10  116.69   17.00
  -8   1 -10   96.69   19.30
   8  -1 -10   88.19   19.00
   8   2 -10   19.70   17.80
   8  -2 -10   33.40   16.50
  -8   2 -10   50.29   18.10
  -8   3  10   31.00   10.70
   8   3 -10   25.60   18.80
  -8   3 -10   52.19   18.70
   8  -3 -10    7.80   15.00
  -8   4  10   74.49   12.30
   8   4 -10   63.09   22.40
   8  -4 -10   68.39   16.50
  -8   4 -10   91.89   21.10
   8   5 -10   39.10   22.50
  -8   5  10   57.89   11.20
   8  -5 -10   49.90   15.60
  -8   5 -10   55.79   20.80
   8   6 -10  -21.50   20.20
   8  -6 -10   -7.70   13.10
  -8   6 -10   32.70   21.30
   8   7 -10   -4.20   22.60
   8  -7 -10    4.00   13.50
  -8   7 -10   34.40   23.30
   8   8 -10   22.90   24.60
  -8   8 -10   88.29   25.60
   8  -8 -10   19.00   15.10
   8   9 -10  -14.80   24.30
   8  -9 -10    6.20   12.90
  -8   9 -10   34.20   23.60
   8  10 -10   26.00   26.00
   8 -10 -10   37.80   15.10
  -8  10 -10   89.39   26.80
   8  11 -10  -21.60   25.50
   8 -11 -10    2.20   14.50
  -8  11 -10   70.19   28.00
   8   0 -11   22.80   17.90
  -8   0 -11   63.69   18.20
   8   1 -11  186.28   25.90
  -8  -1 -11  209.48   24.20
   8  -1 -11  191.28   25.30
  -8   1 -11  193.88   26.20
   8   2 -11    8.70   18.40
  -8  -2 -11   45.90   16.30
  -8   2 -11   43.40   19.30
   8  -2 -11   20.60   17.40
  -8  -3 -11   56.19   15.60
  -8   3  11   76.99   14.00
   8   3 -11   37.80   21.30
   8  -3 -11   37.40   17.10
  -8   3 -11   58.39   20.50
   8   4 -11   29.10   21.40
  -8  -4 -11   56.29   14.70
  -8   4 -11   81.19   22.30
   8  -4 -11   37.00   15.90
  -8  -5 -11  123.69   16.20
   8   5 -11  102.49   28.20
  -8   5 -11  109.09   24.60
   8  -5 -11   80.29   18.00
   8   6 -11  -15.10   22.90
   8  -6 -11   29.90   16.00
  -8   6 -11   47.40   22.80
   8   7 -11   -5.90   25.10
  -8   7 -11   39.30   23.30
   8  -7 -11   -1.80   14.30
   8   8 -11  -16.60   24.20
   8  -8 -11    2.00   14.40
  -8   8 -11   52.09   25.00
   8   9 -11   37.90   27.70
  -8   9 -11   78.99   27.20
   8  -9 -11   29.80   15.10
   8  10 -11   -4.90   26.70
  -8  10 -11   51.59   26.50
   8 -10 -11   -3.70   13.60
   8   0 -12  105.09   22.60
  -8   0 -12  124.29   21.90
  -8  -1 -12   83.79   19.50
   8   1 -12   29.70   19.40
   8  -1 -12   24.90   18.90
  -8   1 -12   50.59   19.70
  -8  -2 -12    7.20   16.70
   8   2 -12  -17.50   19.80
   8  -2 -12    5.70   17.90
  -8   2 -12   31.80   19.90
  -8  -3 -12   23.80   16.50
   8   3 -12  -26.10   20.70
   8  -3 -12    0.00   16.80
  -8   3 -12   11.10   20.70
   8   4 -12   26.30   24.70
  -8  -4 -12   61.99   16.90
   8  -4 -12   40.70   18.30
  -8   4 -12   52.49   22.50
   8   5 -12  -12.30   22.10
  -8   5 -12   70.29   23.70
   8  -5 -12    4.90   15.40
   8   6 -12  -15.60   23.30
   8  -6 -12    7.00   15.30
  -8   6 -12   61.39   25.20
   8   7 -12  -13.10   24.30
  -8   7 -12   43.90   24.80
   8  -7 -12   -7.10   14.50
   8   8 -12   27.50   28.70
   8  -8 -12   27.50   15.90
  -8   8 -12   80.69   26.70
   8   9 -12  -31.30   27.10
  -8   9 -12   58.89   28.00
   8  -9 -12    1.60   13.90
  -8   0 -13   40.70   20.10
   8   0 -13    9.60   19.70
   8   1 -13   37.80   21.40
  -8  -1 -13   57.59   20.20
  -8   1 -13   60.79   21.60
   8  -1 -13   39.60   19.40
  -8  -2 -13   30.80   18.40
   8   2 -13   -9.70   20.60
  -8   2 -13   20.40   21.60
   8  -2 -13    2.80   17.60
   8   3 -13   32.00   23.10
  -8  -3 -13   96.99   19.50
  -8   3 -13   61.99   23.20
   8  -3 -13   30.50   18.60
   8   4 -13  -15.50   23.10
  -8  -4 -13   38.60   22.50
  -8   4 -13   37.10   22.80
   8  -4 -13   -6.50   16.90
   8   5 -13    3.50   24.20
   8  -5 -13   -5.80   15.70
  -8   5 -13   53.59   23.50
   8   6 -13  -16.80   24.70
   8  -6 -13  -14.20   15.10
  -8   6 -13   55.79   25.60
   8   7 -13  -27.60   25.30
  -8   7 -13   50.29   26.70
   8  -7 -13   -7.30   15.40
   8  -8 -13  -16.00   14.60
  -8   0 -14   19.70   20.40
   8   0 -14  -33.90   19.30
  -8  -1 -14   60.29   21.20
   8   1 -14    8.00   20.90
  -8   1 -14   34.30   21.60
   8  -1 -14    7.40   19.10
   8   2 -14  -25.40   21.60
  -8  -2 -14   38.10   19.90
   8  -2 -14   -1.60   19.10
  -8   2 -14   42.40   21.90
  -8  -3 -14   29.90   19.90
   8   3 -14   -1.40   23.90
   8  -3 -14   10.70   19.10
  -8   3 -14   49.90   23.30
   8   4 -14  -12.40   25.60
  -8   4 -14   27.80   23.10
   8  -4 -14   -1.20   17.50
   8   5 -14   -2.10   25.20
   8  -5 -14   -8.80   16.30
  -8   5 -14   37.80   24.20
   8   6 -14  -22.20   26.40
  -8   6 -14   46.60   25.60
   8  -6 -14   -9.40   16.20
   8   0 -15   -7.70   21.50
  -8   0 -15   60.99   22.50
  -8  -1 -15   73.19   21.90
   8   1 -15   24.00   22.70
   8  -1 -15   17.00   20.70
  -8   1 -15   62.09   23.00
   8   2 -15   -6.40   23.10
  -8  -2 -15   53.99   21.20
  -8   2 -15   56.19   23.50
   8  -2 -15   -7.90   20.10
   8   3 -15   -8.50   25.00
   8  -3 -15   -9.30   19.80
  -8   3 -15   48.90   23.70
   9   0   0    5.70    8.60
  -9   0   0   -1.50    7.30
  -9  -1   0   98.29   11.60
  -9   1   0   88.79   11.00
   9  -1   0  107.19   13.40
   9   1   0  109.69   12.70
  -9  -2   0   15.30    8.10
   9   2   0    5.20    8.60
   9  -2   0   11.50    8.90
  -9   2   0    8.10    8.50
   9  -3   0   31.30   10.30
  -9  -3   0   34.80    9.00
  -9   3   0   49.20   10.10
   9   3   0   22.90    9.40
   9   4   0   21.60    9.20
  -9   4   0   16.30    9.70
  -9  -4   0   24.60    8.70
   9   5   0   92.89   11.20
  -9  -5   0   78.49   11.00
  -9   5   0   68.59   11.70
  -9  -6   0  248.58   18.70
   9   6   0  263.67   17.70
  -9   6   0  259.07   20.50
  -9  -7   0   47.50   10.30
  -9   9   0   40.60   14.50
  -9  10   0   48.40   15.70
  -9  11   0   65.79   17.20
  -9  12   0   55.59   17.50
  -9  13   0    8.30   15.10
  -9  14   0   47.40   16.80
   9   0  -1    2.70    8.90
  -9   0   1    2.50    7.40
  -9   0  -1    3.60    7.70
  -9   1   1  131.39   13.40
   9   1  -1  138.59   14.60
  -9  -1  -1  119.29   13.50
   9  -1  -1  151.98   15.30
  -9   1  -1  145.39   13.90
  -9  -1   1  129.99   13.70
  -9   2   1  125.19   14.00
  -9  -2  -1  149.79   13.70
   9   2  -1  125.59   14.60
  -9  -2   1  144.59   14.20
  -9   2  -1  142.59   14.50
   9  -2  -1  185.48   16.30
   9   3  -1  975.00   48.30
  -9   3   1  906.61   48.50
  -9  -3  -1  912.71   47.60
   9  -3  -1  937.01   49.60
  -9   3  -1  892.51   48.50
  -9  -3   1  944.41   48.20
  -9   4   1   38.80   10.10
   9   4  -1   44.30   10.00
  -9  -4  -1   47.70    9.20
  -9  -4   1   40.70    9.40
   9  -4  -1   42.50   11.10
  -9   4  -1   45.30    9.90
  -9  -5  -1  232.48   16.80
   9   5  -1  225.78   17.20
  -9   5   1  217.28   18.20
   9  -5  -1  216.48   19.40
  -9   5  -1  214.18   18.00
  -9  -5   1  215.58   17.20
  -9   6   1   39.40   11.00
  -9  -6  -1   54.19    9.70
  -9  -6   1   51.09   10.40
   9   7  -1  124.79   14.10
  -9   7   1  133.89   16.50
  -9  -7  -1  133.79   14.00
  -9  -8  -1   50.89   10.60
  -9   8   1   59.99   20.50
  -9   9  -1   69.99   16.80
  -9  10   1  120.99   17.60
  -9  10  -1  110.19   18.70
  -9  11   1  139.29   19.60
  -9  11  -1  147.99   21.60
  -9  12   1   16.10   14.30
  -9  12  -1   19.00   16.90
  -9  13   1   10.80   13.50
  -9  13  -1    9.90   16.00
  -9  14   1   25.60   18.50
  -9  14  -1   44.80   17.50
   9   0  -2   12.00    8.80
   9   1  -2  471.35   28.80
  -9  -1  -2  463.55   27.70
  -9   1   2  514.65   28.60
  -9  -1   2  448.46   27.80
   9  -1  -2  538.75   29.50
  -9   1  -2  503.35   28.30
   9   2  -2  547.45   30.30
  -9   2   2  480.55   29.80
  -9  -2   2  608.34   30.00
  -9   2  -2  469.15   29.60
   9  -2  -2  475.35   30.40
   9   3  -2   55.69   11.10
  -9   3   2   54.69   10.90
  -9   3  -2   29.30    9.80
  -9  -3   2   68.79   10.80
   9  -3  -2   52.99   11.60
   9   4  -2   41.00   11.10
  -9   4   2   51.29   10.80
  -9  -4  -2   49.40    9.30
   9  -4  -2   49.99   12.30
  -9   4  -2   33.80   10.10
  -9  -4   2   51.29   10.20
  -9  -5  -2    0.90    7.40
  -9   5   2   -6.10    8.70
   9   5  -2   -1.00    9.60
   9  -5  -2   -0.90   10.90
  -9  -5   2    1.80    8.40
  -9  -6  -2  133.79   13.50
  -9   6   2  123.79   15.50
   9  -6  -2  138.29   17.00
   9   7  -2  254.97   18.80
  -9   7   2  151.98   18.40
  -9  -7  -2  219.18   16.60
  -9   8   2  152.88   16.50
  -9  -8  -2  137.09   14.00
   9   8  -2  117.59   15.70
  -9   8  -2  130.69   19.30
  -9   9   2    3.30   11.10
   9   9  -2   27.40   10.60
  -9   9  -2    3.30   14.70
  -9  10   2   15.70   13.30
  -9  10   2   19.30   12.00
  -9  10  -2   37.80   16.30
  -9  11   2   27.10   13.30
  -9  11  -2   24.80   17.00
  -9  12   2   48.90   15.10
  -9  12  -2   50.09   19.50
  -9  13   2   10.80   13.30
  -9  13  -2   21.00   18.20
  -9  14  -2   33.50   18.80
  -9   0   3   20.30    8.10
   9   0  -3   -1.60    9.40
  -9   0  -3   23.30    8.60
  -9  -1  -3  252.37   18.10
  -9   1   3  271.47   18.60
   9   1  -3  228.48   20.40
  -9  -1   3  247.08   18.40
   9  -1  -3  243.18   20.00
  -9   1  -3  288.37   19.10
   9   2  -3  391.16   26.00
  -9  -2  -3  447.66   23.50
  -9   2   3  332.37   23.40
   9  -2  -3  342.07   24.90
  -9   2  -3  353.16   24.10
  -9  -2   3  429.36   24.40
  -9   3   3  310.27   21.20
   9   3  -3  332.07   23.20
  -9  -3   3  306.57   20.90
  -9   3  -3  298.87   21.70
   9  -3  -3  294.57   22.30
   9   4  -3   -1.50   10.50
  -9   4   3    3.20    8.70
   9  -4  -3    2.90    9.40
  -9  -4   3   10.60   10.60
  -9   5   3  136.09   15.10
   9   5  -3  150.78   16.40
  -9  -5  -3  113.19   13.40
   9  -5  -3  164.68   17.80
  -9  -6  -3  225.78   16.70
  -9   6   3  240.48   19.00
   9   6  -3  252.17   20.80
   9  -6  -3  259.67   21.10
   9   7  -3  102.99   15.00
  -9  -7  -3  105.49   12.80
  -9   7   3   91.19   12.70
   9  -7  -3   95.39   15.30
  -9   8   3   10.80    9.30
  -9  -8  -3    5.70    8.50
   9   8  -3    3.10   12.00
  -9   8  -3   37.30   15.50
   9  -8  -3   15.60   12.00
  -9   9   3   21.50   10.20
  -9  -9  -3   36.90    9.60
   9   9  -3   27.00   12.90
  -9   9  -3   33.40   16.60
  -9  10   3   22.10   10.10
  -9 -10  -3   44.90   10.70
   9  10  -3   24.30   12.60
  -9  10   3   26.10   12.30
  -9  10  -3   19.20   17.00
  -9  11   3  114.99   16.20
  -9  11  -3  141.39   23.20
  -9  12   3   11.50   12.10
  -9  12  -3   21.50   19.40
  -9  13  -3    3.90   18.40
  -9  14  -3   39.80   20.30
   9   0  -4   28.10   11.20
  -9   1   4  718.63   38.00
   9   1  -4  666.33   39.20
  -9  -1  -4  696.83   37.70
  -9  -1   4  658.13   38.00
  -9   1  -4  739.93   38.80
   9  -1  -4  685.23   39.50
  -9   2   4  241.28   18.90
   9   2  -4  328.77   22.20
  -9   2  -4  261.27   20.40
   9  -2  -4  251.97   21.20
   9   3  -4  152.38   16.80
  -9   3   4  122.99   13.80
   9  -3  -4  128.79   16.30
  -9  -4  -4  180.68   14.80
  -9   4   4  173.68   15.70
   9   4  -4  190.18   19.30
   9  -4  -4  190.78   18.10
   9   5  -4   25.70   11.90
  -9  -5  -4   27.90    8.60
  -9   5   4   24.30    9.00
   9  -5  -4   14.00   10.10
  -9   6   4   58.39   10.90
   9   6  -4   88.89   15.10
  -9  -6  -4   70.69   10.50
   9  -6  -4   69.59   13.30
   9   7  -4  224.28   21.00
  -9  -7  -4  201.68   15.30
  -9   7   4  193.68   16.80
  -9   7  -4  186.28   23.60
   9  -7  -4  183.58   20.00
   9   8  -4  165.48   18.50
  -9   8   4  121.99   14.40
  -9  -8  -4  133.79   13.80
  -9   8  -4  137.99   21.40
   9  -8  -4  143.69   17.90
  -9   9   4    0.30    8.30
   9   9  -4    6.70   13.70
   9  -9  -4   -6.90   12.30
  -9   9  -4   18.40   17.10
   9  10  -4   54.59   15.20
  -9  10   4   51.69   12.70
  -9  10  -4   51.29   19.50
   9  11  -4   24.50   14.00
  -9  11   4   32.60   12.00
  -9  11  -4   37.00   20.50
   9  12  -4   18.50   13.70
  -9  12  -4   43.60   21.10
  -9  13  -4    9.10   19.80
   9   0  -5   -1.20   10.60
  -9   0   5    6.30    8.40
  -9   1   5  104.89   12.70
   9   1  -5   97.69   14.80
   9  -1  -5   96.49   14.40
  -9  -1   5   92.49   14.10
  -9  -2  -5  108.79   13.70
   9   2  -5   70.89   14.00
  -9   2   5   80.19   11.50
   9  -2  -5   84.69   14.20
   9   3  -5  314.57   25.00
  -9  -3  -5  334.47   21.10
  -9   3   5  313.77   21.40
   9  -3  -5  305.77   24.00
  -9  -4  -5   22.20    8.50
   9   4  -5   -2.30   13.30
  -9   4   5   14.00    8.20
   9  -4  -5   17.70   10.80
  -9   5   5  152.38   14.80
  -9  -5  -5  167.88   13.80
   9   5  -5  159.98   21.20
   9  -5  -5  144.39   17.60
   9   6  -5   95.39   17.40
  -9   6   5   94.39   12.20
  -9  -6  -5   90.29   12.20
   9  -6  -5  114.99   15.30
  -9   7   5  138.59   14.60
   9   7  -5  175.18   20.40
  -9   7  -5  166.48   21.60
   9  -7  -5  139.99   18.90
  -9   8   5   18.40    8.60
   9   8  -5   -2.80   15.30
  -9   8  -5   36.50   17.50
   9  -8  -5   11.10   12.70
  -9   9   5    8.10    8.20
   9   9  -5   10.00   16.00
  -9   9  -5    2.60   18.30
   9  -9  -5   12.50   13.20
   9  10  -5   32.60   16.40
  -9  10   5   30.20   10.80
  -9  10  -5   38.20   20.80
   9 -10  -5   11.40   13.40
   9  11  -5   77.39   17.90
  -9  11   5   97.39   13.60
  -9  11  -5   88.29   24.40
   9  12  -5   -1.50   14.70
  -9  12  -5   30.40   21.70
   9  13  -5   -0.90   18.30
  -9  13  -5   35.90   22.50
   9   0  -6    9.30   11.60
   9   1  -6  176.98   20.80
  -9   1   6  225.28   17.70
   9  -1  -6  203.58   20.70
   9   2  -6  236.78   22.00
  -9   2   6  193.38   16.90
   9  -2  -6  180.28   20.30
   9   3  -6   52.19   15.90
  -9   3   6   43.10    9.80
   9  -3  -6   55.29   13.60
  -9  -4  -6    7.10    9.20
   9   4  -6    1.90   14.00
  -9   4   6   11.50    8.40
   9  -4  -6   10.10   11.90
   9   5  -6   -3.90   14.40
  -9  -5  -6   -0.60    7.80
  -9   5   6    1.20    8.10
   9  -5  -6   -3.60   10.50
   9   6  -6   46.00   17.20
  -9   6   6   37.40    9.70
  -9  -6  -6   50.09    9.40
   9  -6  -6   29.10   12.00
  -9   6  -6   53.89   17.30
   9   7  -6  200.68   24.40
  -9   7   6  156.68   15.00
  -9   7  -6  174.58   22.90
   9  -7  -6  143.09   19.30
  -9   8   6   19.80    8.70
   9   8  -6   13.90   17.70
  -9   8  -6   10.40   18.10
   9  -8  -6    8.00   13.10
   9   9  -6   67.39   19.30
  -9   9  -6   69.79   21.70
   9  -9  -6   57.69   15.20
  -9  10   6   44.90   10.70
   9  10  -6   34.00   18.90
   9 -10  -6   51.59   16.10
  -9  10  -6   49.50   22.20
   9  11  -6   14.30   18.10
   9 -11  -6   18.90   14.30
  -9  11  -6   26.80   22.90
   9  12  -6   11.00   17.40
  -9  12  -6   58.59   23.60
   9  13  -6    5.10   16.40
  -9  13  -6   29.70   22.80
   9   0  -7   24.90   13.60
   9   1  -7  217.48   23.70
   9  -1  -7  226.78   22.00
   9   2  -7   34.10   15.40
  -9   2   7   28.90   11.10
   9  -2  -7   24.90   12.20
  -9   3   7  747.43   42.40
   9   3  -7  823.92   47.10
   9  -3  -7  786.92   44.90
   9   4  -7   53.79   17.70
  -9   4   7   44.60   10.00
   9  -4  -7   48.80   14.00
  -9   5   7   93.89   12.30
   9   5  -7  102.59   20.40
   9  -5  -7   94.39   16.40
  -9   5  -7  114.79   19.20
  -9   6   7   59.89   10.50
   9   6  -7   85.59   20.00
   9  -6  -7   66.19   14.00
  -9   6  -7   76.59   19.40
   9   7  -7  279.57   29.20
  -9   7   7  242.88   18.10
   9  -7  -7  230.68   22.50
  -9   7  -7  240.88   29.50
   9   8  -7    5.50   18.50
   9  -8  -7    9.90   12.20
  -9   8  -7   26.30   19.70
   9   9  -7    0.60   19.30
   9  -9  -7    3.50   13.60
  -9   9  -7   23.80   20.60
   9  10  -7    8.30   20.70
  -9  10  -7   59.79   24.30
   9 -10  -7   26.10   14.40
   9  11  -7   57.39   22.20
   9 -11  -7   83.79   17.90
  -9  11  -7  122.49   26.30
   9  12  -7   -8.00   19.30
  -9  12  -7   54.19   23.80
   9   0  -8    7.70   13.80
   9   1  -8   73.89   18.30
   9  -1  -8   74.89   16.30
   9   2  -8   46.90   17.50
   9  -2  -8   44.40   14.90
  -9   3   8   54.19   11.70
   9   3  -8   28.00   17.00
   9  -3  -8   29.90   13.90
   9   4  -8   11.50   17.40
  -9   4   8   40.80   10.80
  -9   4  -8   50.49   17.50
   9  -4  -8   34.90   14.70
  -9   5   8   10.30    9.00
   9   5  -8    9.80   17.00
   9  -5  -8    0.50   13.00
  -9   5  -8   12.60   17.30
  -9   6   8   45.40   10.40
   9   6  -8   42.60   20.50
  -9   6  -8   42.60   19.50
   9  -6  -8   25.00   14.20
  -9   7   8   62.69   17.90
   9   7  -8   53.49   21.70
   9  -7  -8   47.10   14.90
  -9   7  -8   76.09   22.00
   9   8  -8    6.60   20.70
   9  -8  -8   16.70   13.00
  -9   8  -8   46.20   21.50
   9   9  -8   18.20   22.00
  -9   9  -8   56.29   23.10
   9  -9  -8   38.30   15.10
   9  10  -8   -0.80   22.00
  -9  10  -8   90.39   25.30
   9 -10  -8   37.20   15.10
   9  11  -8   18.10   22.80
  -9  11  -8   71.29   25.20
   9 -11  -8   15.20   15.10
   9  12  -8    4.40   22.60
  -9  12  -8   74.99   25.90
   9 -12  -8   10.20   15.70
   9   0  -9   -2.10   16.10
   9   1  -9    1.70   15.80
   9  -1  -9   16.50   15.50
   9   2  -9  125.89   21.00
  -9   2  -9  101.39   19.30
   9  -2  -9  120.19   19.40
   9   3  -9  281.17   30.10
  -9   3  -9  296.07   28.50
   9  -3  -9  249.97   25.40
  -9   4   9   19.40    9.90
   9   4  -9   -7.20   18.60
   9  -4  -9    0.70   13.50
  -9   4  -9   48.50   18.20
  -9   5   9   61.49   11.50
   9   5  -9   28.60   20.20
  -9   5  -9   69.49   20.40
   9  -5  -9   30.00   14.40
  -9   6   9   51.59   17.50
   9   6  -9   32.20   22.30
  -9   6  -9   41.30   20.80
   9  -6  -9   27.50   14.00
   9   7  -9    7.30   22.60
  -9   7  -9   60.49   21.30
   9  -7  -9   21.70   13.40
   9   8  -9  -21.50   21.80
  -9   8  -9   39.30   22.80
   9  -8  -9    1.00   12.80
   9   9  -9    0.20   22.70
  -9   9  -9   40.60   24.10
   9  -9  -9   -5.90   12.70
   9  10  -9    9.40   23.80
  -9  10  -9   79.39   26.00
   9 -10  -9   37.20   15.70
   9  11  -9  -11.30   23.40
  -9  11  -9   58.29   26.50
   9 -11  -9    7.70   15.00
  -9   0 -10   17.30   15.50
   9   0 -10    3.20   17.40
   9   1 -10   11.90   17.70
   9  -1 -10   19.00   15.90
  -9   1 -10   28.60   16.70
   9   2 -10  200.38   27.10
   9  -2 -10  199.78   24.30
  -9   2 -10  201.58   26.40
   9   3 -10   12.60   19.10
  -9   3 -10   36.00   18.30
   9  -3 -10   16.30   15.90
  -9   4  10   31.10   12.40
   9   4 -10    8.60   19.90
   9  -4 -10   19.40   15.50
  -9   4 -10   57.09   20.20
   9   5 -10   -8.70   21.60
  -9   5 -10   19.80   19.90
   9  -5 -10   -6.50   13.40
   9   6 -10  122.99   26.80
  -9   6 -10  150.78   25.10
   9  -6 -10   80.19   16.90
   9   7 -10    7.50   23.80
   9  -7 -10   12.90   14.60
  -9   7 -10   58.89   23.60
   9   8 -10   35.00   26.20
  -9   8 -10   92.99   26.10
   9  -8 -10   29.70   14.80
   9   9 -10  -20.70   25.30
   9  -9 -10   -0.20   13.10
  -9   9 -10   67.29   25.20
   9  10 -10    2.40   26.20
   9 -10 -10    4.50   14.40
  -9  10 -10   68.69   26.60
   9   0 -11  -13.80   17.20
  -9   0 -11   21.50   17.80
   9   1 -11   -5.90   18.10
  -9  -1 -11   18.30   16.10
  -9   1 -11   27.00   18.30
   9  -1 -11   -8.40   17.20
   9   2 -11   85.59   22.80
  -9  -2 -11  107.19   18.30
   9  -2 -11   82.19   20.40
  -9   2 -11   81.39   21.40
  -9  -3 -11   43.90   15.60
   9   3 -11   23.20   21.20
   9  -3 -11   19.10   16.20
  -9   3 -11   38.30   20.50
   9   4 -11   -7.40   21.30
  -9   4 -11   37.20   21.70
   9  -4 -11   -3.30   15.80
   9   5 -11   14.20   24.40
  -9   5 -11   66.19   22.80
   9  -5 -11   53.29   16.80
   9   6 -11  -21.40   22.70
  -9   6 -11   42.60   23.00
   9  -6 -11    0.90   15.00
   9   7 -11  -12.60   24.50
   9  -7 -11    6.40   14.80
  -9   7 -11   59.49   24.50
   9   8 -11  -13.60   25.60
  -9   8 -11   61.09   25.20
   9  -8 -11    3.30   14.80
   9   9 -11    5.50   28.50
   9  -9 -11   -0.60   14.00
  -9   9 -11   51.59   25.00
   9   0 -12   -4.80   18.40
  -9   0 -12   22.80   19.30
  -9  -1 -12   78.29   20.00
   9   1 -12   37.30   20.60
  -9   1 -12   71.39   21.30
   9  -1 -12   50.79   21.30
  -9  -2 -12   41.40   18.10
   9   2 -12   10.20   21.90
   9  -2 -12    1.60   17.00
  -9   2 -12   47.70   21.20
   9   3 -12    3.60   21.70
  -9  -3 -12   31.50   17.30
   9  -3 -12   19.10   18.40
  -9   3 -12   39.50   21.60
   9   4 -12  -11.20   22.90
  -9  -4 -12   20.30   15.90
  -9   4 -12   34.10   21.70
   9  -4 -12   -9.00   15.40
   9   5 -12  -22.20   23.30
   9  -5 -12    4.40   15.40
  -9   5 -12   22.10   23.30
   9   6 -12   -6.20   26.10
   9  -6 -12    4.00   16.30
  -9   6 -12   15.30   23.50
   9   7 -12   16.90   27.90
   9  -7 -12   28.30   16.40
  -9   7 -12   71.89   27.00
   9   8 -12   -1.60   27.30
   9  -8 -12    9.40   16.00
  -9   8 -12   53.39   25.70
   9   0 -13    2.60   20.40
  -9   0 -13   29.60   19.50
  -9  -1 -13   57.39   20.00
   9   1 -13   -1.00   21.90
   9  -1 -13    9.50   20.10
  -9   1 -13   60.59   21.60
   9   2 -13   -0.20   21.40
  -9  -2 -13   39.10   19.00
  -9   2 -13   28.10   21.10
   9  -2 -13   -2.50   18.00
  -9  -3 -13   78.19   19.30
   9   3 -13   47.70   25.30
  -9   3 -13   67.39   23.20
   9  -3 -13   55.99   21.10
   9   4 -13   -9.30   23.20
  -9   4 -13   22.20   22.80
   9  -4 -13    5.30   17.10
   9   5 -13  -22.00   25.20
  -9   5 -13   51.79   24.70
   9  -5 -13   -0.60   16.00
   9   6 -13   -0.80   26.30
   9  -6 -13   -8.60   15.80
  -9   6 -13   48.00   25.70
   9   7 -13   -9.90   27.90
   9  -7 -13   -1.40   16.10
  -9   7 -13   64.99   26.20
  -9   0 -14   50.79   21.20
   9   0 -14  -14.10   20.20
  -9  -1 -14   34.90   20.90
   9   1 -14  -19.40   21.10
   9  -1 -14    2.70   20.20
  -9   1 -14   54.69   22.30
  -9  -2 -14   60.99   20.80
   9   2 -14    7.60   23.80
   9  -2 -14   -0.90   19.10
  -9   2 -14   59.89   22.70
   9   3 -14   -7.30   24.70
  -9   3 -14   57.89   23.80
   9  -3 -14    4.20   18.50
   9   4 -14  -12.50   24.70
  -9   4 -14   45.00   23.80
   9  -4 -14   10.80   17.60
   9   5 -14  -23.10   26.90
  -9   5 -14   39.10   24.00
   9  -5 -14   -0.60   17.20
   9   0 -15   -5.10   21.80
  -9   0 -15   52.29   22.10
   9   1 -15   -2.20   24.50
   9  -1 -15   -7.50   21.20
 -10   0   0  231.28   18.00
  10   0   0  264.77   19.80
  10   1   0  109.59   15.30
 -10  -1   0  148.59   13.90
  10  -2   0   59.69   12.50
 -10  -2   0   67.89   10.90
 -10   2   0   41.40   10.50
  10   2   0   64.69   11.50
 -10   3   0    6.20    9.00
 -10  -3   0   11.10    8.40
  10   3   0   10.50    9.50
  10   4   0  121.09   14.90
 -10  -4   0  131.39   14.60
  10   5   0   87.79   11.90
 -10  -5   0   90.09   12.10
  10   6   0    2.90    8.90
 -10  -6   0   20.10   12.20
 -10  10   0   44.30   16.00
 -10  11   0   15.00   15.40
 -10  12   0   52.39   17.10
 -10  13   0   74.39   18.40
 -10   0  -1  455.45   27.30
  10   0  -1  473.95   28.60
 -10   0   1  449.06   27.30
 -10   1   1   56.39   10.20
  10  -1  -1   69.89   12.30
 -10   1  -1   59.49   10.80
  10   2  -1   32.60   10.50
 -10   2   1   41.80   10.10
 -10  -2  -1   39.60    9.90
 -10  -2   1   33.40    9.60
  10  -2  -1   46.20   11.50
 -10   2  -1   36.30    9.90
 -10   3   1  167.88   15.90
  10   3  -1  165.68   16.60
 -10  -3  -1  153.78   14.60
 -10   3  -1  172.08   18.20
  10  -3  -1  164.28   17.70
 -10  -3   1  183.68   15.60
 -10   4   1   80.39   13.30
  10   4  -1   85.69   12.40
 -10  -4  -1   96.59   11.70
 -10  -4   1   86.09   12.20
  10  -4  -1  113.39   15.40
 -10  -5  -1  380.86   24.50
  10   5  -1  411.66   25.30
  10  -5  -1  408.36   27.50
  10   6  -1    5.30    9.70
 -10  -6  -1    6.20    8.70
  10   7  -1   10.50    9.60
 -10  -7  -1   18.30   11.30
 -10   9  -1  125.89   19.50
 -10  10   1    5.10   13.70
 -10  10  -1   11.80   15.50
 -10  11   1   -3.10   14.20
 -10  11  -1   10.00   15.90
 -10  12   1   27.30   15.10
 -10  12  -1   24.20   17.30
 -10  13   1   38.30   16.00
  10   0  -2  365.96   23.90
 -10   0  -2  332.07   22.30
 -10   0   2  339.17   22.70
 -10   1   2  108.79   13.90
 -10   1  -2  109.09   14.40
  10  -1  -2  134.29   14.80
 -10   2   2   -1.70    8.60
  10   2  -2   -0.80    9.60
 -10  -2  -2   30.50    8.90
 -10  -2   2   10.20    8.70
  10  -2  -2    4.80    9.60
 -10   2  -2    0.20    8.80
 -10   3   2   35.40   10.40
  10   3  -2   35.50   11.30
 -10  -3  -2   37.30    9.90
 -10  -3   2   50.89   13.50
  10  -3  -2   46.60   12.40
 -10  -4  -2   95.29   12.80
 -10   4   2  144.39   15.80
  10   4  -2  112.79   14.50
  10  -4  -2  110.89   15.60
 -10  -5  -2  313.97   21.40
  10   5  -2  338.27   23.30
  10  -5  -2  360.46   25.40
  10   6  -2  294.97   22.30
 -10  -6  -2  291.47   20.60
  10  -6  -2  333.67   24.40
 -10  -7  -2  113.89   14.10
  10   7  -2  145.49   16.50
 -10  -8  -2  183.18   18.00
  10   8  -2  186.88   17.90
  10   9  -2   86.69   13.10
 -10   9  -2   87.29   18.60
 -10  10   2   91.09   16.60
 -10  10  -2   87.19   19.30
 -10  11   2   23.40   13.90
 -10  11  -2   22.50   17.70
 -10  12   2   47.30   15.00
 -10  12  -2   47.60   19.40
 -10  13  -2   75.79   20.90
 -10   0   3   27.90    9.20
  10   0  -3   23.30   11.10
 -10   0  -3   18.20    9.20
  10   1  -3    6.80   10.20
 -10   1   3    6.80    8.10
 -10  -1  -3   15.60    8.90
  10  -1  -3   10.30   10.20
 -10  -1   3    9.80   11.80
 -10   1  -3    0.60    9.40
 -10  -2  -3   19.00    9.30
  10   2  -3   26.50   11.60
 -10   2   3   31.80   10.40
  10  -2  -3   29.60   10.80
 -10  -3  -3   74.89   11.10
 -10   3   3   72.39   12.30
  10   3  -3   67.29   13.60
  10  -3  -3   62.29   13.20
 -10   4   3   16.90    9.90
 -10  -4  -3    6.00    8.60
  10   4  -3   -0.40   12.30
  10  -4  -3   11.00   11.50
  10   5  -3   15.20   12.30
 -10  -5  -3   16.40    8.90
 -10   5   3   30.30   12.20
  10  -5  -3    5.50   12.00
 -10  -6  -3  107.69   12.10
  10   6  -3  112.89   16.20
  10  -6  -3  107.69   16.20
  10   7  -3   35.70   13.60
 -10  -7  -3   33.00    9.60
  10  -7  -3   29.20   13.00
 -10  -8  -3   34.20   10.10
  10   8  -3   30.50   13.50
 -10   8  -3   56.09   17.00
  10  -8  -3   44.90   15.00
 -10  -9  -3  128.39   17.40
  10   9  -3  134.99   16.60
 -10   9  -3  124.49   21.10
  10  10  -3   15.00   12.00
 -10  10   3   42.00   13.50
 -10  10  -3   48.80   18.60
 -10  11   3   18.60   13.00
 -10  11  -3   24.30   19.00
 -10  12   3    4.30   12.30
 -10  12  -3   37.80   19.60
 -10  13   3   30.50   20.90
 -10  13  -3   38.60   19.90
  10   0  -4  925.11   51.49
 -10   0  -4  978.10   50.39
  10   1  -4  594.44   39.20
 -10  -1  -4  762.92   38.10
  10   2  -4   47.20   12.60
 -10   2   4   14.40   10.20
  10  -2  -4   19.30   11.40
  10   3  -4   -3.40   11.70
 -10  -3  -4    4.10    8.60
 -10   3   4   -1.30    9.50
  10  -3  -4    8.70   10.50
 -10   4   4  259.27   19.40
  10   4  -4  246.58   22.50
 -10  -4  -4  250.67   18.30
  10  -4  -4  242.78   21.50
  10   5  -4  150.58   18.40
 -10   5   4  130.49   16.40
 -10  -5  -4  119.59   13.90
  10  -5  -4  135.69   17.60
 -10  -6  -4   98.99   12.50
  10   6  -4  110.79   17.30
 -10   6   4  156.58   16.90
  10  -6  -4  123.69   16.20
 -10   7   4   40.30   11.30
  10   7  -4   55.69   14.80
 -10  -7  -4   30.50    9.30
  10  -7  -4   22.90   13.20
 -10   8   4  135.69   17.40
  10  -8  -4  150.98   19.60
 -10   8  -4  150.28   22.30
  10   9  -4  100.49   17.30
 -10  -9  -4   88.09   12.30
 -10   9   4   83.69   12.80
  10  -9  -4   78.79   16.90
 -10   9  -4  106.99   20.90
  10  10  -4   87.99   17.10
 -10  10   4   86.59   15.20
 -10  10  -4   92.59   21.70
 -10  11   4   41.80   13.00
  10  11  -4   35.30   14.90
 -10  11  -4   69.19   21.90
 -10  12   4   23.60   12.30
  10  12  -4   24.40   13.70
 -10  12  -4   39.70   21.70
 -10  13  -4   40.40   21.20
  10   0  -5  169.18   20.10
 -10  -1  -5  175.48   17.00
  10   1  -5  149.88   19.20
  10  -1  -5  137.69   17.90
  10   2  -5    7.70   11.80
 -10  -2  -5   34.80    9.70
  10  -2  -5   -1.20   10.80
 -10  -3  -5   -1.30    8.90
  10   3  -5   -8.20   12.50
  10  -3  -5    4.10   10.80
 -10   4   5   13.30   12.00
 -10  -4  -5   16.40    9.40
  10   4  -5    2.10   12.80
  10  -4  -5   11.70   11.30
 -10   5   5    2.00    9.60
 -10  -5  -5    1.80    9.10
  10   5  -5   -5.20   13.10
  10  -5  -5   -7.80   10.50
 -10   6   5   36.00   10.00
 -10  -6  -5   21.70    9.70
  10   6  -5   31.50   15.10
  10  -6  -5   26.50   13.30
 -10  -7  -5   -1.50    8.70
 -10   7   5    4.50    8.70
  10   7  -5   -3.30   14.40
  10  -7  -5  -12.40   12.10
 -10   7  -5   15.60   16.30
 -10   8   5   65.59   11.70
 -10  -8  -5   88.59   11.30
  10   8  -5   69.69   17.80
 -10   8  -5   69.29   19.80
  10  -8  -5   58.99   14.80
  10   9  -5  174.38   21.70
 -10   9  -5  141.19   24.10
  10  -9  -5  158.68   20.50
  10  10  -5    4.70   15.90
 -10  10  -5   21.40   20.40
  10 -10  -5   22.20   14.40
 -10  11   5   17.10   10.90
  10  11  -5    2.20   15.40
 -10  11  -5   26.30   21.80
  10  12  -5  -11.60   14.80
 -10  12  -5   19.00   22.20
 -10  13  -5   54.99   23.60
  10   0  -6   80.29   15.80
  10   1  -6  118.19   16.90
  10  -1  -6  100.29   16.80
  10   2  -6    5.50   13.20
 -10  -2  -6   41.90   11.50
  10  -2  -6    2.50   11.90
  10   3  -6  -15.80   12.70
 -10  -3  -6   -2.50   10.00
  10  -3  -6   -0.10   12.60
 -10  -4  -6   49.90   10.80
  10   4  -6   54.59   17.20
  10  -4  -6   43.00   13.40
 -10  -5  -6   -1.00    9.10
 -10   5   6   14.60   11.00
  10   5  -6   -7.00   15.70
  10  -5  -6   -1.80   11.10
  10   6  -6  154.78   22.00
 -10  -6  -6  109.59   14.60
 -10   6   6  148.29   15.00
 -10   6  -6  170.18   21.70
  10  -6  -6  148.69   18.50
 -10  -7  -6   39.50   10.50
  10   7  -6   87.79   19.70
 -10   7   6   42.90   10.30
  10  -7  -6   54.49   15.50
 -10   7  -6   59.39   19.30
  10   8  -6  140.79   22.60
 -10   8   6  116.19   14.20
 -10   8  -6  136.49   22.90
  10  -8  -6  148.59   20.20
  10   9  -6   58.69   19.60
 -10   9  -6   48.50   21.50
  10  -9  -6   30.80   15.30
  10  10  -6    9.50   18.30
 -10  10  -6   23.20   21.30
  10 -10  -6    9.20   15.20
 -10  11   6   -2.50   10.40
  10  11  -6   -4.80   17.10
  10 -11  -6  -14.80   14.10
 -10  11  -6   24.80   22.50
  10  12  -6    1.10   17.40
 -10  12  -6   43.50   23.70
  10   0  -7  175.28   21.70
  10   1  -7  166.08   22.00
  10  -1  -7  174.08   20.30
  10   2  -7   28.90   15.30
  10  -2  -7   12.70   13.40
  10   3  -7   57.89   17.60
  10  -3  -7   69.49   16.20
 -10  -4  -7   10.30   10.80
  10   4  -7   -5.10   15.80
  10  -4  -7    7.00   13.60
  10   5  -7   81.29   19.70
 -10  -5  -7   82.89   12.40
  10  -5  -7   74.59   15.00
 -10   5  -7   90.49   19.50
 -10   6   7   58.99   10.90
 -10  -6  -7   57.59   11.10
  10   6  -7   44.30   19.70
 -10   6  -7  129.39   20.90
  10  -6  -7   49.40   15.10
  10   7  -7   26.50   19.50
 -10   7   7   21.30    9.30
 -10   7  -7   35.90   19.60
  10  -7  -7   20.30   13.30
  10   8  -7   24.60   20.10
 -10   8  -7   28.40   20.60
  10  -8  -7    8.40   13.30
  10   9  -7   70.99   22.60
  10  -9  -7   84.09   17.70
 -10   9  -7  105.59   24.50
  10  10  -7    6.30   20.40
  10 -10  -7   -1.80   14.50
 -10  10  -7   28.90   22.90
  10  11  -7    3.20   20.00
 -10  11  -7   45.70   24.20
  10 -11  -7   -6.00   14.80
  10  12  -7    7.80   20.80
 -10  12  -7   44.70   24.70
  10   0  -8  276.47   26.90
  10   1  -8   98.59   19.20
  10   2  -8  -10.20   16.30
  10  -2  -8    1.10   13.30
  10   3  -8   22.20   18.00
  10  -3  -8   39.20   15.70
  10   4  -8  278.17   29.60
 -10   4  -8  243.48   28.40
  10  -4  -8  267.87   25.40
  10   5  -8    2.20   19.20
 -10   5  -8   28.70   18.40
  10  -5  -8    3.10   13.10
  10   6  -8   96.29   22.70
 -10  -6  -8   82.99   13.40
 -10   6   8  104.09   13.50
 -10   6  -8  116.69   22.30
  10  -6  -8   76.99   16.60
  10   7  -8   27.40   21.10
 -10   7  -8   49.80   21.20
  10  -7  -8   11.00   13.60
  10   8  -8   72.09   24.40
 -10   8  -8   84.69   23.70
  10  -8  -8   68.79   16.80
  10   9  -8   -1.10   21.90
  10  -9  -8   16.40   14.80
 -10   9  -8   28.90   22.70
  10  10  -8   14.90   23.00
  10 -10  -8   32.30   15.60
 -10  10  -8   81.89   25.90
  10  11  -8  -15.50   22.50
 -10  11  -8   36.90   25.10
  10 -11  -8   -5.50   15.30
  10   0  -9  239.08   26.80
  10   1  -9   65.19   19.00
  10  -1  -9   28.50   16.00
  10   2  -9   38.40   19.40
  10  -2  -9   25.20   15.20
  10   3  -9   81.29   20.90
 -10   3  -9   83.89   19.80
  10  -3  -9   72.29   17.90
  10   4  -9  -22.10   18.60
  10  -4  -9   -5.00   14.10
 -10   4  -9   14.10   18.60
  10   5  -9   36.50   21.60
  10  -5  -9   27.00   14.60
 -10   5  -9   45.40   20.00
  10   6  -9  -29.10   20.30
 -10   6  -9   17.10   20.90
  10  -6  -9  -12.10   13.60
  10   7  -9  -16.50   21.20
 -10   7  -9   19.60   21.60
  10  -7  -9    8.10   13.20
  10   8  -9   35.80   24.30
 -10   8  -9   85.09   24.30
  10  -8  -9   30.20   14.60
  10   9  -9   14.40   24.20
 -10   9  -9   54.19   25.10
  10  -9  -9   28.00   15.80
  10  10  -9   -8.10   24.20
  10 -10  -9   -1.20   15.30
 -10  10  -9   41.20   25.40
  10  11  -9   -0.10   25.50
  10 -11  -9   -1.40   15.30
  10   0 -10   29.90   18.90
  10   1 -10   59.79   20.10
  10  -1 -10   55.69   18.50
 -10   1 -10   60.79   18.20
  10   2 -10   85.39   23.30
  10  -2 -10   77.99   19.00
 -10   2 -10   78.99   20.10
  10   3 -10   35.30   20.40
 -10   3 -10   40.80   19.20
  10  -3 -10   30.60   15.80
  10   4 -10   56.99   22.60
 -10   4 -10   70.89   21.50
  10  -4 -10   53.39   17.20
  10   5 -10  129.59   27.90
  10  -5 -10   99.19   19.30
 -10   5 -10  139.29   25.00
  10   6 -10   27.20   23.80
  10  -6 -10   24.90   16.00
 -10   6 -10   78.79   23.80
  10   7 -10   30.00   24.80
 -10   7 -10   46.60   22.90
  10  -7 -10    2.20   13.80
  10   8 -10   21.20   26.30
  10  -8 -10   17.50   14.40
 -10   8 -10   41.50   24.30
  10   9 -10    1.60   26.30
  10  -9 -10   19.00   15.40
 -10   9 -10   77.99   27.20
  10  10 -10  -21.50   26.00
  10 -10 -10    2.10   15.30
 -10  10 -10   67.59   26.40
  10   0 -11   35.90   20.30
 -10   0 -11   62.99   19.00
  10   1 -11    8.90   19.60
 -10  -1 -11   23.90   17.20
  10  -1 -11  -17.40   16.90
 -10   1 -11   14.60   18.40
  10   2 -11    2.90   19.80
  10  -2 -11    8.60   16.90
 -10   2 -11   37.90   20.00
  10   3 -11   25.70   22.20
 -10   3 -11   23.90   20.20
  10  -3 -11    9.10   16.20
  10   4 -11    4.40   22.10
 -10   4 -11   56.09   22.10
  10  -4 -11    4.30   16.40
  10   5 -11  -35.80   21.80
  10  -5 -11  -15.80   14.70
 -10   5 -11   27.90   22.20
  10   6 -11  -25.30   23.40
 -10   6 -11   31.40   23.70
  10  -6 -11    9.00   15.00
  10   7 -11  -30.00   24.00
  10  -7 -11   -7.70   14.20
 -10   7 -11   69.69   25.90
  10   8 -11   -6.40   27.10
 -10   8 -11   89.09   27.60
  10  -8 -11   31.30   15.90
  10   9 -11   15.50   28.30
  10  -9 -11   28.00   15.50
 -10   9 -11   64.29   28.20
 -10   0 -12  107.49   22.30
  10   0 -12   80.89   23.60
 -10  -1 -12   54.29   19.50
  10   1 -12   35.60   22.40
 -10   1 -12   25.10   20.40
  10  -1 -12   -5.30   17.90
  10   2 -12  -20.10   20.20
 -10  -2 -12    6.50   17.00
  10  -2 -12  -15.90   17.60
 -10   2 -12   10.40   20.90
 -10  -3 -12   20.20   16.40
  10   3 -12    2.20   22.30
 -10   3 -12   19.80   21.20
  10  -3 -12   -8.30   17.40
 -10  -4 -12    9.90   16.00
  10   4 -12    9.80   23.70
 -10   4 -12   38.10   22.00
  10  -4 -12  -10.60   15.80
  10   5 -12   -2.10   25.50
 -10   5 -12   41.60   23.50
  10  -5 -12   -0.80   16.20
  10   6 -12  -21.10   24.70
 -10   6 -12   76.69   25.70
  10  -6 -12   -0.50   16.30
  10   7 -12    7.90   27.60
 -10   7 -12   38.60   25.00
  10  -7 -12  -14.20   14.30
  10  -8 -12   11.30   15.60
 -10   0 -13   25.40   20.10
  10   0 -13   -8.00   20.30
  10   1 -13    4.20   21.50
 -10  -1 -13   36.80   20.30
  10  -1 -13   -5.10   18.90
 -10   1 -13   33.00   21.50
 -10  -2 -13   32.80   19.30
  10   2 -13  -18.70   23.30
 -10   2 -13   10.50   21.80
  10  -2 -13   12.10   20.00
  10   3 -13  -10.00   24.20
 -10  -3 -13   47.80   19.10
  10  -3 -13   -1.60   18.60
 -10   3 -13   38.80   22.80
  10   4 -13  -32.70   24.60
  10  -4 -13  -13.30   16.50
 -10   4 -13   36.70   24.10
  10   5 -13  -34.30   24.50
  10  -5 -13    3.00   17.20
 -10   5 -13   42.90   24.70
  10   6 -13  -12.80   27.70
  10  -6 -13  -13.60   15.80
 -10   6 -13   59.99   25.50
  10   0 -14   -2.90   22.90
 -10   0 -14   52.99   21.70
 -10  -1 -14   45.30   20.70
  10   1 -14   -6.00   23.00
  10  -1 -14    3.80   21.20
 -10   1 -14   48.80   22.20
  10   2 -14  -16.40   23.60
 -10  -2 -14   48.40   20.70
 -10   2 -14   46.30   23.20
  10  -2 -14   -5.00   19.20
  10   3 -14   -8.20   24.40
 -10   3 -14   41.80   23.50
  10  -3 -14   -5.10   18.10
  11   0   0   70.39   12.90
  11   1   0  143.59   17.30
  11   2   0  468.75   28.50
  11  -2   0  437.36   29.30
  11   4   0  274.37   21.00
  11   6   0  701.23   38.20
 -11  10   0   37.30   16.30
 -11  11   0   57.79   17.80
 -11  12   0  153.38   22.70
 -11  13   0   31.80   17.70
  11   0  -1   -2.70   10.50
  11   1  -1    3.80   10.90
  11  -1  -1   17.40   11.70
  11   2  -1  101.29   14.10
 -11  -2  -1   80.69   14.20
  11  -2  -1  113.39   15.30
 -11  -3  -1  148.29   18.50
  11   3  -1  144.49   16.90
  11  -3  -1  134.99   18.40
  11   4  -1   15.50   10.60
  11  -4  -1   15.50   11.10
  11   5  -1    4.10   10.50
  11   6  -1   39.90   11.30
  11   7  -1   31.30   10.80
  11   8  -1   93.39   12.50
 -11  10   1    7.00   14.70
 -11  10  -1    8.70   16.10
 -11  11   1   49.60   16.50
 -11  11  -1   27.80   17.80
 -11  12   1   25.30   16.30
 -11  12  -1   45.10   19.00
 -11  13   1   31.90   16.30
 -11  13  -1   40.00   19.20
  11   0  -2   22.60   11.60
 -11  -1  -2   63.79   18.20
  11   1  -2   70.69   13.50
 -11  -2  -2  303.77   21.70
  11   2  -2  313.87   23.30
  11  -2  -2  313.37   23.70
  11   3  -2   52.19   12.20
  11  -3  -2   51.39   13.20
  11   4  -2   94.79   14.10
 -11  -4  -2   69.29   11.60
  11  -4  -2   99.79   15.70
  11   5  -2   15.00   11.20
 -11  -5  -2   11.70   11.80
  11  -5  -2   30.70   13.10
  11   6  -2  283.07   22.00
  11  -6  -2  261.07   24.00
  11   7  -2   57.49   12.90
  11   8  -2   19.70   11.30
 -11   9  -2   29.30   16.60
 -11  10  -2   62.09   18.80
 -11  11   2   73.39   16.80
 -11  11  -2   61.09   19.00
 -11  12   2   64.49   17.00
 -11  12  -2   78.79   20.90
 -11  13   2   34.10   15.30
 -11  13  -2   44.90   20.30
  11   0  -3   41.80   12.70
  11   1  -3   74.19   13.80
  11  -1  -3  118.19   15.30
 -11  -2  -3   47.70   11.10
  11   2  -3   31.20   11.90
  11  -2  -3    8.40   11.00
  11   3  -3   -5.60   11.60
 -11  -3  -3   12.20    9.70
  11  -3  -3   -4.70   11.30
 -11  -4  -3   31.40   10.50
  11   4  -3   10.50   12.20
  11  -4  -3   24.60   12.40
 -11  -5  -3   -5.20    8.50
  11   5  -3   -6.20   12.00
  11  -5  -3    4.40   11.90
  11   6  -3   27.90   13.30
 -11  -6  -3   47.80   12.20
  11  -6  -3   49.99   15.50
  11   7  -3    5.20   12.60
  11  -7  -3   15.10   14.10
  11   8  -3   40.10   13.80
  11   9  -3   -2.20   12.60
 -11   9  -3   19.60   17.60
  11  10  -3   -6.90   11.50
 -11  10  -3   15.80   18.10
 -11  11   3   31.30   14.10
 -11  11  -3   53.59   19.60
 -11  12   3    5.30   13.50
 -11  12  -3   20.70   20.10
 -11  13   3   28.40   20.30
 -11  13  -3   53.19   21.50
  11   0  -4   42.10   13.00
  11   1  -4  113.19   16.20
  11  -1  -4  132.89   16.40
  11   2  -4   74.29   15.30
  11  -2  -4   62.89   13.40
 -11  -3  -4  111.89   14.70
  11   3  -4  105.79   17.10
  11  -3  -4  112.29   16.70
  11   4  -4   -8.30   13.00
 -11  -4  -4    3.80    9.80
  11  -4  -4   11.10   11.90
 -11  -5  -4    1.00   10.10
  11   5  -4  -10.00   13.60
  11  -5  -4   -8.30   11.10
 -11  -6  -4  103.19   12.80
  11   6  -4  122.79   18.70
  11  -6  -4  137.39   18.40
 -11  -7  -4  279.17   22.70
  11   7  -4  268.07   25.70
  11  -7  -4  336.27   26.90
  11   8  -4   29.90   15.90
 -11   8  -4   75.99   19.30
  11  -8  -4   58.79   16.90
  11  -9  -4    7.20   13.90
 -11   9  -4   20.30   18.30
  11  10  -4   95.29   17.10
 -11  10  -4  105.29   22.70
 -11  11   4   23.00   13.00
  11  11  -4   24.90   13.90
 -11  11  -4   61.49   21.30
 -11  12   4   31.30   13.80
 -11  12  -4   55.89   22.00
  11   0  -5   -0.80   12.30
  11   1  -5   -6.50   13.30
  11  -1  -5    7.40   12.50
  11   2  -5   18.70   14.40
  11  -2  -5    8.50   11.90
  11   3  -5  -12.30   13.20
 -11  -3  -5    1.00   15.60
  11  -3  -5    6.80   11.70
  11   4  -5  -19.50   13.80
 -11  -4  -5    3.10   10.50
  11  -4  -5   -8.00   11.40
  11   5  -5   14.20   15.50
 -11  -5  -5   21.60   10.40
  11  -5  -5   24.30   12.90
  11   6  -5    2.40   15.20
 -11  -6  -5   11.70   10.70
  11  -6  -5    4.60   12.70
  11   7  -5   27.40   16.70
 -11  -7  -5   31.10   10.30
  11  -7  -5   37.30   15.00
 -11  -8  -5   81.99   15.90
  11   8  -5   77.99   19.00
 -11   8  -5  107.09   21.70
  11  -8  -5   95.99   17.40
  11   9  -5   13.50   16.80
  11  -9  -5   24.10   15.70
 -11   9  -5   42.80   20.20
  11  10  -5    0.80   16.10
  11 -10  -5    4.80   14.50
 -11  10  -5   12.60   19.70
  11  11  -5    2.90   15.80
 -11  11   5    3.00   11.30
 -11  11  -5   17.10   21.00
  11  12  -5    2.50   15.40
 -11  12  -5   48.20   22.90
  11   0  -6    2.60   13.70
  11   1  -6   10.80   14.00
  11   2  -6  267.77   26.10
  11  -2  -6  302.47   25.60
  11   3  -6   89.39   17.00
  11  -3  -6   46.70   15.00
  11   4  -6  -16.70   14.40
  11  -4  -6    3.20   12.30
 -11  -5  -6    3.90   10.20
  11   5  -6    9.10   15.20
  11  -5  -6   -0.50   12.80
  11   6  -6  176.08   22.10
 -11  -6  -6  124.39   15.00
  11  -6  -6  126.89   19.20
  11   7  -6   50.89   18.60
 -11  -7  -6   27.90   11.40
  11  -7  -6   53.19   15.00
 -11   7  -6   87.59   20.60
  11   8  -6  104.89   21.10
  11  -8  -6  105.69   18.90
 -11   8  -6   92.49   22.90
  11   9  -6   85.59   21.10
 -11   9  -6   26.20   20.90
  11  -9  -6    6.80   14.70
  11  10  -6   36.60   19.20
 -11  10  -6   52.99   23.20
  11 -10  -6   37.30   16.40
 -11  11   6    8.50   11.40
  11  11  -6   14.20   18.40
 -11  11  -6   28.70   23.60
  11  12  -6   41.20   18.50
 -11  12  -6   99.49   26.60
  11   0  -7   16.00   14.20
  11   1  -7    7.60   14.90
  11  -1  -7   17.40   14.20
  11   2  -7   25.10   15.80
  11  -2  -7   31.50   14.70
  11   3  -7   36.80   17.40
  11  -3  -7   28.50   15.60
  11   4  -7   -9.30   16.00
  11  -4  -7    7.10   13.30
  11   5  -7   -5.30   17.30
  11  -5  -7   -3.10   12.80
  11   6  -7   42.10   19.50
 -11  -6  -7   31.80   14.40
  11  -6  -7   30.20   15.00
 -11   6  -7   47.80   19.60
  11   7  -7   18.10   19.40
 -11   7  -7   19.60   19.60
  11  -7  -7    1.20   13.40
  11   8  -7   -2.50   19.70
 -11   8  -7   30.40   21.00
  11  -8  -7   18.60   15.10
  11   9  -7   22.30   20.90
  11  -9  -7   52.49   16.90
 -11   9  -7   46.20   22.60
  11  10  -7   15.90   20.40
 -11  10  -7   15.10   23.00
  11 -10  -7    6.20   15.10
  11  11  -7   -7.90   20.40
 -11  11  -7   11.70   24.30
  11 -11  -7    3.00   16.30
  11   0  -8   16.40   15.30
  11   1  -8   40.80   17.70
  11  -1  -8  100.39   18.50
  11   2  -8  237.58   26.50
  11  -2  -8  202.68   25.20
  11   3  -8   35.50   18.70
  11  -3  -8   12.00   14.20
  11   4  -8   34.70   19.60
  11  -4  -8   30.90   15.80
  11   5  -8    9.10   19.70
 -11   5  -8   20.50   19.00
  11  -5  -8   -9.90   13.50
  11   6  -8   63.39   21.90
  11  -6  -8   67.39   16.20
 -11   6  -8   66.09   21.80
  11   7  -8   64.79   22.90
  11  -7  -8   59.99   16.20
 -11   7  -8   73.39   22.60
  11   8  -8   23.50   23.20
 -11   8  -8   49.10   23.20
  11  -8  -8   39.00   15.70
  11   9  -8   43.70   23.70
 -11   9  -8   38.00   23.30
  11  -9  -8   18.70   15.80
  11  10  -8   31.00   23.70
 -11  10  -8   64.09   25.40
  11 -10  -8   38.80   17.70
  11  11  -8    5.70   23.80
 -11  11  -8   40.10   26.10
  11 -11  -8   24.20   17.50
  11   0  -9   -9.80   15.50
  11   1  -9    0.00   17.10
  11  -1  -9   -4.90   15.90
  11   2  -9   -3.40   18.00
  11  -2  -9   13.00   16.30
  11   3  -9  -17.50   18.40
  11  -3  -9  -18.10   14.40
  11   4  -9  -20.00   19.40
  11  -4  -9   -4.20   14.90
 -11   4  -9    0.80   18.90
  11   5  -9  -16.00   19.80
  11  -5  -9   -5.90   15.00
 -11   5  -9    9.30   20.00
  11   6  -9  -15.60   21.20
  11  -6  -9    4.40   14.30
 -11   6  -9   19.50   21.20
  11   7  -9  -12.50   22.30
  11  -7  -9   -2.10   13.50
 -11   7  -9   48.20   22.80
  11   8  -9    2.30   23.60
 -11   8  -9   40.40   24.00
  11  -8  -9   -0.90   14.20
  11   9  -9   -2.40   24.30
  11  -9  -9    5.30   15.80
 -11   9  -9   24.40   24.10
  11  10  -9   -2.20   24.70
  11 -10  -9   -1.80   16.10
 -11  10  -9   37.00   25.60
  11   0 -10   80.49   21.00
  11   1 -10   93.19   22.60
  11  -1 -10  151.08   23.70
  11   2 -10  137.79   24.70
  11  -2 -10   77.99   19.50
 -11   2 -10   85.29   21.60
  11   3 -10   50.69   22.30
 -11   3 -10   44.20   20.70
  11  -3 -10   39.40   18.30
  11   4 -10  -30.50   20.00
  11  -4 -10    5.20   15.50
 -11   4 -10   34.60   20.80
  11   5 -10  -11.00   21.60
 -11   5 -10   22.90   21.10
  11  -5 -10   -7.00   14.40
  11   6 -10   51.49   25.10
  11  -6 -10   54.29   17.10
 -11   6 -10  122.99   26.20
  11   7 -10   37.00   25.50
 -11   7 -10   96.99   25.90
  11  -7 -10   49.40   16.60
  11   8 -10  -30.20   25.10
  11  -8 -10   -2.40   13.70
 -11   8 -10   47.30   24.70
  11   9 -10   32.20   26.70
 -11   9 -10   35.20   26.20
  11  -9 -10   -3.70   15.20
  11   0 -11  -18.40   18.40
 -11   0 -11    3.30   18.40
  11   1 -11  -14.00   19.50
  11  -1 -11   -8.60   18.50
 -11   1 -11    1.00   18.60
  11   2 -11  -18.20   20.10
 -11   2 -11   23.70   20.00
  11  -2 -11  -11.80   17.10
  11   3 -11  -19.20   21.50
  11  -3 -11  -10.40   16.80
 -11   3 -11   27.90   21.30
  11   4 -11  -13.90   23.60
  11  -4 -11  -15.40   16.40
 -11   4 -11   14.40   21.50
  11   5 -11  -13.20   22.80
  11  -5 -11   -7.30   16.00
 -11   5 -11   37.60   23.00
  11   6 -11  -21.10   24.90
 -11   6 -11   34.20   23.40
  11  -6 -11  -17.90   15.00
  11   7 -11  -13.00   26.40
 -11   7 -11   49.20   24.80
  11  -7 -11   -4.60   14.20
  11   8 -11   18.30   27.60
 -11   8 -11   65.49   26.80
  11  -8 -11   16.00   16.20
  11   0 -12  -23.80   18.60
 -11   0 -12   26.50   20.50
 -11  -1 -12   19.50   18.80
  11   1 -12   -8.60   20.20
 -11   1 -12   37.90   20.80
  11  -1 -12   -5.90   18.70
 -11  -2 -12   44.00   19.30
  11   2 -12   20.50   23.20
 -11   2 -12   42.30   21.80
  11  -2 -12   26.20   19.30
  11   3 -12   -1.10   23.90
 -11  -3 -12   12.70   17.50
 -11   3 -12   27.00   22.00
  11  -3 -12   -3.50   17.90
  11   4 -12  -29.00   24.30
  11  -4 -12   -4.40   16.50
 -11   4 -12   24.80   22.60
  11   5 -12  -41.00   23.50
  11  -5 -12  -22.00   16.00
 -11   5 -12   46.40   23.80
  11   6 -12   16.30   28.40
  11  -6 -12   18.20   16.20
 -11   6 -12   70.09   25.40
  11   7 -12  -29.40   28.70
  11  -7 -12    6.60   15.90
 -11   0 -13   51.69   21.60
  11   0 -13  -15.60   19.80
 -11  -1 -13   34.30   20.80
  11   1 -13  -19.80   22.00
  11  -1 -13   -8.90   19.90
 -11   1 -13   38.60   21.70
  11   2 -13  -20.90   22.10
 -11  -2 -13   44.80   20.40
 -11   2 -13   43.20   22.10
  11  -2 -13  -16.20   19.10
  11   3 -13  -15.50   24.70
 -11   3 -13   33.90   22.30
  11  -3 -13    6.40   19.50
  11   4 -13  -10.50   25.70
  11  -4 -13  -17.40   17.50
 -11   4 -13   41.90   23.20
  11   5 -13  -35.00   26.00
  11  -5 -13  -29.10   17.80
 -11   5 -13   51.09   25.70
 -11   0 -14   67.39   22.60
  11   0 -14    7.70   23.70
 -11  -1 -14   45.70   22.00
  11   1 -14  -15.00   23.80
 -11   1 -14   55.69   23.50
  11  -1 -14   20.60   23.50
  12   0   0 1071.09   57.19
  12   2   0   77.89   14.10
  12   3   0   14.30   11.50
  12   4   0  674.33   38.50
  12   5   0    0.30   11.00
 -12  10   0  176.88   22.50
 -12  11   0   23.90   17.30
 -12  12   0   54.39   18.70
  12   0  -1   75.19   14.40
  12   1  -1   47.30   13.50
  12  -1  -1   10.20   12.30
  12   2  -1    9.20   11.90
  12  -2  -1    2.60   12.30
  12   3  -1    1.30   11.50
  12  -3  -1    6.80   11.90
  12   4  -1  144.39   17.10
  12  -4  -1  138.29   18.80
  12   5  -1   49.90   13.40
  12   6  -1   -3.80   11.00
  12   7  -1  122.99   16.20
  12   8  -1    4.80   10.00
 -12  10  -1   67.49   19.00
 -12  11   1   17.80   16.40
 -12  11  -1    9.60   17.30
 -12  12   1   25.60   16.50
 -12  12  -1   35.70   18.70
  12   0  -2  666.13   39.70
  12   2  -2   21.70   11.90
  12  -2  -2    0.20   12.30
  12   3  -2    4.50   12.00
  12  -3  -2   13.50   12.70
  12   4  -2  148.89   19.60
  12  -4  -2  187.38   21.30
  12   5  -2  172.18   20.00
  12  -5  -2  205.28   22.00
  12   6  -2   24.70   12.50
  12  -6  -2   39.20   14.90
  12   7  -2   64.89   13.50
  12   8  -2  193.28   19.30
  12   9  -2   50.09   12.40
 -12  10  -2   60.19   19.60
 -12  11   2   11.30   15.50
 -12  11  -2   30.50   19.90
 -12  12   2   22.00   15.40
 -12  12  -2   36.30   20.40
  12   0  -3    9.20   12.30
  12   1  -3    5.10   12.10
  12  -1  -3   -0.20   12.10
  12   2  -3   -5.30   11.90
  12  -2  -3    3.60   11.90
  12   3  -3   10.30   12.50
  12  -3  -3    7.90   12.40
  12   4  -3    0.60   12.70
  12  -4  -3    9.40   13.20
  12   5  -3    2.10   12.80
  12  -5  -3   20.30   14.30
  12   6  -3    1.20   13.30
  12  -6  -3    9.00   14.30
  12   7  -3   60.79   15.20
  12  -7  -3   58.89   16.30
  12   8  -3   16.50   13.40
  12   9  -3   32.50   13.10
 -12   9  -3   11.10   18.60
  12  10  -3   42.90   12.80
 -12  10  -3   33.90   19.20
 -12  11   3   19.90   14.80
 -12  11  -3   31.10   20.20
 -12  12   3   11.80   14.10
 -12  12  -3   31.70   20.40
  12   0  -4  479.35   32.00
  12   2  -4   27.20   13.60
  12  -2  -4   25.40   13.60
  12   3  -4   -2.00   13.20
  12  -3  -4    0.10   12.80
  12   4  -4    1.10   13.70
  12  -4  -4   10.30   12.80
  12   5  -4   13.10   14.30
  12  -5  -4   33.00   14.80
  12  -6  -4   88.39   16.50
  12   7  -4  125.29   18.10
  12   8  -4  227.98   23.40
  12  -8  -4  221.18   25.70
  12   9  -4   32.00   15.20
 -12   9  -4   53.89   20.50
  12  10  -4   42.10   15.30
 -12  10  -4   38.50   20.50
 -12  11   4   27.80   14.40
  12  11  -4   20.80   14.00
 -12  11  -4   35.60   21.90
 -12  12   4   17.70   13.30
 -12  12  -4   43.10   21.90
  12   0  -5  146.39   18.90
  12   1  -5  116.49   17.70
  12  -1  -5   56.89   15.60
  12   2  -5   84.19   17.50
  12  -2  -5   72.79   16.10
  12   3  -5   67.59   18.00
  12  -3  -5   56.69   15.60
  12   4  -5  -10.60   15.80
  12  -4  -5   -4.40   12.60
  12   5  -5   -9.20   15.70
  12  -5  -5    0.70   13.70
  12   6  -5   -6.60   16.60
  12  -6  -5    6.40   14.70
  12   7  -5   51.99   18.30
  12  -7  -5   49.80   16.70
  12   8  -5   -1.70   17.20
  12  -8  -5   17.60   16.40
 -12   8  -5   29.10   19.80
  12   9  -5   34.10   18.20
 -12   9  -5   24.70   20.60
  12  -9  -5   11.90   16.00
  12  10  -5   21.40   17.00
 -12  10  -5   47.70   21.70
 -12  11   5    2.50   12.40
  12  11  -5   -4.80   15.10
 -12  11  -5   37.90   22.30
  12   0  -6 1119.79   62.39
  12   2  -6   97.59   19.10
  12  -2  -6   47.40   15.20
  12   3  -6    5.60   15.50
  12  -3  -6    4.30   12.90
  12   4  -6  133.29   21.50
  12  -4  -6  128.99   19.30
  12   5  -6  161.58   22.50
  12  -5  -6  154.58   20.60
  12   6  -6   29.00   18.40
  12  -6  -6   43.80   15.70
  12   7  -6  143.09   21.60
  12  -7  -6   66.19   17.90
 -12   7  -6   95.99   21.90
  12   8  -6  184.18   25.40
 -12   8  -6  175.08   26.60
  12  -8  -6  218.08   25.20
  12   9  -6   68.49   21.10
  12  -9  -6   47.70   17.50
 -12   9  -6   66.59   22.60
  12  10  -6   62.69   20.60
 -12  10  -6   80.79   24.70
  12 -10  -6   61.39   19.30
  12  11  -6   -9.30   17.70
 -12  11   6   -2.60   12.30
 -12  11  -6   21.70   23.00
  12   0  -7   57.49   17.50
  12   1  -7   36.20   17.60
  12  -1  -7    3.80   15.40
  12   2  -7    4.30   16.70
  12  -2  -7    2.40   14.40
  12   3  -7   11.30   17.20
  12  -3  -7    6.30   14.30
  12   4  -7   -4.20   16.80
  12  -4  -7    4.10   14.20
  12   5  -7    9.80   18.40
  12  -5  -7   11.10   14.70
  12   6  -7   -9.40   18.00
 -12   6  -7   21.20   19.80
  12  -6  -7   12.40   14.90
  12   7  -7   17.30   19.40
 -12   7  -7    7.10   20.30
  12  -7  -7    2.50   15.20
  12   8  -7    1.80   20.60
 -12   8  -7   48.30   22.40
  12  -8  -7   33.90   16.50
  12   9  -7   -3.40   20.40
  12  -9  -7    8.00   15.50
 -12   9  -7   19.50   22.50
  12  10  -7   -2.80   20.50
 -12  10  -7   24.30   24.00
  12 -10  -7   17.10   17.00
  12  11  -7   -0.90   22.00
  12 -11  -7   -6.20   16.50
  12   0  -8  178.08   24.60
  12   1  -8   98.79   20.80
  12   2  -8    1.20   17.70
  12  -2  -8    4.00   15.80
  12   3  -8    5.10   17.60
  12  -3  -8   -5.10   14.80
  12   4  -8  109.49   22.30
  12  -4  -8  104.69   19.00
  12   5  -8   74.89   22.30
 -12   5  -8   87.99   22.40
  12  -5  -8   66.19   16.80
  12   6  -8   38.50   21.90
 -12   6  -8   96.49   23.60
  12  -6  -8   64.79   16.90
  12   7  -8   32.70   21.80
  12  -7  -8   15.60   14.80
 -12   7  -8   49.50   22.70
  12   8  -8   84.09   26.00
 -12   8  -8   64.39   24.70
  12  -8  -8   93.59   19.50
  12   9  -8    6.60   22.20
 -12   9  -8   24.30   24.00
  12  -9  -8   23.50   16.80
  12  10  -8   32.70   23.70
 -12  10  -8   51.49   25.00
  12 -10  -8   22.40   18.10
  12   0  -9   29.90   18.60
  12   1  -9   28.50   19.50
  12  -1  -9   23.80   17.20
  12   2  -9   -6.60   17.80
  12  -2  -9   -6.30   16.00
  12   3  -9    4.70   20.40
  12  -3  -9    5.00   15.60
  12   4  -9   44.30   22.80
  12  -4  -9   33.10   17.30
 -12   4  -9   64.49   21.50
  12   5  -9   -4.40   21.50
 -12   5  -9    4.70   20.90
  12  -5  -9   -6.40   14.30
  12   6  -9    4.30   23.40
 -12   6  -9   14.00   21.90
  12  -6  -9   -1.30   14.60
  12   7  -9    0.30   24.40
  12  -7  -9    2.00   14.80
 -12   7  -9   49.40   23.70
  12   8  -9  -17.20   23.50
  12  -8  -9   -5.00   15.70
 -12   8  -9    3.90   24.10
  12   9  -9   -6.50   24.20
 -12   9  -9   31.20   24.40
  12  -9  -9   10.20   16.70
  12   0 -10   61.89   21.90
  12   1 -10   41.70   21.80
  12  -1 -10    3.10   18.10
  12   2 -10   -8.90   19.60
  12  -2 -10  -27.40   17.10
  12   3 -10  -29.90   21.20
  12  -3 -10  -12.90   17.40
 -12   3 -10    2.10   20.60
  12   4 -10   92.09   26.50
  12  -4 -10   64.69   18.90
 -12   4 -10  114.39   24.60
  12   5 -10   21.90   24.10
 -12   5 -10   83.09   23.40
  12  -5 -10   40.50   17.60
  12   6 -10  -23.30   23.80
 -12   6 -10   47.40   24.20
  12  -6 -10    5.90   15.20
  12   7 -10   -8.50   25.60
 -12   7 -10   17.10   24.40
  12  -7 -10    1.10   15.30
  12   8 -10   43.40   28.00
 -12   8 -10   62.79   26.40
  12  -8 -10   53.09   18.30
  12   0 -11  -24.20   18.80
  12   1 -11  -14.40   20.60
  12  -1 -11   -8.50   18.40
 -12   1 -11   -5.40   19.40
  12   2 -11    1.50   21.10
 -12   2 -11   18.40   21.00
  12  -2 -11    7.80   19.00
  12   3 -11   -7.50   22.00
 -12   3 -11   10.60   21.80
  12  -3 -11  -12.00   17.90
  12   4 -11   22.00   23.60
 -12   4 -11   52.39   23.50
  12  -4 -11   -1.70   17.10
  12   5 -11  -23.90   24.70
  12  -5 -11  -14.60   15.40
 -12   5 -11   17.80   23.20
  12   6 -11  -30.40   24.00
  12  -6 -11    2.90   15.30
 -12   6 -11   34.00   24.30
  12   7 -11   -6.80   26.50
  12  -7 -11   11.50   15.90
 -12   7 -11   52.99   25.50
  12   0 -12   47.60   23.30
 -12   0 -12   62.89   22.00
  12   1 -12   17.30   23.60
 -12  -1 -12   50.79   20.90
  12  -1 -12   -7.10   20.20
 -12   1 -12   20.00   21.90
 -12  -2 -12   -5.10   18.80
  12   2 -12  -21.60   21.20
  12  -2 -12  -21.20   18.00
 -12   2 -12   -2.50   21.30
  12   3 -12    1.80   23.60
  12  -3 -12  -21.70   18.60
 -12   3 -12    5.10   22.20
  12   4 -12    3.70   25.10
 -12   4 -12   56.19   24.80
  12  -4 -12  -10.10   17.60
  12   5 -12  -21.90   25.40
 -12   5 -12   60.59   24.90
  12  -5 -12   -4.00   17.60
  12  -6 -12   -5.80   16.90
 -12   0 -13   25.40   21.80
  12   0 -13    5.40   22.40
 -12  -1 -13    8.00   21.00
  12   1 -13   -1.60   23.60
  12  -1 -13    0.60   21.90
 -12   1 -13    7.20   22.10
 -12  -2 -13   11.30   20.50
  12   2 -13  -11.10   22.90
  12  -2 -13  -16.20   19.70
 -12   2 -13   41.80   23.40
  12   3 -13  -26.30   24.10
 -12   3 -13   32.60   24.10
  12  -3 -13   -8.20   20.20
  13   0   0   55.89   14.30
  13   1   0  126.29   17.20
  13   2   0  675.13   40.10
  13   4   0   13.80   12.40
 -13  11   0   24.80   18.10
 -13  12   0   25.10   18.80
  13   0  -1   55.49   15.70
  13   1  -1  136.19   18.30
  13  -1  -1  172.68   20.40
  13   2  -1  109.89   16.20
  13  -2  -1   79.69   16.40
  13   3  -1   76.09   15.50
  13  -3  -1   80.99   17.00
  13   4  -1   -5.90   12.40
  13   5  -1   34.20   13.30
  13   6  -1   16.00   12.20
  13   7  -1   22.50   11.70
  13   8  -1    3.90   10.60
 -13  10  -1   33.90   18.30
 -13  11   1   14.10   17.20
 -13  11  -1   42.90   19.70
 -13  12   1    8.40   17.30
 -13  12  -1   21.30   18.90
  13   0  -2    0.70   13.20
  13   1  -2   12.60   13.30
  13   2  -2  369.36   28.30
  13  -2  -2  379.06   29.20
  13   3  -2   73.29   14.90
  13  -3  -2   40.60   16.30
  13   4  -2  111.49   17.10
  13  -4  -2  120.49   18.90
  13   5  -2   12.20   13.30
  13  -5  -2   20.10   14.80
  13   6  -2  163.08   21.00
  13   7  -2   63.89   15.00
  13   8  -2   15.90   12.60
  13   9  -2   44.90   12.00
 -13  10  -2   67.79   20.60
 -13  11   2   29.20   17.10
 -13  11  -2   23.40   20.30
 -13  12   2   43.40   17.50
 -13  12  -2   44.60   20.80
  13   0  -3   68.29   16.10
  13   1  -3  130.79   19.10
  13   2  -3  424.26   29.50
  13  -2  -3  364.86   29.70
  13   3  -3   77.49   15.10
  13  -3  -3   13.60   14.30
  13   4  -3   39.40   14.70
  13  -4  -3   45.40   16.00
  13   5  -3   10.70   14.20
  13  -5  -3    8.50   14.40
  13   6  -3   71.09   16.40
  13  -6  -3   78.99   17.80
  13   7  -3   13.20   13.90
  13  -7  -3   18.20   16.40
  13   8  -3   61.09   15.00
  13   9  -3   42.00   13.80
 -13   9  -3   36.70   19.50
  13  10  -3   26.50   12.60
 -13  10  -3   20.30   20.20
 -13  11   3    8.70   15.40
 -13  11  -3    0.10   20.70
  13   0  -4   -4.60   13.10
  13   2  -4  537.55   35.90
  13  -2  -4  534.75   36.20
  13  -3  -4   15.90   14.90
  13   4  -4  -11.60   13.90
  13  -4  -4   10.90   14.60
  13   5  -4  -19.60   14.50
  13  -5  -4    1.90   13.90
  13   6  -4  318.17   27.00
  13  -6  -4  278.37   28.80
  13  -7  -4  190.08   24.50
  13   8  -4   41.30   16.20
  13  -8  -4   32.70   17.70
  13   9  -4   71.59   16.70
 -13   9  -4   26.40   21.30
  13  10  -4   53.09   15.50
 -13  10  -4   53.19   22.90
  13  11  -4    9.80   18.10
 -13  11   4   24.10   15.20
 -13  11  -4   33.20   22.10
  13   0  -5   32.90   15.10
  13   1  -5   49.00   16.00
  13  -1  -5   63.59   16.30
  13   2  -5  110.99   19.00
  13  -2  -5   89.89   17.30
  13   3  -5    5.90   15.00
  13  -3  -5   -4.10   13.30
  13   4  -5  -12.30   15.10
  13  -4  -5   -5.10   13.60
  13   5  -5   13.80   16.90
  13  -5  -5   14.50   15.70
  13   6  -5   66.59   18.50
  13  -6  -5   67.79   17.90
  13   7  -5   14.90   17.30
  13  -7  -5   18.30   16.90
  13   8  -5   40.90   17.90
  13  -8  -5   68.99   19.40
 -13   8  -5   50.69   21.80
  13   9  -5   31.30   17.10
 -13   9  -5   41.40   21.90
  13  -9  -5   15.00   16.70
  13  10  -5   10.40   16.30
 -13  10  -5   20.10   21.90
  13  11  -5   -1.20   15.60
 -13  11  -5   52.79   23.30
  13   0  -6   29.00   16.30
  13   1  -6   32.00   17.00
  13  -1  -6   94.79   17.50
  13   2  -6  224.48   27.00
  13  -2  -6  202.98   24.50
  13   3  -6   50.69   19.30
  13  -3  -6   24.50   15.70
  13   4  -6   25.80   18.90
  13  -4  -6   22.20   15.90
  13   5  -6   -2.10   17.60
  13  -5  -6   -2.40   14.80
  13   6  -6  261.57   28.90
  13  -6  -6  236.18   26.90
  13   7  -6   24.30   20.10
  13  -7  -6  151.38   22.20
  13   8  -6   69.09   22.40
  13  -8  -6   98.29   21.00
 -13   8  -6   67.99   22.90
  13   9  -6   28.00   20.50
 -13   9  -6   42.30   22.80
  13  -9  -6   25.80   18.30
  13  10  -6    5.20   18.90
  13 -10  -6   22.80   18.10
 -13  10  -6   44.90   23.40
  13   0  -7   32.80   17.70
  13   1  -7   51.99   19.10
  13  -1  -7   60.49   18.10
  13   2  -7   67.39   20.20
  13  -2  -7   32.50   16.60
  13   3  -7    3.20   17.90
  13  -3  -7    4.90   14.90
  13   4  -7  -23.40   17.40
  13  -4  -7  -13.10   14.00
  13   5  -7   13.40   19.60
  13  -5  -7    3.90   15.70
  13   6  -7   47.60   21.00
  13  -6  -7   29.30   16.40
  13   7  -7   25.20   21.00
  13  -7  -7   37.30   17.40
 -13   7  -7   37.40   21.20
  13   8  -7    1.50   21.40
  13  -8  -7    0.10   15.30
 -13   8  -7   36.80   22.60
  13   9  -7  -21.40   20.50
  13  -9  -7   12.10   16.40
 -13   9  -7   54.59   24.30
  13  10  -7   -7.10   21.10
  13 -10  -7   -8.00   17.40
 -13  10  -7   35.90   25.30
  13   0  -8   27.20   18.60
  13   1  -8  104.39   21.70
  13   2  -8  369.16   33.50
  13  -2  -8  340.27   32.10
  13   3  -8  102.19   22.50
  13  -3  -8   51.49   18.50
  13   4  -8   14.40   20.70
  13  -4  -8   22.10   16.60
  13   5  -8   -8.70   19.50
  13  -5  -8    1.30   14.90
  13   6  -8  144.39   27.00
  13  -6  -8  117.49   21.20
 -13   6  -8  128.19   25.60
  13   7  -8   64.29   24.30
 -13   7  -8   80.29   25.20
  13  -7  -8   83.59   20.30
  13   8  -8    5.90   22.70
  13  -8  -8   -0.10   16.80
 -13   8  -8   36.00   24.50
  13   9  -8  -22.50   22.60
  13  -9  -8    8.40   16.80
 -13   9  -8   25.50   24.70
  13   0  -9    0.10   17.90
  13   1  -9   -8.20   18.20
  13  -1  -9    6.00   19.00
  13   2  -9   58.89   22.20
  13  -2  -9   45.50   19.00
  13   3  -9   45.00   21.70
  13  -3  -9   22.20   18.20
  13   4  -9    4.60   21.40
  13  -4  -9   12.90   16.90
  13   5  -9    1.10   22.80
 -13   5  -9   31.50   21.90
  13  -5  -9   23.20   16.30
  13   6  -9   -2.70   22.30
  13  -6  -9   -4.20   15.20
 -13   6  -9   21.50   23.00
  13   7  -9   -9.60   23.40
  13  -7  -9    0.20   16.20
 -13   7  -9    3.10   23.20
  13   8  -9   -8.40   24.20
 -13   8  -9   14.00   25.00
  13  -8  -9    5.10   17.10
  13   0 -10   -2.40   20.10
  13   1 -10    0.80   20.30
  13  -1 -10   -4.60   18.20
  13   2 -10    8.90   21.60
  13  -2 -10   15.70   19.50
  13   3 -10   -4.10   20.80
 -13   3 -10   11.20   21.20
  13  -3 -10   -2.50   17.80
  13   4 -10  -10.60   21.90
  13  -4 -10   -0.40   17.70
 -13   4 -10   17.60   21.80
  13   5 -10   -5.80   24.00
 -13   5 -10   27.50   23.30
  13  -5 -10   -5.10   16.20
  13   6 -10    9.80   24.70
  13  -6 -10   21.00   17.20
 -13   6 -10   46.80   25.10
  13   7 -10    8.80   25.70
 -13   7 -10   67.59   26.80
  13  -7 -10   31.80   17.50
  13   0 -11  -21.10   20.10
  13   1 -11   -5.70   20.90
  13  -1 -11  -17.70   19.00
  13   2 -11    2.90   23.50
  13  -2 -11   -6.80   20.00
 -13   2 -11    7.10   21.70
  13   3 -11  -14.20   22.80
 -13   3 -11    6.60   22.70
  13  -3 -11  -15.20   17.80
  13   4 -11  -10.10   25.30
 -13   4 -11   12.00   23.50
  13  -4 -11   -7.70   17.70
  13   5 -11  -10.00   24.70
  13  -5 -11  -10.00   17.40
 -13   5 -11   13.00   24.30
  13   6 -11   -0.50   27.10
 -13   6 -11   33.20   26.10
  13  -6 -11    0.00   16.20
  13   0 -12  -22.30   21.50
 -13   0 -12    4.70   21.80
  13   1 -12  -22.50   22.40
 -13  -1 -12    6.40   21.00
 -13   1 -12   34.40   23.30
  13  -1 -12    9.50   21.90
  13   2 -12   60.09   26.30
 -13   2 -12   89.09   25.30
  13  -2 -12   59.99   23.00
  13   3 -12   27.60   24.90
 -13   3 -12   29.70   24.20
  13  -3 -12   -8.50   20.00
  13   4 -12  -14.00   24.80
 -13   4 -12   16.10   25.20
  13  -4 -12    0.40   19.10
 -14  11   0   17.50   19.50
  14   0  -1  173.38   21.50
  14   1  -1   79.49   16.90
  14  -1  -1   29.50   15.70
  14   2  -1   16.40   14.40
  14  -2  -1    9.30   15.00
  14   3  -1   15.60   14.50
  14   4  -1  331.57   27.40
  14   5  -1  163.08   19.40
  14   6  -1   37.10   13.90
  14   7  -1   17.40   12.20
 -14  11   1    7.40   17.90
 -14  11  -1   30.00   20.00
  14   0  -2  459.55   33.20
  14   2  -2    2.80   14.20
  14  -2  -2    3.30   15.20
  14   3  -2   29.30   15.40
  14  -3  -2   45.60   17.40
  14   4  -2  421.26   32.10
  14  -4  -2  449.56   33.50
  14   5  -2   25.70   15.40
  14  -5  -2   49.30   16.70
  14   6  -2   24.50   14.60
  14   7  -2   -0.20   12.90
  14   8  -2  138.79   18.40
  14   9  -2   11.50   11.60
 -14  10  -2   10.70   20.30
 -14  11   2    1.00   16.30
 -14  11  -2   10.70   20.10
  14   0  -3  109.19   18.90
  14   1  -3   64.69   16.50
  14  -1  -3   53.79   17.30
  14   2  -3   35.70   15.80
  14  -2  -3   28.20   15.40
  14   3  -3   11.10   14.90
  14  -3  -3   -1.00   15.00
  14   4  -3  313.17   28.10
  14  -4  -3  323.67   29.90
  14   5  -3    0.80   14.70
  14  -5  -3    8.30   15.40
  14   6  -3    0.50   14.70
  14  -6  -3   -5.60   15.20
  14   7  -3   14.40   14.90
  14   8  -3   62.59   15.80
  14   9  -3   17.10   13.80
  14  10  -3   19.10   15.30
 -14  10  -3   16.40   21.00
 -14  11  -3   27.60   21.40
  14   0  -4  347.47   30.20
  14   1  -4  208.78   24.90
  14   2  -4   16.20   15.70
  14  -2  -4   -3.40   14.60
  14   3  -4   30.70   16.00
  14  -3  -4   45.50   17.20
  14   4  -4  102.59   19.30
  14  -4  -4  110.09   20.00
  14   5  -4   49.90   17.50
  14  -5  -4  103.59   18.90
  14   6  -4   17.30   16.10
  14  -6  -4   29.60   17.90
  14   7  -4   43.00   17.00
  14  -7  -4   41.30   18.80
  14   8  -4  130.89   19.80
  14  -8  -4  154.68   23.30
  14   9  -4   -6.50   13.90
 -14   9  -4   29.30   21.70
  14  10  -4    6.00   14.20
 -14  10  -4   17.40   22.00
  14   0  -5  198.68   25.00
  14   1  -5  181.38   22.00
  14  -1  -5  124.89   20.40
  14   2  -5   47.30   17.70
  14  -2  -5   13.00   15.60
  14   3  -5   -4.60   15.60
  14  -3  -5    7.50   14.90
  14   4  -5   73.79   19.30
  14  -4  -5   72.49   18.60
  14   5  -5   10.90   16.50
  14  -5  -5   21.20   16.30
  14   6  -5    5.00   16.80
  14  -6  -5    5.40   16.00
  14   7  -5   13.30   17.40
  14  -7  -5   33.40   19.00
  14   8  -5   26.60   17.60
  14  -8  -5   38.10   18.80
  14   9  -5   16.30   17.10
 -14   9  -5   31.70   22.50
  14  -9  -5   24.80   18.30
  14  10  -5   10.50   16.20
 -14  10  -5   26.00   23.10
  14   0  -6  589.74   40.20
  14   2  -6   -5.70   16.30
  14  -2  -6   -7.70   15.20
  14   3  -6   14.50   17.50
  14  -3  -6   28.00   17.00
  14   4  -6  141.39   22.60
  14  -4  -6  162.68   23.00
  14   5  -6   61.69   20.40
  14  -5  -6   85.39   18.80
  14   6  -6   -3.90   18.40
  14  -6  -6   21.30   17.00
  14   7  -6   12.20   18.80
  14  -7  -6   29.10   17.80
  14   8  -6   61.19   20.50
  14  -8  -6   85.29   21.70
 -14   8  -6   66.79   24.00
  14   9  -6   -0.50   18.60
  14  -9  -6   15.50   18.60
 -14   9  -6   36.00   23.30
  14  10  -6   19.80   19.10
  14 -10  -6   31.80   19.00
  14   0  -7  118.39   21.00
  14   1  -7  180.88   24.10
  14  -1  -7  171.48   23.40
  14   2  -7   43.60   20.70
  14  -2  -7   -2.40   16.50
  14   3  -7   22.50   20.20
  14  -3  -7   25.30   17.30
  14   4  -7  134.39   25.90
  14  -4  -7  141.89   21.90
  14   5  -7   66.79   23.30
  14  -5  -7  109.19   21.50
  14   6  -7    1.50   22.00
  14  -6  -7    4.00   16.50
  14   7  -7    9.20   21.80
 -14   7  -7    0.00   22.20
  14  -7  -7   16.20   17.90
  14   8  -7    7.50   22.20
  14  -8  -7   -1.60   16.40
 -14   8  -7   31.10   23.50
  14   9  -7   -1.40   23.10
 -14   9  -7   65.19   25.40
  14  -9  -7   28.40   18.70
  14   0  -8   96.59   22.70
  14   1  -8   38.10   20.60
  14  -1  -8    8.70   17.50
  14   2  -8   -3.90   21.00
  14  -2  -8   10.00   18.00
  14   3  -8   -1.40   20.30
  14  -3  -8    4.60   16.50
  14   4  -8   58.99   22.90
  14  -4  -8   67.19   19.00
  14   5  -8    8.70   22.40
  14  -5  -8   34.90   17.50
  14   6  -8    1.90   23.10
  14  -6  -8   42.60   19.30
 -14   6  -8   54.09   23.80
  14   7  -8  -18.10   23.20
 -14   7  -8   22.80   23.10
  14  -7  -8   18.70   17.80
  14   8  -8   21.00   24.40
 -14   8  -8   44.20   24.60
  14  -8  -8   25.20   18.10
  14   0  -9   51.29   21.30
  14   1  -9    7.10   21.40
  14  -1  -9    6.50   19.60
  14   2  -9  -10.70   20.00
  14  -2  -9  -14.50   18.40
  14   3  -9   -8.20   21.70
  14  -3  -9   -3.20   17.40
  14   4  -9   84.19   26.40
  14  -4  -9   74.19   20.50
  14   5  -9   25.40   23.40
  14  -5  -9   15.80   17.60
 -14   5  -9   23.80   23.30
  14   6  -9   16.20   25.20
 -14   6  -9   40.70   24.10
  14  -6  -9   19.60   18.00
  14   7  -9   -0.80   24.80
 -14   7  -9   28.80   24.80
  14  -7  -9    3.60   17.90
  14   0 -10  160.88   26.60
  14   1 -10   55.39   22.50
  14  -1 -10   20.60   20.90
  14   2 -10    8.50   23.40
  14  -2 -10  -11.50   19.60
  14   3 -10  -25.00   21.90
  14  -3 -10    3.80   18.50
  14   4 -10   22.50   25.00
  14  -4 -10   28.40   19.00
 -14   4 -10   55.59   24.60
  14   5 -10   -4.40   24.40
 -14   5 -10   29.80   24.40
  14  -5 -10    8.80   17.30
  14   6 -10   -0.50   26.30
  14  -6 -10    6.80   17.80
 -14   6 -10   16.80   24.20
  14   0 -11  -12.50   20.80
  14   1 -11   -6.00   21.50
  14  -1 -11    4.60   20.80
  14   2 -11  -17.40   22.50
 -14   2 -11   25.60   23.60
  14  -2 -11   -3.40   20.50
  14   3 -11    6.20   25.50
 -14   3 -11    2.90   22.70
  14  -3 -11  -17.20   18.40
  14   4 -11   28.30   27.20
 -14   4 -11   55.09   25.40
  14  -4 -11   25.80   20.30
 -14   0 -12   23.30   23.90
  14   0 -12   46.70   26.70
  14  -1 -12   -9.40   23.10
  15   0  -1   -7.80   15.30
  15   1  -1   33.00   16.70
  15  -1  -1   63.69   17.30
  15   2  -1  463.95   34.00
  15   3  -1  126.89   19.60
  15   4  -1   -6.70   14.80
  15   5  -1   -7.00   14.00
  15   6  -1  161.68   21.40
  15   0  -2   -4.10   16.20
  15   1  -2   18.70   15.80
  15  -1  -2   31.40   16.60
  15   2  -2  185.28   25.10
  15  -2  -2  226.88   25.60
  15   3  -2   -2.60   15.40
  15  -3  -2   -5.20   14.90
  15   4  -2    3.50   15.00
  15  -4  -2    7.20   16.60
  15   5  -2   25.80   15.40
  15   6  -2   69.99   16.70
  15   7  -2    9.60   13.80
  15   8  -2    4.00   12.90
  15   9  -2    5.70   14.20
 -15  10  -2   39.70   21.60
  15   0  -3  -12.40   15.60
  15   1  -3    8.00   16.70
  15  -1  -3   19.90   17.00
  15   2  -3  137.59   21.10
  15  -2  -3  124.89   21.50
  15   3  -3   15.80   16.60
  15  -3  -3   23.50   17.10
  15   4  -3    7.20   15.70
  15  -4  -3    5.90   17.20
  15   5  -3   -4.60   15.50
  15  -5  -3    9.60   16.10
  15   6  -3   43.10   17.10
  15  -6  -3   43.90   19.10
  15   7  -3   17.60   16.00
  15   8  -3  -12.70   13.50
  15   9  -3    8.70   13.30
 -15  10  -3   46.60   23.60
  15   0  -4   -4.00   16.20
  15   1  -4   10.50   16.70
  15  -1  -4   16.60   17.30
  15   2  -4  219.28   26.20
  15  -2  -4  197.78   26.90
  15   3  -4   27.60   16.30
  15  -3  -4    8.50   16.70
  15   4  -4   30.30   17.80
  15  -4  -4   24.20   17.90
  15   5  -4   17.80   16.70
  15  -5  -4   16.70   18.40
  15   6  -4   99.49   19.90
  15  -6  -4  121.49   23.10
  15   7  -4    0.40   16.20
  15  -7  -4   44.00   19.20
  15   8  -4    2.00   15.20
  15   9  -4    4.60   14.90
 -15   9  -4   16.70   21.70
  15  10  -4    7.60   20.70
  15   0  -5   22.90   17.60
  15   1  -5   35.00   18.50
  15  -1  -5   46.00   18.40
  15   2  -5  132.59   22.20
  15  -2  -5  132.19   23.00
  15   3  -5   14.80   17.20
  15  -3  -5   12.10   17.30
  15   4  -5   -3.30   17.20
  15  -4  -5    0.10   17.20
  15   5  -5   -0.80   17.50
  15  -5  -5    2.40   17.30
  15   6  -5   60.09   19.50
  15  -6  -5   69.09   21.40
  15   7  -5   26.70   18.60
  15  -7  -5   52.49   20.70
  15   8  -5   -9.40   17.20
  15  -8  -5    6.30   18.60
  15   9  -5   -5.90   16.20
 -15   9  -5    5.50   22.60
  15   0  -6    0.10   17.00
  15   1  -6   28.20   19.00
  15  -1  -6   27.20   18.50
  15   2  -6  106.49   21.50
  15  -2  -6   88.79   20.70
  15   3  -6   74.09   20.20
  15  -3  -6   75.79   19.80
  15   4  -6    2.70   18.70
  15  -4  -6   -8.60   16.80
  15   5  -6   -8.10   18.20
  15  -5  -6   25.80   19.10
  15   6  -6   89.39   22.20
  15  -6  -6  107.49   22.40
  15   7  -6   22.10   19.80
  15  -7  -6   48.60   19.20
  15   8  -6  -13.50   18.70
  15  -8  -6   -0.10   19.10
 -15   8  -6   -4.80   23.00
  15   9  -6   21.40   20.70
  15  -9  -6   17.60   19.50
  15   0  -7   -9.50   17.50
  15   1  -7    0.90   18.00
  15  -1  -7   27.90   19.10
  15   2  -7  104.89   23.30
  15  -2  -7   85.79   20.60
  15   3  -7   49.20   21.80
  15  -3  -7   24.30   19.50
  15   4  -7   33.20   21.00
  15  -4  -7    9.60   18.30
  15   5  -7   -0.50   19.80
  15  -5  -7   -6.80   17.70
  15   6  -7   58.79   22.90
  15  -6  -7   59.39   20.80
  15   7  -7   34.00   21.70
 -15   7  -7   46.10   24.50
  15  -7  -7   33.80   19.90
  15   8  -7    6.10   20.80
 -15   8  -7   28.80   24.90
  15  -8  -7   11.50   19.10
  15   0  -8   -2.00   20.30
  15   1  -8   -5.30   18.90
  15  -1  -8    2.00   19.20
  15   2  -8   33.90   21.90
  15  -2  -8   15.60   19.00
  15   3  -8   11.60   22.50
  15  -3  -8   -3.20   18.40
  15   4  -8   -1.50   22.60
  15  -4  -8    7.10   18.10
  15   5  -8  -38.70   21.70
  15  -5  -8   -2.20   17.80
  15   6  -8   55.19   25.80
 -15   6  -8   78.39   25.60
  15  -6  -8   64.49   21.20
  15   7  -8  -11.70   24.20
 -15   7  -8   37.30   24.70
  15  -7  -8   11.60   18.90
  15   0  -9   -9.30   19.80
  15   1  -9  -22.00   21.30
  15  -1  -9    5.00   19.70
  15   2  -9   55.89   24.30
  15  -2  -9   22.20   20.40
  15   3  -9   11.90   24.00
  15  -3  -9   -4.60   18.90
  15   4  -9  -10.60   22.70
  15  -4  -9   -9.50   18.60
  15   5  -9   -6.00   25.20
  15  -5  -9   -2.60   18.40
 -15   5  -9   11.10   23.70
  15   6  -9   60.59   27.60
  15  -6  -9   31.20   21.00
 -15   6  -9   36.00   25.20
  15   0 -10   -2.10   22.60
  15   1 -10  -32.10   21.30
  15  -1 -10  -24.30   20.50
  15   2 -10   33.40   24.90
  15  -2 -10   20.60   20.70
  15   3 -10    0.60   25.10
  15  -3 -10   -2.30   19.50
  15   4 -10   -6.60   24.90
  15  -4 -10   11.30   19.20
 -15   4 -10   28.90   24.50
  15   0 -11  -23.00   22.70
  15   1 -11   -8.90   23.90
  15  -1 -11  -20.70   22.00
  15   2 -11   -2.10   24.80
  15  -2 -11   11.90   21.60
  16   0  -1  271.87   28.60
  16   1  -1   13.00   16.30
  16   2  -1   15.40   16.90
  16   3  -1   43.30   17.50
  16   4  -1  120.39   20.20
  16   0  -2  137.39   22.70
  16   1  -2   30.20   17.30
  16  -1  -2   25.90   18.40
  16   2  -2    1.20   16.30
  16  -2  -2    3.20   17.40
  16   3  -2  -13.50   16.10
  16  -3  -2    7.20   17.30
  16   4  -2   66.19   18.50
  16   5  -2    8.70   16.00
  16   6  -2   34.50   16.30
  16   7  -2   16.90   14.90
  16   8  -2   55.09   15.30
  16   0  -3   26.40   17.90
  16   1  -3    8.40   17.10
  16  -1  -3    1.50   17.80
  16   2  -3    6.20   17.10
  16  -2  -3    2.20   18.00
  16   3  -3    3.40   16.70
  16  -3  -3   -4.80   18.00
  16   4  -3  278.17   28.80
  16  -4  -3  278.17   31.00
  16   5  -3   22.40   17.10
  16  -5  -3   21.00   18.70
  16   6  -3   -3.00   15.70
  16   7  -3  -12.30   14.80
  16   8  -3   32.40   15.50
  16   9  -3   24.00   18.00
  16   0  -4  215.28   26.00
  16   1  -4   21.50   18.10
  16  -1  -4   19.80   18.50
  16   2  -4   -3.80   16.90
  16  -2  -4   -4.60   17.70
  16   3  -4   24.50   18.40
  16  -3  -4   25.20   18.10
  16   4  -4  146.39   23.30
  16  -4  -4  154.68   24.90
  16   5  -4   36.70   18.70
  16  -5  -4   35.00   20.00
  16   6  -4    2.40   17.50
  16  -6  -4   14.40   19.70
  16   7  -4   -3.50   16.80
  16  -7  -4    1.20   19.50
  16   8  -4   18.80   17.50
  16   0  -5   69.59   21.00
  16   1  -5   19.60   18.40
  16  -1  -5    6.10   18.80
  16   2  -5   10.60   18.10
  16  -2  -5   -8.00   18.50
  16   3  -5    5.30   18.30
  16  -3  -5   -4.40   17.90
  16   4  -5  208.98   27.10
  16  -4  -5  225.38   27.90
  16   5  -5   37.20   19.80
  16  -5  -5   53.69   20.30
  16   6  -5    8.40   18.40
  16  -6  -5    4.40   18.90
  16   7  -5  -15.60   17.50
  16  -7  -5  -12.10   18.90
  16   8  -5   46.10   19.40
  16  -8  -5   53.89   21.50
  16   0  -6   53.39   20.50
  16   1  -6   29.30   19.90
  16  -1  -6    9.60   19.70
  16   2  -6   -1.40   18.10
  16  -2  -6  -17.70   18.20
  16   3  -6   31.10   19.50
  16  -3  -6   37.50   19.50
  16   4  -6   45.70   21.20
  16  -4  -6   56.19   21.40
  16   5  -6   -3.60   19.20
  16  -5  -6   17.50   19.60
  16   6  -6   -0.60   19.60
  16  -6  -6   13.00   19.30
  16   7  -6  -18.10   19.50
  16  -7  -6    0.10   19.60
  16   0  -7   69.29   22.00
  16   1  -7   -1.20   18.90
  16  -1  -7    7.20   19.40
  16   2  -7    4.90   20.20
  16  -2  -7   -3.60   19.30
  16   3  -7   10.10   20.60
  16  -3  -7    7.40   19.30
  16   4  -7  173.58   27.40
  16  -4  -7  169.38   26.50
  16   5  -7   29.60   22.50
  16  -5  -7   34.20   19.90
  16   6  -7   -0.70   21.00
  16  -6  -7   13.50   18.90
  16   7  -7    1.50   22.00
  16  -7  -7   -8.50   19.20
  16   0  -8   59.89   22.70
  16   1  -8   55.39   22.40
  16  -1  -8   29.80   20.70
  16   2  -8   -9.90   21.00
  16  -2  -8   13.60   20.80
  16   3  -8    0.30   22.60
  16  -3  -8    5.70   20.00
  16   4  -8   10.80   22.60
  16  -4  -8   28.00   20.80
  16   5  -8   -9.70   21.80
  16  -5  -8   -9.40   18.60
  16   6  -8  -14.20   22.70
  16  -6  -8   18.10   20.50
  16   0  -9   36.60   22.90
  16   1  -9    2.70   22.00
  16  -1  -9   -8.90   20.50
  16   2  -9  -20.20   21.60
  16  -2  -9  -14.20   20.20
  16   3  -9    4.40   23.20
  16  -3  -9    1.80   19.80
  16   4  -9   47.30   25.60
  16  -4  -9   22.20   21.70
  16   0 -10   46.40   25.20
  16   1 -10  -12.00   22.90
  16  -1 -10   -5.10   22.40
  16   2 -10   10.60   26.80
  16  -2 -10  -20.30   22.50
  17   0  -2  -14.00   17.60
  17   1  -2   46.50   19.20
  17  -1  -2   32.30   19.50
  17   2  -2   26.60   19.00
  17  -2  -2   52.19   20.50
  17   3  -2   -1.30   17.50
  17   4  -2   15.00   17.70
  17   5  -2   16.30   17.30
  17   6  -2   31.30   16.70
  17   0  -3  -13.10   17.90
  17   1  -3   -4.30   18.30
  17  -1  -3    3.60   18.40
  17   2  -3  142.19   22.90
  17  -2  -3  123.39   23.50
  17   3  -3   76.99   20.70
  17  -3  -3   79.59   21.90
  17   4  -3   14.40   17.80
  17  -4  -3   14.20   19.50
  17   5  -3   -1.80   16.90
  17   6  -3   42.10   18.10
  17   7  -3   22.50   17.00
  17   8  -3    5.80   15.90
  17   0  -4   -8.70   17.90
  17   1  -4   17.40   18.50
  17  -1  -4    3.40   18.70
  17   2  -4   28.40   19.40
  17  -2  -4   20.80   20.10
  17   3  -4   -3.40   18.90
  17  -3  -4    5.20   19.20
  17   4  -4   46.40   20.10
  17  -4  -4   39.50   21.10
  17   5  -4   24.60   18.70
  17  -5  -4   -4.80   19.80
  17   6  -4   22.30   18.90
  17  -6  -4   33.10   21.80
  17   7  -4   -3.30   18.00
  17   0  -5  -10.20   18.30
  17   1  -5    8.90   19.00
  17  -1  -5    9.30   19.60
  17   2  -5   93.69   23.20
  17  -2  -5   93.59   23.70
  17   3  -5   48.40   21.10
  17  -3  -5   60.79   21.50
  17   4  -5   15.20   20.40
  17  -4  -5   14.90   19.60
  17   5  -5   -0.90   19.20
  17  -5  -5    5.20   20.40
  17   6  -5   34.30   20.60
  17  -6  -5   31.60   21.00
  17   7  -5   50.09   21.00
  17  -7  -5   41.40   22.20
  17   0  -6   -7.30   19.70
  17   1  -6    1.00   19.60
  17  -1  -6  -10.30   19.20
  17   2  -6    4.70   19.90
  17  -2  -6    0.00   19.40
  17   3  -6   -3.90   19.90
  17  -3  -6    0.70   18.90
  17   4  -6    2.30   20.50
  17  -4  -6  -14.90   19.30
  17   5  -6    6.50   20.00
  17  -5  -6    4.00   19.60
  17   6  -6    7.50   20.90
  17  -6  -6    1.90   20.60
  17   0  -7    2.00   19.90
  17   1  -7   -0.70   21.10
  17  -1  -7   16.40   21.20
  17   2  -7  116.89   25.90
  17  -2  -7  120.49   25.80
  17   3  -7   52.09   23.20
  17  -3  -7   27.60   21.00
  17   4  -7    5.90   21.90
  17  -4  -7    8.00   20.30
  17   5  -7   -4.20   22.30
  17  -5  -7   11.90   20.90
  17   0  -8  -20.20   20.40
  17   1  -8   -6.20   21.80
  17  -1  -8    5.20   21.70
  17   2  -8    5.10   22.20
  17  -2  -8   20.00   22.10
  17   3  -8    0.70   22.40
  17  -3  -8  -15.90   20.30
  18   0  -2    8.60   19.60
  18   1  -2   21.60   19.80
  18   2  -2   -7.60   18.20
  18   3  -2    4.20   18.30
  18   4  -2   23.00   18.70
  18   5  -2  -11.50   17.30
  18   0  -3    2.80   19.40
  18   1  -3   33.90   20.50
  18  -1  -3   37.40   20.40
  18   2  -3   11.80   19.20
  18  -2  -3    8.10   20.60
  18   3  -3   -3.50   18.80
  18  -3  -3   -4.10   19.60
  18   4  -3   14.20   19.00
  18   5  -3   48.00   19.80
  18   6  -3    0.30   17.60
  18   0  -4    2.30   19.60
  18   1  -4   -2.40   19.20
  18  -1  -4    6.30   20.30
  18   2  -4   12.20   19.80
  18  -2  -4    6.70   20.30
  18   3  -4    6.10   19.70
  18  -3  -4   11.40   20.40
  18   4  -4   -3.20   19.00
  18  -4  -4   -7.60   20.30
  18   5  -4   11.40   19.40
  18  -5  -4   -5.20   21.10
  18   6  -4   -9.50   19.70
  18   0  -5   21.90   20.70
  18   1  -5   49.00   22.10
  18  -1  -5   42.10   21.80
  18   2  -5   14.00   20.40
  18  -2  -5   13.40   21.30
  18   3  -5   10.60   21.40
  18  -3  -5    5.60   21.40
  18   4  -5   30.50   21.20
  18  -4  -5   53.49   23.30
  18   5  -5   10.00   21.10
  18  -5  -5   20.90   22.00
  18   0  -6    4.40   21.20
  18   1  -6    0.70   21.40
  18  -1  -6   15.10   21.50
  18   2  -6   -8.60   21.30
  18  -2  -6    6.60   20.40
  18   3  -6  -13.20   21.10
  18  -3  -6   -6.60   20.00
  18   4  -6   -0.50   21.60
  18  -4  -6   13.00   20.90
  18   0  -7   20.00   22.90
  18   1  -7    4.20   21.90
  18  -1  -7   -7.00   20.50
  18   2  -7    4.00   22.10
  18  -2  -7   21.20   22.30
  19   0  -3   -2.00   20.80
  19   1  -3   22.60   21.10
  19  -1  -3   10.10   21.30
  19   2  -3   12.70   20.40
  19  -2  -3   15.30   20.60
  19   3  -3   62.99   22.60
  19   4  -3    0.00   20.60
  19   0  -4  -10.60   21.20
  19   1  -4   -0.10   21.50
  19  -1  -4   22.70   22.30
  19   2  -4    8.70   21.50
  19  -2  -4   34.20   21.20
  19   3  -4   14.40   21.40
  19  -3  -4   11.40   22.60
  19   0  -5   -4.30   21.90
  19   1  -5  -10.80   21.40
  19  -1  -5    3.20   21.60
   0   0   0    0.00    0.00

_computing_structure_solution     'SHELXT 2014/5 (Sheldrick, 2014)'
;
_shelx_hkl_checksum              97411
_shelx_fab_file                  
;
0 0 1 83.2898 -1.1005
0 0 2 69.4243 -1.9487
0 0 3 51.6045 -2.4339
0 0 4 34.7207 -2.6173
0 0 5 21.7935 -2.6389
0 0 6 13.4585 -2.5971
0 0 7 8.8489 -2.5017
0 0 8 6.7402 -2.3247
0 0 9 6.0659 -2.0755
0 0 10 5.8491 -1.8211
0 0 11 5.1607 -1.6360
0 0 12 3.4416 -1.5382
0 0 13 0.8802 -1.4719
0 0 14 -1.6626 -1.3531
0 0 15 -3.2421 -1.1317
0 0 16 -3.4509 -0.8243
0 2 0 -6.9885 0.3209
0 2 1 -6.3151 0.1405
0 2 2 -4.6466 -0.0650
0 2 3 -2.7316 -0.2191
0 2 4 -1.1163 -0.2669
0 2 5 0.1447 -0.2097
0 2 6 1.2461 -0.1018
0 2 7 2.2190 -0.0141
0 2 8 2.8331 0.0103
0 2 9 2.8570 -0.0230
0 2 10 2.2813 -0.0732
0 2 11 1.2092 -0.0981
0 2 12 -0.3921 -0.0829
0 2 13 -2.6444 -0.0420
0 2 14 -5.3412 -0.0017
0 2 15 -7.6377 0.0221
0 2 16 -8.3729 0.0299
0 4 0 13.7599 2.1137
0 4 1 13.5841 2.1419
0 4 2 12.8532 2.0672
0 4 3 11.2979 1.9456
0 4 4 9.1769 1.8596
0 4 5 7.3318 1.8463
0 4 6 6.5036 1.8654
0 4 7 6.5912 1.8363
0 4 8 6.6922 1.7118
0 4 9 5.9701 1.5203
0 4 10 4.4978 1.3395
0 4 11 3.1998 1.2304
0 4 12 2.9295 1.1880
0 4 13 3.6013 1.1503
0 4 14 4.2406 1.0494
0 4 15 3.8815 0.8599
0 4 16 2.4226 0.6110
0 6 0 3.1681 -0.9137
0 6 1 2.3798 -0.8828
0 6 2 1.0110 -0.7747
0 6 3 0.9919 -0.6700
0 6 4 3.1133 -0.6341
0 6 5 6.0841 -0.6713
0 6 6 7.6696 -0.7277
0 6 7 6.7287 -0.7379
0 6 8 4.1333 -0.6747
0 6 9 1.7981 -0.5652
0 6 10 0.9564 -0.4623
0 6 11 1.3865 -0.4011
0 6 12 2.1024 -0.3734
0 6 13 2.4987 -0.3417
0 6 14 2.6999 -0.2746
0 6 15 2.9659 -0.1733
0 8 0 -6.8848 -1.9331
0 8 1 -6.3025 -1.9321
0 8 2 -4.5048 -1.9257
0 8 3 -1.6508 -1.9094
0 8 4 1.3982 -1.8730
0 8 5 3.1959 -1.8054
0 8 6 2.6065 -1.7050
0 8 7 -0.2720 -1.5858
0 8 8 -4.0619 -1.4722
0 8 9 -7.0396 -1.3823
0 8 10 -8.2260 -1.3121
0 8 11 -7.7337 -1.2345
0 8 12 -6.2598 -1.1148
0 8 13 -4.3970 -0.9331
0 8 14 -2.4238 -0.6982
0 10 0 2.0836 0.6777
0 10 1 2.4631 0.6467
0 10 2 2.8366 0.5741
0 10 3 1.8574 0.5119
0 10 4 -0.5960 0.4995
0 10 5 -2.7797 0.5360
0 10 6 -2.4764 0.5826
0 10 7 0.8213 0.5928
0 10 8 5.0868 0.5445
0 10 9 7.2030 0.4499
0 10 10 5.4475 0.3403
0 10 11 0.8365 0.2406
0 10 12 -3.7642 0.1569
0 10 13 -5.8585 0.0839
0 12 0 -3.8052 1.0608
0 12 1 -3.2300 1.0738
0 12 2 -1.8392 1.0959
0 12 3 -0.3478 1.0998
0 12 4 0.7041 1.0688
0 12 5 1.2048 1.0110
0 12 6 1.2480 0.9504
0 12 7 0.8166 0.9024
0 12 8 -0.1872 0.8569
0 12 9 -1.6150 0.7835
0 12 10 -2.9140 0.6566
0 12 11 -3.4330 0.4797
0 14 0 1.4927 -0.6157
0 14 1 1.3588 -0.6002
0 14 2 1.2217 -0.5662
0 14 3 1.5656 -0.5313
0 14 4 2.4875 -0.5098
0 14 5 3.4370 -0.5008
0 14 6 3.6107 -0.4859
0 14 7 2.6594 -0.4406
0 14 8 1.0381 -0.3532
0 16 0 1.6032 -0.6121
0 16 1 1.4192 -0.5773
0 16 2 0.9791 -0.4823
1 1 0 22.8697 -0.0182
1 1 1 21.1172 -0.2309
1 1 2 16.6612 -0.4247
1 1 3 11.3555 -0.5104
1 1 4 6.9033 -0.4906
1 1 5 3.9459 -0.4386
1 1 6 2.0731 -0.4207
1 1 7 0.5719 -0.4402
1 1 8 -0.8284 -0.4498
1 1 9 -1.8156 -0.4104
1 1 10 -1.9319 -0.3326
1 1 11 -1.0741 -0.2642
1 1 12 0.3950 -0.2436
1 1 13 1.9299 -0.2648
1 1 14 3.1345 -0.2859
1 1 15 3.8530 -0.2659
1 1 16 4.0474 -0.1953
1 2 0 0.3212 -1.0503
1 2 1 0.1231 -1.6019
1 2 2 -0.4087 -1.6685
1 2 3 -1.0993 -1.5048
1 2 4 -1.7082 -1.4025
1 2 5 -2.0181 -1.4669
1 2 6 -1.9267 -1.5912
1 2 7 -1.4792 -1.6113
1 2 8 -0.8149 -1.4711
1 2 9 -0.0777 -1.2518
1 2 10 0.6313 -1.0743
1 2 11 1.2334 -0.9930
1 2 12 1.6387 -0.9738
1 2 13 1.7634 -0.9466
1 2 14 1.5913 -0.8627
1 2 15 1.2094 -0.7132
1 2 16 0.7639 -0.5174
1 3 0 -4.0160 -0.2017
1 3 1 -2.5736 -0.2100
1 3 2 0.7966 -0.2332
1 3 3 4.0164 -0.2658
1 3 4 5.5008 -0.2724
1 3 5 5.1059 -0.2226
1 3 6 3.7163 -0.1298
1 3 7 2.1784 -0.0507
1 3 8 0.7737 -0.0388
1 3 9 -0.4116 -0.0947
1 3 10 -0.9681 -0.1618
1 3 11 -0.3328 -0.1741
1 3 12 1.4741 -0.1134
1 3 13 3.4871 -0.0223
1 3 14 4.4173 0.0355
1 3 15 3.7515 0.0294
1 3 16 2.2047 -0.0183
1 4 0 -1.3522 0.3181
1 4 1 -0.8638 0.3290
1 4 2 0.2969 0.2381
1 4 3 1.4554 0.1342
1 4 4 2.0641 0.0915
1 4 5 2.0139 0.1175
1 4 6 1.5466 0.1641
1 4 7 0.9531 0.1819
1 4 8 0.4017 0.1633
1 4 9 0.0098 0.1365
1 4 10 -0.0373 0.1274
1 4 11 0.4429 0.1342
1 4 12 1.3997 0.1363
1 4 13 2.4352 0.1219
1 4 14 2.9993 0.0992
1 4 15 2.7720 0.0831
1 4 16 1.8928 0.0761
1 5 0 15.6086 -0.0916
1 5 1 14.0086 -0.1665
1 5 2 9.9802 -0.1705
1 5 3 5.3659 -0.1400
1 5 4 2.0111 -0.1084
1 5 5 0.8378 -0.0845
1 5 6 1.5924 -0.0589
1 5 7 3.2399 -0.0233
1 5 8 4.5917 0.0167
1 5 9 4.7912 0.0465
1 5 10 3.5464 0.0541
1 5 11 1.1658 0.0390
1 5 12 -1.5826 0.0106
1 5 13 -3.7993 -0.0179
1 5 14 -4.8734 -0.0373
1 5 15 -4.7460 -0.0444
1 5 16 -3.8245 -0.0415
1 6 0 3.1816 0.7764
1 6 1 2.9291 1.3997
1 6 2 2.2390 1.5875
1 6 3 1.2914 1.5084
1 6 4 0.3197 1.3931
1 6 5 -0.4669 1.3503
1 6 6 -0.9455 1.3365
1 6 7 -1.0918 1.2688
1 6 8 -0.9423 1.1391
1 6 9 -0.5409 1.0168
1 6 10 0.0771 0.9596
1 6 11 0.8496 0.9456
1 6 12 1.6401 0.8951
1 6 13 2.2421 0.7498
1 6 14 2.4612 0.5241
1 6 15 2.2256 0.2860
1 7 0 3.1341 -0.0394
1 7 1 2.5484 0.1049
1 7 2 1.6433 0.1884
1 7 3 1.9842 0.1986
1 7 4 3.9704 0.1540
1 7 5 6.1481 0.0900
1 7 6 6.5165 0.0436
1 7 7 4.4769 0.0383
1 7 8 1.3939 0.0734
1 7 9 -0.7816 0.1211
1 7 10 -1.3618 0.1404
1 7 11 -1.3667 0.1045
1 7 12 -2.2282 0.0237
1 7 13 -4.1970 -0.0595
1 7 14 -6.0698 -0.1011
1 7 15 -6.3865 -0.0876
1 8 0 7.1243 -0.3908
1 8 1 6.0023 -0.3785
1 8 2 3.2844 -0.2329
1 8 3 0.4332 -0.0834
1 8 4 -1.3008 -0.0372
1 8 5 -1.5965 -0.1005
1 8 6 -0.9666 -0.1930
1 8 7 -0.1016 -0.2304
1 8 8 0.6656 -0.1949
1 8 9 1.3602 -0.1328
1 8 10 2.0101 -0.0974
1 8 11 2.4189 -0.1006
1 8 12 2.3144 -0.1154
1 8 13 1.6647 -0.1133
1 8 14 0.7863 -0.0919
1 9 0 6.6635 0.1204
1 9 1 6.7822 0.1581
1 9 2 6.6522 0.1208
1 9 3 5.3507 0.0569
1 9 4 2.6067 0.0193
1 9 5 -0.6299 0.0263
1 9 6 -2.7412 0.0582
1 9 7 -2.6814 0.0835
1 9 8 -0.8176 0.0886
1 9 9 1.3691 0.0840
1 9 10 2.4469 0.0874
1 9 11 2.0556 0.1017
1 9 12 0.9652 0.1110
1 9 13 0.2436 0.0965
1 9 14 0.3469 0.0552
1 10 0 3.1162 -0.3776
1 10 1 2.6570 -0.7677
1 10 2 1.5137 -0.8897
1 10 3 0.2533 -0.8406
1 10 4 -0.5414 -0.7526
1 10 5 -0.5651 -0.6889
1 10 6 0.1005 -0.6382
1 10 7 1.0827 -0.5817
1 10 8 1.9267 -0.5387
1 10 9 2.2997 -0.5411
1 10 10 2.1126 -0.5784
1 10 11 1.5256 -0.5893
1 10 12 0.8423 -0.5145
1 10 13 0.3403 -0.3549
1 11 0 -1.8526 -0.0767
1 11 1 -1.1838 -0.1241
1 11 2 -0.0070 -0.0960
1 11 3 0.0817 -0.0456
1 11 4 -1.5224 -0.0260
1 11 5 -3.6314 -0.0485
1 11 6 -4.2545 -0.0817
1 11 7 -2.4132 -0.0889
1 11 8 0.9675 -0.0613
1 11 9 3.8699 -0.0196
1 11 10 4.8365 0.0114
1 11 11 3.9358 0.0235
1 11 12 2.3467 0.0239
1 12 0 -0.0909 0.4509
1 12 1 0.1145 0.6188
1 12 2 0.5219 0.5910
1 12 3 0.7221 0.4818
1 12 4 0.5320 0.4187
1 12 5 0.1931 0.4434
1 12 6 0.1350 0.4984
1 12 7 0.5444 0.4971
1 12 8 1.1657 0.4021
1 12 9 1.5282 0.2456
1 12 10 1.3679 0.0908
1 12 11 0.8425 -0.0178
1 13 0 4.7427 -0.0379
1 13 1 4.6158 -0.0822
1 13 2 4.3188 -0.1015
1 13 3 3.9927 -0.1161
1 13 4 3.6112 -0.1377
1 13 5 2.8880 -0.1549
1 13 6 1.4833 -0.1440
1 13 7 -0.5945 -0.0940
1 13 8 -2.7482 -0.0228
1 13 9 -4.0303 0.0329
1 14 0 0.2661 0.2116
1 14 1 0.3060 0.5866
1 14 2 0.3858 0.7901
1 14 3 0.4107 0.8564
1 14 4 0.2895 0.8534
1 14 5 -0.0056 0.8160
1 14 6 -0.4085 0.7354
1 14 7 -0.7729 0.5973
1 14 8 -0.9305 0.4172
1 15 0 5.1367 0.0330
1 15 1 4.8880 0.0561
1 15 2 4.2895 0.0196
1 15 3 3.6175 -0.0429
1 15 4 2.9820 -0.0823
1 15 5 2.2620 -0.0756
1 15 6 1.3506 -0.0371
1 16 0 0.2504 -0.4812
1 16 1 0.2912 -0.6011
1 16 2 0.4107 -0.4865
2 0 0 69.2732 0.9768
2 0 1 64.9017 0.1674
2 0 2 53.4780 -0.5077
2 0 3 39.0341 -0.8454
2 0 4 25.6517 -0.8330
2 0 5 15.6414 -0.6370
2 0 6 9.2851 -0.4589
2 0 7 5.7941 -0.3930
2 0 8 4.2986 -0.4024
2 0 9 4.0990 -0.4058
2 0 10 4.4211 -0.3705
2 0 11 4.3814 -0.3271
2 0 12 3.4110 -0.3128
2 0 13 1.6787 -0.3212
2 0 14 -0.0409 -0.3103
2 0 15 -1.0089 -0.2488
2 0 16 -1.0681 -0.1477
2 1 0 11.6393 -0.4190
2 1 1 10.7779 -0.3025
2 1 2 8.4558 -0.0307
2 1 3 5.3525 0.2253
2 1 4 2.3010 0.3214
2 1 5 -0.0032 0.2559
2 1 6 -1.1933 0.1467
2 1 7 -1.2726 0.1099
2 1 8 -0.5391 0.1618
2 1 9 0.5399 0.2310
2 1 10 1.4623 0.2453
2 1 11 1.8332 0.1966
2 1 12 1.4978 0.1305
2 1 13 0.6097 0.0898
2 1 14 -0.4365 0.0801
2 1 15 -1.2073 0.0823
2 1 16 -1.4577 0.0822
2 2 0 -7.5973 0.2993
2 2 1 -7.0968 0.2198
2 2 2 -5.8022 0.1434
2 2 3 -4.1547 0.1018
2 2 4 -2.4908 0.1085
2 2 5 -0.9140 0.1502
2 2 6 0.5326 0.1936
2 2 7 1.6669 0.2044
2 2 8 2.2258 0.1677
2 2 9 2.1115 0.0987
2 2 10 1.4857 0.0336
2 2 11 0.5543 0.0057
2 2 12 -0.6977 0.0230
2 2 13 -2.4302 0.0654
2 2 14 -4.5238 0.1016
2 2 15 -6.2857 0.1116
2 2 16 -6.7443 0.0953
2 3 0 -0.9914 -0.1168
2 3 1 -0.9373 -0.2020
2 3 2 -0.8908 -0.1411
2 3 3 -1.0376 -0.0113
2 3 4 -1.3441 0.0695
2 3 5 -1.5035 0.0484
2 3 6 -1.2139 -0.0279
2 3 7 -0.5031 -0.0712
2 3 8 0.2503 -0.0365
2 3 9 0.6199 0.0454
2 3 10 0.4398 0.1044
2 3 11 -0.1736 0.0934
2 3 12 -1.0347 0.0204
2 3 13 -2.0387 -0.0655
2 3 14 -3.0744 -0.1129
2 3 15 -3.8583 -0.0997
2 3 16 -3.9777 -0.0410
2 4 0 13.6642 1.2148
2 4 1 13.5100 1.3237
2 4 2 12.8029 1.4570
2 4 3 11.1891 1.5429
2 4 4 8.8715 1.5408
2 4 5 6.7023 1.4703
2 4 6 5.4784 1.3791
2 4 7 5.1600 1.2923
2 4 8 4.9017 1.1983
2 4 9 3.9347 1.0804
2 4 10 2.4021 0.9503
2 4 11 1.2564 0.8425
2 4 12 1.2989 0.7767
2 4 13 2.3364 0.7320
2 4 14 3.3092 0.6620
2 4 15 3.2448 0.5354
2 4 16 2.0879 0.3629
2 5 0 -1.0152 0.5627
2 5 1 -0.5310 0.5054
2 5 2 0.5853 0.2531
2 5 3 1.6335 -0.0085
2 5 4 2.1543 -0.1044
2 5 5 2.2175 -0.0163
2 5 6 2.1477 0.1225
2 5 7 2.0469 0.1655
2 5 8 1.6675 0.0814
2 5 9 0.7592 -0.0413
2 5 10 -0.5272 -0.0947
2 5 11 -1.6642 -0.0477
2 5 12 -2.1994 0.0455
2 5 13 -2.1574 0.1103
2 5 14 -1.9645 0.1125
2 5 15 -1.9804 0.0666
2 6 0 3.0861 -0.5040
2 6 1 2.5049 -0.4916
2 6 2 1.4688 -0.4555
2 6 3 1.3324 -0.4193
2 6 4 2.6131 -0.4049
2 6 5 4.3653 -0.4212
2 6 6 5.0662 -0.4570
2 6 7 4.0767 -0.4851
2 6 8 2.1900 -0.4802
2 6 9 0.7915 -0.4394
2 6 10 0.5844 -0.3861
2 6 11 1.1634 -0.3504
2 6 12 1.7009 -0.3411
2 6 13 1.8488 -0.3368
2 6 14 1.8873 -0.3060
2 6 15 2.1181 -0.2366
2 7 0 4.2863 0.1754
2 7 1 3.4452 0.1453
2 7 2 1.4633 0.0769
2 7 3 -0.4888 0.0069
2 7 4 -1.5485 -0.0261
2 7 5 -1.7209 -0.0172
2 7 6 -1.6120 0.0057
2 7 7 -1.6893 0.0144
2 7 8 -1.8282 0.0058
2 7 9 -1.5377 -0.0039
2 7 10 -0.5581 -0.0036
2 7 11 0.8014 -0.0007
2 7 12 1.8914 -0.0098
2 7 13 2.2459 -0.0336
2 7 14 1.8935 -0.0582
2 7 15 1.2266 -0.0661
2 8 0 -5.1470 -1.0092
2 8 1 -4.7252 -1.0237
2 8 2 -3.3574 -1.1281
2 8 3 -1.0593 -1.2307
2 8 4 1.5053 -1.2441
2 8 5 3.0849 -1.1557
2 8 6 2.6661 -1.0254
2 8 7 0.3399 -0.9239
2 8 8 -2.6722 -0.8760
2 8 9 -4.9095 -0.8569
2 8 10 -5.6641 -0.8287
2 8 11 -5.2147 -0.7730
2 8 12 -4.2484 -0.6904
2 8 13 -3.1805 -0.5832
2 8 14 -2.0281 -0.4486
2 9 0 0.9004 -0.4941
2 9 1 0.2784 -0.3749
2 9 2 -1.0203 -0.1362
2 9 3 -1.8326 0.0656
2 9 4 -1.4870 0.1148
2 9 5 -0.3862 0.0307
2 9 6 0.4403 -0.0684
2 9 7 0.3231 -0.0856
2 9 8 -0.4831 -0.0257
2 9 9 -1.1314 0.0335
2 9 10 -0.9936 0.0328
2 9 11 -0.1517 -0.0144
2 9 12 0.8025 -0.0512
2 9 13 1.3382 -0.0428
2 10 0 1.8988 0.3984
2 10 1 2.0781 0.4414
2 10 2 2.0974 0.4857
2 10 3 1.0891 0.5122
2 10 4 -0.8735 0.5069
2 10 5 -2.3817 0.4763
2 10 6 -1.8058 0.4427
2 10 7 1.0646 0.4217
2 10 8 4.4842 0.4086
2 10 9 5.9666 0.3860
2 10 10 4.2475 0.3431
2 10 11 0.2875 0.2859
2 10 12 -3.5118 0.2286
2 10 13 -5.1260 0.1809
2 11 0 -1.2896 -0.0669
2 11 1 -0.9378 -0.0643
2 11 2 -0.1940 -0.0744
2 11 3 0.3053 -0.0873
2 11 4 0.1966 -0.0891
2 11 5 -0.3022 -0.0698
2 11 6 -0.6670 -0.0335
2 11 7 -0.6360 0.0008
2 11 8 -0.4899 0.0134
2 11 9 -0.7603 0.0012
2 11 10 -1.6543 -0.0190
2 11 11 -2.7682 -0.0260
2 11 12 -3.3808 -0.0138
2 12 0 -0.9248 0.5333
2 12 1 -0.7010 0.5964
2 12 2 -0.2313 0.7227
2 12 3 0.1041 0.8204
2 12 4 0.1435 0.8171
2 12 5 0.0270 0.7214
2 12 6 -0.1185 0.6065
2 12 7 -0.4649 0.5369
2 12 8 -1.3227 0.5123
2 12 9 -2.6696 0.4796
2 12 10 -3.9279 0.3921
2 12 11 -4.3240 0.2548
2 13 0 0.0735 0.3862
2 13 1 0.3784 0.3613
2 13 2 1.0295 0.1874
2 13 3 1.4833 -0.0201
2 13 4 1.4103 -0.1332
2 13 5 0.9477 -0.1101
2 13 6 0.4900 -0.0071
2 13 7 0.2673 0.0884
2 13 8 0.1485 0.1278
2 13 9 -0.1608 0.1165
2 14 0 1.1223 -0.3266
2 14 1 0.9912 -0.3078
2 14 2 0.7932 -0.3399
2 14 3 0.9033 -0.3917
2 14 4 1.4521 -0.4138
2 14 5 2.1104 -0.3800
2 14 6 2.3154 -0.3034
2 14 7 1.7490 -0.2183
2 14 8 0.6356 -0.1505
2 15 0 -4.7015 0.0225
2 15 1 -4.4888 0.0037
2 15 2 -3.8404 0.0287
2 15 3 -2.8003 0.0699
2 15 4 -1.5894 0.0880
2 15 5 -0.5849 0.0637
2 15 6 -0.1034 0.0133
2 16 0 0.6852 -0.1627
2 16 1 0.5611 -0.1623
3 1 0 18.6062 0.3673
3 1 1 17.1813 0.1457
3 1 2 13.6871 -0.1404
3 1 3 9.8640 -0.3522
3 1 4 7.1432 -0.4264
3 1 5 5.7970 -0.4045
3 1 6 5.1295 -0.3696
3 1 7 4.3499 -0.3636
3 1 8 3.2449 -0.3649
3 1 9 2.1317 -0.3344
3 1 10 1.3492 -0.2697
3 1 11 0.9146 -0.2098
3 1 12 0.6420 -0.1928
3 1 13 0.4575 -0.2169
3 1 14 0.4791 -0.2431
3 1 15 0.7830 -0.2324
3 1 16 1.1765 -0.1761
3 2 0 3.7900 -0.5553
3 2 1 3.2128 -0.7015
3 2 2 1.6883 -0.5993
3 2 3 -0.2354 -0.3844
3 2 4 -1.8770 -0.2403
3 2 5 -2.6988 -0.2490
3 2 6 -2.5231 -0.3487
3 2 7 -1.5626 -0.4186
3 2 8 -0.2497 -0.3930
3 2 9 1.0023 -0.3003
3 2 10 1.9406 -0.2138
3 2 11 2.4651 -0.1805
3 2 12 2.5588 -0.1944
3 2 13 2.2644 -0.2198
3 2 14 1.7065 -0.2249
3 2 15 1.0763 -0.1972
3 2 16 0.5384 -0.1410
3 3 0 0.0429 -0.4640
3 3 1 0.9782 -0.5336
3 3 2 3.1418 -0.4870
3 3 3 5.1697 -0.4131
3 3 4 6.0826 -0.3769
3 3 5 5.8428 -0.3721
3 3 6 4.9445 -0.3533
3 3 7 3.6871 -0.2993
3 3 8 2.0260 -0.2370
3 3 9 0.0809 -0.2052
3 3 10 -1.4742 -0.2076
3 3 11 -1.7974 -0.2097
3 3 12 -0.7289 -0.1798
3 3 13 0.8613 -0.1235
3 3 14 1.7375 -0.0750
3 3 15 1.3787 -0.0581
3 3 16 0.3850 -0.0620
3 4 0 -4.2203 0.1860
3 4 1 -3.3750 0.1501
3 4 2 -1.3503 0.0711
3 4 3 0.7472 0.0230
3 4 4 2.0643 0.0463
3 4 5 2.4539 0.1181
3 4 6 2.2089 0.1778
3 4 7 1.5495 0.1815
3 4 8 0.5232 0.1367
3 4 9 -0.6284 0.0870
3 4 10 -1.2222 0.0691
3 4 11 -0.5087 0.0834
3 4 12 1.5776 0.1018
3 4 13 4.0833 0.0999
3 4 14 5.5901 0.0771
3 4 15 5.2508 0.0517
3 4 16 3.3907 0.0390
3 5 0 8.1095 -0.2342
3 5 1 7.6465 -0.3680
3 5 2 6.3665 -0.3671
3 5 3 4.5986 -0.2890
3 5 4 2.8489 -0.2081
3 5 5 1.6303 -0.1587
3 5 6 1.2012 -0.1280
3 5 7 1.3857 -0.0910
3 5 8 1.6547 -0.0449
3 5 9 1.4618 -0.0114
3 5 10 0.6095 -0.0129
3 5 11 -0.6302 -0.0500
3 5 12 -1.7324 -0.1010
3 5 13 -2.2977 -0.1377
3 5 14 -2.2926 -0.1431
3 5 15 -1.9818 -0.1174
3 6 0 5.1962 0.0642
3 6 1 4.6415 0.3368
3 6 2 3.1426 0.4057
3 6 3 1.1426 0.3709
3 6 4 -0.7925 0.3536
3 6 5 -2.1964 0.3920
3 6 6 -2.8818 0.4349
3 6 7 -2.9477 0.4212
3 6 8 -2.5944 0.3536
3 6 9 -1.8999 0.2920
3 6 10 -0.7735 0.2854
3 6 11 0.8507 0.3219
3 6 12 2.7551 0.3435
3 6 13 4.3917 0.3037
3 6 14 5.1487 0.2066
3 6 15 4.7459 0.0957
3 7 0 0.7130 0.3132
3 7 1 0.7433 0.4941
3 7 2 1.1817 0.5041
3 7 3 2.5111 0.4174
3 7 4 4.3757 0.3323
3 7 5 5.4725 0.2928
3 7 6 4.6506 0.2820
3 7 7 2.1350 0.2705
3 7 8 -0.4745 0.2557
3 7 9 -1.5581 0.2501
3 7 10 -0.8866 0.2464
3 7 11 0.2867 0.2112
3 7 12 0.4956 0.1203
3 7 13 -0.5946 -0.0066
3 7 14 -2.0276 -0.1133
3 7 15 -2.5852 -0.1525
3 8 0 11.3872 -0.0249
3 8 1 9.2135 -0.0479
3 8 2 4.0246 0.0006
3 8 3 -1.2153 0.0516
3 8 4 -4.0851 0.0501
3 8 5 -4.1558 -0.0013
3 8 6 -2.6581 -0.0542
3 8 7 -1.0066 -0.0654
3 8 8 0.2955 -0.0347
3 8 9 1.5094 0.0034
3 8 10 2.7804 0.0180
3 8 11 3.6529 0.0097
3 8 12 3.4836 0.0025
3 8 13 2.2023 0.0150
3 8 14 0.5323 0.0412
3 9 0 4.8238 0.1039
3 9 1 4.8455 0.2064
3 9 2 4.6907 0.2145
3 9 3 3.9221 0.1662
3 9 4 2.3637 0.1148
3 9 5 0.4145 0.0876
3 9 6 -1.1107 0.0792
3 9 7 -1.5330 0.0753
3 9 8 -0.8243 0.0748
3 9 9 0.3541 0.0867
3 9 10 1.1419 0.1123
3 9 11 1.1025 0.1347
3 9 12 0.4669 0.1292
3 9 13 -0.1718 0.0846
3 10 0 5.1781 0.0686
3 10 1 4.3323 -0.1277
3 10 2 2.2324 -0.2117
3 10 3 -0.0850 -0.2242
3 10 4 -1.6015 -0.2174
3 10 5 -1.8356 -0.2120
3 10 6 -0.9676 -0.2014
3 10 7 0.3892 -0.1849
3 10 8 1.5357 -0.1803
3 10 9 1.9685 -0.2014
3 10 10 1.5470 -0.2318
3 10 11 0.5381 -0.2333
3 10 12 -0.5090 -0.1822
3 10 13 -1.0620 -0.0950
3 11 0 3.4866 -0.3427
3 11 1 3.3401 -0.4221
3 11 2 2.6073 -0.3493
3 11 3 0.8777 -0.2332
3 11 4 -1.5237 -0.1840
3 11 5 -3.3538 -0.2233
3 11 6 -3.3121 -0.2869
3 11 7 -1.1899 -0.3028
3 11 8 1.8143 -0.2580
3 11 9 3.9537 -0.1937
3 11 10 4.2017 -0.1490
3 11 11 2.8408 -0.1240
3 11 12 0.9919 -0.0938
3 12 0 -1.3324 0.0516
3 12 1 -0.8132 0.1531
3 12 2 0.2601 0.1445
3 12 3 0.9253 0.0870
3 12 4 0.7097 0.0510
3 12 5 0.0928 0.0624
3 12 6 -0.0008 0.0972
3 12 7 0.8461 0.1184
3 12 8 2.0989 0.1116
3 12 9 2.7617 0.0885
3 12 10 2.2966 0.0655
3 12 11 1.0836 0.0464
3 13 0 3.7987 -0.0076
3 13 1 3.3695 -0.0647
3 13 2 2.2429 -0.1059
3 13 3 0.8577 -0.1412
3 13 4 -0.2372 -0.1689
3 13 5 -0.6689 -0.1703
3 13 6 -0.4791 -0.1282
3 13 7 -0.0774 -0.0502
3 13 8 0.1136 0.0281
3 13 9 0.0184 0.0663
3 14 0 -1.1077 -0.0558
3 14 1 -1.0582 0.0794
3 14 2 -0.9532 0.1536
3 14 3 -0.8877 0.1686
3 14 4 -0.9380 0.1436
3 14 5 -1.1160 0.0959
3 14 6 -1.3640 0.0397
3 14 7 -1.5640 -0.0086
3 14 8 -1.5581 -0.0335
3 15 0 2.1508 0.1814
3 15 1 1.9797 0.2457
3 15 2 1.5709 0.1649
3 15 3 1.1307 0.0101
3 15 4 0.7755 -0.1039
3 15 5 0.4829 -0.1135
4 0 0 32.3061 0.5819
4 0 1 30.0285 0.3519
4 0 2 24.2768 0.1322
4 0 3 17.4672 0.0802
4 0 4 11.6516 0.2256
4 0 5 7.4798 0.4438
4 0 6 4.5582 0.5692
4 0 7 2.4971 0.5331
4 0 8 1.4144 0.3983
4 0 9 1.4868 0.2769
4 0 10 2.2999 0.2265
4 0 11 2.9149 0.2244
4 0 12 2.6513 0.2206
4 0 13 1.7025 0.1957
4 0 14 0.8740 0.1654
4 0 15 0.7224 0.1449
4 0 16 1.0310 0.1268
4 1 0 17.4033 0.0577
4 1 1 16.3575 -0.0574
4 1 2 13.4983 -0.1140
4 1 3 9.5507 -0.1519
4 1 4 5.4247 -0.2114
4 1 5 1.9484 -0.2875
4 1 6 -0.3097 -0.3367
4 1 7 -1.1297 -0.3260
4 1 8 -0.6808 -0.2702
4 1 9 0.5022 -0.2178
4 1 10 1.6759 -0.2040
4 1 11 2.1903 -0.2220
4 1 12 1.8031 -0.2375
4 1 13 0.7892 -0.2264
4 1 14 -0.2674 -0.1927
4 1 15 -0.8700 -0.1551
4 1 16 -0.9031 -0.1229
4 2 0 -6.2266 -0.1385
4 2 1 -6.1189 -0.1446
4 2 2 -5.7320 -0.1394
4 2 3 -4.9273 -0.1306
4 2 4 -3.6299 -0.1261
4 2 5 -1.9780 -0.1256
4 2 6 -0.3552 -0.1246
4 2 7 0.7748 -0.1237
4 2 8 1.1459 -0.1306
4 2 9 0.8490 -0.1498
4 2 10 0.2056 -0.1740
4 2 11 -0.5437 -0.1860
4 2 12 -1.4206 -0.1734
4 2 13 -2.5499 -0.1397
4 2 14 -3.8063 -0.1011
4 2 15 -4.6700 -0.0732
4 2 16 -4.5319 -0.0603
4 3 0 -5.5901 0.1055
4 3 1 -5.5211 -0.0147
4 3 2 -5.3583 -0.0647
4 3 3 -5.1303 -0.0421
4 3 4 -4.7001 0.0024
4 3 5 -3.8357 0.0182
4 3 6 -2.4989 -0.0024
4 3 7 -1.0355 -0.0291
4 3 8 0.0047 -0.0306
4 3 9 0.2902 -0.0045
4 3 10 -0.0498 0.0245
4 3 11 -0.6130 0.0296
4 3 12 -1.1286 0.0037
4 3 13 -1.6338 -0.0367
4 3 14 -2.2456 -0.0648
4 3 15 -2.8217 -0.0621
4 3 16 -2.9398 -0.0302
4 4 0 11.6201 0.0183
4 4 1 11.5718 -0.0293
4 4 2 11.0901 0.0141
4 4 3 9.6231 0.0584
4 4 4 7.2271 0.0308
4 4 5 4.7459 -0.0557
4 4 6 3.0672 -0.1268
4 4 7 2.2601 -0.1299
4 4 8 1.5808 -0.0816
4 4 9 0.3783 -0.0391
4 4 10 -1.0829 -0.0367
4 4 11 -1.8075 -0.0583
4 4 12 -1.0975 -0.0667
4 4 13 0.6530 -0.0475
4 4 14 2.2295 -0.0200
4 4 15 2.6516 -0.0105
4 4 16 1.9503 -0.0250
4 5 0 1.0340 0.0642
4 5 1 1.3581 -0.0200
4 5 2 2.0695 -0.1417
4 5 3 2.6841 -0.2303
4 5 4 3.0252 -0.2280
4 5 5 3.3244 -0.1498
4 5 6 3.7574 -0.0720
4 5 7 3.9966 -0.0635
4 5 8 3.4032 -0.1265
4 5 9 1.7524 -0.2019
4 5 10 -0.3005 -0.2276
4 5 11 -1.6193 -0.1907
4 5 12 -1.5545 -0.1278
4 5 13 -0.5344 -0.0841
4 5 14 0.3338 -0.0765
4 5 15 0.2762 -0.0894
4 6 0 2.4712 -0.0596
4 6 1 2.2523 -0.0698
4 6 2 1.7762 -0.0810
4 6 3 1.3741 -0.0766
4 6 4 1.1482 -0.0548
4 6 5 0.8804 -0.0360
4 6 6 0.3474 -0.0435
4 6 7 -0.3280 -0.0758
4 6 8 -0.7223 -0.1036
4 6 9 -0.5352 -0.0968
4 6 10 0.0717 -0.0559
4 6 11 0.6111 -0.0121
4 6 12 0.7493 0.0020
4 6 13 0.6131 -0.0175
4 6 14 0.5986 -0.0462
4 6 15 0.9043 -0.0578
4 7 0 6.9173 -0.0054
4 7 1 6.0213 -0.0699
4 7 2 3.9183 -0.1101
4 7 3 1.8572 -0.1177
4 7 4 0.7192 -0.0964
4 7 5 0.4285 -0.0639
4 7 6 0.3000 -0.0412
4 7 7 -0.1122 -0.0369
4 7 8 -0.5427 -0.0431
4 7 9 -0.3486 -0.0475
4 7 10 0.7526 -0.0484
4 7 11 2.3032 -0.0554
4 7 12 3.4361 -0.0770
4 7 13 3.5593 -0.1078
4 7 14 2.7532 -0.1309
4 8 0 0.0562 0.0884
4 8 1 -0.0448 0.0744
4 8 2 -0.0537 -0.0244
4 8 3 0.5164 -0.1030
4 8 4 1.6262 -0.0797
4 8 5 2.5310 0.0302
4 8 6 2.4115 0.1368
4 8 7 1.1733 0.1657
4 8 8 -0.4322 0.1191
4 8 9 -1.4929 0.0573
4 8 10 -1.7110 0.0309
4 8 11 -1.5057 0.0400
4 8 12 -1.4318 0.0525
4 8 13 -1.5917 0.0471
4 8 14 -1.6384 0.0318
4 9 0 2.3220 -0.0866
4 9 1 1.6873 0.0234
4 9 2 0.4368 0.1226
4 9 3 -0.1396 0.1659
4 9 4 0.5709 0.1394
4 9 5 1.8988 0.0775
4 9 6 2.5903 0.0332
4 9 7 2.0528 0.0330
4 9 8 0.8829 0.0608
4 9 9 0.2115 0.0826
4 9 10 0.6071 0.0824
4 9 11 1.6308 0.0722
4 9 12 2.3701 0.0701
4 9 13 2.2962 0.0761
4 10 0 1.9003 -0.0265
4 10 1 1.7552 0.0001
4 10 2 1.2706 0.0563
4 10 3 0.4601 0.1011
4 10 4 -0.3393 0.1030
4 10 5 -0.5183 0.0724
4 10 6 0.3342 0.0509
4 10 7 1.9266 0.0692
4 10 8 3.2642 0.1184
4 10 9 3.2864 0.1629
4 10 10 1.6815 0.1760
4 10 11 -0.8027 0.1618
4 10 12 -2.8423 0.1419
4 11 0 -0.1695 0.0481
4 11 1 0.2018 0.1160
4 11 2 0.9387 0.1510
4 11 3 1.2762 0.1624
4 11 4 0.8053 0.1661
4 11 5 -0.1233 0.1724
4 11 6 -0.7263 0.1804
4 11 7 -0.5339 0.1833
4 11 8 0.1604 0.1774
4 11 9 0.5786 0.1664
4 11 10 0.1950 0.1553
4 11 11 -0.7663 0.1419
4 12 0 2.7010 -0.0876
4 12 1 2.4327 -0.0895
4 12 2 1.6201 -0.0219
4 12 3 0.3743 0.0334
4 12 4 -0.9041 0.0153
4 12 5 -1.6874 -0.0578
4 12 6 -1.7818 -0.1126
4 12 7 -1.5940 -0.0983
4 12 8 -1.8075 -0.0340
4 12 9 -2.6955 0.0168
4 12 10 -3.7548 0.0110
4 13 0 0.7720 0.0592
4 13 1 0.9983 0.0419
4 13 2 1.4239 -0.0014
4 13 3 1.5692 -0.0408
4 13 4 1.2580 -0.0468
4 13 5 0.8142 -0.0097
4 13 6 0.7102 0.0598
4 13 7 1.0521 0.1418
4 13 8 1.4522 0.2136
4 13 9 1.4136 0.2506
4 14 0 -1.0864 0.0323
4 14 1 -1.1008 0.0429
4 14 2 -1.1374 -0.0173
4 14 3 -1.1531 -0.0995
4 14 4 -1.0524 -0.1348
4 14 5 -0.7530 -0.0933
4 14 6 -0.3007 -0.0032
4 14 7 0.1007 0.0801
4 15 0 -3.1538 -0.0553
4 15 1 -3.0646 -0.0330
4 15 2 -2.7406 0.0226
4 15 3 -2.1016 0.0776
4 15 4 -1.2179 0.0941
4 15 5 -0.3699 0.0605
5 1 0 8.4981 0.4019
5 1 1 7.8273 0.4560
5 1 2 6.3562 0.4427
5 1 3 5.1751 0.4227
5 1 4 4.8835 0.4311
5 1 5 5.1138 0.4509
5 1 6 5.0552 0.4466
5 1 7 4.3450 0.4107
5 1 8 3.3652 0.3716
5 1 9 2.7004 0.3574
5 1 10 2.4391 0.3625
5 1 11 2.1151 0.3544
5 1 12 1.3130 0.3106
5 1 13 0.2123 0.2420
5 1 14 -0.5545 0.1789
5 1 15 -0.5655 0.1405
5 1 16 -0.0598 0.1199
5 2 0 7.3107 -0.1075
5 2 1 6.6763 -0.1584
5 2 2 5.0326 -0.1816
5 2 3 3.0200 -0.1590
5 2 4 1.3394 -0.1220
5 2 5 0.4540 -0.1097
5 2 6 0.4610 -0.1302
5 2 7 1.1370 -0.1597
5 2 8 2.0634 -0.1701
5 2 9 2.7602 -0.1531
5 2 10 2.8315 -0.1192
5 2 11 2.1310 -0.0839
5 2 12 0.8745 -0.0573
5 2 13 -0.4215 -0.0441
5 2 14 -1.2131 -0.0457
5 2 15 -1.2627 -0.0579
5 2 16 -0.7823 -0.0702
5 3 0 3.4217 -0.2140
5 3 1 3.6241 -0.1228
5 3 2 3.9665 0.0405
5 3 3 3.9679 0.1764
5 3 4 3.4883 0.2157
5 3 5 2.8445 0.1745
5 3 6 2.3463 0.1232
5 3 7 1.8407 0.1118
5 3 8 0.8747 0.1299
5 3 9 -0.6588 0.1364
5 3 10 -2.1597 0.1141
5 3 11 -2.7530 0.0860
5 3 12 -2.1267 0.0832
5 3 13 -0.8843 0.1068
5 3 14 0.0005 0.1278
5 3 15 0.0741 0.1201
5 3 16 -0.2768 0.0861
5 4 0 -7.1034 0.1777
5 4 1 -6.8840 0.1404
5 4 2 -6.2828 0.1180
5 4 3 -5.3578 0.1354
5 4 4 -4.0392 0.1898
5 4 5 -2.2981 0.2502
5 4 6 -0.5074 0.2793
5 4 7 0.5218 0.2602
5 4 8 0.1201 0.2081
5 4 9 -1.4719 0.1559
5 4 10 -2.9855 0.1276
5 4 11 -2.9894 0.1222
5 4 12 -1.0852 0.1189
5 4 13 1.6691 0.0986
5 4 14 3.5600 0.0611
5 4 15 3.5586 0.0236
5 5 0 2.1438 -0.1350
5 5 1 2.6909 -0.1859
5 5 2 3.8358 -0.1546
5 5 3 4.5501 -0.0818
5 5 4 4.1952 -0.0239
5 5 5 3.0095 -0.0070
5 5 6 1.7437 -0.0177
5 5 7 0.9020 -0.0311
5 5 8 0.3813 -0.0378
5 5 9 -0.1940 -0.0481
5 5 10 -0.9006 -0.0735
5 5 11 -1.3668 -0.1125
5 5 12 -1.1908 -0.1510
5 5 13 -0.4409 -0.1732
5 5 14 0.3133 -0.1700
5 5 15 0.4837 -0.1416
5 6 0 2.3932 0.0573
5 6 1 1.8776 0.0686
5 6 2 0.5056 0.0909
5 6 3 -1.2339 0.1306
5 6 4 -2.6948 0.1828
5 6 5 -3.3900 0.2257
5 6 6 -3.2977 0.2337
5 6 7 -2.8632 0.2012
5 6 8 -2.5974 0.1522
5 6 9 -2.5773 0.1210
5 6 10 -2.3323 0.1230
5 6 11 -1.2873 0.1421
5 6 12 0.6085 0.1475
5 6 13 2.6684 0.1223
5 6 14 3.9115 0.0759
5 6 15 3.7908 0.0334
5 7 0 -0.0790 0.3951
5 7 1 0.1496 0.4609
5 7 2 0.8693 0.4140
5 7 3 1.9782 0.3267
5 7 4 2.9489 0.2718
5 7 5 3.0023 0.2578
5 7 6 1.7759 0.2421
5 7 7 -0.1529 0.1949
5 7 8 -1.5389 0.1371
5 7 9 -1.4217 0.1104
5 7 10 0.0797 0.1227
5 7 11 1.8771 0.1334
5 7 12 2.8171 0.0959
5 7 13 2.5425 0.0080
5 7 14 1.5818 -0.0841
5 8 0 2.1703 0.0239
5 8 1 0.9203 -0.0302
5 8 2 -1.8804 -0.0801
5 8 3 -4.2107 -0.1196
5 8 4 -4.6667 -0.1462
5 8 5 -3.4433 -0.1588
5 8 6 -1.8155 -0.1584
5 8 7 -0.8161 -0.1496
5 8 8 -0.4639 -0.1396
5 8 9 -0.1599 -0.1336
5 8 10 0.3888 -0.1307
5 8 11 0.7897 -0.1236
5 8 12 0.4748 -0.1048
5 8 13 -0.5581 -0.0736
5 8 14 -1.6186 -0.0382
5 9 0 1.6850 0.0907
5 9 1 1.5918 0.1142
5 9 2 1.3968 0.0998
5 9 3 1.2157 0.0721
5 9 4 0.9700 0.0537
5 9 5 0.4060 0.0447
5 9 6 -0.5995 0.0296
5 9 7 -1.7785 -0.0004
5 9 8 -2.5907 -0.0360
5 9 9 -2.6520 -0.0598
5 9 10 -2.0577 -0.0637
5 9 11 -1.2803 -0.0543
5 9 12 -0.7612 -0.0434
5 9 13 -0.6034 -0.0369
5 10 0 1.7753 -0.0398
5 10 1 1.3487 -0.0851
5 10 2 0.3367 -0.1433
5 10 3 -0.6962 -0.1957
5 10 4 -1.3589 -0.2244
5 10 5 -1.6719 -0.2252
5 10 6 -1.8954 -0.2118
5 10 7 -2.2124 -0.2037
5 10 8 -2.6160 -0.2079
5 10 9 -3.0384 -0.2113
5 10 10 -3.4609 -0.1930
5 10 11 -3.8293 -0.1470
5 10 12 -3.9232 -0.0916
5 11 0 6.3076 -0.2905
5 11 1 5.6299 -0.3123
5 11 2 3.7355 -0.2307
5 11 3 1.1081 -0.1221
5 11 4 -1.3900 -0.0660
5 11 5 -2.7858 -0.0790
5 11 6 -2.5422 -0.1217
5 11 7 -0.9716 -0.1563
5 11 8 0.8934 -0.1837
5 11 9 1.9506 -0.2220
5 11 10 1.7121 -0.2643
5 11 11 0.5095 -0.2715
5 12 0 -2.9278 -0.0350
5 12 1 -2.3682 -0.0038
5 12 2 -1.1284 0.0235
5 12 3 -0.1067 0.0440
5 12 4 0.1746 0.0522
5 12 5 -0.0058 0.0462
5 12 6 0.0478 0.0346
5 12 7 0.6777 0.0344
5 12 8 1.5015 0.0574
5 12 9 1.7923 0.0978
5 12 10 1.2019 0.1324
5 13 0 2.0523 0.0238
5 13 1 1.6210 0.0569
5 13 2 0.3998 0.0707
5 13 3 -1.2720 0.0585
5 13 4 -2.6680 0.0311
5 13 5 -2.9423 0.0112
5 13 6 -1.7455 0.0137
5 13 7 0.3654 0.0313
5 13 8 2.2153 0.0409
5 13 9 2.8465 0.0251
5 14 0 -2.4459 -0.0054
5 14 1 -2.5604 -0.0100
5 14 2 -2.8513 0.0094
5 14 3 -3.1503 0.0242
5 14 4 -3.2020 0.0032
5 14 5 -2.8094 -0.0584
5 14 6 -2.0128 -0.1297
5 14 7 -1.1106 -0.1671
5 15 0 0.1479 0.2176
5 15 1 0.0842 0.3279
5 15 2 -0.0767 0.2982
5 15 3 -0.2709 0.1707
5 15 4 -0.4432 0.0376
6 0 0 7.8157 -0.1086
6 0 1 7.5310 -0.0751
6 0 2 7.0770 -0.0479
6 0 3 7.1109 0.0145
6 0 4 7.5889 0.1038
6 0 5 7.6105 0.1589
6 0 6 6.3576 0.1274
6 0 7 4.1052 0.0257
6 0 8 2.1097 -0.0714
6 0 9 1.4070 -0.0998
6 0 10 1.7820 -0.0612
6 0 11 2.0203 -0.0084
6 0 12 1.1721 0.0135
6 0 13 -0.5094 0.0047
6 0 14 -1.8989 -0.0073
6 0 15 -2.1631 -0.0083
6 0 16 -1.5018 -0.0097
6 1 0 15.4153 0.3264
6 1 1 14.9717 0.3338
6 1 2 13.6293 0.2886
6 1 3 11.3759 0.2231
6 1 4 8.2928 0.1679
6 1 5 4.7150 0.1380
6 1 6 1.3168 0.1310
6 1 7 -1.0697 0.1325
6 1 8 -1.9049 0.1252
6 1 9 -1.3486 0.1010
6 1 10 -0.2286 0.0686
6 1 11 0.5014 0.0475
6 1 12 0.4174 0.0499
6 1 13 -0.1554 0.0665
6 1 14 -0.5418 0.0713
6 1 15 -0.3578 0.0451
6 1 16 0.1872 -0.0049
6 2 0 -0.5601 -0.1756
6 2 1 -0.8114 -0.1535
6 2 2 -1.3723 -0.1329
6 2 3 -1.8154 -0.1257
6 2 4 -1.8047 -0.1336
6 2 5 -1.3252 -0.1427
6 2 6 -0.6440 -0.1357
6 2 7 -0.0736 -0.1095
6 2 8 0.2293 -0.0800
6 2 9 0.2603 -0.0674
6 2 10 0.0127 -0.0776
6 2 11 -0.6187 -0.0967
6 2 12 -1.7295 -0.1052
6 2 13 -3.1755 -0.0957
6 2 14 -4.4728 -0.0774
6 2 15 -4.9996 -0.0647
6 3 0 -9.3983 0.0226
6 3 1 -9.2544 0.0667
6 3 2 -8.7291 0.0915
6 3 3 -7.6378 0.1202
6 3 4 -5.9231 0.1506
6 3 5 -3.8319 0.1634
6 3 6 -1.8884 0.1466
6 3 7 -0.6303 0.1088
6 3 8 -0.2753 0.0718
6 3 9 -0.5783 0.0529
6 3 10 -1.0169 0.0537
6 3 11 -1.1725 0.0624
6 3 12 -0.9969 0.0647
6 3 13 -0.7444 0.0534
6 3 14 -0.6583 0.0319
6 3 15 -0.7182 0.0107
6 4 0 6.9026 -0.1768
6 4 1 7.1117 -0.2923
6 4 2 7.2849 -0.3701
6 4 3 6.5951 -0.4367
6 4 4 4.8373 -0.5114
6 4 5 2.7432 -0.5722
6 4 6 1.2567 -0.5764
6 4 7 0.5916 -0.5122
6 4 8 0.1349 -0.4184
6 4 9 -0.7115 -0.3484
6 4 10 -1.7217 -0.3209
6 4 11 -2.0031 -0.3085
6 4 12 -0.9673 -0.2732
6 4 13 0.9401 -0.2053
6 4 14 2.5392 -0.1279
6 4 15 2.9348 -0.0695
6 5 0 4.7528 -0.3417
6 5 1 4.5069 -0.3992
6 5 2 3.8524 -0.4117
6 5 3 3.1012 -0.3970
6 5 4 2.7797 -0.3711
6 5 5 3.2725 -0.3423
6 5 6 4.3165 -0.3130
6 5 7 4.9505 -0.2839
6 5 8 4.2248 -0.2551
6 5 9 2.1499 -0.2276
6 5 10 -0.0767 -0.2054
6 5 11 -0.9554 -0.1959
6 5 12 0.0353 -0.2037
6 5 13 1.9577 -0.2228
6 5 14 3.2197 -0.2339
6 5 15 2.9215 -0.2155
6 6 0 1.8064 0.0114
6 6 1 1.6730 0.0332
6 6 2 1.2533 0.0533
6 6 3 0.5559 0.0833
6 6 4 -0.2643 0.1215
6 6 5 -0.8996 0.1462
6 6 6 -1.0580 0.1346
6 6 7 -0.6840 0.0905
6 6 8 -0.0346 0.0489
6 6 9 0.4821 0.0489
6 6 10 0.5917 0.0997
6 6 11 0.3367 0.1713
6 6 12 0.0168 0.2193
6 6 13 -0.0583 0.2192
6 6 14 0.1991 0.1798
6 7 0 2.5556 -0.0973
6 7 1 2.3900 -0.1807
6 7 2 2.0247 -0.2173
6 7 3 1.7100 -0.2090
6 7 4 1.5386 -0.1775
6 7 5 1.3432 -0.1476
6 7 6 0.8948 -0.1306
6 7 7 0.2123 -0.1188
6 7 8 -0.3457 -0.0972
6 7 9 -0.3365 -0.0602
6 7 10 0.3736 -0.0208
6 7 11 1.4381 -0.0004
6 7 12 2.2473 -0.0109
6 7 13 2.3567 -0.0425
6 7 14 1.7723 -0.0711
6 8 0 6.7523 0.2010
6 8 1 5.9061 0.1758
6 8 2 3.9565 0.1535
6 8 3 2.1496 0.1830
6 8 4 1.3350 0.2770
6 8 5 1.3756 0.3875
6 8 6 1.4988 0.4443
6 8 7 1.1257 0.4183
6 8 8 0.3284 0.3447
6 8 9 -0.4321 0.2842
6 8 10 -0.8654 0.2664
6 8 11 -1.0772 0.2727
6 8 12 -1.3035 0.2662
6 8 13 -1.5540 0.2303
6 9 0 1.9984 0.2203
6 9 1 1.6838 0.3188
6 9 2 1.1494 0.3411
6 9 3 1.1447 0.3147
6 9 4 1.8664 0.2783
6 9 5 2.6687 0.2518
6 9 6 2.7202 0.2298
6 9 7 1.8944 0.2015
6 9 8 0.9236 0.1716
6 9 9 0.6550 0.1620
6 9 10 1.2080 0.1901
6 9 11 1.8996 0.2482
6 9 12 1.9558 0.3027
6 9 13 1.2324 0.3161
6 10 0 2.3570 -0.0526
6 10 1 2.1468 -0.0771
6 10 2 1.6938 -0.0872
6 10 3 1.3692 -0.0951
6 10 4 1.4043 -0.1097
6 10 5 1.6939 -0.1204
6 10 6 1.8916 -0.1064
6 10 7 1.6789 -0.0620
6 10 8 0.9671 -0.0072
6 10 9 -0.0879 0.0293
6 10 10 -1.1915 0.0368
6 10 11 -2.0185 0.0295
6 10 12 -2.2998 0.0279
6 11 0 1.5987 0.1074
6 11 1 1.6028 0.1681
6 11 2 1.4945 0.2092
6 11 3 1.0440 0.2284
6 11 4 0.1954 0.2253
6 11 5 -0.7533 0.2002
6 11 6 -1.2717 0.1594
6 11 7 -0.9767 0.1196
6 11 8 0.0277 0.1023
6 11 9 1.1663 0.1191
6 11 10 1.8014 0.1596
6 11 11 1.7059 0.1938
6 12 0 1.8370 -0.0677
6 12 1 1.5859 -0.1097
6 12 2 0.8270 -0.1358
6 12 3 -0.3234 -0.1747
6 12 4 -1.4474 -0.2357
6 12 5 -1.9642 -0.2908
6 12 6 -1.5896 -0.3007
6 12 7 -0.6658 -0.2564
6 12 8 0.0548 -0.1880
6 12 9 0.0484 -0.1337
6 12 10 -0.5170 -0.1061
6 13 0 0.2832 -0.1786
6 13 1 0.2396 -0.2456
6 13 2 0.0542 -0.2591
6 13 3 -0.3008 -0.2417
6 13 4 -0.6169 -0.2216
6 13 5 -0.5055 -0.2020
6 13 6 0.2473 -0.1593
6 13 7 1.3878 -0.0733
6 13 8 2.3199 0.0416
6 14 0 -4.5130 0.0626
6 14 1 -4.2609 0.1084
6 14 2 -3.7093 0.1128
6 14 3 -3.2413 0.0915
6 14 4 -2.9876 0.0762
6 14 5 -2.6814 0.0838
6 14 6 -1.9718 0.1065
6 15 0 -0.4865 -0.1365
6 15 1 -0.5308 -0.1568
6 15 2 -0.6488 -0.1457
6 15 3 -0.7732 -0.1187
7 1 0 0.3685 -0.1100
7 1 1 0.4509 0.0473
7 1 2 0.8717 0.1914
7 1 3 1.8059 0.3021
7 1 4 2.8646 0.3641
7 1 5 3.1464 0.3697
7 1 6 2.0461 0.3300
7 1 7 0.0023 0.2774
7 1 8 -1.7021 0.2458
7 1 9 -2.0102 0.2438
7 1 10 -1.0011 0.2499
7 1 11 0.2652 0.2367
7 1 12 0.7866 0.2000
7 1 13 0.4795 0.1608
7 1 14 0.0535 0.1401
7 1 15 0.1444 0.1352
7 2 0 3.5158 0.1143
7 2 1 3.4605 -0.0131
7 2 2 3.3367 -0.1592
7 2 3 3.1784 -0.2580
7 2 4 2.8909 -0.2839
7 2 5 2.3410 -0.2601
7 2 6 1.6153 -0.2292
7 2 7 1.1059 -0.2177
7 2 8 1.1976 -0.2235
7 2 9 1.8032 -0.2278
7 2 10 2.2721 -0.2133
7 2 11 1.8924 -0.1755
7 2 12 0.5791 -0.1236
7 2 13 -0.9351 -0.0761
7 2 14 -1.6583 -0.0512
7 2 15 -1.1690 -0.0547
7 3 0 4.2622 0.0092
7 3 1 4.0139 0.0862
7 3 2 3.1406 0.1518
7 3 3 1.5183 0.1813
7 3 4 -0.5340 0.1681
7 3 5 -2.2462 0.1360
7 3 6 -2.9506 0.1165
7 3 7 -2.6493 0.1167
7 3 8 -1.9758 0.1147
7 3 9 -1.5710 0.0904
7 3 10 -1.5177 0.0549
7 3 11 -1.4008 0.0427
7 3 12 -0.8628 0.0753
7 3 13 -0.0181 0.1346
7 3 14 0.6960 0.1762
7 3 15 0.9956 0.1681
7 4 0 -7.7980 0.0169
7 4 1 -8.3189 0.0351
7 4 2 -9.3871 0.0750
7 4 3 -9.8390 0.1188
7 4 4 -8.6392 0.1468
7 4 5 -5.6931 0.1498
7 4 6 -2.1000 0.1314
7 4 7 0.4580 0.1018
7 4 8 0.8657 0.0707
7 4 9 -0.5862 0.0449
7 4 10 -2.3944 0.0271
7 4 11 -2.9809 0.0151
7 4 12 -1.8662 0.0032
7 4 13 0.0891 -0.0141
7 4 14 1.5207 -0.0347
7 4 15 1.6858 -0.0494
7 5 0 -0.5750 -0.0095
7 5 1 0.1651 -0.0176
7 5 2 1.7916 -0.0185
7 5 3 3.0724 -0.0152
7 5 4 3.2304 -0.0132
7 5 5 2.5000 -0.0119
7 5 6 1.6796 -0.0083
7 5 7 1.2576 -0.0056
7 5 8 1.0533 -0.0127
7 5 9 0.6582 -0.0341
7 5 10 0.0709 -0.0617
7 5 11 -0.2331 -0.0821
7 5 12 0.1419 -0.0892
7 5 13 0.9791 -0.0887
7 5 14 1.5537 -0.0891
7 6 0 2.4391 0.1602
7 6 1 2.0591 0.1516
7 6 2 1.0083 0.1914
7 6 3 -0.3811 0.2464
7 6 4 -1.5220 0.2722
7 6 5 -1.8680 0.2466
7 6 6 -1.3864 0.1822
7 6 7 -0.7082 0.1143
7 6 8 -0.6456 0.0752
7 6 9 -1.4313 0.0755
7 6 10 -2.4221 0.0997
7 6 11 -2.6334 0.1189
7 6 12 -1.6425 0.1104
7 6 13 -0.0006 0.0728
7 6 14 1.2406 0.0255
7 7 0 1.5155 0.1310
7 7 1 1.1512 0.0871
7 7 2 0.3164 0.0406
7 7 3 -0.4511 0.0089
7 7 4 -0.8041 0.0001
7 7 5 -0.8257 -0.0035
7 7 6 -0.8243 -0.0266
7 7 7 -0.9301 -0.0676
7 7 8 -0.9242 -0.0934
7 7 9 -0.4672 -0.0712
7 7 10 0.5172 -0.0055
7 7 11 1.6911 0.0612
7 7 12 2.5224 0.0852
7 7 13 2.6614 0.0580
7 7 14 2.1474 0.0079
7 8 0 -3.9172 -0.0641
7 8 1 -3.9810 -0.1019
7 8 2 -3.8977 -0.1577
7 8 3 -3.1646 -0.1979
7 8 4 -1.6674 -0.2030
7 8 5 0.0729 -0.1829
7 8 6 1.2889 -0.1647
7 8 7 1.5871 -0.1659
7 8 8 1.1806 -0.1797
7 8 9 0.5564 -0.1856
7 8 10 -0.0095 -0.1718
7 8 11 -0.5807 -0.1453
7 8 12 -1.2668 -0.1227
7 8 13 -1.9143 -0.1133
7 9 0 0.4126 0.0270
7 9 1 0.3735 -0.0361
7 9 2 0.4027 -0.0814
7 9 3 0.6955 -0.0943
7 9 4 1.0700 -0.0806
7 9 5 0.9277 -0.0626
7 9 6 -0.2439 -0.0604
7 9 7 -2.2962 -0.0775
7 9 8 -4.3753 -0.1030
7 9 9 -5.5004 -0.1252
7 9 10 -5.2506 -0.1400
7 9 11 -3.9701 -0.1452
7 9 12 -2.3954 -0.1333
7 10 0 -0.1580 -0.1587
7 10 1 -0.2662 -0.1895
7 10 2 -0.3947 -0.2342
7 10 3 -0.2247 -0.2599
7 10 4 0.2029 -0.2456
7 10 5 0.3950 -0.2027
7 10 6 -0.1468 -0.1623
7 10 7 -1.4134 -0.1435
7 10 8 -2.8625 -0.1354
7 10 9 -3.8819 -0.1118
7 10 10 -4.2260 -0.0628
7 10 11 -4.0094 -0.0091
7 11 0 2.3917 -0.0939
7 11 1 2.1235 -0.1120
7 11 2 1.3891 -0.1004
7 11 3 0.3933 -0.0593
7 11 4 -0.5611 -0.0041
7 11 5 -1.1735 0.0485
7 11 6 -1.2885 0.0787
7 11 7 -0.9934 0.0616
7 11 8 -0.5839 -0.0175
7 11 9 -0.3916 -0.1377
7 11 10 -0.5776 -0.2415
7 12 0 -2.4054 0.0629
7 12 1 -2.0747 0.0361
7 12 2 -1.2394 0.0622
7 12 3 -0.2548 0.1198
7 12 4 0.5665 0.1678
7 12 5 1.1115 0.1803
7 12 6 1.4280 0.1636
7 12 7 1.5691 0.1415
7 12 8 1.5040 0.1300
7 12 9 1.1805 0.1252
7 13 0 -1.5754 -0.0167
7 13 1 -1.4378 0.0412
7 13 2 -1.2228 0.0839
7 13 3 -1.2415 0.1060
7 13 4 -1.4190 0.1132
7 13 5 -1.2228 0.1155
7 13 6 -0.1948 0.1161
7 13 7 1.4467 0.1086
7 13 8 2.8102 0.0862
7 14 0 0.8442 0.0536
7 14 1 0.5212 0.0576
7 14 2 -0.3645 0.1020
7 14 3 -1.5100 0.1633
7 14 4 -2.3817 0.1993
7 14 5 -2.4613 0.1874
7 14 6 -1.6510 0.1391
7 15 0 0.0542 0.1370
7 15 1 0.0952 0.2508
7 15 2 0.1794 0.2909
8 0 0 -1.3965 -0.0968
8 0 1 -0.8811 -0.0794
8 0 2 0.7758 -0.0221
8 0 3 3.5026 0.0372
8 0 4 6.4269 0.0525
8 0 5 8.0612 -0.0003
8 0 6 7.4213 -0.0983
8 0 7 4.9980 -0.1793
8 0 8 2.4573 -0.1876
8 0 9 1.2136 -0.1216
8 0 10 1.2381 -0.0370
8 0 11 1.2733 0.0031
8 0 12 0.1938 -0.0183
8 0 13 -1.8776 -0.0641
8 0 14 -3.7513 -0.0859
8 0 15 -4.3348 -0.0695
8 1 0 7.5401 0.1609
8 1 1 7.9600 0.2148
8 1 2 8.8400 0.2151
8 1 3 9.2219 0.1853
8 1 4 8.0924 0.1534
8 1 5 5.0830 0.1331
8 1 6 0.9177 0.1232
8 1 7 -2.8424 0.1170
8 1 8 -4.7458 0.1111
8 1 9 -4.4312 0.1056
8 1 10 -2.8251 0.1031
8 1 11 -1.3514 0.1061
8 1 12 -0.8247 0.1121
8 1 13 -0.9863 0.1096
8 1 14 -1.0194 0.0829
8 1 15 -0.4594 0.0264
8 2 0 5.1149 0.0408
8 2 1 4.6960 0.0816
8 2 2 3.5715 0.1147
8 2 3 2.0678 0.1425
8 2 4 0.5589 0.1685
8 2 5 -0.6369 0.1953
8 2 6 -1.2852 0.2209
8 2 7 -1.2621 0.2368
8 2 8 -0.6464 0.2328
8 2 9 0.1921 0.2074
8 2 10 0.6622 0.1735
8 2 11 0.2445 0.1519
8 2 12 -1.1477 0.1552
8 2 13 -3.0224 0.1752
8 2 14 -4.5415 0.1878
8 2 15 -5.0076 0.1712
8 3 0 -8.8678 0.0340
8 3 1 -8.5650 0.1287
8 3 2 -7.5414 0.1898
8 3 3 -5.6817 0.2180
8 3 4 -3.2811 0.2180
8 3 5 -1.1067 0.1964
8 3 6 0.0663 0.1641
8 3 7 0.0452 0.1346
8 3 8 -0.6379 0.1178
8 3 9 -1.1877 0.1143
8 3 10 -1.1836 0.1159
8 3 11 -0.8220 0.1127
8 3 12 -0.5939 0.0983
8 3 13 -0.7657 0.0707
8 3 14 -1.1560 0.0321
8 3 15 -1.3591 -0.0105
8 4 0 2.0054 0.1340
8 4 1 2.6142 0.1361
8 4 2 3.8283 0.0960
8 4 3 4.4175 0.0348
8 4 4 3.7231 -0.0188
8 4 5 2.2172 -0.0391
8 4 6 0.9285 -0.0211
8 4 7 0.4228 0.0102
8 4 8 0.4200 0.0180
8 4 9 0.3451 -0.0114
8 4 10 0.0891 -0.0513
8 4 11 0.1079 -0.0557
8 4 12 0.7993 -0.0018
8 4 13 1.9156 0.0878
8 4 14 2.6869 0.1637
8 5 0 5.8109 -0.1781
8 5 1 5.3567 -0.1852
8 5 2 4.2106 -0.1753
8 5 3 2.9673 -0.1742
8 5 4 2.3505 -0.1916
8 5 5 2.7255 -0.2082
8 5 6 3.6847 -0.1932
8 5 7 4.1990 -0.1345
8 5 8 3.4202 -0.0528
8 5 9 1.5069 0.0123
8 5 10 -0.3592 0.0276
8 5 11 -0.9211 -0.0152
8 5 12 0.0542 -0.0977
8 5 13 1.5638 -0.1839
8 5 14 2.2677 -0.2347
8 6 0 1.6372 0.0010
8 6 1 1.2594 0.0719
8 6 2 0.3197 0.1318
8 6 3 -0.6692 0.1696
8 6 4 -1.0952 0.1829
8 6 5 -0.5888 0.1725
8 6 6 0.6951 0.1398
8 6 7 2.1004 0.0920
8 6 8 2.8663 0.0471
8 6 9 2.6380 0.0281
8 6 10 1.6890 0.0473
8 6 11 0.6709 0.0948
8 6 12 0.1126 0.1430
8 6 13 0.0892 0.1646
8 6 14 0.2975 0.1508
8 7 0 -5.8106 -0.0151
8 7 1 -5.0856 -0.0498
8 7 2 -3.3237 -0.0668
8 7 3 -1.4652 -0.0606
8 7 4 -0.3382 -0.0431
8 7 5 -0.2037 -0.0328
8 7 6 -0.7763 -0.0385
8 7 7 -1.5695 -0.0507
8 7 8 -2.1990 -0.0490
8 7 9 -2.4580 -0.0204
8 7 10 -2.2676 0.0274
8 7 11 -1.6721 0.0690
8 7 12 -0.8799 0.0810
8 7 13 -0.2133 0.0604
8 8 0 9.6362 -0.1105
8 8 1 8.3941 -0.1354
8 8 2 5.3964 -0.1055
8 8 3 2.2841 -0.0290
8 8 4 0.4358 0.0594
8 8 5 0.1209 0.1169
8 8 6 0.5817 0.1213
8 8 7 0.8243 0.0881
8 8 8 0.3746 0.0545
8 8 9 -0.5525 0.0454
8 8 10 -1.4255 0.0547
8 8 11 -1.8563 0.0588
8 8 12 -1.7824 0.0451
8 8 13 -1.3609 0.0236
8 9 0 1.3158 0.1744
8 9 1 0.9939 0.2199
8 9 2 0.3585 0.2294
8 9 3 0.0450 0.2306
8 9 4 0.3195 0.2416
8 9 5 0.8225 0.2490
8 9 6 0.9866 0.2245
8 9 7 0.6376 0.1622
8 9 8 0.1240 0.0953
8 9 9 -0.1193 0.0713
8 9 10 -0.0425 0.1121
8 9 11 0.0275 0.1937
8 9 12 -0.1887 0.2659
8 10 0 1.8564 0.1390
8 10 1 1.8681 0.1161
8 10 2 1.9247 0.0745
8 10 3 2.0047 0.0297
8 10 4 1.9177 -0.0077
8 10 5 1.3616 -0.0331
8 10 6 0.1853 -0.0465
8 10 7 -1.3924 -0.0513
8 10 8 -2.8526 -0.0526
8 10 9 -3.7004 -0.0524
8 10 10 -3.7550 -0.0481
8 10 11 -3.1684 -0.0348
8 11 0 1.7879 0.0033
8 11 1 1.3313 -0.0061
8 11 2 0.2388 -0.0014
8 11 3 -0.8920 0.0072
8 11 4 -1.6036 -0.0011
8 11 5 -1.8103 -0.0409
8 11 6 -1.6457 -0.1048
8 11 7 -1.2012 -0.1639
8 11 8 -0.4937 -0.1855
8 11 9 0.3521 -0.1566
8 11 10 1.0162 -0.0939
8 12 0 0.1446 0.1159
8 12 1 0.0964 0.1309
8 12 2 -0.1230 0.1205
8 12 3 -0.5998 0.0845
8 12 4 -1.1914 0.0342
8 12 5 -1.5060 -0.0160
8 12 6 -1.1935 -0.0610
8 12 7 -0.2856 -0.1045
8 12 8 0.7696 -0.1442
8 12 9 1.4392 -0.1616
8 13 0 -0.7995 -0.0816
8 13 1 -0.9483 -0.1210
8 13 2 -1.3312 -0.1362
8 13 3 -1.7385 -0.1483
8 13 4 -1.8424 -0.1752
8 13 5 -1.3764 -0.2058
8 13 6 -0.3837 -0.2082
8 13 7 0.7199 -0.1645
8 14 0 -5.4091 -0.1222
8 14 1 -4.9850 0.0036
8 14 2 -3.9975 0.1213
8 14 3 -3.0354 0.1945
8 14 4 -2.4622 0.2039
8 14 5 -2.1479 0.1548
9 1 0 1.3340 -0.2160
9 1 1 1.5217 -0.2286
9 1 2 2.1339 -0.2177
9 1 3 3.0722 -0.2030
9 1 4 3.7341 -0.2034
9 1 5 3.2001 -0.2246
9 1 6 1.0169 -0.2526
9 1 7 -2.1620 -0.2625
9 1 8 -4.8432 -0.2391
9 1 9 -5.7645 -0.1919
9 1 10 -4.8233 -0.1473
9 1 11 -3.0181 -0.1248
9 1 12 -1.5140 -0.1191
9 1 13 -0.7548 -0.1082
9 1 14 -0.3965 -0.0785
9 1 15 0.0490 -0.0394
9 2 0 -2.4923 -0.0458
9 2 1 -1.8500 -0.0622
9 2 2 -0.1663 -0.0590
9 2 3 1.8107 -0.0321
9 2 4 2.9840 0.0061
9 2 5 2.4978 0.0332
9 2 6 0.4819 0.0352
9 2 7 -1.7956 0.0184
9 2 8 -2.7645 0.0020
9 2 9 -1.8006 0.0013
9 2 10 0.2474 0.0190
9 2 11 1.8071 0.0488
9 2 12 1.9419 0.0821
9 2 13 1.0538 0.1080
9 2 14 0.3210 0.1137
9 3 0 4.1900 0.1519
9 3 1 4.1317 0.0945
9 3 2 3.6439 0.0132
9 3 3 2.1917 -0.0563
9 3 4 -0.2041 -0.0862
9 3 5 -2.6674 -0.0707
9 3 6 -4.0143 -0.0299
9 3 7 -3.6621 0.0008
9 3 8 -2.0560 -0.0051
9 3 9 -0.2537 -0.0423
9 3 10 0.8977 -0.0736
9 3 11 1.2540 -0.0578
9 3 12 1.2143 0.0138
9 3 13 1.2111 0.1059
9 3 14 1.3736 0.1638
9 4 0 -4.0211 -0.1401
9 4 1 -4.7349 -0.1037
9 4 2 -6.2464 -0.0653
9 4 3 -7.1335 -0.0467
9 4 4 -6.2454 -0.0578
9 4 5 -3.5769 -0.0883
9 4 6 -0.3097 -0.1172
9 4 7 2.0070 -0.1301
9 4 8 2.5124 -0.1280
9 4 9 1.5347 -0.1212
9 4 10 0.2002 -0.1177
9 4 11 -0.4734 -0.1179
9 4 12 -0.2493 -0.1185
9 4 13 0.3760 -0.1167
9 4 14 0.7711 -0.1102
9 5 0 -4.2202 -0.0018
9 5 1 -3.5451 0.0146
9 5 2 -1.9699 0.0078
9 5 3 -0.4510 -0.0117
9 5 4 0.3387 -0.0203
9 5 5 0.4405 0.0018
9 5 6 0.3436 0.0518
9 5 7 0.4052 0.1017
9 5 8 0.5854 0.1205
9 5 9 0.6870 0.1015
9 5 10 0.7105 0.0681
9 5 11 0.8699 0.0515
9 5 12 1.2714 0.0604
9 5 13 1.6751 0.0749
9 5 14 1.6618 0.0684
9 6 0 5.6972 0.0577
9 6 1 5.3941 0.0635
9 6 2 4.4173 0.0671
9 6 3 2.7956 0.0612
9 6 4 0.9992 0.0322
9 6 5 -0.1902 -0.0228
9 6 6 -0.3186 -0.0881
9 6 7 0.2506 -0.1368
9 6 8 0.6059 -0.1449
9 6 9 0.1324 -0.1042
9 6 10 -0.9144 -0.0297
9 6 11 -1.6950 0.0450
9 6 12 -1.6244 0.0849
9 6 13 -0.8953 0.0758
9 7 0 3.4410 -0.1710
9 7 1 2.5452 -0.2169
9 7 2 0.4251 -0.2349
9 7 3 -1.6276 -0.2420
9 7 4 -2.5062 -0.2514
9 7 5 -1.9973 -0.2661
9 7 6 -0.7776 -0.2793
9 7 7 0.2260 -0.2765
9 7 8 0.5484 -0.2423
9 7 9 0.4112 -0.1721
9 7 10 0.3601 -0.0782
9 7 11 0.7046 0.0131
9 7 12 1.2632 0.0762
9 7 13 1.5867 0.0986
9 8 0 1.2967 -0.0611
9 8 1 1.0806 -0.0517
9 8 2 0.5828 -0.0537
9 8 3 0.1474 -0.0491
9 8 4 0.0732 -0.0280
9 8 5 0.4215 -0.0020
9 8 6 0.9969 0.0079
9 8 7 1.4822 -0.0039
9 8 8 1.6173 -0.0177
9 8 9 1.3166 -0.0073
9 8 10 0.6879 0.0340
9 8 11 -0.0269 0.0841
9 8 12 -0.5610 0.1107
9 9 0 3.3815 -0.0553
9 9 1 3.6001 -0.1011
9 9 2 4.1584 -0.1294
9 9 3 4.7422 -0.1356
9 9 4 4.8422 -0.1314
9 9 5 3.9577 -0.1310
9 9 6 1.9334 -0.1341
9 9 7 -0.8219 -0.1260
9 9 8 -3.4671 -0.0957
9 9 9 -5.1603 -0.0526
9 9 10 -5.4904 -0.0217
9 9 11 -4.6177 -0.0188
9 10 0 2.2402 -0.0344
9 10 1 1.6877 -0.0681
9 10 2 0.5158 -0.0794
9 10 3 -0.2935 -0.0620
9 10 4 -0.1945 -0.0253
9 10 5 0.4692 0.0092
9 10 6 0.8889 0.0280
9 10 7 0.5835 0.0398
9 10 8 -0.2416 0.0665
9 10 9 -1.0128 0.1180
9 10 10 -1.3258 0.1753
9 11 0 -2.3876 0.0790
9 11 1 -2.0555 0.0367
9 11 2 -1.2277 -0.0025
9 11 3 -0.3150 -0.0039
9 11 4 0.2640 0.0417
9 11 5 0.3201 0.1079
9 11 6 -0.0211 0.1471
9 11 7 -0.4458 0.1239
9 11 8 -0.6957 0.0432
9 11 9 -0.7300 -0.0496
9 12 0 -0.9542 0.0572
9 12 1 -0.8443 -0.0139
9 12 2 -0.4379 -0.0281
9 12 3 0.3673 0.0133
9 12 4 1.4635 0.0757
9 12 5 2.4685 0.1229
9 12 6 2.9434 0.1375
9 12 7 2.7057 0.1197
9 12 8 1.9553 0.0770
9 13 0 -5.2291 -0.0085
9 13 1 -4.5757 -0.0136
9 13 2 -2.9411 0.0009
9 13 3 -1.0492 0.0284
9 13 4 0.4986 0.0623
9 13 5 1.5403 0.0961
9 13 6 2.2273 0.1221
9 14 0 4.6039 -0.0342
9 14 1 4.3271 -0.0755
9 14 2 3.4518 -0.0710
9 14 3 2.0201 -0.0133
10 0 0 -4.8336 0.0363
10 0 1 -4.7738 0.0297
10 0 2 -4.2549 0.0619
10 0 3 -2.7464 0.1007
10 0 4 -0.4145 0.1116
10 0 5 1.6708 0.0839
10 0 6 2.3582 0.0403
10 0 7 1.4659 0.0198
10 0 8 -0.0398 0.0429
10 0 9 -0.9422 0.0889
10 0 10 -0.8495 0.1098
10 0 11 -0.3956 0.0721
10 0 12 -0.4535 -0.0111
10 0 13 -1.2226 -0.0884
10 0 14 -2.0880 -0.1130
10 1 0 -0.8564 -0.0579
10 1 1 -0.0234 -0.1065
10 1 2 2.0140 -0.1426
10 1 3 4.0332 -0.1779
10 1 4 4.5880 -0.2191
10 1 5 2.8565 -0.2619
10 1 6 -0.6652 -0.2898
10 1 7 -4.2728 -0.2845
10 1 8 -6.1113 -0.2432
10 1 9 -5.4635 -0.1860
10 1 10 -3.2021 -0.1437
10 1 11 -0.9976 -0.1355
10 1 12 0.0128 -0.1561
10 1 13 -0.0717 -0.1853
10 1 14 -0.3600 -0.2053
10 2 0 7.1326 -0.0054
10 2 1 6.7476 -0.0406
10 2 2 5.6162 -0.0681
10 2 3 3.8583 -0.0704
10 2 4 1.7821 -0.0453
10 2 5 -0.1035 -0.0087
10 2 6 -1.2491 0.0164
10 2 7 -1.3530 0.0144
10 2 8 -0.5951 -0.0135
10 2 9 0.3907 -0.0496
10 2 10 0.8519 -0.0691
10 2 11 0.3678 -0.0535
10 2 12 -0.8919 -0.0033
10 2 13 -2.2909 0.0601
10 2 14 -3.1401 0.1056
10 3 0 -5.5113 0.0754
10 3 1 -5.2679 0.0949
10 3 2 -4.3976 0.1217
10 3 3 -2.7821 0.1363
10 3 4 -0.8260 0.1282
10 3 5 0.5724 0.1036
10 3 6 0.7218 0.0813
10 3 7 -0.1701 0.0781
10 3 8 -1.0969 0.0950
10 3 9 -1.1386 0.1152
10 3 10 -0.2890 0.1185
10 3 11 0.5831 0.0970
10 3 12 0.5833 0.0589
10 3 13 -0.3898 0.0182
10 3 14 -1.6084 -0.0168
10 4 0 -2.5190 0.0412
10 4 1 -1.5125 0.0635
10 4 2 0.7485 0.0512
10 4 3 2.6256 0.0199
10 4 4 2.9311 -0.0054
10 4 5 1.7738 -0.0070
10 4 6 0.2580 0.0115
10 4 7 -0.5466 0.0256
10 4 8 -0.3748 0.0105
10 4 9 0.3071 -0.0330
10 4 10 0.9321 -0.0718
10 4 11 1.3038 -0.0648
10 4 12 1.5304 0.0011
10 4 13 1.6703 0.0957
10 4 14 1.5721 0.1666
10 5 0 2.9406 0.0518
10 5 1 2.8816 0.0618
10 5 2 2.6698 0.0525
10 5 3 2.3058 0.0269
10 5 4 1.9597 -0.0025
10 5 5 1.8598 -0.0158
10 5 6 1.9888 0.0006
10 5 7 1.9754 0.0414
10 5 8 1.4178 0.0833
10 5 9 0.3558 0.1000
10 5 10 -0.6507 0.0771
10 5 11 -1.0077 0.0170
10 5 12 -0.6732 -0.0628
10 5 13 -0.2129 -0.1356
10 6 0 0.4708 0.0612
10 6 1 -0.1453 0.1192
10 6 2 -1.5539 0.1507
10 6 3 -2.7402 0.1395
10 6 4 -2.8159 0.1018
10 6 5 -1.6204 0.0683
10 6 6 0.2021 0.0553
10 6 7 1.6919 0.0523
10 6 8 2.2409 0.0391
10 6 9 1.9274 0.0111
10 6 10 1.2993 -0.0145
10 6 11 0.8507 -0.0175
10 6 12 0.6684 0.0023
10 6 13 0.5121 0.0244
10 7 0 -7.3441 0.0266
10 7 1 -6.1625 0.0307
10 7 2 -3.3009 0.0275
10 7 3 -0.2977 0.0361
10 7 4 1.5280 0.0612
10 7 5 1.8006 0.0871
10 7 6 0.9812 0.0900
10 7 7 -0.2475 0.0599
10 7 8 -1.4332 0.0127
10 7 9 -2.3481 -0.0199
10 7 10 -2.7947 -0.0163
10 7 11 -2.6058 0.0164
10 7 12 -1.8453 0.0491
10 8 0 5.0220 -0.1026
10 8 1 4.2494 -0.0853
10 8 2 2.3865 -0.0418
10 8 3 0.4864 0.0064
10 8 4 -0.5070 0.0346
10 8 5 -0.3483 0.0320
10 8 6 0.4437 0.0089
10 8 7 1.0495 -0.0123
10 8 8 0.9586 -0.0174
10 8 9 0.2727 -0.0130
10 8 10 -0.4758 -0.0192
10 8 11 -0.7833 -0.0481
10 8 12 -0.5280 -0.0894
10 9 0 4.3755 0.0528
10 9 1 3.6109 0.0273
10 9 2 1.8695 0.0199
10 9 3 0.3509 0.0343
10 9 4 -0.0554 0.0640
10 9 5 0.6155 0.0890
10 9 6 1.5927 0.0895
10 9 7 2.0737 0.0632
10 9 8 1.7772 0.0287
10 9 9 0.9663 0.0082
10 9 10 0.1006 0.0100
10 9 11 -0.4837 0.0251
10 10 0 -0.6334 0.0766
10 10 1 -0.2640 0.0716
10 10 2 0.5579 0.0507
10 10 3 1.1608 0.0313
10 10 4 0.9304 0.0135
10 10 5 -0.2834 -0.0165
10 10 6 -2.0658 -0.0661
10 10 7 -3.7029 -0.1216
10 10 8 -4.6125 -0.1553
10 10 9 -4.6268 -0.1489
10 10 10 -3.9549 -0.1088
10 11 0 1.0715 -0.0637
10 11 1 0.4487 -0.1058
10 11 2 -0.9324 -0.1172
10 11 3 -2.0395 -0.1065
10 11 4 -2.1590 -0.1017
10 11 5 -1.3807 -0.1239
10 11 6 -0.3318 -0.1682
10 11 7 0.4475 -0.2090
10 11 8 0.8363 -0.2232
10 11 9 0.9656 -0.2094
10 12 0 1.4956 -0.0633
10 12 1 1.3311 -0.0479
10 12 2 0.8700 -0.0203
10 12 3 0.2127 0.0203
10 12 4 -0.4712 0.0614
10 12 5 -0.9675 0.0765
10 12 6 -1.0899 0.0406
10 12 7 -0.7826 -0.0461
10 13 0 -0.0055 0.0957
10 13 1 -0.0705 0.1531
10 13 2 -0.2544 0.1769
10 13 3 -0.4917 0.1639
10 13 4 -0.6362 0.1222
10 13 5 -0.5444 0.0725
10 14 0 -3.1971 -0.1953
11 1 0 4.6882 0.1332
11 1 1 4.4752 0.0437
11 1 2 4.0547 -0.0419
11 1 3 3.8011 -0.1086
11 1 4 3.7237 -0.1501
11 1 5 3.3198 -0.1682
11 1 6 2.0234 -0.1662
11 1 7 -0.1739 -0.1446
11 1 8 -2.5626 -0.1049
11 1 9 -4.1991 -0.0567
11 1 10 -4.5842 -0.0157
11 1 11 -3.9319 0.0071
11 1 12 -2.8558 0.0143
11 1 13 -1.8498 0.0182
11 1 14 -1.0484 0.0280
11 2 0 -1.5715 -0.1766
11 2 1 -1.0367 -0.0985
11 2 2 0.4366 0.0116
11 2 3 2.2961 0.1129
11 2 4 3.4643 0.1659
11 2 5 2.8546 0.1569
11 2 6 0.3406 0.1089
11 2 7 -2.7838 0.0667
11 2 8 -4.5644 0.0659
11 2 9 -3.8911 0.1096
11 2 10 -1.3942 0.1730
11 2 11 1.1310 0.2258
11 2 12 2.2319 0.2520
11 2 13 1.8289 0.2486
11 3 0 2.7624 0.1531
11 3 1 3.3002 0.1260
11 3 2 4.3260 0.1004
11 3 3 4.6233 0.0905
11 3 4 3.4835 0.0981
11 3 5 1.3875 0.1122
11 3 6 -0.3717 0.1165
11 3 7 -0.7591 0.0997
11 3 8 0.2036 0.0628
11 3 9 1.5653 0.0223
11 3 10 2.2932 0.0050
11 3 11 2.0453 0.0321
11 3 12 1.2520 0.1008
11 3 13 0.5810 0.1779
11 4 0 1.7274 0.0112
11 4 1 1.0665 -0.0135
11 4 2 -0.4303 -0.0379
11 4 3 -1.6683 -0.0618
11 4 4 -1.7454 -0.0840
11 4 5 -0.5695 -0.0990
11 4 6 1.1533 -0.1000
11 4 7 2.4846 -0.0854
11 4 8 2.8855 -0.0625
11 4 9 2.4479 -0.0430
11 4 10 1.6451 -0.0355
11 4 11 0.9057 -0.0408
11 4 12 0.3818 -0.0529
11 4 13 0.0257 -0.0639
11 5 0 -7.0031 -0.0337
11 5 1 -6.1651 0.0363
11 5 2 -4.0570 0.0853
11 5 3 -1.6522 0.1012
11 5 4 0.0681 0.0999
11 5 5 0.6226 0.1098
11 5 6 0.1889 0.1424
11 5 7 -0.6119 0.1787
11 5 8 -1.1135 0.1874
11 5 9 -0.9453 0.1580
11 5 10 -0.1697 0.1141
11 5 11 0.8064 0.0920
11 5 12 1.4805 0.1053
11 5 13 1.5369 0.1318
11 6 0 5.5351 0.0480
11 6 1 5.4190 0.0213
11 6 2 4.8176 -0.0193
11 6 3 3.3584 -0.0521
11 6 4 1.2394 -0.0708
11 6 5 -0.6415 -0.0850
11 6 6 -1.3631 -0.1077
11 6 7 -0.7930 -0.1391
11 6 8 0.3116 -0.1600
11 6 9 1.0023 -0.1431
11 6 10 0.9123 -0.0779
11 6 11 0.3770 0.0130
11 6 12 -0.0774 0.0849
11 7 0 5.2342 -0.1284
11 7 1 4.5761 -0.1415
11 7 2 3.0620 -0.1594
11 7 3 1.7106 -0.1886
11 7 4 1.3087 -0.2189
11 7 5 1.8351 -0.2333
11 7 6 2.5600 -0.2251
11 7 7 2.7064 -0.2025
11 7 8 2.0962 -0.1760
11 7 9 1.2309 -0.1435
11 7 10 0.7787 -0.0931
11 7 11 0.9635 -0.0203
11 7 12 1.4132 0.0582
11 8 0 8.7252 -0.0161
11 8 1 7.6172 0.0232
11 8 2 4.7704 0.0466
11 8 3 1.3644 0.0558
11 8 4 -1.3303 0.0627
11 8 5 -2.5734 0.0724
11 8 6 -2.4321 0.0775
11 8 7 -1.5736 0.0704
11 8 8 -0.7502 0.0575
11 8 9 -0.3447 0.0580
11 8 10 -0.2678 0.0868
11 8 11 -0.2093 0.1374
11 9 0 7.3283 -0.0265
11 9 1 7.7586 0.0042
11 9 2 8.6357 0.0236
11 9 3 9.0337 0.0267
11 9 4 8.1993 0.0068
11 9 5 6.0625 -0.0337
11 9 6 3.2168 -0.0726
11 9 7 0.4792 -0.0763
11 9 8 -1.5637 -0.0262
11 9 9 -2.7124 0.0594
11 9 10 -3.0338 0.1335
11 10 0 5.0226 0.0252
11 10 1 3.8784 0.0452
11 10 2 1.2034 0.0751
11 10 3 -1.3363 0.0914
11 10 4 -2.4385 0.0757
11 10 5 -1.9946 0.0307
11 10 6 -0.8746 -0.0150
11 10 7 -0.0458 -0.0250
11 10 8 0.1141 0.0160
11 10 9 -0.1617 0.0863
11 11 0 -1.3090 0.1245
11 11 1 -1.1526 0.1432
11 11 2 -0.7853 0.1533
11 11 3 -0.4481 0.1652
11 11 4 -0.3593 0.1706
11 11 5 -0.5546 0.1444
11 11 6 -0.8500 0.0712
11 11 7 -0.9793 -0.0301
11 11 8 -0.8090 -0.1094
11 12 0 -0.8859 -0.0252
11 12 1 -0.7615 -0.0873
11 12 2 -0.3266 -0.1005
11 12 3 0.4856 -0.0566
11 12 4 1.5344 0.0147
11 12 5 2.4326 0.0711
11 12 6 2.7690 0.0835
11 13 0 -4.4798 0.0286
11 13 1 -3.9995 -0.0041
11 13 2 -2.6920 -0.0154
11 13 3 -0.9330 -0.0160
12 0 0 -4.9575 0.0217
12 0 1 -5.5933 0.0129
12 0 2 -6.8874 -0.0074
12 0 3 -7.5459 -0.0234
12 0 4 -6.7304 -0.0259
12 0 5 -4.7566 -0.0152
12 0 6 -2.7664 0.0035
12 0 7 -1.7408 0.0250
12 0 8 -1.7725 0.0428
12 0 9 -2.1831 0.0445
12 0 10 -2.2460 0.0152
12 0 11 -1.7779 -0.0491
12 0 12 -1.1125 -0.1288
12 0 13 -0.6270 -0.1870
12 1 0 -3.9240 -0.1346
12 1 1 -3.4214 -0.1404
12 1 2 -2.0427 -0.1187
12 1 3 -0.2710 -0.0926
12 1 4 1.0231 -0.0853
12 1 5 0.9905 -0.1026
12 1 6 -0.4875 -0.1276
12 1 7 -2.4803 -0.1348
12 1 8 -3.5749 -0.1145
12 1 9 -2.9682 -0.0848
12 1 10 -1.1094 -0.0776
12 1 11 0.7198 -0.1089
12 1 12 1.4915 -0.1627
12 1 13 1.1699 -0.2019
12 2 0 6.2978 -0.0303
12 2 1 6.1317 -0.1172
12 2 2 5.5733 -0.1882
12 2 3 4.5546 -0.2233
12 2 4 3.2095 -0.2227
12 2 5 1.9257 -0.2041
12 2 6 1.1242 -0.1877
12 2 7 0.9298 -0.1834
12 2 8 1.0338 -0.1889
12 2 9 0.9107 -0.1954
12 2 10 0.2325 -0.1948
12 2 11 -0.8615 -0.1821
12 2 12 -1.8657 -0.1573
12 2 13 -2.2889 -0.1260
12 3 0 0.0558 -0.0190
12 3 1 -0.2700 -0.0328
12 3 2 -0.8650 -0.0273
12 3 3 -1.0200 -0.0130
12 3 4 -0.5132 -0.0015
12 3 5 0.1290 0.0023
12 3 6 0.2236 0.0032
12 3 7 -0.2884 0.0091
12 3 8 -0.7518 0.0203
12 3 9 -0.5043 0.0265
12 3 10 0.3876 0.0162
12 3 11 1.1540 -0.0101
12 3 12 1.0717 -0.0379
12 3 13 0.1540 -0.0511
12 4 0 -6.6516 -0.1927
12 4 1 -5.5179 -0.2299
12 4 2 -2.8388 -0.2435
12 4 3 -0.2508 -0.2486
12 4 4 0.8651 -0.2522
12 4 5 0.2843 -0.2464
12 4 6 -1.0782 -0.2192
12 4 7 -1.9911 -0.1726
12 4 8 -1.8157 -0.1275
12 4 9 -0.8096 -0.1064
12 4 10 0.2824 -0.1110
12 4 11 0.8817 -0.1186
12 4 12 0.9117 -0.1039
12 5 0 -0.5483 0.0326
12 5 1 -0.1330 0.0201
12 5 2 0.7427 0.0057
12 5 3 1.3174 -0.0011
12 5 4 1.1310 0.0027
12 5 5 0.3758 0.0134
12 5 6 -0.3861 0.0242
12 5 7 -0.7738 0.0282
12 5 8 -0.8343 0.0210
12 5 9 -0.8221 0.0013
12 5 10 -0.8590 -0.0290
12 5 11 -0.8666 -0.0655
12 5 12 -0.7692 -0.0992
12 6 0 -1.0014 0.0447
12 6 1 -1.6188 0.0695
12 6 2 -3.0204 0.0619
12 6 3 -4.2232 0.0151
12 6 4 -4.4883 -0.0399
12 6 5 -3.8274 -0.0611
12 6 6 -2.8334 -0.0362
12 6 7 -2.0598 0.0058
12 6 8 -1.5655 0.0230
12 6 9 -1.0247 0.0014
12 6 10 -0.2249 -0.0345
12 6 11 0.6000 -0.0498
12 6 12 0.9543 -0.0347
12 7 0 -1.6847 -0.0058
12 7 1 -0.6466 -0.0338
12 7 2 1.8715 -0.0626
12 7 3 4.5060 -0.0657
12 7 4 6.0295 -0.0271
12 7 5 5.9957 0.0401
12 7 6 4.7250 0.0971
12 7 7 2.8630 0.1068
12 7 8 1.0032 0.0654
12 7 9 -0.4126 0.0073
12 7 10 -1.0881 -0.0221
12 7 11 -0.9590 -0.0050
12 8 0 -3.1789 0.0684
12 8 1 -2.9182 0.1055
12 8 2 -2.2401 0.1275
12 8 3 -1.3700 0.1326
12 8 4 -0.4953 0.1258
12 8 5 0.2921 0.1138
12 8 6 0.9223 0.1001
12 8 7 1.2876 0.0847
12 8 8 1.3122 0.0659
12 8 9 1.0754 0.0422
12 8 10 0.8072 0.0129
12 9 0 8.4008 -0.0043
12 9 1 7.2468 -0.0344
12 9 2 4.5415 -0.0647
12 9 3 1.9722 -0.1008
12 9 4 0.9008 -0.1284
12 9 5 1.4621 -0.1273
12 9 6 2.6741 -0.0910
12 9 7 3.3363 -0.0357
12 9 8 2.9060 0.0087
12 9 9 1.7146 0.0184
12 10 0 -3.1718 -0.0780
12 10 1 -2.5296 -0.1017
12 10 2 -1.0454 -0.1077
12 10 3 0.2953 -0.0848
12 10 4 0.6996 -0.0523
12 10 5 0.0942 -0.0438
12 10 6 -0.9478 -0.0727
12 10 7 -1.7377 -0.1150
12 10 8 -1.9611 -0.1304
12 11 0 0.4340 -0.0399
12 11 1 0.0784 -0.0454
12 11 2 -0.6710 -0.0270
12 11 3 -1.1451 0.0061
12 11 4 -0.8938 0.0269
12 11 5 -0.0086 0.0187
12 11 6 1.0444 -0.0085
12 11 7 1.8277 -0.0285
12 12 0 3.1187 -0.2376
12 12 1 2.6954 -0.3222
12 12 2 1.6841 -0.3300
12 12 3 0.6453 -0.2542
12 12 4 0.0070 -0.1297
12 12 5 -0.1860 -0.0161
13 1 0 2.4053 0.0911
13 1 1 2.1079 0.0887
13 1 2 1.4800 0.0611
13 1 3 1.0883 0.0275
13 1 4 1.3150 0.0031
13 1 5 2.0151 -0.0085
13 1 6 2.6046 -0.0110
13 1 7 2.5032 -0.0057
13 1 8 1.5706 0.0102
13 1 9 0.1956 0.0364
13 1 10 -1.0009 0.0648
13 1 11 -1.5818 0.0832
13 1 12 -1.5062 0.0850
13 2 0 3.6088 0.0032
13 2 1 3.2405 0.0001
13 2 2 2.5500 0.0059
13 2 3 2.2644 0.0152
13 2 4 2.4904 0.0154
13 2 5 2.4914 -0.0017
13 2 6 1.4989 -0.0277
13 2 7 -0.3239 -0.0386
13 2 8 -1.8632 -0.0115
13 2 9 -2.0585 0.0555
13 2 10 -0.9010 0.1392
13 2 11 0.5850 0.2070
13 2 12 1.3041 0.2359
13 3 0 -1.0471 -0.0299
13 3 1 -0.1580 0.0177
13 3 2 1.8705 0.0802
13 3 3 3.6236 0.1297
13 3 4 3.9938 0.1365
13 3 5 2.9533 0.0917
13 3 6 1.4183 0.0160
13 3 7 0.4036 -0.0544
13 3 8 0.2385 -0.0929
13 3 9 0.4828 -0.0944
13 3 10 0.4996 -0.0677
13 3 11 0.0740 -0.0217
13 3 12 -0.4854 0.0361
13 4 0 5.1197 0.0920
13 4 1 4.3458 0.0319
13 4 2 2.4306 -0.0179
13 4 3 0.3477 -0.0459
13 4 4 -0.9346 -0.0518
13 4 5 -0.9770 -0.0417
13 4 6 -0.0330 -0.0207
13 4 7 1.1940 0.0092
13 4 8 1.9945 0.0433
13 4 9 2.0121 0.0701
13 4 10 1.3454 0.0766
13 4 11 0.3985 0.0587
13 4 12 -0.3824 0.0260
13 5 0 -5.4011 -0.0162
13 5 1 -4.5562 0.0458
13 5 2 -2.3765 0.0983
13 5 3 0.1963 0.1117
13 5 4 2.0103 0.0862
13 5 5 2.2629 0.0495
13 5 6 0.9770 0.0297
13 5 7 -0.9623 0.0299
13 5 8 -2.3379 0.0304
13 5 9 -2.3814 0.0145
13 5 10 -1.2403 -0.0106
13 5 11 0.2196 -0.0208
13 6 0 1.2600 0.0640
13 6 1 1.4948 0.0444
13 6 2 1.8160 0.0380
13 6 3 1.5090 0.0518
13 6 4 0.3654 0.0745
13 6 5 -0.9778 0.0829
13 6 6 -1.5612 0.0584
13 6 7 -0.9563 0.0031
13 6 8 0.3873 -0.0576
13 6 9 1.5762 -0.0887
13 6 10 1.9968 -0.0708
13 6 11 1.6581 -0.0164
13 7 0 6.0738 0.0410
13 7 1 6.0447 0.0123
13 7 2 6.0216 -0.0327
13 7 3 6.0928 -0.0730
13 7 4 6.1766 -0.0817
13 7 5 5.9712 -0.0517
13 7 6 5.1715 -0.0096
13 7 7 3.7973 0.0035
13 7 8 2.3118 -0.0288
13 7 9 1.3469 -0.0788
13 7 10 1.2137 -0.0957
13 8 0 9.7083 0.0152
13 8 1 8.3853 0.0459
13 8 2 5.0782 0.0439
13 8 3 1.3423 0.0143
13 8 4 -1.3466 -0.0101
13 8 5 -2.4058 -0.0033
13 8 6 -2.2561 0.0260
13 8 7 -1.7533 0.0418
13 8 8 -1.4671 0.0176
13 8 9 -1.3796 -0.0339
13 9 0 7.2326 0.0442
13 9 1 7.6332 0.1073
13 9 2 8.3144 0.1479
13 9 3 8.1920 0.1623
13 9 4 6.6030 0.1482
13 9 5 3.8959 0.1078
13 9 6 1.1410 0.0567
13 9 7 -0.6940 0.0239
13 9 8 -1.3415 0.0332
13 10 0 5.2495 -0.0598
13 10 1 4.2406 0.0214
13 10 2 1.8108 0.0814
13 10 3 -0.6940 0.0857
13 10 4 -2.1311 0.0285
13 10 5 -2.2344 -0.0598
13 10 6 -1.5477 -0.1298
13 10 7 -0.8286 -0.1449
13 11 0 2.7208 0.0961
13 11 1 2.2607 0.2129
13 11 2 1.0781 0.2933
13 11 3 -0.3503 0.3191
13 11 4 -1.5249 0.2713
13 11 5 -2.1351 0.1443
13 12 0 -1.2188 -0.0861
13 12 1 -0.9649 -0.1084
13 12 2 -0.3189 -0.0721
14 0 0 -4.0800 0.0902
14 0 1 -4.5801 0.0828
14 0 2 -5.6954 0.0486
14 0 3 -6.5469 0.0119
14 0 4 -6.3880 -0.0073
14 0 5 -5.1219 -0.0049
14 0 6 -3.3325 0.0097
14 0 7 -1.8248 0.0245
14 0 8 -1.0550 0.0322
14 0 9 -0.9020 0.0294
14 0 10 -0.9182 0.0124
14 0 11 -0.7760 -0.0212
14 0 12 -0.4940 -0.0648
14 1 0 -2.1786 -0.0585
14 1 1 -2.3600 -0.0111
14 1 2 -2.5747 0.0318
14 1 3 -2.2283 0.0767
14 1 4 -1.1934 0.1185
14 1 5 -0.0438 0.1443
14 1 6 0.4931 0.1455
14 1 7 0.2744 0.1272
14 1 8 -0.1297 0.1023
14 1 9 -0.0461 0.0780
14 1 10 0.6127 0.0509
14 1 11 1.2952 0.0165
14 1 12 1.4010 -0.0172
14 2 0 3.8412 0.0739
14 2 1 4.0276 0.0698
14 2 2 4.4235 0.0741
14 2 3 4.6923 0.0948
14 2 4 4.6241 0.1243
14 2 5 4.2747 0.1486
14 2 6 3.8112 0.1611
14 2 7 3.2520 0.1658
14 2 8 2.4050 0.1678
14 2 9 1.1001 0.1643
14 2 10 -0.5139 0.1466
14 2 11 -1.9354 0.1103
14 3 0 6.0187 0.0188
14 3 1 4.9514 -0.0125
14 3 2 2.4528 -0.0528
14 3 3 0.0510 -0.0787
14 3 4 -1.1024 -0.0789
14 3 5 -0.9708 -0.0603
14 3 6 -0.3479 -0.0393
14 3 7 0.0143 -0.0280
14 3 8 -0.0236 -0.0296
14 3 9 -0.1433 -0.0419
14 3 10 -0.0923 -0.0614
14 3 11 0.0466 -0.0818
14 4 0 -6.7990 -0.1166
14 4 1 -6.0300 -0.1319
14 4 2 -4.1235 -0.1027
14 4 3 -2.0347 -0.0545
14 4 4 -0.6898 -0.0144
14 4 5 -0.4337 0.0132
14 4 6 -0.8848 0.0454
14 4 7 -1.2996 0.0941
14 4 8 -1.1633 0.1442
14 4 9 -0.5365 0.1623
14 4 10 0.1050 0.1278
14 4 11 0.3482 0.0561
14 5 0 -1.9814 0.0096
14 5 1 -1.4496 0.0195
14 5 2 -0.3376 0.0520
14 5 3 0.3516 0.0921
14 5 4 0.0030 0.1179
14 5 5 -1.1054 0.1178
14 5 6 -2.1306 0.1004
14 5 7 -2.4348 0.0836
14 5 8 -2.0442 0.0763
14 5 9 -1.4410 0.0692
14 5 10 -1.0180 0.0451
14 6 0 0.7636 0.0074
14 6 1 0.2458 0.0251
14 6 2 -0.9788 0.0179
14 6 3 -2.2100 -0.0167
14 6 4 -2.9475 -0.0526
14 6 5 -3.1903 -0.0597
14 6 6 -3.2113 -0.0340
14 6 7 -3.1152 -0.0016
14 6 8 -2.6928 0.0072
14 6 9 -1.7376 -0.0117
14 6 10 -0.4530 -0.0336
14 7 0 1.1735 0.0043
14 7 1 1.7328 -0.0411
14 7 2 3.1116 -0.0834
14 7 3 4.5913 -0.1059
14 7 4 5.4354 -0.0887
14 7 5 5.2422 -0.0291
14 7 6 4.0706 0.0459
14 7 7 2.3542 0.0947
14 7 8 0.7036 0.0941
14 7 9 -0.3370 0.0596
14 8 0 -7.1947 0.1187
14 8 1 -6.2640 0.0870
14 8 2 -3.9658 0.0398
14 8 3 -1.4218 -0.0009
14 8 4 0.3811 -0.0144
14 8 5 1.1226 -0.0003
14 8 6 1.1045 0.0191
14 8 7 0.8246 0.0191
14 8 8 0.6143 -0.0047
14 9 0 7.0389 -0.0519
14 9 1 5.9847 -0.0111
14 9 2 3.4979 -0.0334
14 9 3 1.0794 -0.1284
14 9 4 -0.0729 -0.2438
14 9 5 0.1474 -0.3077
14 9 6 0.8973 -0.2852
14 9 7 1.2163 -0.2020
14 10 0 -2.9381 -0.0051
14 10 1 -2.3983 -0.0545
14 10 2 -1.0936 -0.0801
14 10 3 0.2758 -0.0670
14 10 4 1.1356 -0.0293
14 10 5 1.3733 0.0029
14 10 6 1.2548 0.0131
14 11 0 -0.2903 -0.0480
14 11 1 -0.1718 -0.0113
14 11 2 0.1147 0.0429
14 11 3 0.4121 0.0955
15 1 0 -2.5685 -0.1549
15 1 1 -2.3354 -0.1156
15 1 2 -1.7010 -0.0863
15 1 3 -0.8022 -0.0731
15 1 4 0.2488 -0.0795
15 1 5 1.3675 -0.1023
15 1 6 2.4077 -0.1296
15 1 7 3.1243 -0.1438
15 1 8 3.2872 -0.1322
15 1 9 2.8631 -0.0970
15 1 10 2.0710 -0.0563
15 1 11 1.2401 -0.0322
15 2 0 5.8001 0.1629
15 2 1 4.7233 0.1210
15 2 2 2.3344 0.0604
15 2 3 0.4090 0.0232
15 2 4 0.1295 0.0297
15 2 5 1.2097 0.0639
15 2 6 2.3882 0.0936
15 2 7 2.6638 0.1019
15 2 8 2.0443 0.1005
15 2 9 1.2335 0.1123
15 2 10 0.7891 0.1458
15 2 11 0.6720 0.1850
15 3 0 -3.8662 -0.0690
15 3 1 -3.2014 -0.0578
15 3 2 -1.6046 -0.0296
15 3 3 0.0052 0.0001
15 3 4 0.8025 0.0028
15 3 5 0.5568 -0.0357
15 3 6 -0.3324 -0.0987
15 3 7 -1.2354 -0.1508
15 3 8 -1.7578 -0.1661
15 3 9 -1.8948 -0.1460
15 3 10 -1.8255 -0.1100
15 4 0 5.9447 -0.0893
15 4 1 5.0728 -0.1045
15 4 2 2.8485 -0.1146
15 4 3 0.2630 -0.1165
15 4 4 -1.5639 -0.1146
15 4 5 -1.9375 -0.1120
15 4 6 -0.9388 -0.1024
15 4 7 0.6454 -0.0751
15 4 8 1.8043 -0.0299
15 4 9 1.9172 0.0146
15 4 10 1.0953 0.0337
15 5 0 -1.7091 0.0408
15 5 1 -1.3419 0.0501
15 5 2 -0.3546 0.0596
15 5 3 0.8721 0.0526
15 5 4 1.7137 0.0245
15 5 5 1.5913 -0.0112
15 5 6 0.4221 -0.0354
15 5 7 -1.1840 -0.0404
15 5 8 -2.2729 -0.0364
15 5 9 -2.2314 -0.0392
15 6 0 -1.8760 -0.0695
15 6 1 -1.4350 -0.0377
15 6 2 -0.4804 0.0159
15 6 3 0.2310 0.0625
15 6 4 0.2523 0.0708
15 6 5 -0.1838 0.0304
15 6 6 -0.4508 -0.0405
15 6 7 -0.1427 -0.1078
15 6 8 0.5844 -0.1434
15 6 9 1.2174 -0.1387
15 7 0 4.1138 0.0234
15 7 1 4.4193 -0.0373
15 7 2 5.1457 -0.0945
15 7 3 5.8230 -0.1160
15 7 4 5.9461 -0.0809
15 7 5 5.2407 -0.0042
15 7 6 3.8200 0.0646
15 7 7 2.1555 0.0749
15 7 8 0.8490 0.0181
15 8 0 5.4051 0.0484
15 8 1 4.6232 0.0536
15 8 2 2.8075 0.0216
15 8 3 1.1083 -0.0331
15 8 4 0.3677 -0.0623
15 8 5 0.5185 -0.0312
15 8 6 0.8022 0.0406
15 8 7 0.5450 0.0904
15 9 0 3.6884 0.0709
15 9 1 3.8896 0.1000
15 9 2 4.1341 0.1114
15 9 3 3.7103 0.1167
15 9 4 2.2862 0.1226
15 9 5 0.2916 0.1238
15 9 6 -1.3936 0.1106
15 10 0 3.4542 -0.1120
15 10 1 3.1175 -0.0148
15 10 2 2.2728 0.0621
15 10 3 1.2981 0.0868
15 10 4 0.5324 0.0611
16 0 0 -5.3797 0.0119
16 0 1 -4.9909 0.0405
16 0 2 -4.0708 0.0937
16 0 3 -3.1365 0.1418
16 0 4 -2.5340 0.1599
16 0 5 -2.2016 0.1427
16 0 6 -1.8250 0.1047
16 0 7 -1.1742 0.0680
16 0 8 -0.2907 0.0470
16 0 9 0.5874 0.0412
16 0 10 1.2048 0.0391
16 1 0 -0.7710 0.0735
16 1 1 -1.3220 0.0402
16 1 2 -2.4738 -0.0115
16 1 3 -3.1841 -0.0439
16 1 4 -2.8026 -0.0360
16 1 5 -1.5838 0.0009
16 1 6 -0.3445 0.0373
16 1 7 0.3132 0.0528
16 1 8 0.4308 0.0497
16 1 9 0.4360 0.0431
16 1 10 0.5866 0.0405
16 2 0 0.8970 0.0102
16 2 1 1.3690 0.0184
16 2 2 2.5142 0.0482
16 2 3 3.7162 0.1030
16 2 4 4.4270 0.1633
16 2 5 4.4505 0.2039
16 2 6 3.9023 0.2149
16 2 7 2.9755 0.2051
16 2 8 1.7896 0.1895
16 2 9 0.4529 0.1745
16 2 10 -0.8012 0.1549
16 3 0 7.3022 0.1314
16 3 1 6.0691 0.0657
16 3 2 3.0879 -0.0241
16 3 3 -0.0125 -0.0923
16 3 4 -1.8293 -0.1091
16 3 5 -2.0237 -0.0798
16 3 6 -1.2739 -0.0342
16 3 7 -0.5426 -0.0007
16 3 8 -0.3505 0.0102
16 3 9 -0.5897 0.0030
16 4 0 -1.8456 0.0409
16 4 1 -1.7751 -0.0072
16 4 2 -1.5253 -0.0144
16 4 3 -1.0595 0.0278
16 4 4 -0.4656 0.0984
16 4 5 0.0620 0.1688
16 4 6 0.3839 0.2226
16 4 7 0.5249 0.2552
16 4 8 0.5949 0.2620
16 4 9 0.6235 0.2334
16 5 0 -2.1489 -0.0207
16 5 1 -1.7009 0.0609
16 5 2 -0.7614 0.1596
16 5 3 -0.1604 0.2366
16 5 4 -0.3843 0.2566
16 5 5 -1.1665 0.2202
16 5 6 -1.8024 0.1667
16 5 7 -1.8246 0.1411
16 5 8 -1.3601 0.1530
16 6 0 4.2649 0.0169
16 6 1 3.7863 0.0137
16 6 2 2.5924 0.0011
16 6 3 1.2182 -0.0201
16 6 4 0.1079 -0.0367
16 6 5 -0.6030 -0.0357
16 6 6 -0.9853 -0.0178
16 6 7 -1.0844 0.0027
16 6 8 -0.8584 0.0112
16 7 0 -0.8793 0.0100
16 7 1 -0.7568 0.0095
16 7 2 -0.3990 -0.0009
16 7 3 0.1216 -0.0260
16 7 4 0.6093 -0.0506
16 7 5 0.7917 -0.0532
16 7 6 0.5000 -0.0297
16 7 7 -0.1547 0.0015
16 8 0 -5.1030 0.0880
16 8 1 -4.3204 -0.0289
16 8 2 -2.4274 -0.1462
16 8 3 -0.4460 -0.2291
16 8 4 0.7575 -0.2528
16 8 5 0.9660 -0.2223
16 9 0 1.7978 -0.0563
16 9 1 1.2211 0.0502
16 9 2 -0.1043 0.0639
16 9 3 -1.2980 -0.0335
17 1 0 -4.6011 -0.1040
17 1 1 -3.8412 -0.0801
17 1 2 -2.0170 -0.0264
17 1 3 -0.1321 0.0228
17 1 4 1.0191 0.0377
17 1 5 1.3457 0.0154
17 1 6 1.3260 -0.0182
17 1 7 1.4692 -0.0295
17 1 8 1.8961 -0.0032
17 2 0 4.2071 0.1078
17 2 1 3.2484 0.1343
17 2 2 1.0965 0.1293
17 2 3 -0.6761 0.1281
17 2 4 -0.9087 0.1521
17 2 5 0.3256 0.1874
17 2 6 1.9686 0.2004
17 2 7 2.9336 0.1737
17 2 8 2.8620 0.1250
17 3 0 -2.1453 0.0855
17 3 1 -1.9716 0.0406
17 3 2 -1.5328 0.0128
17 3 3 -1.0430 0.0341
17 3 4 -0.7497 0.0913
17 3 5 -0.7968 0.1436
17 3 6 -1.1323 0.1590
17 3 7 -1.5397 0.1361
17 3 8 -1.7797 0.0973
17 4 0 5.2750 -0.0943
17 4 1 4.6182 -0.0608
17 4 2 2.9132 -0.0333
17 4 3 0.8662 -0.0183
17 4 4 -0.6515 -0.0232
17 4 5 -1.0205 -0.0436
17 4 6 -0.2360 -0.0597
17 4 7 1.0568 -0.0492
17 5 0 0.7127 0.0816
17 5 1 0.5445 0.0725
17 5 2 0.1903 0.0665
17 5 3 -0.0702 0.0714
17 5 4 -0.1397 0.0839
17 5 5 -0.1863 0.0948
17 5 6 -0.4038 0.0973
17 5 7 -0.7399 0.0899
17 6 0 -1.8556 -0.1435
17 6 1 -1.5377 -0.0669
17 6 2 -0.8124 0.0154
17 6 3 -0.1692 0.0559
17 6 4 0.0472 0.0201
17 6 5 -0.1207 -0.0807
17 6 6 -0.3598 -0.1916
17 7 0 0.6615 0.0194
17 7 1 0.9172 -0.0393
17 7 2 1.5074 -0.0896
17 7 3 2.0300 -0.1052
17 7 4 2.1358 -0.0740
17 7 5 1.7351 -0.0102
17 8 0 0.9557 0.0659
17 8 1 0.6320 0.0568
17 8 2 -0.0125 0.0212
17 8 3 -0.3254 -0.0259
18 0 0 -5.9318 -0.1907
18 0 1 -4.9427 -0.1289
18 0 2 -2.6332 0.0188
18 0 3 -0.4496 0.1653
18 0 4 0.4869 0.2362
18 0 5 0.1279 0.2145
18 0 6 -0.6752 0.1372
18 0 7 -0.9809 0.0565
18 1 0 -0.7892 0.0196
18 1 1 -1.1630 0.0028
18 1 2 -1.9839 -0.0331
18 1 3 -2.6155 -0.0707
18 1 4 -2.6259 -0.0871
18 1 5 -2.0916 -0.0733
18 1 6 -1.4173 -0.0379
18 1 7 -0.9090 0.0048
18 2 0 -0.7570 -0.0249
18 2 1 -0.2848 -0.1283
18 2 2 0.8592 -0.1812
18 2 3 2.0458 -0.1715
18 2 4 2.7004 -0.1243
18 2 5 2.6193 -0.0794
18 2 6 1.9833 -0.0629
18 2 7 1.1345 -0.0740
18 3 0 3.7087 0.0216
18 3 1 3.0411 -0.0281
18 3 2 1.3944 -0.0854
18 3 3 -0.4062 -0.1195
18 3 4 -1.6060 -0.1126
18 3 5 -1.9485 -0.0726
18 3 6 -1.7010 -0.0238
18 4 0 2.6395 0.0632
18 4 1 2.2274 -0.1164
18 4 2 1.2700 -0.2448
18 4 3 0.3692 -0.2665
18 4 4 -0.0269 -0.1874
18 4 5 0.0978 -0.0642
18 4 6 0.4467 0.0387
18 5 0 -2.2479 -0.1171
18 5 1 -1.8300 -0.0381
18 5 2 -0.8812 0.0579
18 5 3 -0.0438 0.1326
18 5 4 0.2525 0.1489
18 5 5 0.0964 0.1066
18 6 0 4.0381 -0.0340
18 6 1 3.6630 -0.0655
18 6 2 2.7033 -0.0927
18 6 3 1.5468 -0.1103
18 6 4 0.5686 -0.1118
18 7 0 -1.4260 -0.0378
18 7 1 -1.5242 -0.0132
19 1 0 -3.0822 -0.0767
19 1 1 -2.3811 -0.0392
19 1 2 -0.7745 0.0403
19 1 3 0.6553 0.1138
19 1 4 1.0987 0.1411
19 1 5 0.5832 0.1207
19 2 0 1.4726 -0.0043
19 2 1 1.0877 0.0851
19 2 2 0.2099 0.1425
19 2 3 -0.5557 0.1592
19 2 4 -0.7517 0.1422
19 2 5 -0.3794 0.1018
19 3 0 1.1438 0.1367
19 3 1 1.0276 0.0589
19 3 2 0.7560 -0.0060
19 3 3 0.4820 -0.0003
19 3 4 0.2918 0.0736
19 4 0 2.7494 0.0753
19 4 1 2.4735 0.1059
19 4 2 1.7164 0.1370
19 4 3 0.7115 0.1617
19 5 0 1.3766 0.0644
19 5 1 1.1036 0.0337
20 0 0 -2.8119 -0.1807
20 0 1 -2.0858 -0.1218
20 1 0 -0.1793 -0.1443
20 1 1 -0.1897 -0.0346
0 0 0 0.0 0.0
;
_shelx_fab_checksum              83776
_olex2_submission_special_instructions 'No special instructions were received'
